# Supplementary material for: Mapping the Human miRNA Interactome by CLASH Reveals Frequent Noncanonical Binding
Source: Cell. 2013 Apr 25;153(3):654–65. doi: 10.1016/j.cell.2013.03.043 (PMC3650559; doi:10.1016/j.cell.2013.03.043)
Supplement: Data S1. Detailed Annotation of All Identified miRNA-mRNA Interactions, Related to Figure 2 [file mmc1.txt]

# Helwak A, Kudla G, Dudnakova T, and Tollervey D (2013), "Mapping the human miRNA interactome by CLASH reveals frequent non-canonical binding". Supplementary Dataset S1.		
# Column 1	seq_ID	unique ID of interaction
# Column 2	microRNA_name	miRNA name from miRBase release 15
# Column 3	miRNA_start	start coordinate in miRNA
# Column 4	miRNA_end	end coordinate in miRNA
# Column 5	miRNA_seq	sequence of miRNA (start -- end)
# Column 6	mRNA_name	gene name and mRNA transcript name from ENSEMBL release 60
# Column 7	mRNA_start	start coordinate in mRNA transcript
# Column 8	mRNA_end_extended	end coordinate in mRNA transcript, bioinformatically extended by 25 nt
# Column 9	mRNA_seq_extended	sequence of mRNA fragment (start -- end+25 nt)
# Column 10	chimeras_decompressed	number of chimeric reads from experiments E1-E6 supporting the interaction
# Column 11	experiments	number of experiments in which reads supporting the interaction were found
# Column 12	experiments_list	names of experiments in which reads supporting the interaction were found
# Column 13	microRNA_first	1 if the order of fragments in chimera was "miRNA-mRNA"; 0 otherwise
# Column 14	two_way_merged	1 if both "miRNA-mRNA" and "mRNA-miRNA" chimeras were found; 0 otherwise
# Column 15	seed_type	type of seed (defined as in Figure 2A)
# Column 16	num_basepairs	number of predicted basepairs between miRNA and mRNA
# Column 17	seed_basepairs	number of predicted basepairs between nts 2-7 of miRNA and mRNA
# Column 18	folding_energy	predicted minimum energy of interaction between miRNA and mRNA
# Column 19	5'UTR	1 if mRNA fragment of chimera overlaps the 5' UTR; 0 otherwise
# Column 20	CDS	1 if mRNA fragment of chimera overlaps the CDS; 0 otherwise
# Column 21	3'UTR	1 if mRNA fragment of chimera overlaps the 3' UTR; 0 otherwise
# Column 22	folding_class	miRNA-mRNA folding class (defined as in Figure 3B)
# Column 23	conservation_score	Phylogenetic conservation of interacting region based on PhyloP scores (see Supplemental Experimental Procedures)
# Column 24	log2_target_enrichment	Enrichment of mRNA following depletion of 25 miRNAs in Hafner et al. (2010)
# Column 25	CLASH_single_reads_ovlp	Number of nonchimeric reads overlapping mRNA fragment
# Column 26	CLASH_cluster_ovlp	1 if cluster of single reads overlaps mRNA fragment; NA otherwise
# Column 27	PAR_CLIP_cluster_ovlp	1 if cluster of reads from Hafner et al. (2010) overlaps mRNA fragment; NA otherwise


seq_ID	microRNA_name	miRNA_start	miRNA_end	miRNA_seq	mRNA_name	mRNA_start	mRNA_end_extended	mRNA_seq_extended	chimeras_decompressed	experiments	experiments_list	microRNA_first	two_way_merged	seed_type	num_basepairs	seed_basepairs	folding_energy	5'UTR	CDS	3'UTR	folding_class	conservation_score	log2_target_enrichment	CLASH_single_reads_ovlp	CLASH_cluster_ovlp	PAR_CLIP_cluster_ovlp
0727A-1038930_1	MIMAT0000062_MirBase_let-7a_microRNA	1	22	TGAGGTAGTAGGTTGTATAGTT	ENSG00000113328_ENST00000340828_CCNG1_mRNA	1791	1890	ATTTGTATCTACGATAAAAATTTTTATACAGAACCTACTGCCTCAAACTGAATCCCATCAAGAAAACTAGTTTCTATTGTATTAGTAACTCAAAATAAAT	31	3	E2,E3,E4	1	0	noncanonical_seed	20	6	-25.1	NA	NA	1	III	0.210342	-0.0208018	270	NA	NA
L1HS-1112536_1	MIMAT0000062_MirBase_let-7a_microRNA	1	22	TGAGGTAGTAGGTTGTATAGTT	ENSG00000100697_ENST00000343455_DICER1_mRNA	3857	3928	CAGGAAATACCCGTGCAACCAACTACCTCATATTCCATTCAGAATTTATACAGTTACGAGAACCAGCCCCAG	9	2	E3,E4	1	0	9-mer	17	6	-24.4	NA	1	NA	II	NA	0.628759	24	NA	1
L2HS-818542_2	MIMAT0000062_MirBase_let-7a_microRNA	1	22	TGAGGTAGTAGGTTGTATAGTT	ENSG00000080546_ENST00000436639_SESN1_mRNA	2385	2434	ACCCGCTATATGACCTGATGCCTTTCCTTCATTAAAGATGATTCTGGAAT	2	1	E4	1	0	noncanonical_seed	19	6	-22.2	NA	1	1	III	NA	0.022816	56	1	1
L2HS-1161339_2	MIMAT0000062_MirBase_let-7a_microRNA	1	22	TGAGGTAGTAGGTTGTATAGTT	ENSG00000164190_ENST00000282516_NIPBL_mRNA	6570	6623	CAATGACTATGCAACCATACCTTACCACTAAATGTAGTACGCAAAATGATTTCA	2	1	E4	0	0	noncanonical_seed	18	6	-22.1	NA	1	NA	III	NA	-0.0072937	7	NA	NA
L2-407944_2	MIMAT0000062_MirBase_let-7a_microRNA	1	22	TGAGGTAGTAGGTTGTATAGTT	ENSG00000138785_ENST00000340139_INTS12_mRNA	1164	1208	AATACTGGGAAACCTGCTACTTCGTCAGCTAACCAGAAACCTGTG	2	1	E4	1	0	noncanonical_seed	18	6	-21.9	NA	1	NA	III	NA	0.0264756	6	NA	NA
L1HS-745335_2	MIMAT0000062_MirBase_let-7a_microRNA	1	22	TGAGGTAGTAGGTTGTATAGTT	ENSG00000217128_ENST00000307968_FNIP1_mRNA	4616	4663	AATACTTTCTACTACCTCAGTTTACTTGAGTACTACATTATAGTTTAT	2	1	E3	0	0	9-mer	16	6	-21.8	NA	NA	1	II	1.83286	0.232941	12	NA	NA
L1HS-460644_3	MIMAT0000062_MirBase_let-7a_microRNA	1	22	TGAGGTAGTAGGTTGTATAGTT	ENSG00000151498_ENST00000281182_ACAD8_mRNA	539	597	ACCATGGAGAAGTTTGCTTCCTACTGCCTCACTGAACCAGGAAGTGGGAGTGATGCTGC	3	1	E3	0	0	noncanonical_seed	15	6	-21.3	NA	1	NA	I	NA	0.106451	3	NA	NA
L2HS-3469771_1	MIMAT0000062_MirBase_let-7a_microRNA	1	22	TGAGGTAGTAGGTTGTATAGTT	ENSG00000061936_ENST00000261674_SFRS8_mRNA	862	919	ACTTTCTGCGCTTCGACCACTACCTCAACCCCTACTATAAGTTCATCCAGAAAGCCAT	1	1	E4	0	0	9-mer	17	6	-21.3	NA	1	NA	I	NA	-0.0370611	6	NA	NA
0727A-1038941_1	MIMAT0000062_MirBase_let-7a_microRNA	1	22	TGAGGTAGTAGGTTGTATAGTT	ENSG00000157456_ENST00000288207_CCNB2_mRNA	389	454	AAATGTCAACAAACAACTGAAACCTACTGCTTCTGTCAAACCAGTACAGATGGAAAAGTTGGCTCC	37	2	E2,E4	1	0	noncanonical_seed	18	6	-21.2	NA	1	NA	III	NA	0.00850832	65	NA	NA
L1-198046_2	MIMAT0000062_MirBase_let-7a_microRNA	1	22	TGAGGTAGTAGGTTGTATAGTT	ENSG00000092847_ENST00000373204_EIF2C1_mRNA	1858	1942	AACGTGGTCAAGACCTCACCTCAGACTCTGTCCAACCTCTGCCTCAAGATCAATGTCAAACTTGGTGGCATTAACAACATCCTAG	139	4	E3,E4,E5,E6	1	1	noncanonical_seed	18	6	-21.2	NA	1	NA	III	NA	0.241083	5070	NA	NA
L2HS-1055266_2	MIMAT0000062_MirBase_let-7a_microRNA	1	22	TGAGGTAGTAGGTTGTATAGTT	ENSG00000254004_ENST00000523638_ZNF260_mRNA	4764	4816	CTCACTGCAACCTCTGCCTCACAGGTTCAAGTGGTTCTCCTGCCTCAGCCTCT	2	1	E4	0	0	noncanonical_seed	16	6	-21.1	NA	NA	1	II	-0.0197881	0.0148612	7	NA	NA
L2HS-946639_2	MIMAT0000062_MirBase_let-7a_microRNA	1	22	TGAGGTAGTAGGTTGTATAGTT	ENSG00000162298_ENST00000294256_SYVN1_mRNA	148	201	GGTGGCTCACGCCTACTACCTCAAACACCAGTTCTACCCCACTGTGGTGTACCT	3	1	E4	1	1	9-mer	13	6	-21.1	NA	1	NA	I	NA	-0.0367555	1	NA	NA
L2-1100257_1	MIMAT0000062_MirBase_let-7a_microRNA	1	22	TGAGGTAGTAGGTTGTATAGTT	ENSG00000183337_ENST00000397354_BCOR_mRNA	871	927	ACTGAACATGTACAAGGCCTTGCTACCTCAGCAGTCCTACAGCTTGGCCCAGCCGCT	9	2	E4,E6	1	0	8-mer	22	6	-21	NA	1	NA	III	NA	-0.133209	118	NA	NA
L2-771325_1	MIMAT0000062_MirBase_let-7a_microRNA	1	22	TGAGGTAGTAGGTTGTATAGTT	ENSG00000196305_ENST00000375643_IARS_mRNA	414	464	TGCAACTGGACTGCCTCACTATGGACATATACTTGCGGGTACAATTAAAGA	4	1	E4	0	0	noncanonical_seed	15	6	-21	NA	1	NA	II	NA	-0.0317568	117	NA	1
L2HS-818513_2	MIMAT0000062_MirBase_let-7a_microRNA	1	22	TGAGGTAGTAGGTTGTATAGTT	ENSG00000183337_ENST00000378444_BCOR_mRNA	866	927	TATTCACTGAACATGTACAAGGCCTTGCTACCTCAGCAGTCCTACAGCTTGGCCCAGCCGCT	4	1	E4	1	0	8-mer	22	6	-21	NA	1	NA	III	NA	-0.133209	NA	NA	NA
L2-303414_2	MIMAT0000062_MirBase_let-7a_microRNA	1	22	TGAGGTAGTAGGTTGTATAGTT	ENSG00000168488_ENST00000336783_ATXN2L_mRNA	2293	2342	AGTACATCTCCTACATACCTCAGATCCACATGGGACCAGCTGTGCAGGCA	4	1	E4	1	0	7-mer	17	6	-20.6	NA	1	NA	II	NA	-0.0773481	133	1	NA
L1-485483_1	MIMAT0000062_MirBase_let-7a_microRNA	1	22	TGAGGTAGTAGGTTGTATAGTT	ENSG00000060069_ENST00000299543_CTDP1_mRNA	1951	2011	ACTGACTACTATGCCAAGTATGACCGCTACCTCAACAAGGAGATCGAGGAGGCGCCGGACA	3	2	E3,E6	1	0	8-mer	17	6	-20.5	NA	1	NA	II	NA	0.0846724	23	NA	NA
L1HS-242486_4	MIMAT0000062_MirBase_let-7a_microRNA	1	22	TGAGGTAGTAGGTTGTATAGTT	ENSG00000083844_ENST00000263095_ZNF264_mRNA	6803	6849	GGCTCTCTGCAACCTCTGCCTCCCGGGTTCAAGCAATTAACTGCCTC	4	1	E3	1	0	noncanonical_seed	17	6	-20.5	NA	NA	1	II	0.121331	0.290372	42	NA	NA
L2HS-2912698_1	MIMAT0000062_MirBase_let-7a_microRNA	1	22	TGAGGTAGTAGGTTGTATAGTT	ENSG00000080200_ENST00000182096_CRYBG3_mRNA	818	866	CCAAATGAACCTACTACCTCCAATCTGCAAGTTGGTCTGTGGCCAGAAA	1	1	E4	0	0	8-mer	13	6	-20.4	NA	1	NA	I	NA	0.013982	2	NA	NA
L2HS-818525_2	MIMAT0000062_MirBase_let-7a_microRNA	1	22	TGAGGTAGTAGGTTGTATAGTT	ENSG00000206562_ENST00000443029_METTL6_mRNA	2682	2729	ACTCATTGCAACCTCTGCCTCCCAGGCCCAAGCAATCCTCCTACCTCA	2	1	E4	1	0	8-mer	18	6	-20.3	NA	NA	1	II	0.0826262	0.0190593	1	NA	NA
L2-186575_3	MIMAT0000062_MirBase_let-7a_microRNA	1	22	TGAGGTAGTAGGTTGTATAGTT	ENSG00000107719_ENST00000263563_KIAA1274_mRNA	4469	4515	AATACTTGCCTACCTACCTCACAGGGGTGTTGTGAGGATTCATTTGT	7	1	E4	1	0	8-mer	17	6	-20.2	NA	NA	1	II	NA	-0.195237	11	NA	NA
L2HS-3636002_1	MIMAT0000062_MirBase_let-7a_microRNA	1	22	TGAGGTAGTAGGTTGTATAGTT	ENSG00000091490_ENST00000399878_SEL1L3_mRNA	1829	1881	ACCATAAAGCATCCTACTACCTTGCAGTCTTTTATGAGACTGGATTAAATGTT	1	1	E4	0	0	7-mer	14	6	-20.2	NA	1	NA	I	NA	0.361997	5	NA	NA
0727AHS-1257943_1	MIMAT0000062_MirBase_let-7a_microRNA	1	22	TGAGGTAGTAGGTTGTATAGTT	ENSG00000196367_ENST00000355540_TRRAP_mRNA	2204	2283	TTATGCTCTTCAGATTGTTGCCAATTCCTTCTTGGCAAATCCTACTACCTCTGCTCTGTTTGCTACGATTCTGGTGGAAT	9	2	E2,E4	1	0	8-mer	17	6	-20.1	NA	1	NA	II	NA	-0.14268	16	NA	NA
L1HS-608156_2	MIMAT0000062_MirBase_let-7a_microRNA	1	22	TGAGGTAGTAGGTTGTATAGTT	ENSG00000178104_ENST00000313382_PDE4DIP_mRNA	5261	5323	GACTTGGAAGCCGACTCTTCCTACTACCTCAACTCTGCCCAGCCTCACTCTCCTCCAAGGGGC	3	1	E3	0	0	9-mer	14	6	-20	NA	1	NA	I	NA	0.443582	NA	NA	NA
L1HS-906535_1	MIMAT0000062_MirBase_let-7a_microRNA	1	22	TGAGGTAGTAGGTTGTATAGTT	ENSG00000134762_ENST00000360428_DSC3_mRNA	5410	5479	AAAACCTGCTACCTCCCCAAGACTTTACTAGTGCCGATAAACTTTCTCAAAGAGCAACCAGTATCACTTC	1	1	E3	1	0	7-mer	13	6	-20	NA	NA	1	I	-0.170791	0.0560492	NA	NA	NA
L2-779857_1	MIMAT0000062_MirBase_let-7a_microRNA	1	22	TGAGGTAGTAGGTTGTATAGTT	ENSG00000134762_ENST00000434452_DSC3_mRNA	5444	5494	TCACCGATCAAAACCTGCTACCTCCCCAAGACTTTACTAGTGCCGATAAAC	3	1	E4	1	0	7-mer	13	6	-20	NA	NA	1	I	-0.170791	0.0560492	NA	NA	NA
L2-779877_1	MIMAT0000062_MirBase_let-7a_microRNA	1	22	TGAGGTAGTAGGTTGTATAGTT	ENSG00000198535_ENST00000355522_C2CD4A_mRNA	2900	2947	TAGCTCACTGCAGCCTCTACCTCCTGACACAAGCTGTCATCCCGCTTT	1	1	E4	1	0	7-mer	18	6	-20	NA	NA	1	II	-0.0130246	-0.106642	13	NA	NA
L2HS-1687983_1	MIMAT0000062_MirBase_let-7a_microRNA	1	22	TGAGGTAGTAGGTTGTATAGTT	ENSG00000164603_ENST00000297145_C7orf60_mRNA	3463	3529	TAGTACTCTGAGGAAGTCTCTTTATAAAACCTACTACCACTTAGTATAAATTTGTTTGAATTTATAT	1	1	E4	1	0	noncanonical_seed	16	4	-20	NA	NA	1	III	0.11471	0.307169	9	NA	1
L2-186563_3	MIMAT0000062_MirBase_let-7a_microRNA	1	22	TGAGGTAGTAGGTTGTATAGTT	ENSG00000025800_ENST00000373625_KPNA6_mRNA	3934	3984	TTTTTCACTTGGCCTGCTACCTCCATTAAAAAACCATTCTCTTACAGTTTA	6	1	E4	1	0	7-mer	13	6	-19.9	NA	NA	1	I	0.136985	0.292079	15	NA	NA
L2HS-1380303_2	MIMAT0000062_MirBase_let-7a_microRNA	1	22	TGAGGTAGTAGGTTGTATAGTT	ENSG00000178449_ENST00000317943_C12orf62_mRNA	226	280	CTATAAGACCTTCTCTACCTCCATGATGCTTCTCACTGTGTATGGGGGGTACCTC	3	1	E4	0	0	7-mer	17	6	-19.9	NA	1	NA	III	NA	-0.0916177	52	1	1
L2HS-416252_4	MIMAT0000062_MirBase_let-7a_microRNA	1	22	TGAGGTAGTAGGTTGTATAGTT	ENSG00000100320_ENST00000405409_RBM9_mRNA	1278	1325	TATGCACAGCCTGCTACTGCAACCGCAGCCACCGCTGCTGCAGCCGCT	4	1	E4	1	0	noncanonical_seed	17	5	-19.6	NA	1	NA	II	NA	0.213362	8	NA	NA
0727AHS-1257951_1	MIMAT0000062_MirBase_let-7a_microRNA	1	22	TGAGGTAGTAGGTTGTATAGTT	ENSG00000115760_ENST00000421745_BIRC6_mRNA	1857	1904	TATAAATCTCCTGCTACCTCACCCATTAGTAGTAATTCTCACAGGTCA	1	1	E2	1	0	8-mer	16	6	-19.5	NA	1	NA	III	NA	0.092375	5	NA	1
L2HS-583453_3	MIMAT0000062_MirBase_let-7a_microRNA	1	22	TGAGGTAGTAGGTTGTATAGTT	ENSG00000083444_ENST00000196061_PLOD1_mRNA	1149	1194	CTGCACCTACTACTTCAGCGTGGATGCTGACGTGGCCCTGACCGAG	3	1	E4	0	0	noncanonical_seed	16	6	-19.5	NA	1	NA	II	NA	0.0258463	2	NA	NA
L1-235231_2	MIMAT0000062_MirBase_let-7a_microRNA	1	22	TGAGGTAGTAGGTTGTATAGTT	ENSG00000134504_ENST00000417602_KCTD1_mRNA	688	745	AGCATCCGCAGCTCCCTCAACCGCTACCTCAATGAGCCCCCGTACTGCCGCACGCTCG	3	1	E3	1	0	8-mer	17	6	-19.4	NA	1	NA	I	NA	-0.0898632	2	NA	NA
L2-342252_2	MIMAT0000062_MirBase_let-7a_microRNA	1	22	TGAGGTAGTAGGTTGTATAGTT	ENSG00000140391_ENST00000267970_TSPAN3_mRNA	1175	1241	ATGTGCCCACCTACTTACCTACTACCTGCGACTTTCTTTTTCCTTGTTCTAGCTGACTCTTCATGCC	15	1	E4	1	1	7-mer	14	5	-19.4	NA	NA	1	I	-0.682098	-0.0851405	77	NA	NA
L2HS-818548_2	MIMAT0000062_MirBase_let-7a_microRNA	1	22	TGAGGTAGTAGGTTGTATAGTT	ENSG00000034063_ENST00000262952_UHRF1_mRNA	3679	3727	AAAGTTTGCAGCCTATACCTCAATAAAACAGGGATATTTTAAATCACAT	2	1	E4	1	0	7-mer	16	6	-19.4	NA	NA	1	II	1.11652	0.00369116	47	NA	NA
L2-779847_1	MIMAT0000062_MirBase_let-7a_microRNA	1	22	TGAGGTAGTAGGTTGTATAGTT	ENSG00000111481_ENST00000262061_COPZ1_mRNA	1504	1549	TCGCTGCAACCTACCCTCTCTCTGCCTCAGCCTTACACCCAAGCAG	3	1	E4	1	0	noncanonical_seed	19	6	-19.3	NA	NA	1	II	0.340992	0.0237706	76	NA	NA
L2HS-1688044_1	MIMAT0000062_MirBase_let-7a_microRNA	1	22	TGAGGTAGTAGGTTGTATAGTT	ENSG00000137309_ENST00000311487_HMGA1_mRNA	642	697	AGTGACCCATGCGTGCCGCCTGCTCCTCACTGGAGGAGCAGCTTCCTTCTGGGACT	1	1	E4	1	0	noncanonical_seed	16	5	-19.3	NA	1	1	II	NA	-0.162291	NA	NA	NA
L1HS-906529_1	MIMAT0000062_MirBase_let-7a_microRNA	1	22	TGAGGTAGTAGGTTGTATAGTT	ENSG00000132478_ENST00000293218_UNK_mRNA	917	967	AAGGCTATGCCTGTCCCTACTACCACAACAGCAAGGACCGGCGGCGGAGCC	1	1	E3	1	0	noncanonical_seed	16	4	-19.2	NA	1	NA	III	NA	0.0200932	2	NA	NA
L2-303408_2	MIMAT0000062_MirBase_let-7a_microRNA	1	22	TGAGGTAGTAGGTTGTATAGTT	ENSG00000139496_ENST00000381736_NUPL1_mRNA	613	659	ATTTGCTCTACCTATTACCTCTACCTCAGCTAGCGGTCTGACTCTTT	2	1	E4	1	0	8-mer	15	6	-19.2	NA	1	NA	I	NA	-0.0822248	8	NA	NA
L2HS-1687958_1	MIMAT0000062_MirBase_let-7a_microRNA	1	22	TGAGGTAGTAGGTTGTATAGTT	ENSG00000139496_ENST00000381718_NUPL1_mRNA	468	523	ATTTGCTCTACCTATTACCTCTACCTCAGCTAGCGGTCTGACTCTTTCGTCTGCTC	1	1	E4	1	0	8-mer	15	6	-19.2	NA	1	NA	I	NA	-0.0336436	NA	NA	NA
L2HS-449065_4	MIMAT0000062_MirBase_let-7a_microRNA	1	22	TGAGGTAGTAGGTTGTATAGTT	ENSG00000135829_ENST00000367549_DHX9_mRNA	3452	3498	AACCAAACAACCTGCTATCATCAGCCAGTTGGACCCCGTAAATGAAC	4	1	E4	0	0	noncanonical_seed	16	6	-19.2	NA	1	NA	II	NA	-0.0161885	111	1	NA
L2-779891_1	MIMAT0000062_MirBase_let-7a_microRNA	1	22	TGAGGTAGTAGGTTGTATAGTT	ENSG00000122140_ENST00000371785_MRPS2_mRNA	882	928	ACCAACTGCAACCCCTGCCTCATCACCTACCCTGTACCCGGCAATGA	1	1	E4	1	0	noncanonical_seed	18	6	-19.1	NA	1	NA	III	NA	0.0498207	33	NA	1
L2-2500510_1	MIMAT0000062_MirBase_let-7a_microRNA	1	22	TGAGGTAGTAGGTTGTATAGTT	ENSG00000171246_ENST00000306773_NPTX1_mRNA	5289	5339	AAACCATGGGACCTGCCACCTCCCATCAGCAATTCTGGAAATGCACTATTT	1	1	E4	0	0	noncanonical_seed	18	5	-19	NA	NA	1	I	NA	0.001064	22	NA	NA
L2HS-1687968_1	MIMAT0000062_MirBase_let-7a_microRNA	1	22	TGAGGTAGTAGGTTGTATAGTT	ENSG00000077235_ENST00000356183_GTF3C1_mRNA	1141	1192	TATGCTCACACAGACCTACGACCTCATTGAGCGCAGAGGCACGAAAGGAATT	1	1	E4	1	0	noncanonical_seed	13	5	-18.9	NA	1	NA	I	NA	-0.0966208	51	1	NA
L1-485450_1	MIMAT0000062_MirBase_let-7a_microRNA	1	22	TGAGGTAGTAGGTTGTATAGTT	ENSG00000181830_ENST00000314134_SLC35C1_mRNA	1099	1146	CTTCAATAACCTCTGCCTCAAGTACGTCGGTGTGGCCTTCTACAATGT	2	1	E3	1	0	noncanonical_seed	15	6	-18.8	1	NA	NA	II	NA	-0.295557	4	NA	NA
L2-2502990_1	MIMAT0000062_MirBase_let-7a_microRNA	1	22	TGAGGTAGTAGGTTGTATAGTT	ENSG00000116698_ENST00000413782_SMG7_mRNA	2569	2619	TGAAACAGCCCTACTACCTTCAGACCCAAGACCCCATAAAACTGTTTGAGC	4	1	E4	0	0	7-mer	15	6	-18.6	NA	1	NA	II	NA	0.0688578	7	NA	NA
L2HS-730627_3	MIMAT0000062_MirBase_let-7a_microRNA	1	22	TGAGGTAGTAGGTTGTATAGTT	ENSG00000143545_ENST00000368575_RAB13_mRNA	335	398	AACTACTGCCTACTACCGTGGAGCCATGGGCATTATCCTAGTATACGACATCACGGATGAGAAA	3	1	E4	0	0	noncanonical_seed	13	4	-18.6	NA	1	NA	I	NA	NA	50	NA	NA
L2-303386_2	MIMAT0000062_MirBase_let-7a_microRNA	1	22	TGAGGTAGTAGGTTGTATAGTT	ENSG00000066933_ENST00000356056_MYO9A_mRNA	5784	5830	ACTACCAGAGTGAAACCTACTACCCAGTCAGAGGTTTCGCCACTCTT	2	1	E4	1	0	noncanonical_seed	16	5	-18.5	NA	1	NA	I	NA	0.0806524	NA	NA	NA
L2HS-437310_4	MIMAT0000062_MirBase_let-7a_microRNA	1	22	TGAGGTAGTAGGTTGTATAGTT	ENSG00000115760_ENST00000421745_BIRC6_mRNA	13887	13942	CTTTCAACCTCACTGCCTCTGTCTTCATCCTCTAGTGTGTTTGTACGCTGTGATGA	4	1	E4	0	0	noncanonical_seed	16	6	-18.5	NA	1	NA	I	NA	0.092375	5	NA	NA
L1-485429_1	MIMAT0000062_MirBase_let-7a_microRNA	1	22	TGAGGTAGTAGGTTGTATAGTT	ENSG00000138073_ENST00000260643_PREB_mRNA	1088	1156	TCCCTGCTACCTCACAGCCTGGGATGGCTCCAACTTCTTGCCCCTTCGGACCAAGTCCTGTGGCCATGA	2	1	E3	1	0	8-mer	12	6	-18.4	NA	1	NA	I	NA	0.0476334	12	1	NA
L1HS-226845_4	MIMAT0000062_MirBase_let-7a_microRNA	1	22	TGAGGTAGTAGGTTGTATAGTT	ENSG00000176953_ENST00000320805_NFATC2IP_mRNA	940	1000	TTTGGAGAGACAGAGCTATCACCTACTGCCACTCCCAGGACCCTAAAGCTCGGAGTGGCTG	4	1	E3	0	0	noncanonical_seed	15	4	-18.4	NA	1	NA	III	NA	0.273744	26	NA	NA
L2-1435669_1	MIMAT0000062_MirBase_let-7a_microRNA	1	22	TGAGGTAGTAGGTTGTATAGTT	ENSG00000003509_ENST00000002125_C2orf56_mRNA	1245	1296	TTAACTTTTTTGCCTTGCTACCTCATCAGAGACTTCAAGGTGGAAGATATCA	2	1	E4	1	0	8-mer	17	6	-18.4	NA	1	NA	III	NA	-0.0350595	6	NA	NA
L2HS-1280849_2	MIMAT0000062_MirBase_let-7a_microRNA	1	22	TGAGGTAGTAGGTTGTATAGTT	ENSG00000038382_ENST00000344204_TRIO_mRNA	8837	8900	GAGATGCTGTTCAGCTCAACACGACCTACTACATCCACCAGTTACTGGGGAACCCTGAATTCGC	2	1	E4	0	0	noncanonical_seed	14	5	-18.4	NA	1	NA	II	NA	0.103209	11	NA	NA
L2HS-3287998_1	MIMAT0000062_MirBase_let-7a_microRNA	1	22	TGAGGTAGTAGGTTGTATAGTT	ENSG00000169714_ENST00000451728_CNBP_mRNA	112	154	AAACAGCCTCTACCTTGCGAGCCGTCTTCCCCAGGCCTGCGTC	1	1	E4	1	0	6-mer	14	6	-18.4	1	NA	NA	II	NA	-0.0285213	28	NA	1
L2-779753_1	MIMAT0000062_MirBase_let-7a_microRNA	1	22	TGAGGTAGTAGGTTGTATAGTT	ENSG00000117543_ENST00000370109_DPH5_mRNA	201	251	TATCTGGAAGCCTACACCTCAGTCCTAACTGTAGGGAAGGAAGCCTTGGAA	9	1	E4	1	1	noncanonical_seed	16	5	-18.3	NA	1	NA	I	NA	-0.0354868	188	NA	NA
L2HS-1687970_1	MIMAT0000062_MirBase_let-7a_microRNA	1	22	TGAGGTAGTAGGTTGTATAGTT	ENSG00000132323_ENST00000254654_ILKAP_mRNA	928	972	ATGCAGCCTTAAGCCTCAGCAAAGAGCATAATCCAACTCAGTATG	1	1	E4	1	0	noncanonical_seed	15	5	-18.3	NA	1	NA	II	NA	-0.053504	17	NA	NA
L2HS-196726_6	MIMAT0000062_MirBase_let-7a_microRNA	1	22	TGAGGTAGTAGGTTGTATAGTT	ENSG00000164904_ENST00000409134_ALDH7A1_mRNA	414	461	TTATTACGACCTATTGCCCTGCTAACAACGAGCCAATAGCAAGAGTCC	6	1	E4	1	0	noncanonical_seed	14	4	-18.3	NA	1	NA	II	NA	0.176964	40	NA	NA
L2HS-741803_3	MIMAT0000062_MirBase_let-7a_microRNA	1	22	TGAGGTAGTAGGTTGTATAGTT	ENSG00000033178_ENST00000322244_UBA6_mRNA	3091	3146	AAACTTGTAAAACCTACTACTGAAAAGAAATATGTGGATCTTACTGTGTCATTTGC	3	1	E4	0	0	noncanonical_seed	16	4	-18.3	NA	1	NA	III	NA	0.0863554	14	NA	NA
L1HS-227501_4	MIMAT0000062_MirBase_let-7a_microRNA	1	22	TGAGGTAGTAGGTTGTATAGTT	ENSG00000149948_ENST00000403681_HMGA2_mRNA	3641	3705	TTGTACAATCAAAACACACTACTACCTCTTAAGTCCCAGTATACCTCATTTTTCATACTGAAAAA	19	2	E3,E4	0	0	8-mer	19	6	-18.2	NA	NA	1	III	1.08467	0.203362	22	NA	NA
L2-779724_1	MIMAT0000062_MirBase_let-7a_microRNA	1	22	TGAGGTAGTAGGTTGTATAGTT	ENSG00000112531_ENST00000361752_QKI_mRNA	4270	4316	ATGCTATGTATGTACCATAACCAACCTATTGCCTATGAGAAACATGT	1	1	E4	1	0	noncanonical_seed	19	5	-18.2	NA	NA	1	III	0.2919	0.00593252	343	1	NA
L1HS-1078807_1	MIMAT0000062_MirBase_let-7a_microRNA	1	22	TGAGGTAGTAGGTTGTATAGTT	ENSG00000055208_ENST00000286332_TAB2_mRNA	1025	1098	GTCTACATGCCAATCAGTTCACCTACTACTTCACAACCACCAACCATTCATTCATCTGGTAGCTCACAGTCTTC	2	2	E3,E4	1	1	noncanonical_seed	13	6	-18.1	NA	1	NA	I	NA	-0.0480168	NA	NA	NA
L1HS-372216_3	MIMAT0000062_MirBase_let-7a_microRNA	1	22	TGAGGTAGTAGGTTGTATAGTT	ENSG00000055208_ENST00000367456_TAB2_mRNA	1422	1497	ATGTCTACATGCCAATCAGTTCACCTACTACTTCACAACCACCAACCATTCATTCATCTGGTAGCTCACAGTCTTC	14	2	E3,E4	0	0	noncanonical_seed	13	6	-18.1	NA	1	NA	I	NA	-0.0480168	8	NA	NA
L1HS-906505_1	MIMAT0000062_MirBase_let-7a_microRNA	1	22	TGAGGTAGTAGGTTGTATAGTT	ENSG00000101266_ENST00000349736_CSNK2A1_mRNA	2464	2515	ATCCAGTGAGAAGACCTGCTCCTCAGTCTTGTAAATGTATCTTGAGAGGTAG	2	2	E3,E4	1	0	noncanonical_seed	16	5	-18.1	NA	NA	1	I	-0.359803	0.0192727	218	1	NA
L2-779905_1	MIMAT0000062_MirBase_let-7a_microRNA	1	22	TGAGGTAGTAGGTTGTATAGTT	ENSG00000107862_ENST00000369983_GBF1_mRNA	1973	2027	TACAACACACCTACTATCTCTTGATGCCCTATTGACAGTGATTGACAGCACCGAG	14	1	E4	1	1	noncanonical_seed	15	6	-18.1	NA	1	NA	II	NA	0.157999	12	NA	NA
L2HS-374123_4	MIMAT0000062_MirBase_let-7a_microRNA	1	22	TGAGGTAGTAGGTTGTATAGTT	ENSG00000113649_ENST00000296702_TCERG1_mRNA	1300	1360	CTTCACCTGCTACCTTAGCTGGAGCAACAGCAGTTTCTGAATGGACTGAATATAAAACAGC	4	1	E4	0	0	6-mer	13	6	-18.1	NA	1	NA	I	NA	-0.022068	52	NA	NA
TAON-650461-1_2	MIMAT0000062_MirBase_let-7a_microRNA	1	22	TGAGGTAGTAGGTTGTATAGTT	ENSG00000186104_ENST00000334636_CYP2R1_mRNA	1459	1527	ATGACATTGCAGCCCCAACCCTACCTCATCTGTGCTGAAAGACGCTGAAACTGCCTGGGATGTTTTCGG	2	1	E6	1	0	8-mer	18	6	-18.1	NA	1	NA	II	NA	-0.036035	8	NA	NA
L2-544874_2	MIMAT0000062_MirBase_let-7a_microRNA	1	22	TGAGGTAGTAGGTTGTATAGTT	ENSG00000138326_ENST00000435275_RPS24_mRNA	176	231	TTCATGACCAACCGACTACTTCAGAGGAAACAAATGGTCATTGATGTCCTTCACCC	6	1	E4	0	0	noncanonical_seed	14	6	-18	NA	1	NA	I	NA	-0.021558	2960	1	NA
L2HS-1688050_1	MIMAT0000062_MirBase_let-7a_microRNA	1	22	TGAGGTAGTAGGTTGTATAGTT	ENSG00000099995_ENST00000215793_SF3A1_mRNA	414	466	AATGACCCTTACCATGCCTACTACCGCCACAAGGTCAGCGAGTTCAAGGAAGG	1	1	E4	1	0	noncanonical_seed	16	4	-18	NA	1	NA	I	NA	-0.0779614	NA	NA	NA
L2HS-567135_3	MIMAT0000062_MirBase_let-7a_microRNA	1	22	TGAGGTAGTAGGTTGTATAGTT	ENSG00000178252_ENST00000395474_WDR6_mRNA	2131	2175	TGATGGAGCCTACTACCAGCTGTTTGTACGAGACGGCCAGCTCCA	3	1	E4	1	0	noncanonical_seed	14	4	-18	NA	1	NA	I	NA	-0.0244082	14	NA	NA
L2HS-708722_3	MIMAT0000062_MirBase_let-7a_microRNA	1	22	TGAGGTAGTAGGTTGTATAGTT	ENSG00000138326_ENST00000372360_RPS24_mRNA	34	126	CATCATGAACGACACCGTAACTATCCGCACTAGAAAGTTCATGACCAACCGACTACTTCAGAGGAAACAAATGGTCATTGATGTCCTTCACCC	6	2	E4,E5	1	1	noncanonical_seed	14	6	-18	1	1	NA	I	NA	-0.021558	NA	NA	NA
0727A-440064_2	MIMAT0000062_MirBase_let-7a_microRNA	1	22	TGAGGTAGTAGGTTGTATAGTT	ENSG00000101752_ENST00000261537_MIB1_mRNA	5567	5629	AGTGACTTTCCTCCAACTCTCTGAATCTGCTACCTCTTATTATATGTCCCTTAGCAGTACTTT	9	2	E2,E4	1	0	7-mer	13	6	-17.9	NA	NA	1	I	0.823437	0.0550369	16	NA	NA
L1-220041_2	MIMAT0000062_MirBase_let-7a_microRNA	1	22	TGAGGTAGTAGGTTGTATAGTT	ENSG00000115306_ENST00000356805_SPTBN1_mRNA	8411	8459	TACGACCTGTACCTCTCAACTTTTGCCCTATCTGTTAAATATATGCTAT	2	1	E3	0	0	6-mer	15	6	-17.9	NA	NA	1	II	NA	-0.0212735	31	NA	NA
L2HS-1258610_2	MIMAT0000062_MirBase_let-7a_microRNA	1	22	TGAGGTAGTAGGTTGTATAGTT	ENSG00000137819_ENST00000395407_PAQR5_mRNA	4764	4810	GCTCACTGCAACCTCTGCCTGACAGGCTTCAGTGATCTTTCCACCTC	2	1	E4	0	0	noncanonical_seed	17	5	-17.9	NA	NA	1	II	0.124892	-0.158661	6	1	NA
L2HS-1687752_1	MIMAT0000062_MirBase_let-7a_microRNA	1	22	TGAGGTAGTAGGTTGTATAGTT	ENSG00000075624_ENST00000331789_ACTB_mRNA	745	795	CTGACTGACTACCTCATGAAGATCCTCACCGAGCGCGGCTACAGCTTCACC	1	1	E4	1	0	9-mer	13	6	-17.9	NA	1	NA	I	NA	0.0225554	399	NA	NA
0727A-198763_3	MIMAT0000062_MirBase_let-7a_microRNA	1	22	TGAGGTAGTAGGTTGTATAGTT	ENSG00000171634_ENST00000306378_BPTF_mRNA	8376	8445	AAAGAAAATGATCTCTACTACCTCAAAGGAAACTAAGAAGGACACAAAGCTTTACTGTATCTGTAAAACG	23	2	E2,E4	1	0	9-mer	15	6	-17.8	NA	1	NA	I	NA	0.012834	44	1	NA
L1HS-519210_2	MIMAT0000062_MirBase_let-7a_microRNA	1	22	TGAGGTAGTAGGTTGTATAGTT	ENSG00000112249_ENST00000369162_ASCC3_mRNA	2292	2338	AACTTTACCTAACTACCTCGATGTTGCCACATTTTTACATGTTAATC	2	1	E3	1	0	8-mer	15	6	-17.8	NA	1	NA	I	NA	0.0651871	2	NA	NA
L2HS-2911685_1	MIMAT0000062_MirBase_let-7a_microRNA	1	22	TGAGGTAGTAGGTTGTATAGTT	ENSG00000148835_ENST00000369839_TAF5_mRNA	84	130	CCAACGCTGCTACCTCCGCAGGCGGGGGACGGCGCAGGCGAGGGTAG	1	1	E4	0	0	7-mer	14	6	-17.8	NA	1	NA	I	NA	0.00775081	36	1	NA
TA1-4594803-1_1	MIMAT0000062_MirBase_let-7a_microRNA	1	22	TGAGGTAGTAGGTTGTATAGTT	ENSG00000070961_ENST00000261173_ATP2B1_mRNA	3780	3841	TGAACAAGTCTGCTACCTCTTCATCCCCAGGAAGCCCACTACATAGTTTGGAAACATCACTC	1	1	E5	1	0	7-mer	15	6	-17.8	NA	1	NA	II	NA	-0.11425	14	NA	NA
L1HS-906534_1	MIMAT0000062_MirBase_let-7a_microRNA	1	22	TGAGGTAGTAGGTTGTATAGTT	ENSG00000217128_ENST00000307968_FNIP1_mRNA	2604	2648	TAAAACCTGCTTTCCTCAGCAGGACCAAAGAGATACACTCTCCAT	1	1	E3	1	0	none	13	5	-17.7	NA	1	NA	I	NA	0.232941	9	NA	NA
TAON-282936-1_3	MIMAT0000062_MirBase_let-7a_microRNA	1	22	TGAGGTAGTAGGTTGTATAGTT	ENSG00000182899_ENST00000448864_RPL35A_mRNA	532	574	AAAACTTACTACCTTAAA	3	1	E6	1	0	7-mer	14	6	-17.7	NA	NA	1	I	NA	-0.0441003	NA	NA	NA
L1-436792_1	MIMAT0000062_MirBase_let-7a_microRNA	1	22	TGAGGTAGTAGGTTGTATAGTT	ENSG00000174606_ENST00000366962_ANGEL2_mRNA	2598	2648	TCTTTGCTCACTGCAACCCCTGCCTCCCGGGCTCAAGCGATTCTCCTGCCT	1	1	E3	1	0	noncanonical_seed	17	6	-17.6	NA	NA	1	II	0.0667997	0.0508796	10	NA	NA
L1HS-197032_5	MIMAT0000062_MirBase_let-7a_microRNA	1	22	TGAGGTAGTAGGTTGTATAGTT	ENSG00000123908_ENST00000220592_EIF2C2_mRNA	1785	1847	CAGACCCTGTCCAACCTCTGCCTGAAGATCAACGTCAAGCTGGGAGGCGTGAACAACATCCTG	14	4	E3,E4,E5,E6	1	1	noncanonical_seed	16	5	-17.6	NA	1	NA	III	NA	0.503188	3	NA	NA
L2-2234713_1	MIMAT0000062_MirBase_let-7a_microRNA	1	22	TGAGGTAGTAGGTTGTATAGTT	ENSG00000132510_ENST00000254846_KDM6B_mRNA	5095	5142	ACGAGCCAGCCTACTACTGCAACGAGTGCGATGTGGAGGTGTTTAACA	2	1	E4	0	0	noncanonical_seed	14	5	-17.6	NA	1	NA	I	NA	-0.208954	8	NA	NA
L2-779900_1	MIMAT0000062_MirBase_let-7a_microRNA	1	22	TGAGGTAGTAGGTTGTATAGTT	ENSG00000160294_ENST00000397708_MCM3AP_mRNA	1573	1621	AAGAACATCCCTGACTACCTCAACGACAGGACCATTCTGGAGAACCATT	3	1	E4	1	0	9-mer	14	6	-17.6	NA	1	NA	I	NA	-0.05723	13	NA	NA
L2HS-452058_4	MIMAT0000062_MirBase_let-7a_microRNA	1	22	TGAGGTAGTAGGTTGTATAGTT	ENSG00000179271_ENST00000316939_GADD45GIP1_mRNA	713	763	AAAGCCTGCTACCTGGCAGTACCCCTGAAGA	4	1	E4	0	0	6-mer	12	5	-17.6	NA	NA	1	I	NA	-0.0502483	31	NA	NA
TAON-3929941-1_1	MIMAT0000062_MirBase_let-7a_microRNA	1	22	TGAGGTAGTAGGTTGTATAGTT	ENSG00000129515_ENST00000396526_SNX6_mRNA	2983	3029	TTGCTTGACCTCTGCCTCAGTTCTCGACTCTAAAGGACATACTGACC	1	1	E6	1	0	noncanonical_seed	13	6	-17.6	NA	NA	1	I	-0.198281	0.0649431	90	NA	NA
L1-300230_2	MIMAT0000062_MirBase_let-7a_microRNA	1	22	TGAGGTAGTAGGTTGTATAGTT	ENSG00000181104_ENST00000319211_F2R_mRNA	1065	1108	ATGCCTACTACTTCTCAGCCTTCTCTGCTGTCTTCTTTTTTGTG	3	1	E3	0	0	noncanonical_seed	12	6	-17.5	NA	1	NA	I	NA	-0.054236	2	NA	NA
L2-779764_1	MIMAT0000062_MirBase_let-7a_microRNA	1	22	TGAGGTAGTAGGTTGTATAGTT	ENSG00000099995_ENST00000439242_SF3A1_mRNA	399	443	TTACCATGCCTACTACCGCCACAAGGTCAGCGAGTTCAAGGAAGG	1	1	E4	1	0	noncanonical_seed	13	4	-17.5	NA	1	NA	I	NA	-0.0756621	49	NA	1
L2HS-1133638_2	MIMAT0000062_MirBase_let-7a_microRNA	1	22	TGAGGTAGTAGGTTGTATAGTT	ENSG00000116337_ENST00000393688_AMPD2_mRNA	1811	1862	CCACCCTATGCCTACTACCTGTACTACACCTTTGCCAACATGGCCATGTTGA	2	1	E4	0	0	7-mer	15	5	-17.5	NA	1	NA	III	NA	-0.0963301	6	NA	1
L2HS-360086_4	MIMAT0000062_MirBase_let-7a_microRNA	1	22	TGAGGTAGTAGGTTGTATAGTT	ENSG00000182742_ENST00000332503_HOXB4_mRNA	593	650	GGAGAAGGAATTTCACTACAACCGCTACCTGACACGGCGCCGGAGGGTGGAGATCGCC	4	1	E4	0	0	6-mer	14	5	-17.5	NA	1	NA	II	NA	NA	15	NA	NA
L1HS-272980_4	MIMAT0000062_MirBase_let-7a_microRNA	1	22	TGAGGTAGTAGGTTGTATAGTT	ENSG00000106462_ENST00000320356_EZH2_mRNA	2367	2422	GAAATCCCTTGACATCTGCTACCTCCTCCCCCCTCCTCTGAAACAGCTGCCTTAGC	4	1	E3	0	0	7-mer	16	6	-17.4	NA	1	1	I	NA	0.0811207	65	NA	NA
L1HS-421715_3	MIMAT0000062_MirBase_let-7a_microRNA	1	22	TGAGGTAGTAGGTTGTATAGTT	ENSG00000095015_ENST00000399503_MAP3K1_mRNA	6682	6762	CAGTTTCTACTACCTCAGGTGTCCTATAGATTTTTCTTCTACCAAAGTTCACTTTCACAATGAAATTATATTTGCTGTGTG	3	1	E3	0	0	9-mer	12	6	-17.4	NA	NA	1	I	0.64973	0.0648473	48	1	NA
L2-186573_3	MIMAT0000062_MirBase_let-7a_microRNA	1	22	TGAGGTAGTAGGTTGTATAGTT	ENSG00000113369_ENST00000265138_ARRDC3_mRNA	630	672	ACCACTCGCTACCTCATTCGAAGGCCGACATGGCAGTGTGCGC	4	1	E4	1	0	8-mer	14	6	-17.4	NA	1	NA	I	NA	NA	6	NA	NA
L2-303402_2	MIMAT0000062_MirBase_let-7a_microRNA	1	22	TGAGGTAGTAGGTTGTATAGTT	ENSG00000196367_ENST00000355540_TRRAP_mRNA	2319	2365	GTGGAGCTCTCCAACCTGTACCTCAAGCTGTTCAAGCTGGTCTTTGG	2	1	E4	1	0	7-mer	17	6	-17.4	NA	1	NA	I	NA	-0.14268	18	NA	NA
L2HS-1687931_1	MIMAT0000062_MirBase_let-7a_microRNA	1	22	TGAGGTAGTAGGTTGTATAGTT	ENSG00000227057_ENST00000374617_WDR46_mRNA	1667	1729	TTGAACAGCCCTACCTCACCCACCGGCTCTCAGGCCCTGTGCATGGCCTTCAGTTCTGCCCCT	1	1	E4	1	0	8-mer	17	6	-17.4	NA	1	NA	II	NA	NA	7	NA	NA
L2HS-3126622_1	MIMAT0000062_MirBase_let-7a_microRNA	1	22	TGAGGTAGTAGGTTGTATAGTT	ENSG00000100714_ENST00000216605_MTHFD1_mRNA	1098	1154	ATGATTCAGTATAACAACCTTAACCTCAAGACACCTGTTCCAAGTGACATTGATATA	1	1	E4	0	0	noncanonical_seed	13	5	-17.4	NA	1	NA	II	NA	0.014649	31	NA	NA
L2HS-735144_3	MIMAT0000062_MirBase_let-7a_microRNA	1	22	TGAGGTAGTAGGTTGTATAGTT	ENSG00000155506_ENST00000336314_LARP1_mRNA	937	985	AACATCACCTACTACTTTGACAATGTCAGCAGCACCGAGCTTTACAGTG	3	1	E4	0	0	noncanonical_seed	15	6	-17.4	NA	1	NA	II	NA	-0.0672584	22	NA	1
TA1-4594907-1_1	MIMAT0000062_MirBase_let-7a_microRNA	1	22	TGAGGTAGTAGGTTGTATAGTT	ENSG00000152904_ENST00000358966_GGPS1_mRNA	1210	1280	TTTGAATGTCATAATTGCAGTGACAGGACATTGCCACCAACTCTATCCTACTACCATCAATGTTGTGTTTA	1	1	E5	1	0	noncanonical_seed	19	6	-17.4	NA	NA	1	III	-0.359712	-0.117315	60	NA	NA
L2-779887_1	MIMAT0000062_MirBase_let-7a_microRNA	1	22	TGAGGTAGTAGGTTGTATAGTT	ENSG00000103202_ENST00000219479_NME4_mRNA	610	654	ACGCAGGACCAACTACCTCCGTCAGCAAGAACCCAAGCCCACATC	1	1	E4	1	0	8-mer	12	6	-17.3	NA	NA	1	I	0.685732	0.0195837	117	NA	NA
L2-779933_1	MIMAT0000062_MirBase_let-7a_microRNA	1	22	TGAGGTAGTAGGTTGTATAGTT	ENSG00000116212_ENST00000371370_LRRC42_mRNA	521	566	AATGTCTTACTACCTCAGCTCAGAAAACCACCTGGACCCAGGGCCC	3	1	E4	1	0	9-mer	15	6	-17.3	1	1	NA	I	NA	-5e-10	5	NA	NA
L2HS-328025_4	MIMAT0000062_MirBase_let-7a_microRNA	1	22	TGAGGTAGTAGGTTGTATAGTT	ENSG00000105948_ENST00000464848_TTC26_mRNA	1005	1055	AAGGATCTGGAACCTACTACTCCTCAGGAGTATATTCTCAAAGGAGTGGTC	4	1	E4	1	0	noseed_9nt_stem	17	6	-17.3	NA	1	NA	I	NA	-0.0443563	10	NA	NA
L2HS-762739_2	MIMAT0000062_MirBase_let-7a_microRNA	1	22	TGAGGTAGTAGGTTGTATAGTT	ENSG00000101224_ENST00000245960_CDC25B_mRNA	2452	2524	CAGTCCTGCTACCTCCCTTGCCTTTCGAGGCCTGAAGCCAGCTGCCCTATGGGCCTGCCGGGCTGAGGGCCTG	2	1	E4	1	0	7-mer	14	6	-17.1	NA	NA	1	I	NA	0.103592	26	NA	NA
TAON-3929767-1_1	MIMAT0000062_MirBase_let-7a_microRNA	1	22	TGAGGTAGTAGGTTGTATAGTT	ENSG00000187240_ENST00000375735_DYNC2H1_mRNA	7910	7978	GACAACCATTACCTCCACATGGAAAACCACTTGGAAAACTAAACTCTACTGATCTCAAGGATGTTATTA	1	1	E6	1	0	6-mer	14	6	-17.1	NA	1	NA	II	NA	0.0547558	3	NA	NA
L2-303412_2	MIMAT0000062_MirBase_let-7a_microRNA	1	22	TGAGGTAGTAGGTTGTATAGTT	ENSG00000009954_ENST00000339594_BAZ1B_mRNA	1758	1801	TGCAGCCCTACACCTCATTGCATACTACAAAGAAAACAAAGACA	2	1	E4	1	0	noncanonical_seed	15	5	-17	NA	1	NA	II	NA	0.00660602	7	NA	1
L2-779860_1	MIMAT0000062_MirBase_let-7a_microRNA	1	22	TGAGGTAGTAGGTTGTATAGTT	ENSG00000092140_ENST00000206595_G2E3_mRNA	919	962	ATTTAGCCTGCTCCTCATTACGGTCATGGGAGCAAAATTGGGAG	1	1	E4	1	0	noncanonical_seed	14	5	-17	NA	1	NA	I	NA	0.0654138	6	NA	NA
L2HS-818538_2	MIMAT0000062_MirBase_let-7a_microRNA	1	22	TGAGGTAGTAGGTTGTATAGTT	ENSG00000153094_ENST00000357682_BCL2L11_mRNA	351	412	AAGTCCTCCTTGCCAGGCCTTCAACCACTATCTCAGTGCAATGGCTTCCATGAGGCAGGCTG	2	1	E4	1	0	noncanonical_seed	16	6	-17	NA	1	NA	I	NA	0.169902	18	NA	NA
L1HS-517953_2	MIMAT0000062_MirBase_let-7a_microRNA	1	22	TGAGGTAGTAGGTTGTATAGTT	ENSG00000161847_ENST00000293677_RAVER1_mRNA	511	576	TGCAGCCCACGGATGCCCTGCTGTGTGTGGCCAACCTGCCCCCCAGCCTCACACAGCAGCAGTTCG	2	1	E3	0	0	noncanonical_seed	20	5	-16.9	NA	1	NA	III	NA	-0.130446	11	NA	NA
L2-2046570_1	MIMAT0000062_MirBase_let-7a_microRNA	1	22	TGAGGTAGTAGGTTGTATAGTT	ENSG00000213593_ENST00000278422_TMX2_mRNA	83	156	TATTCGGTGCCGCGACTTTCACGATGGCTCGCCCAACCTTACTACCTTCTGTCGGCCCTGCTCTCTGCTGCCTT	2	1	E4	1	0	7-mer	17	6	-16.9	NA	1	NA	I	NA	-0.0338671	69	NA	NA
L2HS-1837680_1	MIMAT0000062_MirBase_let-7a_microRNA	1	22	TGAGGTAGTAGGTTGTATAGTT	ENSG00000142655_ENST00000356607_PEX14_mRNA	1599	1646	TCCCTACTGCCTCCCGACTCCTCAGTGGAGGAGGAGCTGCGGTCCCTC	1	1	E4	0	0	noncanonical_seed	11	6	-16.9	NA	NA	1	I	0.080285	-0.018891	NA	NA	NA
L2HS-486505_3	MIMAT0000062_MirBase_let-7a_microRNA	1	22	TGAGGTAGTAGGTTGTATAGTT	ENSG00000185019_ENST00000217173_UBOX5_mRNA	1644	1694	TCTTACCCACTACCTCAGAGCACACTGCTAAGAAAATGAAAGCCACCAATG	3	1	E4	1	0	9-mer	12	6	-16.9	NA	1	NA	I	NA	0.224649	NA	NA	NA
L2-186571_3	MIMAT0000062_MirBase_let-7a_microRNA	1	22	TGAGGTAGTAGGTTGTATAGTT	ENSG00000100982_ENST00000372409_PCIF1_mRNA	539	582	CGTCCCTACTACTTCAACCGATTCACCAACCAGTCCCTGTGGGA	5	1	E4	1	0	noncanonical_seed	12	6	-16.8	NA	1	NA	I	NA	-0.03005	7	NA	NA
L2HS-144472_8	MIMAT0000062_MirBase_let-7a_microRNA	1	22	TGAGGTAGTAGGTTGTATAGTT	ENSG00000157954_ENST00000288828_WIPI2_mRNA	2704	2755	TTAAAACAACCTCAAGTACCTCAGACTCTGCATTCCAAACCAAGGCACCCAG	8	1	E4	1	0	7-mer	14	6	-16.8	NA	NA	1	II	1.01574	0.052095	8	NA	NA
L2HS-2970855_1	MIMAT0000062_MirBase_let-7a_microRNA	1	22	TGAGGTAGTAGGTTGTATAGTT	ENSG00000163214_ENST00000295373_DHX57_mRNA	4349	4393	CAGAACCTCTACCTCGAACTAAAGACCTATTGGGGCTGGCCCTGG	1	1	E4	0	0	7-mer	13	6	-16.8	NA	NA	1	I	NA	-0.0433156	16	NA	NA
L2HS-3763522_1	MIMAT0000062_MirBase_let-7a_microRNA	1	22	TGAGGTAGTAGGTTGTATAGTT	ENSG00000106006_ENST00000222728_HOXA6_mRNA	539	602	AAGGAGTTCCACTTCAACCGCTACCTGACACGGCGCCGCCGCATCGAGATCGCCAACGCGCTCT	1	1	E4	0	0	6-mer	15	5	-16.8	NA	1	NA	I	NA	-0.0376318	19	NA	NA
A12-1598664_1	MIMAT0000062_MirBase_let-7a_microRNA	1	22	TGAGGTAGTAGGTTGTATAGTT	ENSG00000197563_ENST00000357637_PIGN_mRNA	2596	2653	ATTGATGTCAACCTACCTACTTCTAAGCACAGGGTATGAAGCTCTCTTTCCACTAGTG	1	1	E1	1	0	6-mer	17	6	-16.7	NA	1	NA	I	NA	-0.0878765	2	NA	NA
L2-303421_2	MIMAT0000062_MirBase_let-7a_microRNA	1	22	TGAGGTAGTAGGTTGTATAGTT	ENSG00000129422_ENST00000262102_MTUS1_mRNA	5041	5095	AGAGCCACAAAAGCAAACCTTCTACCTCCTACCTACTTTTCTCTGGGACAAGGAT	6	1	E4	1	0	7-mer	14	6	-16.7	NA	NA	1	II	1.24812	0.233149	10	NA	NA
L2-779864_1	MIMAT0000062_MirBase_let-7a_microRNA	1	22	TGAGGTAGTAGGTTGTATAGTT	ENSG00000205302_ENST00000379516_SNX2_mRNA	414	459	TGTCACTCCTACTACACTCATTGCTCCTAGAATTGAATCAAAGAGT	1	1	E4	1	0	noncanonical_seed	14	6	-16.7	NA	1	NA	I	NA	0.0120184	103	NA	1
L2HS-818555_2	MIMAT0000062_MirBase_let-7a_microRNA	1	22	TGAGGTAGTAGGTTGTATAGTT	ENSG00000239900_ENST00000216194_ADSL_mRNA	1572	1636	TATAATGCCTTATTTTACCTCGAGAATTGTTACCTTAAATTAGTACAGCACTTTCTTCTTCCCAT	2	1	E4	1	0	6-mer	16	6	-16.7	NA	NA	1	II	NA	0.0638157	590	NA	NA
TA1-4594731-1_1	MIMAT0000062_MirBase_let-7a_microRNA	1	22	TGAGGTAGTAGGTTGTATAGTT	ENSG00000138696_ENST00000515059_BMPR1B_mRNA	592	662	TAAAGACCTACACCCTACACTGCCTCCATTGAAAAACAGAGATTTTGTTGATGGACCTATACACCACAGGG	1	1	E5	1	0	noncanonical_seed	15	6	-16.7	NA	1	NA	II	NA	-0.0390564	8	NA	NA
A12-1589096_1	MIMAT0000062_MirBase_let-7a_microRNA	1	22	TGAGGTAGTAGGTTGTATAGTT	ENSG00000185386_ENST00000330651_MAPK11_mRNA	2324	2366	TGTGGCTCTGCCCTGGAAAGGGGGTGACCTCTTGCCTCGAGGG	1	1	E1	1	0	noncanonical_seed	13	6	-16.6	NA	NA	1	I	NA	-0.243928	NA	NA	NA
L1-512497_1	MIMAT0000062_MirBase_let-7a_microRNA	1	22	TGAGGTAGTAGGTTGTATAGTT	ENSG00000153201_ENST00000283195_RANBP2_mRNA	4653	4698	TCTACCTGCTACTTCTATTCCAACACCTGCCTCTTTTAAGTTTGGT	2	1	E3	0	0	6-mer	12	6	-16.6	NA	1	NA	I	NA	0.0937797	34	1	NA
L2HS-328021_4	MIMAT0000062_MirBase_let-7a_microRNA	1	22	TGAGGTAGTAGGTTGTATAGTT	ENSG00000186063_ENST00000340020_AIDA_mRNA	2016	2063	ACCTTAAAACCTGCATACCTCTTCTTACAGTGAGGAGTATGCAAAATC	4	1	E4	1	0	6-mer	15	6	-16.6	NA	NA	1	I	0.28934	0.0366599	51	NA	NA
L2HS-486519_3	MIMAT0000062_MirBase_let-7a_microRNA	1	22	TGAGGTAGTAGGTTGTATAGTT	ENSG00000116497_ENST00000373475_S100PBP_mRNA	586	635	CTGACCTCTTCAAACTACCTCAGCTAAGTACATCAAGTGGTCATGGACCA	3	1	E4	1	0	9-mer	14	6	-16.6	NA	1	NA	I	NA	0.150938	20	NA	NA
L1-599791_1	MIMAT0000062_MirBase_let-7a_microRNA	1	22	TGAGGTAGTAGGTTGTATAGTT	ENSG00000134490_ENST00000383233_C18orf45_mRNA	92	136	TACCTGCTACCTGGCTTCTTACCTCACGAACAAGTATGTGCTGTC	1	1	E3	0	0	7-mer	18	6	-16.5	NA	1	NA	III	NA	-0.216973	1	NA	NA
L2HS-3821979_1	MIMAT0000062_MirBase_let-7a_microRNA	1	22	TGAGGTAGTAGGTTGTATAGTT	ENSG00000144712_ENST00000456430_CAND2_mRNA	936	985	AACGTGACCAGCCTCTGCCTCCAATACATAAAACACGACCCCAACTACAA	1	1	E4	0	0	noncanonical_seed	13	6	-16.5	NA	1	NA	I	NA	0.0449386	5	NA	NA
L2HS-535832_3	MIMAT0000062_MirBase_let-7a_microRNA	1	22	TGAGGTAGTAGGTTGTATAGTT	ENSG00000161682_ENST00000293443_FAM171A2_mRNA	515	562	GTCTGTCAGCCTCTACCTGCTCCCTGAGCGGCCGGCCACGCTCATCCT	3	1	E4	0	0	6-mer	16	5	-16.5	NA	1	NA	III	NA	0.000141424	6	NA	NA
L2HS-818558_2	MIMAT0000062_MirBase_let-7a_microRNA	1	22	TGAGGTAGTAGGTTGTATAGTT	ENSG00000025156_ENST00000368455_HSF2_mRNA	2093	2140	AAATACGACCATTAACCTCAGTTAAATTTTTGTTTGTTTTCCTGTTTG	2	1	E4	1	0	noncanonical_seed	17	6	-16.5	NA	NA	1	II	-0.228368	-0.000450769	NA	NA	NA
TAON-3929682-1_1	MIMAT0000062_MirBase_let-7a_microRNA	1	22	TGAGGTAGTAGGTTGTATAGTT	ENSG00000025156_ENST00000452194_HSF2_mRNA	2031	2081	TACAAATACGACCATTAACCTCAGTTAAATTTTTGTTTGTTTTCCTGTTTG	1	1	E6	1	0	noncanonical_seed	17	6	-16.5	NA	NA	1	II	-0.228368	-0.000450769	19	NA	NA
L1-1053360_1	MIMAT0000062_MirBase_let-7a_microRNA	1	22	TGAGGTAGTAGGTTGTATAGTT	ENSG00000148334_ENST00000338961_PTGES2_mRNA	1270	1353	CCTGGTGTCGGGGCAGCCCCTGGAAGAGATCATCACCTACTACCCAGCCATGAAGGCTGTGAACGAGCAGGGCAAGGAGGTGAC	21	2	E3,E4	0	0	noncanonical_seed	14	5	-16.4	NA	1	NA	I	NA	0.121698	89	NA	NA
L1-338350_2	MIMAT0000062_MirBase_let-7a_microRNA	1	22	TGAGGTAGTAGGTTGTATAGTT	ENSG00000198353_ENST00000430889_HOXC4_mRNA	576	618	ACAACCGCTACCTGACCCGAAGGAGAAGGATCGAGATCGCCCA	2	1	E3	0	0	6-mer	13	5	-16.4	NA	1	NA	II	NA	-0.0934861	54	NA	NA
L1-677917_1	MIMAT0000062_MirBase_let-7a_microRNA	1	22	TGAGGTAGTAGGTTGTATAGTT	ENSG00000101557_ENST00000261601_USP14_mRNA	2057	2115	TGCACACCTATTACCTATTATTTGCTGTTCTTGCATGGTTCAAACCACCATTCTGTAGC	9	1	E3	1	0	noncanonical_seed	14	5	-16.4	NA	NA	1	II	0.04617	0.13647	NA	NA	NA
L2HS-1038166_2	MIMAT0000062_MirBase_let-7a_microRNA	1	22	TGAGGTAGTAGGTTGTATAGTT	ENSG00000139044_ENST00000266383_B4GALNT3_mRNA	1188	1268	GTTTCTACCAGGAAAACGCCTACTACCAAGACCGGTTCAGCTTTCAGGAGTACATCAAGATTGACCAGCCTGAGAAGCAGG	3	1	E4	0	0	noncanonical_seed	10	4	-16.4	NA	1	NA	I	NA	-0.0743535	6	NA	NA
L2HS-1687960_1	MIMAT0000062_MirBase_let-7a_microRNA	1	22	TGAGGTAGTAGGTTGTATAGTT	ENSG00000160714_ENST00000292211_UBE2Q1_mRNA	514	598	TATTGCAGCATCTGAAGAGGATCATCTCCGACCTGTGTAAACTCTATAACCTCCCTCAGCATCCAGATGTGGAGATGCTGGATCA	1	1	E4	1	0	none	17	4	-16.4	NA	1	NA	III	NA	0.181419	9	NA	1
A12-75747_72	MIMAT0000062_MirBase_let-7a_microRNA	1	22	TGAGGTAGTAGGTTGTATAGTT	ENSG00000176087_ENST00000323146_SLC35A4_mRNA	1495	1538	TACTGCCTCTGCCTCCGGCACCGCCTCTCTGTGCGTCAGGGGTT	76	1	E1	1	0	noncanonical_seed	14	6	-16.3	NA	1	NA	I	NA	-0.00470991	62	NA	NA
L2-1235599_1	MIMAT0000062_MirBase_let-7a_microRNA	1	22	TGAGGTAGTAGGTTGTATAGTT	ENSG00000198830_ENST00000361427_HMGN2_mRNA	182	228	GCTAAACCTGCTCCTCCAAAGCCAGAGCCCAAGCCTAAAAAGGCCCC	4	1	E4	0	0	noncanonical_seed	16	5	-16.3	NA	1	NA	III	NA	NA	309	NA	NA
L2-779915_1	MIMAT0000062_MirBase_let-7a_microRNA	1	22	TGAGGTAGTAGGTTGTATAGTT	ENSG00000160058_ENST00000455895_BSDC1_mRNA	2129	2176	CTTGTCCAACCAGCTACCCACCTCAACTCCCCTGTAGTTTAGGACACA	2	1	E4	1	0	noncanonical_seed	17	5	-16.3	NA	NA	1	III	0.560568	0.41382	78	1	NA
L2HS-818496_2	MIMAT0000062_MirBase_let-7a_microRNA	1	22	TGAGGTAGTAGGTTGTATAGTT	ENSG00000197782_ENST00000450241_ZNF780A_mRNA	5961	6017	ATGTAAAAATTTAAAAATCACCTACTACTTTTAAAAGCAGAGAAGGCATCCATAGAC	2	1	E4	1	0	noncanonical_seed	14	6	-16.3	NA	NA	1	I	0.142276	0.0748313	18	NA	NA
TA1-4594785-1_1	MIMAT0000062_MirBase_let-7a_microRNA	1	22	TGAGGTAGTAGGTTGTATAGTT	ENSG00000105701_ENST00000222308_FKBP8_mRNA	807	876	CACTACCAGCGGGCGGACTTCGTCCTGGCCGCCAACTCCTACGACCTCGCCATCAAGGCTATCACCTCCA	1	1	E5	1	0	noncanonical_seed	12	5	-16.3	NA	1	NA	I	NA	-0.0473069	15	NA	NA
0727A-1127960_1	MIMAT0000062_MirBase_let-7a_microRNA	1	22	TGAGGTAGTAGGTTGTATAGTT	ENSG00000123066_ENST00000281928_MED13L_mRNA	6900	6945	AACCTGCTACACTCTGCAAATAACCCACATCCTTTTCTTCAGACCA	4	1	E2	0	0	noncanonical_seed	13	6	-16.2	NA	NA	1	I	NA	-0.017953	7	NA	NA
L2HS-1381558_2	MIMAT0000062_MirBase_let-7a_microRNA	1	22	TGAGGTAGTAGGTTGTATAGTT	ENSG00000135801_ENST00000258281_TAF5L_mRNA	669	734	AAGAAGACAGCTACAACTACCTTATCCGCTACCTCCAAAGTGACAACAATACTGCCCTGTGCAAAG	2	1	E4	0	0	7-mer	18	6	-16.2	NA	1	NA	III	NA	-0.179471	8	NA	1
L2HS-3662059_1	MIMAT0000062_MirBase_let-7a_microRNA	1	22	TGAGGTAGTAGGTTGTATAGTT	ENSG00000092051_ENST00000397118_JPH4_mRNA	428	471	CAGCCTGCTCCTCCAGCTGGGGAGAGAGGGGACTCTCCGGACTC	1	1	E4	0	0	noncanonical_seed	13	5	-16.2	1	NA	NA	I	0.131279	NA	NA	NA	NA
L2HS-572598_3	MIMAT0000062_MirBase_let-7a_microRNA	1	22	TGAGGTAGTAGGTTGTATAGTT	ENSG00000165609_ENST00000491614_NUDT5_mRNA	295	338	GACACTGCTGCCTCCAGCTAGTTATTTCGTCCTCTTCCGTTCTT	3	1	E4	0	0	noncanonical_seed	13	6	-16.2	1	NA	NA	I	NA	0.0567077	422	1	NA
L2HS-1295239_2	MIMAT0000062_MirBase_let-7a_microRNA	1	22	TGAGGTAGTAGGTTGTATAGTT	ENSG00000117640_ENST00000374303_FAM54B_mRNA	1710	1774	ACTGAACAACCAAATCTACCCTCCACGGCCCTGAGGCCTTATCAGTTCCACTGATTAAAAACTTT	2	1	E4	0	0	noncanonical_seed	15	4	-16.1	NA	NA	1	III	1.4603	0.108037	12	NA	NA
L2HS-1688031_1	MIMAT0000062_MirBase_let-7a_microRNA	1	22	TGAGGTAGTAGGTTGTATAGTT	ENSG00000108840_ENST00000393622_HDAC5_mRNA	1479	1529	ACCAACTCACACCTCACTGCCTCCCCGAAGCTGTCGACACAGCAGGAGGCC	1	1	E4	1	0	noncanonical_seed	17	6	-16.1	NA	1	NA	III	NA	0.00890768	3	NA	NA
L2HS-486512_3	MIMAT0000062_MirBase_let-7a_microRNA	1	22	TGAGGTAGTAGGTTGTATAGTT	ENSG00000174437_ENST00000313432_ATP2A2_mRNA	2829	2880	ATGAAACAGTTCATCCGCTACCTCATCTCGTCCAACGTCGGGGAAGTTGTCT	5	1	E4	1	0	8-mer	18	6	-16.1	NA	1	NA	I	NA	0.0974338	24	NA	NA
0727AHS-1480988_1	MIMAT0000062_MirBase_let-7a_microRNA	1	22	TGAGGTAGTAGGTTGTATAGTT	ENSG00000111144_ENST00000228740_LTA4H_mRNA	639	707	AAATTCATCCAAAAAGTTCCAATACCCTGCTACCTGATTGCTTTAGTTGTTGGAGCTTTAGAAAGCAGG	24	3	E2,E3,E4	0	0	6-mer	13	5	-16	NA	1	NA	I	NA	0.000165815	33	NA	NA
L1HS-519212_2	MIMAT0000062_MirBase_let-7a_microRNA	1	22	TGAGGTAGTAGGTTGTATAGTT	ENSG00000143753_ENST00000323699_DEGS1_mRNA	1014	1061	ACTATGACAACCTCCCTCACTACAATTCCTGGATAAAAGTACTGTATG	5	2	E3,E4	1	1	noseed_9nt_stem	17	4	-16	NA	1	NA	III	NA	-0.0288735	37	NA	NA
L2-779762_1	MIMAT0000062_MirBase_let-7a_microRNA	1	22	TGAGGTAGTAGGTTGTATAGTT	ENSG00000162129_ENST00000294053_CLPB_mRNA	2280	2322	AGTCTCAGGCCTGCTTACCTCCTCACAGCCCATGAAGACCCCT	1	1	E4	1	0	6-mer	13	6	-16	NA	NA	1	I	0.198586	0.00910207	1	NA	NA
L2HS-486495_3	MIMAT0000062_MirBase_let-7a_microRNA	1	22	TGAGGTAGTAGGTTGTATAGTT	ENSG00000161547_ENST00000392485_SRSF2_mRNA	232	275	TGACCTACCGCACCTCGCCCGACACGCTGAGGCGCGTCTTCGAG	3	1	E4	1	0	noncanonical_seed	12	5	-16	NA	1	NA	I	NA	0.01299	35	NA	NA
L1-1303510_1	MIMAT0000062_MirBase_let-7a_microRNA	1	22	TGAGGTAGTAGGTTGTATAGTT	ENSG00000221914_ENST00000380737_PPP2R2A_mRNA	2353	2403	AAAAAACCTACTACTGAATAAAAGTGACAAAGAATGGAGAATCTGGTTTTC	4	1	E3	0	0	noncanonical_seed	11	4	-15.9	NA	NA	1	I	-1.10928	0.0347201	127	1	NA
L2-1945734_1	MIMAT0000062_MirBase_let-7a_microRNA	1	22	TGAGGTAGTAGGTTGTATAGTT	ENSG00000186818_ENST00000391736_LILRB4_mRNA	3747	3790	CTATCAACCCATTACCTAGTTATTAAGCCCAGCATGCATTAGCT	5	1	E4	0	0	noncanonical_seed	16	5	-15.9	NA	NA	1	III	0.166282	-0.16224	NA	NA	NA
L2-779824_1	MIMAT0000062_MirBase_let-7a_microRNA	1	22	TGAGGTAGTAGGTTGTATAGTT	ENSG00000179361_ENST00000346246_ARID3B_mRNA	4221	4267	TAAACCTCTACCTCTTCACACAA	1	1	E4	1	0	7-mer	12	6	-15.9	NA	NA	1	I	NA	0.0688006	21	NA	NA
L2HS-3921254_1	MIMAT0000062_MirBase_let-7a_microRNA	1	22	TGAGGTAGTAGGTTGTATAGTT	ENSG00000145675_ENST00000521381_PIK3R1_mRNA	1544	1606	AAACCACCAAAACCTACTACTGTAGCCAACAACGGTATGAATAACAATATGTCCTTACAAGAT	1	1	E4	0	0	noncanonical_seed	11	4	-15.9	NA	1	NA	I	NA	0.215349	3	NA	NA
L2HS-1314730_2	MIMAT0000062_MirBase_let-7a_microRNA	1	22	TGAGGTAGTAGGTTGTATAGTT	ENSG00000119397_ENST00000373855_CEP110_mRNA	7275	7324	ACCTCCACTACCTCACTGACTTCATAATTGGAATGTCACATGGTTTTTTT	2	1	E4	0	0	9-mer	13	6	-15.8	NA	NA	1	I	NA	0.00647945	3	NA	NA
L2HS-2496898_1	MIMAT0000062_MirBase_let-7a_microRNA	1	22	TGAGGTAGTAGGTTGTATAGTT	ENSG00000153048_ENST00000396593_CARHSP1_mRNA	1938	2018	CTTACTGCAACCTCTGCCCTCCAGGGTTCTGGCAATTCCGCCTCAGTCTCCTGAGTAGCTGGGATTACAGGCATGCGCCAC	1	1	E4	0	0	noncanonical_seed	13	4	-15.8	NA	NA	1	II	0.0865959	0.0105155	17	NA	NA
L2HS-2496899_1	MIMAT0000062_MirBase_let-7a_microRNA	1	22	TGAGGTAGTAGGTTGTATAGTT	ENSG00000153048_ENST00000311052_CARHSP1_mRNA	1626	1706	CTTACTGCAACCTCTGCCCTCCAGGGTTCTGGCAATTCCGCCTCAGTCTCCTGAGTAGCTGGGATTACAGGCATGCGCCAC	1	1	E4	0	0	noncanonical_seed	13	4	-15.8	NA	NA	1	II	0.0865959	0.0105155	NA	NA	NA
TAON-3929744-1_1	MIMAT0000062_MirBase_let-7a_microRNA	1	22	TGAGGTAGTAGGTTGTATAGTT	ENSG00000106392_ENST00000436587_C1GALT1_mRNA	1212	1274	GTTATTTATACAGATATCAACCTACCTTACCTGAACGTATACTAAAGGAAATTAGTCAAGCAA	1	1	E6	1	0	6-mer	16	5	-15.8	NA	1	NA	I	NA	0.0488878	18	NA	NA
L2-1946126_1	MIMAT0000062_MirBase_let-7a_microRNA	1	22	TGAGGTAGTAGGTTGTATAGTT	ENSG00000110700_ENST00000228140_RPS13_mRNA	461	511	ATCTACAGCCTCTGCCCTGGTCGCATAAATTTGTCTGTGTACTCAAGCAAT	1	1	E4	0	0	noncanonical_seed	13	4	-15.7	NA	1	1	II	NA	NA	1817	1	NA
L2HS-1687916_1	MIMAT0000062_MirBase_let-7a_microRNA	1	22	TGAGGTAGTAGGTTGTATAGTT	ENSG00000136156_ENST00000378565_ITM2B_mRNA	770	814	TGGAACCTATTTGCCTCAGTCCTATCTGATTCATGAGCACATGGT	1	1	E4	1	0	noncanonical_seed	14	6	-15.7	NA	1	NA	I	NA	-0.027999	9	NA	NA
L2HS-742277_3	MIMAT0000062_MirBase_let-7a_microRNA	1	22	TGAGGTAGTAGGTTGTATAGTT	ENSG00000228253_ENST00000361851_J01415-5_mRNA	83	148	TATTAAACACAAACTACCACCTACCTCCCTCACCAAAGCCCATAAAAATAAAAAATTATAACAAAC	7	2	E4,E5	1	1	7-mer	17	4	-15.6	NA	1	NA	III	NA	NA	260	1	NA
TA1-2216051-1_1	MIMAT0000062_MirBase_let-7a_microRNA	1	22	TGAGGTAGTAGGTTGTATAGTT	ENSG00000141458_ENST00000269228_NPC1_mRNA	444	492	ATAACCTACTGAACCTGTTTTGTGAGCTGACATGTAGCCCTCGACAGAG	1	1	E5	0	0	noseed_9nt_stem	14	5	-15.6	NA	1	NA	II	NA	-0.0718877	21	NA	NA
L1-167203_3	MIMAT0000062_MirBase_let-7a_microRNA	1	22	TGAGGTAGTAGGTTGTATAGTT	ENSG00000198034_ENST00000316084_RPS4X_mRNA	336	384	AACTGATATAACCTACCCTGCTGGATTCATGGATGTCATCAGCATTGAC	5	1	E3	0	0	noseed_9nt_stem	19	4	-15.5	NA	1	NA	III	NA	0.0108965	2913	1	NA
L2HS-1687769_1	MIMAT0000062_MirBase_let-7a_microRNA	1	22	TGAGGTAGTAGGTTGTATAGTT	ENSG00000198763_ENST00000361453_MT-ND2_mRNA	424	471	ATATACCAAATCTCTCCCTCACTAAACGTAAGCCTTCTCCTCACTCTC	1	1	E4	1	0	noncanonical_seed	18	5	-15.4	NA	1	NA	III	NA	NA	43	NA	NA
L2HS-3771125_1	MIMAT0000062_MirBase_let-7a_microRNA	1	22	TGAGGTAGTAGGTTGTATAGTT	ENSG00000181220_ENST00000340622_ZNF746_mRNA	1935	1982	AAGCTCATCGACCACTACCGAACGCACACGGGCGTGCGGCCCTTCACC	1	1	E4	0	0	noncanonical_seed	14	4	-15.4	NA	1	NA	I	NA	-0.121387	6	NA	NA
L2HS-407797_4	MIMAT0000062_MirBase_let-7a_microRNA	1	22	TGAGGTAGTAGGTTGTATAGTT	ENSG00000066279_ENST00000367409_ASPM_mRNA	986	1032	ATCTACTACCTACTCATCTCTTCATGCATCAGAAAATAGGGAACTAT	4	1	E4	0	0	7-mer	15	6	-15.4	NA	1	NA	I	NA	-0.049891	7	NA	NA
TA1-4594741-1_1	MIMAT0000062_MirBase_let-7a_microRNA	1	22	TGAGGTAGTAGGTTGTATAGTT	ENSG00000179134_ENST00000314471_SAMD4B_mRNA	3488	3536	AACTGACCACTACCTTGTGGAGCCTGCTCAGAAACATTTGACATTTGGG	1	1	E5	1	0	7-mer	12	6	-15.4	NA	NA	1	I	0.053747	-0.0418323	81	NA	NA
L1-403555_1	MIMAT0000062_MirBase_let-7a_microRNA	1	22	TGAGGTAGTAGGTTGTATAGTT	ENSG00000122482_ENST00000370440_ZNF644_mRNA	4916	4959	ATGCTACCTCCTACTTTGTCAACAAAGATGCTATTTACCCTTTA	5	1	E3	0	0	7-mer	15	6	-15.3	NA	NA	1	II	-0.17807	0.0476007	49	1	NA
L2-303387_2	MIMAT0000062_MirBase_let-7a_microRNA	1	22	TGAGGTAGTAGGTTGTATAGTT	ENSG00000198888_ENST00000361390_MT-ND1_mRNA	1	45	ATACCCATGGCCAACCTCCTACTCCTCATTGTACCCATTCTAATC	2	1	E4	1	0	noncanonical_seed	13	5	-15.3	NA	1	NA	I	NA	NA	282	1	NA
L2-524022_2	MIMAT0000062_MirBase_let-7a_microRNA	1	22	TGAGGTAGTAGGTTGTATAGTT	ENSG00000164754_ENST00000297338_RAD21_mRNA	635	684	ACTTTGATCAGCCACTGCCTGACTTAGATGACATCGATGTGGCCCAGCAG	2	1	E4	0	0	noncanonical_seed	15	5	-15.3	NA	1	NA	I	NA	0.0245342	31	NA	NA
TAON-3929723-1_1	MIMAT0000062_MirBase_let-7a_microRNA	1	22	TGAGGTAGTAGGTTGTATAGTT	ENSG00000152022_ENST00000369308_LIX1L_mRNA	1464	1517	TTACTCTCATTCCTGCTTCCTCTTGGACTCAAACAGGGTATGAGTATGAAGATT	1	1	E6	1	0	noncanonical_seed	15	5	-15.3	NA	NA	1	I	0.578994	0.245568	27	NA	NA
L1-1015850_1	MIMAT0000062_MirBase_let-7a_microRNA	1	22	TGAGGTAGTAGGTTGTATAGTT	ENSG00000159086_ENST00000331923_GCFC1_mRNA	2205	2249	ATGTTGCCCTACTACCTACCATTGTGGAAAAGGTGATTCTTCCTA	1	1	E3	0	0	7-mer	10	5	-15.2	NA	1	NA	I	NA	0.0377681	9	NA	NA
L2HS-1207081_2	MIMAT0000062_MirBase_let-7a_microRNA	1	22	TGAGGTAGTAGGTTGTATAGTT	ENSG00000086758_ENST00000342160_HUWE1_mRNA	3901	3946	ATCCCTACCACCTCATGCTGCAAAAATTTCTCTGCTCCGGAGGCCA	2	1	E4	0	0	noncanonical_seed	11	5	-15.2	NA	1	NA	I	NA	-0.0817298	18	NA	NA
L1-485431_1	MIMAT0000062_MirBase_let-7a_microRNA	1	22	TGAGGTAGTAGGTTGTATAGTT	ENSG00000113407_ENST00000265112_TARS_mRNA	3441	3485	TCACTGCAACCTCAGCCTCCCAAGTAGGTGGGACTAAAGACATGT	1	1	E3	1	0	noncanonical_seed	13	5	-15.1	NA	NA	1	II	0.289006	-0.0364705	9	NA	NA
L1HS-323082_3	MIMAT0000062_MirBase_let-7a_microRNA	1	22	TGAGGTAGTAGGTTGTATAGTT	ENSG00000124532_ENST00000378386_MRS2_mRNA	2368	2415	ACATCCTACCTACCTTTTAAAATATTTTCTGGAGGTTAAGTACAGTTA	3	1	E3	1	0	6-mer	14	6	-15.1	NA	NA	1	I	-0.075231	0.39706	8	NA	NA
L1-393788_1	MIMAT0000062_MirBase_let-7a_microRNA	1	22	TGAGGTAGTAGGTTGTATAGTT	ENSG00000184110_ENST00000331666_EIF3S8_mRNA	1605	1654	ATCCTGCACACCTACTACAAGTTTGATTACAAGGCCCATCAGCGACAGCT	11	1	E3	1	0	none	14	3	-15	NA	1	NA	I	NA	NA	151	NA	NA
L1HS-155561_6	MIMAT0000062_MirBase_let-7a_microRNA	1	22	TGAGGTAGTAGGTTGTATAGTT	ENSG00000158864_ENST00000367993_NDUFS2_mRNA	1859	1925	ATCCCCCCTGCCTATCAGCTTCTTCTGTGGAGCCTGTTCCTCACTGGAAATTGGCCTCTGTGTGTGT	6	1	E3	0	0	none	16	4	-15	NA	NA	1	III	NA	0.0363323	150	1	NA
L2HS-1687992_1	MIMAT0000062_MirBase_let-7a_microRNA	1	22	TGAGGTAGTAGGTTGTATAGTT	ENSG00000178607_ENST00000433197_ERN1_mRNA	2986	3041	AGCCCTACTACTTCCACGAGCCCCCAGAGCCCCAGCCCCCAGTGACTCCAGACGCC	1	1	E4	1	0	noncanonical_seed	11	6	-15	NA	1	NA	I	NA	NA	1	NA	NA
L2HS-2790001_1	MIMAT0000062_MirBase_let-7a_microRNA	1	22	TGAGGTAGTAGGTTGTATAGTT	ENSG00000062485_ENST00000351328_CS_mRNA	944	995	ACTGAGCTCACGCGCCTGTACCTCACCATCCACAGTGACCATGAGGGTGGCA	1	1	E4	1	0	7-mer	18	6	-15	NA	1	NA	III	NA	-0.0579061	112	NA	NA
TAON-3929714-1_1	MIMAT0000062_MirBase_let-7a_microRNA	1	22	TGAGGTAGTAGGTTGTATAGTT	ENSG00000145391_ENST00000274031_SETD7_mRNA	715	763	CACAGTCACCTACTCCTCCACAGACAGATTTGAGGGGAACTTTGTTCAC	1	1	E6	1	0	noncanonical_seed	14	5	-15	NA	1	NA	II	NA	0.0862164	21	NA	NA
L1HS-181727_5	MIMAT0000062_MirBase_let-7a_microRNA	1	22	TGAGGTAGTAGGTTGTATAGTT	ENSG00000146278_ENST00000336032_PNRC1_mRNA	1647	1721	TATATCCATTCCAGCTTAATGCCTCTAATTTTAATGCCAACAAAATTGGTTGTAATCAAATTTTAAAATAATAAT	5	1	E3	0	0	noncanonical_seed	13	6	-14.9	NA	NA	1	I	-0.11575	0.0159096	139	NA	1
L2-468044_2	MIMAT0000062_MirBase_let-7a_microRNA	1	22	TGAGGTAGTAGGTTGTATAGTT	ENSG00000196352_ENST00000314754_CD55_mRNA	1749	1795	CACACCTACACCTCTTGAAAATAGAACAACTTGCAGAATTGAGAGTG	4	1	E4	0	0	noncanonical_seed	13	5	-14.9	NA	NA	1	I	-0.114824	-0.165472	19	NA	NA
L2-779875_1	MIMAT0000062_MirBase_let-7a_microRNA	1	22	TGAGGTAGTAGGTTGTATAGTT	ENSG00000131653_ENST00000326181_TRAF7_mRNA	1262	1309	TAGGCTCCTACGACCCTCAGCAGATCTTCAAGTGCAAAGGGACCTTTG	1	1	E4	1	0	none	12	4	-14.9	NA	1	NA	I	NA	0.0208919	12	NA	NA
TAON-3366077-1_1	MIMAT0000062_MirBase_let-7a_microRNA	1	22	TGAGGTAGTAGGTTGTATAGTT	ENSG00000135597_ENST00000450536_REPS1_mRNA	3363	3430	TAAGCTAATTTACTCTCTGCAGCCGTCTACATTCTTCACAAATCATGTGGTACATTGAAGCCTCTTTT	1	1	E6	1	0	noncanonical_seed	16	6	-14.9	NA	NA	1	II	0.372647	0.00233353	2	NA	NA
TAON-3929712-1_1	MIMAT0000062_MirBase_let-7a_microRNA	1	22	TGAGGTAGTAGGTTGTATAGTT	ENSG00000123352_ENST00000447889_SPATS2_mRNA	2532	2586	AATGCCTTGTTTCCTATTACCTTAGATTGCAAACCAGTCTAGGGAAGTCTATGAG	1	1	E6	1	0	noncanonical_seed	16	6	-14.9	NA	NA	1	III	-0.274445	0.0937466	14	NA	NA
A12-3163657_1	MIMAT0000062_MirBase_let-7a_microRNA	1	22	TGAGGTAGTAGGTTGTATAGTT	ENSG00000124562_ENST00000244520_SNRPC_mRNA	450	501	AATGATGGGCCCTCCTCCTCCTGGGATGATGCCAGTGGGACCTGCTCCTGGA	1	1	E1	1	0	noncanonical_seed	14	4	-14.8	NA	1	NA	V	NA	-0.00186357	119	NA	NA
L2HS-1688298_1	MIMAT0000062_MirBase_let-7a_microRNA	1	22	TGAGGTAGTAGGTTGTATAGTT	ENSG00000173598_ENST00000415493_NUDT4_mRNA	3427	3471	TAGTGTCTACTATCTCAACCCTCCAAAATTTGCAGAGTGTTGGGA	1	1	E4	1	0	noncanonical_seed	12	6	-14.8	NA	NA	1	I	0.411785	0.00379889	18	NA	NA
L1HS-717620_2	MIMAT0000062_MirBase_let-7a_microRNA	1	22	TGAGGTAGTAGGTTGTATAGTT	ENSG00000105323_ENST00000392006_HNRNPUL1_mRNA	2702	2756	GCACAGACCTACCCTCAGCCCAGCTATAACCAGTATCAGCAGTATGCCCAGCAGT	4	2	E3,E4	0	0	none	12	4	-14.7	NA	1	NA	I	NA	-0.0263257	61	NA	NA
TA1-3459454-1_1	MIMAT0000062_MirBase_let-7a_microRNA	1	22	TGAGGTAGTAGGTTGTATAGTT	ENSG00000137656_ENST00000260210_BUD13_mRNA	355	404	GAAGACCTACCCTCAAACAGACATTTTCGTCACGATACCCCGGATTCATC	1	1	E5	0	0	none	12	4	-14.7	NA	1	NA	I	NA	0.0247103	11	NA	NA
0727AHS-75181_16	MIMAT0000062_MirBase_let-7a_microRNA	1	22	TGAGGTAGTAGGTTGTATAGTT	ENSG00000144560_ENST00000273038_VGLL4_mRNA	2108	2161	AAAAACCTTAATACTTACTATCTTCTTTTCAGAATTAGTTTATTTTTGTCAGTT	16	1	E2	0	0	noncanonical_seed	17	6	-14.6	NA	NA	1	I	-0.61466	-0.101218	17	NA	NA
L1HS-906439_1	MIMAT0000062_MirBase_let-7a_microRNA	1	22	TGAGGTAGTAGGTTGTATAGTT	ENSG00000104765_ENST00000380629_BNIP3L_mRNA	981	1032	CATGACCCAACCTACCACCCTGTTTTTACATATCCAATTCCAGTAACTCTCA	3	2	E3,E4	1	1	none	11	3	-14.6	NA	NA	1	V	NA	0.136672	23	NA	NA
L2HS-2494909_1	MIMAT0000062_MirBase_let-7a_microRNA	1	22	TGAGGTAGTAGGTTGTATAGTT	ENSG00000179115_ENST00000314606_FARSA_mRNA	1260	1309	CTTCAAGCCAGCCTACAACCCATACACAGAGCCCAGCATGGAGGTGTTCA	1	1	E4	0	0	none	13	4	-14.6	NA	1	NA	V	NA	0.0533248	27	NA	NA
L1-151260_3	MIMAT0000062_MirBase_let-7a_microRNA	1	22	TGAGGTAGTAGGTTGTATAGTT	ENSG00000088205_ENST00000263239_DDX18_mRNA	3718	3763	ATCTACCTACTACTTGTAACCAGCTTGTTTCATAACATGTTATTTT	4	1	E3	0	0	6-mer	11	5	-14.5	NA	NA	1	I	NA	0.0333178	92	1	NA
L1-198050_2	MIMAT0000062_MirBase_let-7a_microRNA	1	22	TGAGGTAGTAGGTTGTATAGTT	ENSG00000165480_ENST00000314759_SKA3_mRNA	1163	1220	AGAACACCTACACCTCCGGAAGTAACTAAAATTCCAGAAGATATTCTCCAGCTTTTAT	5	1	E3	1	0	noncanonical_seed	13	5	-14.5	NA	1	NA	I	NA	0.0977086	25	NA	NA
L1HS-558009_2	MIMAT0000062_MirBase_let-7a_microRNA	1	22	TGAGGTAGTAGGTTGTATAGTT	ENSG00000187325_ENST00000341864_TAF9B_mRNA	2574	2624	TAACACCTACCCTGCCTACCTCACAGGGCTGTTGTGAGGGTTCAATTGGTA	2	1	E3	0	0	8-mer	12	6	-14.5	NA	NA	1	I	NA	0.0250797	39	NA	NA
L2HS-1221732_2	MIMAT0000062_MirBase_let-7a_microRNA	1	22	TGAGGTAGTAGGTTGTATAGTT	ENSG00000004534_ENST00000443081_RBM6_mRNA	3918	3967	ATACAACCTCCCTCTTGTTTTGTTTGTCTCTCCTTTTCTTTTGTTACTGT	2	1	E4	0	0	noseed_9nt_stem	13	4	-14.5	NA	NA	1	II	NA	0.102736	15	NA	NA
L2HS-1688053_1	MIMAT0000062_MirBase_let-7a_microRNA	1	22	TGAGGTAGTAGGTTGTATAGTT	ENSG00000147130_ENST00000314425_ZMYM3_mRNA	3603	3646	GACCTTTACTACCTGACTTTTGTTCAAGAACTCAACAAGTCTCT	1	1	E4	1	0	7-mer	12	5	-14.5	NA	1	NA	I	NA	-0.13248	5	NA	1
L1HS-688754_2	MIMAT0000062_MirBase_let-7a_microRNA	1	22	TGAGGTAGTAGGTTGTATAGTT	ENSG00000165410_ENST00000341223_CFL2_mRNA	1987	2043	TCATTTCACCTACTATTTCTGAATATATTTTGCAAATTGAATTGGAATAGGAATTGA	2	1	E3	0	0	noncanonical_seed	12	6	-14.4	NA	NA	1	I	-0.207367	0.128001	38	NA	NA
L2HS-1687942_1	MIMAT0000062_MirBase_let-7a_microRNA	1	22	TGAGGTAGTAGGTTGTATAGTT	ENSG00000185591_ENST00000327443_SP1_mRNA	1075	1136	CTACTCAACTACTACTACCACCAGCAACATGGGAATTATGAACTTTACTACCAGTGGATCAT	1	1	E4	1	0	noncanonical_seed	15	4	-14.4	NA	1	NA	I	NA	0.0374655	24	NA	1
L2HS-515485_3	MIMAT0000062_MirBase_let-7a_microRNA	1	22	TGAGGTAGTAGGTTGTATAGTT	ENSG00000205339_ENST00000379719_IPO7_mRNA	2513	2583	TATTATAATCCACACCTACTACTCAATACCTTAGAAAATCTTCGCTTCCCTAATAATGTTGAACCAGTTAC	4	1	E4	1	1	noncanonical_seed	14	5	-14.4	NA	1	NA	I	NA	0.104766	43	NA	NA
L1-198042_2	MIMAT0000062_MirBase_let-7a_microRNA	1	22	TGAGGTAGTAGGTTGTATAGTT	ENSG00000132466_ENST00000330838_ANKRD17_mRNA	5839	5887	AGTGACTTACCCTATGCCTCAGACACCAATGGGATGCCCCCAGCCTACT	4	1	E3	1	0	noncanonical_seed	14	6	-14.3	NA	1	NA	I	NA	0.0519689	NA	NA	NA
L1-895937_1	MIMAT0000062_MirBase_let-7a_microRNA	1	22	TGAGGTAGTAGGTTGTATAGTT	ENSG00000132466_ENST00000358602_ANKRD17_mRNA	6579	6627	AGTGACTTACCCTATGCCTCAGACACCAATGGGATGCCCCCAGCCTACT	1	1	E3	1	0	noncanonical_seed	14	6	-14.3	NA	1	NA	I	NA	0.0519689	5	NA	NA
L2-303382_2	MIMAT0000062_MirBase_let-7a_microRNA	1	22	TGAGGTAGTAGGTTGTATAGTT	ENSG00000115806_ENST00000234160_GORASP2_mRNA	1762	1808	CCAACCTCAACCTCAACCTCCCAGCACCACACATCATGCCAGGGGTT	2	1	E4	1	0	noncanonical_seed	12	5	-14.2	NA	1	NA	I	NA	-0.0258222	13	NA	NA
L2-303419_2	MIMAT0000062_MirBase_let-7a_microRNA	1	22	TGAGGTAGTAGGTTGTATAGTT	ENSG00000198786_ENST00000361567_MT-ND5_mRNA	224	270	AGCTCTCCCTAAGCTTCAAACTAGACTACTTCTCCATAATATTCATC	2	1	E4	1	0	noncanonical_seed	15	6	-14.2	NA	1	NA	I	NA	-0.0949956	72	NA	NA
L2HS-1687977_1	MIMAT0000062_MirBase_let-7a_microRNA	1	22	TGAGGTAGTAGGTTGTATAGTT	ENSG00000143569_ENST00000428931_UBAP2L_mRNA	3963	4013	TATATAAAAAGAAAACCTCTACCTTC	1	1	E4	1	0	6-mer	12	6	-14.2	NA	NA	1	I	NA	0.0490578	8	NA	NA
L2HS-818500_2	MIMAT0000062_MirBase_let-7a_microRNA	1	22	TGAGGTAGTAGGTTGTATAGTT	ENSG00000162139_ENST00000294064_NEU3_mRNA	1560	1611	GTATACCTACTACATCCCTTCCTGGTTCTTTTGCTTCCAGCTACCATGTAAA	2	1	E4	1	0	noncanonical_seed	15	5	-14.2	NA	1	NA	IV	NA	NA	2	NA	NA
L1-851016_1	MIMAT0000062_MirBase_let-7a_microRNA	1	22	TGAGGTAGTAGGTTGTATAGTT	ENSG00000168028_ENST00000301821_RPSA_mRNA	517	592	GGCATCTTATGTTAACCTACCTACCATTGCGCTGTGTAACACAGATTCTCCTCTGCGCTATGTGGACATTGCCATC	6	3	E3,E5,E6	1	1	6-mer	12	4	-14.1	NA	1	NA	I	NA	NA	2441	NA	NA
L1HS-1721229_1	MIMAT0000062_MirBase_let-7a_microRNA	1	22	TGAGGTAGTAGGTTGTATAGTT	ENSG00000160293_ENST00000406606_VAV2_mRNA	3223	3266	AATTCCAACCCTGCTGCCCGGTCAGCGGTACCGTTTCCTGCCCT	1	1	E3	0	0	noncanonical_seed	15	6	-14.1	NA	NA	1	I	-0.327736	0.00615841	7	NA	NA
L1HS-306750_4	MIMAT0000062_MirBase_let-7a_microRNA	1	22	TGAGGTAGTAGGTTGTATAGTT	ENSG00000189060_ENST00000340857_H1F0_mRNA	1242	1300	ACTTATATTTTGTTTTGCTATTAACCTACTTACGGGGTTAGGGATTTGCGGGGGGGGCT	4	1	E3	0	0	noseed_9nt_stem	16	3	-14.1	NA	NA	1	IV	0.038301	-0.173188	599	1	1
L1HS-475706_3	MIMAT0000062_MirBase_let-7a_microRNA	1	22	TGAGGTAGTAGGTTGTATAGTT	ENSG00000198087_ENST00000359314_CD2AP_mRNA	1627	1690	AAACCTACTCCACCTACCAAAGCCAGTAATTTACTGAGATCTTCTGGAACAGTGTACCCAAAGC	3	1	E3	0	0	noseed_9nt_stem	12	5	-14.1	NA	1	NA	I	NA	0.130094	10	NA	NA
L1HS-906525_1	MIMAT0000062_MirBase_let-7a_microRNA	1	22	TGAGGTAGTAGGTTGTATAGTT	ENSG00000145349_ENST00000394522_CAMK2D_mRNA	2446	2492	ACCTCACCACTCTACCTCAGATATCATTTGCTTTTCCAGTCAGCGAT	1	1	E3	1	0	8-mer	11	6	-14.1	NA	NA	1	V	0.358064	NA	6	NA	NA
L1HS-906541_1	MIMAT0000062_MirBase_let-7a_microRNA	1	22	TGAGGTAGTAGGTTGTATAGTT	ENSG00000198786_ENST00000361567_MT-ND5_mRNA	1065	1158	TATTCGAAAAATAGGAGGACTACTCAAAACCATACCTCTCACTTCAACCTCCCTCACCATTGGCAGCCTAGCATTAGCAGGAATACCTTTCCTC	22	2	E3,E4	1	1	6-mer	15	6	-14.1	NA	1	NA	III	NA	-0.0949956	172	1	NA
0727A-137930_4	MIMAT0000062_MirBase_let-7a_microRNA	1	22	TGAGGTAGTAGGTTGTATAGTT	ENSG00000105810_ENST00000265734_CDK6_mRNA	10054	10107	TTTCTACCACTAAAGTGTTCCCTGCTACCATCCTGGCTTGTCCACATGGTGCTC	15	1	E2	1	0	noncanonical_seed	9	4	-14	NA	NA	1	V	0.0917591	0.0967395	8	NA	NA
L2HS-1110758_2	MIMAT0000062_MirBase_let-7a_microRNA	1	22	TGAGGTAGTAGGTTGTATAGTT	ENSG00000185591_ENST00000327443_SP1_mRNA	873	929	CCCTGAATGGGAACATCACCTTGCTACCTGTCAACAGCGTTTCTGCAGCTACCTTGA	2	1	E4	0	0	6-mer	14	5	-14	NA	1	NA	I	NA	0.0374655	76	NA	1
TA1-4594777-1_1	MIMAT0000062_MirBase_let-7a_microRNA	1	22	TGAGGTAGTAGGTTGTATAGTT	ENSG00000131480_ENST00000253799_AOC2_mRNA	2511	2568	TATTCAAAGAAAAATATCACAAATCCTACTACTCAGAAATAGGTGGTCACATTACATC	1	1	E5	1	0	noncanonical_seed	15	5	-14	NA	NA	1	I	NA	-0.0104188	5	NA	NA
TA1-4594751-1_1	MIMAT0000062_MirBase_let-7a_microRNA	1	22	TGAGGTAGTAGGTTGTATAGTT	ENSG00000092847_ENST00000373204_EIF2C1_mRNA	2601	2659	TATCCCAGCACCTGCCTACTATGCCCGCCTGGTGGCTTTCCGGGCACGATACCACCTGG	2	2	E5,E6	1	0	noncanonical_seed	17	5	-13.9	NA	1	NA	III	NA	0.241083	3628	NA	1
TAON-3929765-1_1	MIMAT0000062_MirBase_let-7a_microRNA	1	22	TGAGGTAGTAGGTTGTATAGTT	ENSG00000124614_ENST00000326199_RPS10_mRNA	605	667	TTCTTTTGCATTGAATAAACTTACAGCCAAAAAACCTTAA	1	1	E6	1	0	noncanonical_seed	17	5	-13.9	NA	NA	1	III	NA	NA	6314	1	NA
L1-80248_4	MIMAT0000062_MirBase_let-7a_microRNA	1	22	TGAGGTAGTAGGTTGTATAGTT	ENSG00000134419_ENST00000322989_RPS15A_mRNA	496	555	AATACATATATTTACAAATAAAATGCCTCATGGACTCTGGTGCTTCCACTTGGTCGTTTT	11	1	E3	1	0	noncanonical_seed	14	6	-13.8	NA	NA	1	V	NA	0.0231449	7774	1	1
L1HS-693306_2	MIMAT0000062_MirBase_let-7a_microRNA	1	22	TGAGGTAGTAGGTTGTATAGTT	ENSG00000198373_ENST00000448661_WWP2_mRNA	3494	3566	AGTTTCCCAAACAGCCACGCCTCTCAGGAACCCACCTGGCGGTTCCGTGAGCTCAGGCAGGCCTGACCCGGCG	3	1	E3	0	0	noncanonical_seed	13	5	-13.8	NA	NA	1	V	0.108834	0.14788	2	NA	NA
L2-779839_1	MIMAT0000062_MirBase_let-7a_microRNA	1	22	TGAGGTAGTAGGTTGTATAGTT	ENSG00000160991_ENST00000356387_ORAI2_mRNA	6820	6867	TGATCTCAGCTCGCTGCAACCTCCACTTCCCAGGTTCAAGCAATTCTT	1	1	E4	1	0	noseed_9nt_stem	18	4	-13.8	NA	NA	1	V	0.10424	-0.13948	6	NA	NA
TAON-662752-1_2	MIMAT0000062_MirBase_let-7a_microRNA	1	22	TGAGGTAGTAGGTTGTATAGTT	ENSG00000125703_ENST00000317868_ATG4C_mRNA	1473	1534	TTCCAGAGACTATGATTTTACATCTACTACAACCAATGAAGAAGACCTTTTTTCAGAGGATG	2	1	E6	0	0	noseed_9nt_stem	16	3	-13.8	NA	1	NA	IV	NA	0.07296	20	NA	NA
A12-1589362_1	MIMAT0000062_MirBase_let-7a_microRNA	1	22	TGAGGTAGTAGGTTGTATAGTT	ENSG00000197976_ENST00000313871_SFRS17A_mRNA	237	279	TGGAGCTCTGCCCTGCTTACGGCTTGTACCTGAAGCCCATCAC	1	1	E1	1	0	noncanonical_seed	17	5	-13.7	NA	1	NA	V	NA	-0.0784178	4	NA	NA
L2-629567_1	MIMAT0000062_MirBase_let-7a_microRNA	1	22	TGAGGTAGTAGGTTGTATAGTT	ENSG00000110723_ENST00000443411_EXPH5_mRNA	1792	1842	TTGACTCTCTGCCTCTTGCCAAAAGCCAGCCCAATATCTTGGTCACAGAAG	1	1	E4	0	0	noncanonical_seed	11	6	-13.7	NA	1	NA	V	NA	0.189776	NA	NA	NA
L2HS-474434_3	MIMAT0000062_MirBase_let-7a_microRNA	1	22	TGAGGTAGTAGGTTGTATAGTT	ENSG00000180694_ENST00000458549_TMEM64_mRNA	3139	3187	TGTCTAACCTGACAACCTTTTTCTTGTGCTTCTTGTTTGTTGGTTAGTT	3	1	E4	0	0	noncanonical_seed	15	5	-13.7	NA	NA	1	V	0.196011	1.2294	49	NA	NA
L1-1293875_1	MIMAT0000062_MirBase_let-7a_microRNA	1	22	TGAGGTAGTAGGTTGTATAGTT	ENSG00000180357_ENST00000326648_ZNF609_mRNA	6086	6130	AAACAGCCTCCCTCATACCCATCATTCCCTCTGCCTTCTGCTGCC	2	1	E3	0	0	none	12	4	-13.6	NA	NA	1	V	0.221214	0.101976	3	NA	NA
L2HS-3517367_1	MIMAT0000062_MirBase_let-7a_microRNA	1	22	TGAGGTAGTAGGTTGTATAGTT	ENSG00000167658_ENST00000309311_EEF2_mRNA	364	423	ACGGTGCCGGCTTCCTCATCAACCTCATTGACTCCCCCGGGCATGTCGACTTCTCCTCGG	1	1	E4	0	0	noncanonical_seed	13	5	-13.6	NA	1	NA	V	NA	0.000193223	285	NA	NA
TA1-4594745-1_1	MIMAT0000062_MirBase_let-7a_microRNA	1	22	TGAGGTAGTAGGTTGTATAGTT	ENSG00000150776_ENST00000393047_C11orf57_mRNA	3059	3133	TAATTACTACCTCTTAACCTAAAGCAATTATTTTGTTCCTGGAGCAAGTTAAATCTTTGTTGGAAGGAGCTTTGG	1	1	E5	1	0	8-mer	10	6	-13.6	NA	NA	1	V	1.04321	0.105787	42	NA	1
L1HS-1510787_1	MIMAT0000062_MirBase_let-7a_microRNA	1	22	TGAGGTAGTAGGTTGTATAGTT	ENSG00000203993_ENST00000371417_C9orf37_mRNA	149	195	CTCCGACCTCTGACCTCTAACCCCGGACGCACTTTGATTTCGCCGGC	2	2	E3,E4	0	0	noncanonical_seed	11	5	-13.5	1	NA	NA	V	-0.347081	-0.0194063	3837	1	NA
L2HS-1674835_1	MIMAT0000062_MirBase_let-7a_microRNA	1	22	TGAGGTAGTAGGTTGTATAGTT	ENSG00000127359_ENST00000297761_KIAA1147_mRNA	3227	3283	TGCAACCCTCTCTTCTTGCCTCTCAAGGGTTGAGGGGTCCTTTCTGTCAAGTAATGG	1	1	E4	0	0	noncanonical_seed	13	6	-13.5	NA	NA	1	V	-0.127182	0.0755912	9	NA	NA
L2HS-3681195_1	MIMAT0000062_MirBase_let-7a_microRNA	1	22	TGAGGTAGTAGGTTGTATAGTT	ENSG00000148308_ENST00000372097_GTF3C5_mRNA	1357	1400	ACAACTACAGCCTCCCCATCACCGTCAAGAAGACATCCAGCCAG	1	1	E4	0	0	noncanonical_seed	13	5	-13.5	NA	1	NA	V	NA	-0.0222527	15	NA	NA
L2HS-728614_3	MIMAT0000062_MirBase_let-7a_microRNA	1	22	TGAGGTAGTAGGTTGTATAGTT	ENSG00000134851_ENST00000381334_TMEM165_mRNA	478	524	AAGAAGATCCTGCTACCCAAACTAATTTGGGATTTATCCATGCATTT	3	1	E4	0	0	noncanonical_seed	11	5	-13.5	NA	1	NA	V	NA	0.0675069	31	NA	NA
TA1-4594743-1_1	MIMAT0000062_MirBase_let-7a_microRNA	1	22	TGAGGTAGTAGGTTGTATAGTT	ENSG00000174444_ENST00000307961_RPL4_mRNA	1363	1418	AAGCCTGCTGCATAAACTCTTAAATTTGATTATTCCATAAAGGTCAAATCATTTTG	1	1	E5	1	0	noseed_9nt_stem	10	3	-13.3	NA	1	1	V	NA	NA	5614	1	NA
L2HS-3185816_1	MIMAT0000062_MirBase_let-7a_microRNA	1	22	TGAGGTAGTAGGTTGTATAGTT	ENSG00000184351_ENST00000390689_KRTAP19-1_mRNA	14	57	CCACTCCTGACACCATGAGTCACTACGGCAGCTACTACGGAGGC	1	1	E4	0	0	none	15	3	-13.1	1	1	NA	V	NA	-0.0197187	3	NA	NA
TA1-4594806-1_1	MIMAT0000062_MirBase_let-7a_microRNA	1	22	TGAGGTAGTAGGTTGTATAGTT	ENSG00000077809_ENST00000353920_GTF2I_mRNA	3304	3355	GACCTGTTACTACCCCAAGCTGTGTAATATACTTGTATAACAGAAATACCTT	1	1	E5	1	0	noncanonical_seed	13	5	-13.1	NA	NA	1	V	NA	-0.053847	308	1	NA
TAON-1035455-1_1	MIMAT0000062_MirBase_let-7a_microRNA	1	22	TGAGGTAGTAGGTTGTATAGTT	ENSG00000198899_ENST00000361899_MT-ATP6_mRNA	654	704	AAGCCTCTACCTGCACGACAACACATAA	1	1	E6	0	0	6-mer	11	5	-13.1	NA	1	NA	V	NA	NA	243	NA	NA
L2HS-1085910_2	MIMAT0000062_MirBase_let-7a_microRNA	1	22	TGAGGTAGTAGGTTGTATAGTT	ENSG00000182199_ENST00000328923_SHMT2_mRNA	580	646	CGAGTCTATGCCCTATAAGCTCAACCCCAAAACTGGCCTCATTGACTACAACCAGCTGGCACTGACT	2	1	E4	0	0	none	16	4	-13	NA	1	NA	V	NA	-0.0162211	65	NA	NA
TA1-4567590-1_1	MIMAT0000062_MirBase_let-7a_microRNA	1	22	TGAGGTAGTAGGTTGTATAGTT	ENSG00000135040_ENST00000361671_NAA35_mRNA	1044	1101	TGAACCAGAGGCTACTTCCACCTACCTTCCCTCGATATGCAAAAATAATTAAAAGGGA	1	1	E5	0	0	6-mer	12	6	-12.9	NA	1	NA	V	NA	0.0322744	61	NA	NA
TA1-4594703-1_1	MIMAT0000062_MirBase_let-7a_microRNA	1	22	TGAGGTAGTAGGTTGTATAGTT	ENSG00000135821_ENST00000339526_GLUL_mRNA	53	98	CTCTCCTCTCCTAACCTCGCTCTCGCGGCCTAGCTTTACCCGCCCG	1	1	E5	1	0	noncanonical_seed	13	4	-12.9	1	NA	NA	V	NA	-0.0136128	6892	1	NA
L2-538494_2	MIMAT0000062_MirBase_let-7a_microRNA	1	22	TGAGGTAGTAGGTTGTATAGTT	ENSG00000198804_ENST00000361624_MT-CO1_mRNA	1210	1260	ACCCTAGACCAAACCTACGCCAAAATCCATTTCACTATCATATTCATCGGC	8	1	E4	0	0	noseed_9nt_stem	15	3	-12.8	NA	1	NA	V	NA	NA	324	NA	NA
L2HS-1687953_1	MIMAT0000062_MirBase_let-7a_microRNA	1	22	TGAGGTAGTAGGTTGTATAGTT	ENSG00000183354_ENST00000399933_KIAA2026_mRNA	7029	7077	TCCCTAACAACCTGTACTAAATATATGTACAAAGAACTATGCTGTCTTA	1	1	E4	1	0	none	12	4	-12.8	NA	NA	1	V	-0.31958	0.102364	19	NA	NA
A12-565890_5	MIMAT0000062_MirBase_let-7a_microRNA	1	22	TGAGGTAGTAGGTTGTATAGTT	ENSG00000144580_ENST00000273064_RQCD1_mRNA	3086	3134	TTTTGACAACCGCCTTCCTGCTGAGCCAAAGTTTTCTCATTACCCCTCC	5	1	E1	1	0	noncanonical_seed	11	4	-12.7	NA	NA	1	V	-0.030357	0.174847	48	NA	NA
L2HS-1687988_1	MIMAT0000062_MirBase_let-7a_microRNA	1	22	TGAGGTAGTAGGTTGTATAGTT	ENSG00000128928_ENST00000487418_IVD_mRNA	1995	2037	GGAAACCTCGCCTCAACTAAAAATAGAAAAAAATTAGTTGGGC	1	1	E4	1	0	noncanonical_seed	11	5	-12.6	NA	NA	1	V	-0.483183	0.0228388	31	NA	NA
L2HS-435528_4	MIMAT0000062_MirBase_let-7a_microRNA	1	22	TGAGGTAGTAGGTTGTATAGTT	ENSG00000089154_ENST00000300648_GCN1L1_mRNA	2246	2302	ACCATCACTGCCTCCGTGCAGAACCCTGCACTGCGCCTGGTGACGCGGGAGGAGTTT	4	1	E4	0	0	noncanonical_seed	13	6	-12.6	NA	1	NA	V	NA	-0.00495476	4	NA	NA
TA1-4594684-1_1	MIMAT0000062_MirBase_let-7a_microRNA	1	22	TGAGGTAGTAGGTTGTATAGTT	ENSG00000238083_ENST00000333412_LRRC37A2_mRNA	2795	2843	ATACATTTGAACCACTACCATTTTTGAAGTTTATAAATCTTAGTTGCAA	1	1	E5	1	0	noncanonical_seed	10	4	-12.6	NA	1	NA	V	NA	NA	24	NA	NA
0727A-336638_2	MIMAT0000062_MirBase_let-7a_microRNA	1	22	TGAGGTAGTAGGTTGTATAGTT	ENSG00000006555_ENST00000371276_TTC22_mRNA	2624	2667	CCACTGCAACCTCCATCTCCTGGGTTCAAGCGATCTTCCCGCCT	17	1	E2	1	0	noncanonical_seed	13	5	-12.5	NA	NA	1	V	0.0780878	NA	1	NA	NA
0727AHS-126249_11	MIMAT0000062_MirBase_let-7a_microRNA	1	22	TGAGGTAGTAGGTTGTATAGTT	ENSG00000184486_ENST00000328345_POU3F2_mRNA	3781	3857	CCAGGGAAATATTTTCATATCATTTTTAAGTGGCCTGCCTCAATGTATATTTATTTCTTTTGAAACAAAAAGGTTCT	12	1	E2	0	0	noncanonical_seed	11	5	-12.5	NA	NA	1	V	0.3603	-0.0714988	104	NA	NA
L2-2440975_1	MIMAT0000062_MirBase_let-7a_microRNA	1	22	TGAGGTAGTAGGTTGTATAGTT	ENSG00000119402_ENST00000373926_FBXW2_mRNA	1338	1380	AACCGCTACCTGTACATCATGGACTTGCGGACAGAGAGCCTGA	2	1	E4	0	0	6-mer	11	5	-12.5	NA	1	NA	V	NA	0.241999	7	NA	NA
TA1-3037306-1_1	MIMAT0000062_MirBase_let-7a_microRNA	1	22	TGAGGTAGTAGGTTGTATAGTT	ENSG00000177917_ENST00000326446_ARL6IP6_mRNA	1841	1903	CCTACTACTCCGACTTTTATAGAAGCTACTTTTAAATCAGAATATTTAATTTTTGATATTCAT	1	1	E5	0	0	noncanonical_seed	17	6	-12.5	NA	NA	1	V	-0.172665	-0.0943424	84	1	1
TAON-3929719-1_1	MIMAT0000062_MirBase_let-7a_microRNA	1	22	TGAGGTAGTAGGTTGTATAGTT	ENSG00000156482_ENST00000287038_RPL30_mRNA	472	527	ACCTACAAAATTTCACCTGCAAACCTTAAACCTGCAAAATTTTCCTTTAATAAAAT	1	1	E6	1	0	noncanonical_seed	16	5	-12.5	NA	NA	1	V	NA	-0.0136652	7614	1	NA
L1-114933_3	MIMAT0000062_MirBase_let-7a_microRNA	1	22	TGAGGTAGTAGGTTGTATAGTT	ENSG00000046653_ENST00000454189_GPM6B_mRNA	2377	2424	TTCCAGATCCACTTCCTCATGATACTGTCTTCTAACTGGGCTTACTTA	3	1	E3	1	0	noncanonical_seed	12	5	-12.3	NA	NA	1	V	NA	-0.116848	4	NA	NA
L1-485470_1	MIMAT0000062_MirBase_let-7a_microRNA	1	22	TGAGGTAGTAGGTTGTATAGTT	ENSG00000184110_ENST00000331666_EIF3S8_mRNA	2861	2918	AACCTTGAAGTCCTAAACCACACCTCAGTCACTAAAGGTCTGTTTAAAGTTGTTCTGG	12	2	E3,E4	1	1	noncanonical_seed	12	5	-12.3	NA	NA	1	V	NA	NA	820	1	NA
TA1-4594953-1_1	MIMAT0000062_MirBase_let-7a_microRNA	1	22	TGAGGTAGTAGGTTGTATAGTT	ENSG00000130766_ENST00000253063_SESN2_mRNA	2197	2251	ATTTCCAGATTTCATTACCTCCTACTTGCCATTCACCCATCAATGTGAAAGTCAG	1	1	E5	1	0	6-mer	12	4	-12.3	NA	NA	1	V	-0.431231	-0.0758487	37	NA	1
L2HS-2856981_1	MIMAT0000062_MirBase_let-7a_microRNA	1	22	TGAGGTAGTAGGTTGTATAGTT	ENSG00000124575_ENST00000244534_HIST1H1D_mRNA	461	533	GCCAAGAAGCCCAAGAAGGTGGCTGGCGCCGCTACCCCGAAGAAAAGCATCAAAAAGACTCCTAAGAAGGTAA	1	1	E4	0	0	noncanonical_seed	15	5	-12.2	NA	1	NA	V	NA	NA	141	NA	NA
L2-468084_2	MIMAT0000062_MirBase_let-7a_microRNA	1	22	TGAGGTAGTAGGTTGTATAGTT	ENSG00000142178_ENST00000270162_SIK1_mRNA	1014	1061	CACACAGCTACACCTCCAACCTGGGCGACTACGATGAGCAGGCGCTGG	3	1	E4	0	0	noncanonical_seed	13	5	-12.1	NA	1	NA	V	NA	0.490138	12	NA	NA
L2HS-148588_8	MIMAT0000062_MirBase_let-7a_microRNA	1	22	TGAGGTAGTAGGTTGTATAGTT	ENSG00000102870_ENST00000262525_ZNF629_mRNA	3264	3314	AGAAAACACCTCTCCCTCACTGTTCCACAATGTTCTCTCCCAGCAGCCCTG	8	1	E4	1	0	noncanonical_seed	13	5	-12.1	NA	NA	1	V	0.058979	-0.209052	33	NA	NA
TAON-3929684-1_1	MIMAT0000062_MirBase_let-7a_microRNA	1	22	TGAGGTAGTAGGTTGTATAGTT	ENSG00000145425_ENST00000274065_RPS3A_mRNA	360	430	AAAAACTGCCTGACTAACTTCCATGGCATGGATCTTACCCGTGACAAAATGTGTTCCATGGTCAAAAAATG	1	1	E6	1	0	none	15	3	-12.1	NA	1	NA	V	NA	NA	5180	1	NA
A12-64848_81	MIMAT0000062_MirBase_let-7a_microRNA	1	22	TGAGGTAGTAGGTTGTATAGTT	ENSG00000153814_ENST00000283928_JAZF1_mRNA	3096	3143	AAAATAAACTGCCTCTGACCCAAAAATAAA	93	1	E1	0	0	noncanonical_seed	11	6	-11.9	NA	NA	1	V	NA	0.339027	14	NA	NA
L2HS-1571594_1	MIMAT0000062_MirBase_let-7a_microRNA	1	22	TGAGGTAGTAGGTTGTATAGTT	ENSG00000213516_ENST00000321792_RBMXL1_mRNA	3461	3543	TTAAAGCTTCTGTGAGGACCTTTTGGCTCTTAAGATATCCTAAATATTTAAAATATTTAGATATCCTAAATATAGGATATAGA	1	1	E4	0	0	noncanonical_seed	16	5	-11.9	NA	NA	1	V	0.44422	0.11977	144	1	NA
TA1-4594759-1_1	MIMAT0000062_MirBase_let-7a_microRNA	1	22	TGAGGTAGTAGGTTGTATAGTT	ENSG00000160789_ENST00000368300_LMNA_mRNA	23	91	GCACCTACACCAGCCAACCCAGATCCCGAGGTCCGACAGCGCCCGGCCCAGATCCCCACGCCTGCCAGG	1	1	E5	1	0	none	11	3	-11.8	1	NA	NA	V	NA	0.00619115	3	NA	NA
L1-364427_1	MIMAT0000062_MirBase_let-7a_microRNA	1	22	TGAGGTAGTAGGTTGTATAGTT	ENSG00000136937_ENST00000375147_NCBP1_mRNA	1661	1712	GTTCCTCCTACCTTCTCAGCTCTGTGTCCTGCAAACCCAACCTGCATTTACA	1	1	E3	1	0	6-mer	10	6	-11.7	NA	1	NA	V	NA	0.0238275	9	NA	NA
L2HS-818445_2	MIMAT0000062_MirBase_let-7a_microRNA	1	22	TGAGGTAGTAGGTTGTATAGTT	ENSG00000064726_ENST00000261721_BTBD1_mRNA	769	811	TATTTGATGAACCTCAGCTTGCTAGTCTTTGTCTAGATACAAT	2	1	E4	1	0	noncanonical_seed	17	6	-11.7	NA	1	NA	V	NA	0.00701178	9	NA	NA
L1-610107_1	MIMAT0000062_MirBase_let-7a_microRNA	1	22	TGAGGTAGTAGGTTGTATAGTT	ENSG00000062485_ENST00000351328_CS_mRNA	2627	2681	TAAGCCTCCCTCCTCGTCCCCTGCCTCAAGAAATTGCCTCCTTATTTATCAACAT	6	1	E3	0	0	noncanonical_seed	12	6	-11.6	NA	NA	1	V	0.15747	-0.0579061	72	NA	NA
L1HS-523319_2	MIMAT0000062_MirBase_let-7a_microRNA	1	22	TGAGGTAGTAGGTTGTATAGTT	ENSG00000177119_ENST00000320560_ANO6_mRNA	1999	2079	TCTTATTCCAGTTTGTCAACTACTACTCTTCATGCTTCTACATAGCATTCTTTAAGGGCAAATTTGTAGGCTATCCAGGAG	3	1	E3	0	0	noncanonical_seed	18	6	-11.6	NA	1	NA	V	NA	0.02155	11	NA	NA
L2-186577_3	MIMAT0000062_MirBase_let-7a_microRNA	1	22	TGAGGTAGTAGGTTGTATAGTT	ENSG00000087303_ENST00000216286_NID2_mRNA	3935	3977	AAAACAACCTCAAGTACCCCTTCAGCATCGTAAGCTATGCAGA	4	1	E4	1	0	none	14	6	-11.6	NA	1	NA	V	NA	-0.0416619	2	NA	NA
L2-779725_1	MIMAT0000062_MirBase_let-7a_microRNA	1	22	TGAGGTAGTAGGTTGTATAGTT	ENSG00000075624_ENST00000331789_ACTB_mRNA	710	756	ATGCCATCCTGCGTCTGGACCTGGCTGGCCGGGACCTGACTGACTAC	1	1	E4	1	0	none	13	4	-11.6	NA	1	NA	V	NA	0.0225554	474	NA	NA
TA1-4594770-1_1	MIMAT0000062_MirBase_let-7a_microRNA	1	22	TGAGGTAGTAGGTTGTATAGTT	ENSG00000006576_ENST00000450574_PHTF2_mRNA	1735	1802	TTATCACTTTTTTATAAACATTACCTTCTACTCTTTTTGAGCTATGTTAGTAATTTTTTCCTTGATGG	1	1	E5	1	0	noncanonical_seed	16	6	-11.6	NA	NA	1	V	-0.403271	0.0791804	7	NA	NA
TAON-3929861-1_1	MIMAT0000062_MirBase_let-7a_microRNA	1	22	TGAGGTAGTAGGTTGTATAGTT	ENSG00000198815_ENST00000372572_FOXJ3_mRNA	3010	3068	TTTATTGCTACCTTCTGTGAATGCTTAGCTCCTGTCGGGTTCATTAAGGAGAAATGTGT	1	1	E6	1	0	6-mer	10	6	-11.6	NA	NA	1	V	0.66833	-0.113594	37	1	1
L2-779744_1	MIMAT0000062_MirBase_let-7a_microRNA	1	22	TGAGGTAGTAGGTTGTATAGTT	ENSG00000188987_ENST00000340756_HIST1H4D_mRNA	319	369	CTCTACAGTACACTACCGCAAAACCAACGGCCCTTTTCAGGGCCACCTA	1	1	E4	1	0	noncanonical_seed	14	4	-11.5	NA	NA	1	V	NA	NA	2997	1	NA
TAON-3929715-1_1	MIMAT0000062_MirBase_let-7a_microRNA	1	22	TGAGGTAGTAGGTTGTATAGTT	ENSG00000135821_ENST00000339526_GLUL_mRNA	2622	2683	ACACCTACCCTCCTTTTTTTCCCTATCACTGAAGCTTTTTAGTGCATTAGTGGGGAGGAGGG	1	1	E6	1	0	none	12	4	-11.5	NA	NA	1	V	-0.486094	-0.0136128	18	NA	NA
L1HS-176377_5	MIMAT0000062_MirBase_let-7a_microRNA	1	22	TGAGGTAGTAGGTTGTATAGTT	ENSG00000116675_ENST00000395325_DNAJC6_mRNA	4933	4991	ATAATTCTGGACCCCTATTTATCTCAAAACTCTTAATATATGCAGACCAACAGGTCTTT	5	1	E3	1	0	noncanonical_seed	17	6	-11.4	NA	NA	1	V	0.578547	-0.0648044	11	NA	NA
TAON-3929710-1_1	MIMAT0000062_MirBase_let-7a_microRNA	1	22	TGAGGTAGTAGGTTGTATAGTT	ENSG00000132256_ENST00000380034_TRIM5_mRNA	2361	2409	CTCTTGTTCCCCAGGCTGGAGTGCAATGGCACGATCTCGGTTCACTGCA	1	1	E6	1	0	noncanonical_seed	15	5	-11.4	NA	NA	1	V	NA	-0.163419	NA	NA	NA
0727AHS-115407_12	MIMAT0000062_MirBase_let-7a_microRNA	1	22	TGAGGTAGTAGGTTGTATAGTT	ENSG00000163682_ENST00000295955_RPL9_mRNA	661	726	AGAAAGAAGATGCCAGATGACACTTAAGACCTACTTGTGATATTTAAATGATGCAATAAAAGACCT	14	1	E2	0	0	noseed_9nt_stem	15	5	-11.3	NA	NA	1	V	NA	NA	6574	1	NA
A12-33697_121	MIMAT0000062_MirBase_let-7a_microRNA	1	22	TGAGGTAGTAGGTTGTATAGTT	ENSG00000137073_ENST00000379238_UBAP2_mRNA	1722	1766	AGTTTGGGGCTCTGGAATTTGGGTCAGAACCTTCTCTCTCTGAAT	125	1	E1	1	0	noncanonical_seed	11	5	-11.3	NA	1	NA	V	NA	-0.0836469	4	NA	NA
L2HS-213156_6	MIMAT0000062_MirBase_let-7a_microRNA	1	22	TGAGGTAGTAGGTTGTATAGTT	ENSG00000076108_ENST00000379441_BAZ2A_mRNA	5945	6005	CTCCCCCCACCTTCCAAACAAAAACCTGCCATTTTCACCTGCTGATGCTGCCCTGGGTCCA	6	1	E4	0	0	none	12	4	-11.3	NA	NA	1	V	NA	-0.0284717	43	NA	NA
TA1-4594723-1_1	MIMAT0000062_MirBase_let-7a_microRNA	1	22	TGAGGTAGTAGGTTGTATAGTT	ENSG00000112245_ENST00000370651_PTP4A1_mRNA	539	597	CTTACAACTTCATACTCAAAGCACTGAGAATTTCAAGTGGAGTATATTGAAGTAGACTT	1	1	E5	1	0	noncanonical_seed	14	5	-11.3	1	NA	NA	V	NA	-0.0759894	125	NA	NA
L2-399249_2	MIMAT0000062_MirBase_let-7a_microRNA	1	22	TGAGGTAGTAGGTTGTATAGTT	ENSG00000135503_ENST00000257963_ACVR1B_mRNA	3087	3137	GAAAACCATCTCTGTGATTACCTCTCAATCTATTTGTTTTTAAAGAAATCC	2	1	E4	0	0	6-mer	12	6	-11.2	NA	NA	1	V	1.75824	0.202271	2	NA	NA
L2-1125805_1	MIMAT0000062_MirBase_let-7a_microRNA	1	22	TGAGGTAGTAGGTTGTATAGTT	ENSG00000166197_ENST00000370007_NOLC1_mRNA	2701	2756	TATTTCATCCTCATTTATTGGGTCTGGGACTGAAGTTTTTAGCCAGCATGGACCTA	2	1	E4	1	0	none	16	4	-11.1	NA	NA	1	V	0.273788	-0.0403928	71	NA	NA
L2HS-378444_4	MIMAT0000062_MirBase_let-7a_microRNA	1	22	TGAGGTAGTAGGTTGTATAGTT	ENSG00000148541_ENST00000277705_FAM13C_mRNA	1532	1574	CATCTCACCTTCCTGTTGGTGACCACCTCACCTACTCTAATGA	4	1	E4	0	0	noncanonical_seed	15	5	-11	NA	1	NA	V	NA	0.31383	1	NA	NA
TA1-763382-1_2	MIMAT0000062_MirBase_let-7a_microRNA	1	22	TGAGGTAGTAGGTTGTATAGTT	ENSG00000156531_ENST00000332070_PHF6_mRNA	507	553	CATACCACTACCACTGTGCATTGCATGATAAAGCTCAAATACGAGAG	2	1	E5	1	0	noncanonical_seed	9	4	-10.9	NA	1	NA	V	NA	-0.0703447	6	1	1
L1HS-422846_3	MIMAT0000062_MirBase_let-7a_microRNA	1	22	TGAGGTAGTAGGTTGTATAGTT	ENSG00000103855_ENST00000318443_CD276_mRNA	2388	2443	CAGCCCTGCTTCCACCTGCATAGAATCTTTTCTTCTCAGACAGGGACAGTGCGGCC	3	1	E3	0	0	noncanonical_seed	12	6	-10.8	NA	NA	1	V	0.018519	-0.0435005	13	NA	NA
L1-259295_2	MIMAT0000062_MirBase_let-7a_microRNA	1	22	TGAGGTAGTAGGTTGTATAGTT	ENSG00000131732_ENST00000254037_ZCCHC9_mRNA	3997	4048	CTACCTCATTGTTACTTTCTAAACCAGGCCCGCTTCACGAGTTAGAGTTGAG	10	1	E3	0	0	8-mer	8	6	-10.7	NA	NA	1	V	NA	0.0574431	188	1	1
L2HS-653532_3	MIMAT0000062_MirBase_let-7a_microRNA	1	22	TGAGGTAGTAGGTTGTATAGTT	ENSG00000146834_ENST00000310512_MEPCE_mRNA	1079	1135	ATCCCCAAAGATATTACTGACCCGCTCAGTCTCAATACTTGCACTGATGAGGGCCAT	3	1	E4	0	0	none	12	5	-10.7	NA	1	NA	V	NA	0.0136904	37	NA	1
L1HS-1482690_1	MIMAT0000062_MirBase_let-7a_microRNA	1	22	TGAGGTAGTAGGTTGTATAGTT	ENSG00000102531_ENST00000398316_FNDC3A_mRNA	5535	5586	ATTCCAAAAACTCTAAACTTTTTAAAGATTATAGATACACTACCAAACATAT	1	1	E3	0	0	noncanonical_seed	16	4	-10.6	NA	NA	1	V	-0.65513	0.403217	84	1	NA
0727AHS-900602_1	MIMAT0000062_MirBase_let-7a_microRNA	1	22	TGAGGTAGTAGGTTGTATAGTT	ENSG00000171848_ENST00000360566_RRM2_mRNA	2958	3000	CACTGTAACCTCCATCTCCTGGGTTCAAGCAATTCTCCTGTCT	1	1	E2	1	0	noncanonical_seed	15	5	-10.2	NA	NA	1	V	-0.160312	0.328542	14	NA	NA
L1-485478_1	MIMAT0000062_MirBase_let-7a_microRNA	1	22	TGAGGTAGTAGGTTGTATAGTT	ENSG00000060982_ENST00000261192_BCAT1_mRNA	8184	8234	GCAGATTCCTCATCAAATCTGTAATTATGCACAGTTTCTGTTATCAATAAA	4	1	E3	1	0	noncanonical_seed	18	4	-10.1	NA	NA	1	V	NA	-0.103757	183	1	NA
L2-779712_1	MIMAT0000062_MirBase_let-7a_microRNA	1	22	TGAGGTAGTAGGTTGTATAGTT	ENSG00000198712_ENST00000361739_MT-CO2_mRNA	234	278	CCCATCCCTACGCATCCTTTACATAACAGACGAGGTCAACGATCC	3	1	E4	1	0	none	9	4	-10.1	NA	1	NA	V	NA	NA	309	NA	NA
TAON-3929753-1_1	MIMAT0000062_MirBase_let-7a_microRNA	1	22	TGAGGTAGTAGGTTGTATAGTT	ENSG00000163104_ENST00000359052_SMARCAD1_mRNA	4072	4119	TCCAATTCTCTTCCTCTCTAAATAGTAGTTTATTACTGCCACATCTCC	1	1	E6	1	0	noncanonical_seed	8	4	-10	NA	NA	1	V	0.468812	-0.0127736	6	NA	NA
L1HS-1262841_1	MIMAT0000062_MirBase_let-7a_microRNA	1	22	TGAGGTAGTAGGTTGTATAGTT	ENSG00000097046_ENST00000430031_CDC7_mRNA	2118	2174	CTTCCCTAATTACCTTTCACTGACATATACAGAAAAAGGAGCAGTTTTAGTTTTAAT	1	1	E3	0	0	noncanonical_seed	11	6	-9.9	NA	NA	1	V	0.913888	-0.00807198	43	NA	NA
L2-1125795_1	MIMAT0000062_MirBase_let-7a_microRNA	1	22	TGAGGTAGTAGGTTGTATAGTT	ENSG00000130768_ENST00000373888_SMPDL3B_mRNA	1400	1442	GGCCCTGCCCTGCTATGGCCCATCCGCTACACAAGAGAGAAGA	1	1	E4	1	0	none	14	3	-9.9	NA	NA	1	V	-0.557053	-0.0594543	1	NA	NA
L2-1328601_1	MIMAT0000062_MirBase_let-7a_microRNA	1	22	TGAGGTAGTAGGTTGTATAGTT	ENSG00000184678_ENST00000369155_HIST2H2BE_mRNA	1859	1905	AGTTAATCTCCTTTTTACAAATGAGGCCAAGAGAAGCCTCATTGGTT	1	1	E4	1	0	noncanonical_seed	13	5	-9.8	NA	NA	1	V	-0.457716	-0.0773537	1	NA	NA
L2HS-1687995_1	MIMAT0000062_MirBase_let-7a_microRNA	1	22	TGAGGTAGTAGGTTGTATAGTT	ENSG00000158545_ENST00000301011_ZC3H18_mRNA	3230	3274	GAATCCCAGCCTCCCTCCCCAGAGCAGAAGTCCCGCAGGACAGAC	1	1	E4	1	0	none	10	4	-9.8	NA	NA	1	V	-0.468155	-0.0813476	17	NA	NA
A12-98412_59	MIMAT0000062_MirBase_let-7a_microRNA	1	22	TGAGGTAGTAGGTTGTATAGTT	ENSG00000099814_ENST00000414716_KIAA0284_mRNA	5516	5558	TTGGGGCTGCCCTGTGGAGGCCTCCTGGGTATGGACCAGGGGC	68	1	E1	1	0	noncanonical_seed	12	5	-9.7	NA	NA	1	V	-0.319091	-0.377223	1	NA	NA
L2-779869_1	MIMAT0000062_MirBase_let-7a_microRNA	1	22	TGAGGTAGTAGGTTGTATAGTT	ENSG00000203814_ENST00000369167_HIST2H2BF_mRNA	440	504	ATCAACCACCTAACCCCAAAGGCTCTTTTCAGAGCCACTTCAGTAATCGAGAAAGCAGCTGTAAA	2	2	E4,E6	1	0	none	12	4	-9.7	NA	NA	1	V	NA	NA	36852	1	NA
L2-303389_2	MIMAT0000062_MirBase_let-7a_microRNA	1	22	TGAGGTAGTAGGTTGTATAGTT	ENSG00000137547_ENST00000260102_MRPL15_mRNA	940	992	ATCTCCTTAAGTATTATACCTCATGAATTCCCGTCCAAGGAAGCAGAGTTGTT	2	1	E4	1	0	7-mer	7	6	-9.5	NA	1	1	V	NA	0.0114648	96	NA	NA
L1HS-1386045_1	MIMAT0000062_MirBase_let-7a_microRNA	1	22	TGAGGTAGTAGGTTGTATAGTT	ENSG00000145685_ENST00000380345_LHFPL2_mRNA	39	81	CCGCCCCTCCTCCTCCTCCCTCTCCCCGAGTGCTAGCCCGGGC	1	1	E3	0	0	noncanonical_seed	9	5	-9.4	1	NA	NA	V	-0.004751	0.492729	6	NA	NA
A12-1585387_1	MIMAT0000062_MirBase_let-7a_microRNA	1	22	TGAGGTAGTAGGTTGTATAGTT	ENSG00000009335_ENST00000348165_UBE3C_mRNA	2689	2748	TTAAATGAACTACTGAAGTCAGGATTTAACCCCAACCAGGGGTTCTTTAAGACTACTAAT	1	1	E1	1	0	none	16	4	-9.2	NA	1	NA	V	NA	0.354139	159	NA	NA
L2HS-252567_5	MIMAT0000062_MirBase_let-7a_microRNA	1	22	TGAGGTAGTAGGTTGTATAGTT	ENSG00000186300_ENST00000334241_ZNF555_mRNA	5260	5317	TATTTCTTAACACCCACTTACCCATCATTCCCTCTTAGATGAAAAAAGTTAAGCACGG	5	1	E4	0	0	noncanonical_seed	13	6	-9.2	NA	NA	1	V	-0.295326	-0.102342	1	NA	NA
TAON-3929896-1_1	MIMAT0000062_MirBase_let-7a_microRNA	1	22	TGAGGTAGTAGGTTGTATAGTT	ENSG00000141076_ENST00000314423_CIRH1A_mRNA	1353	1400	CATTATCTGTAGCTGTATCTCCCCATGTGGAAGTTGGATAGCCTATTC	1	1	E6	1	0	noseed_9nt_stem	12	0	-9.2	NA	1	NA	V	NA	-0.00351372	46	NA	NA
A12-32434_124	MIMAT0000062_MirBase_let-7a_microRNA	1	22	TGAGGTAGTAGGTTGTATAGTT	ENSG00000198522_ENST00000264718_GPN1_mRNA	1008	1066	TGTGCTGCACCCTTCTGATTTGATCCTGACTCGAGGAACCTTGGATGAAGAGGATGAGG	130	1	E1	1	0	noncanonical_seed	15	5	-9.1	NA	1	NA	V	NA	NA	69	NA	1
L1-198051_2	MIMAT0000062_MirBase_let-7a_microRNA	1	22	TGAGGTAGTAGGTTGTATAGTT	ENSG00000178057_ENST00000326925_NDUFAF3_mRNA	1743	1787	ACTCTTATCTACCCTTTGGCACTTATCTTGCTTATCAACATAATA	2	1	E3	1	0	noncanonical_seed	11	4	-8.8	NA	NA	1	V	NA	0.0283579	631	1	NA
A12-1589243_1	MIMAT0000062_MirBase_let-7a_microRNA	1	22	TGAGGTAGTAGGTTGTATAGTT	ENSG00000178732_ENST00000401815_GP5_mRNA	1290	1333	GTTTGGGGCTCTGCCCCGGCTGACGGAGGTCCTGTTGGGGCACA	6	4	E1,E3,E4,E5	1	0	none	15	3	-8.6	NA	1	NA	V	NA	NA	1	NA	NA
L1HS-474393_3	MIMAT0000062_MirBase_let-7a_microRNA	1	22	TGAGGTAGTAGGTTGTATAGTT	ENSG00000106588_ENST00000223321_PSMA2_mRNA	458	500	AGTTTCTTTACTTATTTGTGGTTGGAATGAGGGACGACCATAT	6	2	E3,E4	0	0	none	6	0	-8.3	NA	1	NA	V	NA	0.00389839	83	NA	1
L2-1984727_1	MIMAT0000062_MirBase_let-7a_microRNA	1	22	TGAGGTAGTAGGTTGTATAGTT	ENSG00000146834_ENST00000310512_MEPCE_mRNA	2671	2720	ATCATCTTCCTCTCCCCCAGCCTCCCAGGCTGGATGGCATGGACTGTTTG	3	1	E4	0	0	none	13	2	-8.3	NA	NA	1	V	1.56825	0.0136904	22	NA	NA
L2HS-3812045_1	MIMAT0000062_MirBase_let-7a_microRNA	1	22	TGAGGTAGTAGGTTGTATAGTT	ENSG00000147416_ENST00000276390_ATP6V1B2_mRNA	2708	2776	AACTTCCCTACCCCGTGCATTCCATCTTTCATGTTGTGTAAAGTTCTTCACTTTTTTCTCTGAGGGCTG	1	1	E4	0	0	none	11	3	-8.3	NA	NA	1	V	NA	0.243677	170	NA	NA
A12-1589073_1	MIMAT0000062_MirBase_let-7a_microRNA	1	22	TGAGGTAGTAGGTTGTATAGTT	ENSG00000007001_ENST00000409859_UPP2_mRNA	1670	1712	TTTCAGTGCACCACAGAATAGGATTCGAGATTTACATATGCCT	1	1	E1	1	0	noncanonical_seed	12	5	-7.9	NA	NA	1	V	-0.542108	NA	NA	NA	NA
L2HS-2900437_1	MIMAT0000062_MirBase_let-7a_microRNA	1	22	TGAGGTAGTAGGTTGTATAGTT	ENSG00000163630_ENST00000295894_SYNPR_mRNA	263	305	AGAGGGACAAGTGGCTGGTGCTGTGGACAGAGAAGCTTTATTT	1	1	E4	1	0	noncanonical_seed	14	5	-7.5	1	NA	NA	V	NA	NA	650	1	NA
L2HS-1571595_1	MIMAT0000062_MirBase_let-7a_microRNA	1	22	TGAGGTAGTAGGTTGTATAGTT	ENSG00000176142_ENST00000319172_TMEM39A_mRNA	1963	2006	TAAATATTTAAGATATTTTATATTTTGTATACTATTATGTTTTG	1	1	E4	0	0	noncanonical_seed	13	4	-7.4	NA	NA	1	V	NA	-0.0578702	76	1	NA
L2HS-3924680_1	MIMAT0000062_MirBase_let-7a_microRNA	1	22	TGAGGTAGTAGGTTGTATAGTT	ENSG00000154124_ENST00000284274_FAM105B_mRNA	5669	5720	AAACACATACATTAATTGTATTGAAATGTTATATCAATACATCATTTATGAT	1	1	E4	0	0	noncanonical_seed	17	5	-6.2	NA	NA	1	V	0.0397682	0.122477	4	NA	NA
A12-2476302_1	MIMAT0000062_MirBase_let-7a_microRNA	1	22	TGAGGTAGTAGGTTGTATAGTT	ENSG00000158545_ENST00000301011_ZC3H18_mRNA	1249	1295	ATTGGAATTCTCGGATCCCGAGAGATGTCAGAGACACAGTACTCGAG	1	1	E1	1	0	none	7	3	-5.1	NA	1	NA	V	NA	-0.0813476	1618	1	NA
A12-1588061_1	MIMAT0000062_MirBase_let-7a_microRNA	1	22	TGAGGTAGTAGGTTGTATAGTT	ENSG00000101782_ENST00000339486_RIOK3_mRNA	186	228	ATTTTTGGGGTGCCAAGGAGGAAAGAAGGAGATGGCAGTGCGG	1	1	E1	1	0	none	4	4	-4.6	1	NA	NA	V	NA	0.0131976	19	NA	NA
L2HS-1687635_1	MIMAT0000063_MirBase_let-7b_microRNA	1	22	TGAGGTAGTAGGTTGTGTGGTT	ENSG00000060237_ENST00000315939_WNK1_mRNA	6379	6460	AACCATCCCTGGTATCTCTTCAGATGTGCCAGAGAGTGCCCACAAAACTACTGCCTCAGAGGCAAAGTCAGACACTGGGCAG	1	1	E4	1	0	noncanonical_seed	19	6	-25.9	NA	1	NA	II	NA	0.0602972	29	NA	NA
L2-779601_1	MIMAT0000063_MirBase_let-7b_microRNA	1	22	TGAGGTAGTAGGTTGTGTGGTT	ENSG00000113328_ENST00000340828_CCNG1_mRNA	1806	1873	AAAAATTTTTATACAGAACCTACTGCCTCAAACTGAATCCCATCAAGAAAACTAGTTTCTATTGTATT	3	1	E4	1	0	noncanonical_seed	18	6	-25.7	NA	NA	1	II	0.236806	-0.0208018	153	NA	NA
L2HS-2889950_1	MIMAT0000063_MirBase_let-7b_microRNA	1	22	TGAGGTAGTAGGTTGTGTGGTT	ENSG00000165813_ENST00000369287_C10orf118_mRNA	259	331	CCAGTCAGCATGTCAGAGACAGACCACATAGCCTCTACTTCCTCTGATAAAAATGTTGGGAAAACACCTGAAT	1	1	E4	0	0	noncanonical_seed	20	6	-25.7	1	1	NA	III	NA	0.0790055	5	NA	NA
0727AHS-364830_4	MIMAT0000063_MirBase_let-7b_microRNA	1	22	TGAGGTAGTAGGTTGTGTGGTT	ENSG00000170638_ENST00000303434_TRABD_mRNA	902	975	CTACCTAACCTACATGCTGCGCCAGGCCGCGCGGCGCCTCGAGCTGCCTCGGGCCTCTGACGCCGAGCCCAGGA	4	1	E2	0	0	6-mer	21	6	-25.3	NA	1	NA	III	NA	-0.0311643	28	NA	1
L2HS-2035920_1	MIMAT0000063_MirBase_let-7b_microRNA	1	22	TGAGGTAGTAGGTTGTGTGGTT	ENSG00000135829_ENST00000367549_DHX9_mRNA	3451	3495	TAACCAAACAACCTGCTATCATCAGCCAGTTGGACCCCGTAAATG	1	1	E4	0	0	noncanonical_seed	21	6	-25.3	NA	1	NA	III	NA	-0.0161885	23	1	NA
L2HS-818320_2	MIMAT0000063_MirBase_let-7b_microRNA	1	22	TGAGGTAGTAGGTTGTGTGGTT	ENSG00000077235_ENST00000356183_GTF3C1_mRNA	1141	1193	TATGCTCACACAGACCTACGACCTCATTGAGCGCAGAGGCACGAAAGGAATTT	2	1	E4	1	0	noncanonical_seed	19	5	-25.2	NA	1	NA	III	NA	-0.0966208	51	1	NA
L2HS-3771182_1	MIMAT0000063_MirBase_let-7b_microRNA	1	22	TGAGGTAGTAGGTTGTGTGGTT	ENSG00000155363_ENST00000413052_MOV10_mRNA	3289	3347	AAGCTCAGCCCCTCTACCTCAGGGCCCCACAGCCATGACTACCTCCCCCAGGAGCGGGA	1	1	E4	0	0	8-mer	18	6	-25.1	NA	1	NA	II	NA	0.0028954	4	NA	NA
L2HS-1194484_2	MIMAT0000063_MirBase_let-7b_microRNA	1	22	TGAGGTAGTAGGTTGTGTGGTT	ENSG00000172840_ENST00000311765_PDP2_mRNA	2649	2716	TCAATTCCACACAATCCTTCTACCTCTGCTATGCTGAACCCCTCATTCACCCTGCACCTGCCAACTGC	3	1	E4	1	0	7-mer	18	6	-25	NA	NA	1	III	0.440254	-0.684976	11	NA	NA
L2HS-486444_3	MIMAT0000063_MirBase_let-7b_microRNA	1	22	TGAGGTAGTAGGTTGTGTGGTT	ENSG00000108270_ENST00000225402_AATF_mRNA	985	1045	AAAAAGCTCTGTTGACCACCAACCAGCTTCCTCAACCAGATGTTTTCCCATTGTTCAAGGA	3	1	E4	1	0	noncanonical_seed	19	5	-24.5	NA	1	NA	III	NA	0.061235	18	NA	NA
L2HS-292128_5	MIMAT0000063_MirBase_let-7b_microRNA	1	22	TGAGGTAGTAGGTTGTGTGGTT	ENSG00000177352_ENST00000321895_CCDC71_mRNA	510	567	AAGCATGCTACCACCAACCTGCTGCTGAGCTCTCTGAAGCAATCAAGTGCCAGCCATG	5	1	E4	1	0	noncanonical_seed	17	4	-24.3	NA	1	NA	III	NA	NA	8	NA	NA
L2-1374109_1	MIMAT0000063_MirBase_let-7b_microRNA	1	22	TGAGGTAGTAGGTTGTGTGGTT	ENSG00000104419_ENST00000414097_NDRG1_mRNA	1069	1112	GAACCACAAAACCTGCTACAACCCCCTCTTCAACTACGAGGACA	4	1	E4	0	0	noseed_9nt_stem	17	3	-24.2	NA	1	NA	IV	NA	-0.138883	4	NA	NA
L2HS-3123667_1	MIMAT0000063_MirBase_let-7b_microRNA	1	22	TGAGGTAGTAGGTTGTGTGGTT	ENSG00000135540_ENST00000343505_NHSL1_mRNA	3913	3966	ATGCCACGCACCCTGGCACCTCGGTTCTTGAGGGAGGAGCTGCAGGATCCATGT	2	1	E4	0	0	noncanonical_seed	18	5	-24	NA	1	NA	III	NA	-0.0906532	7	NA	NA
L2HS-818244_2	MIMAT0000063_MirBase_let-7b_microRNA	1	22	TGAGGTAGTAGGTTGTGTGGTT	ENSG00000025800_ENST00000373625_KPNA6_mRNA	3933	3981	TTTTTTCACTTGGCCTGCTACCTCCATTAAAAAACCATTCTCTTACAGT	2	1	E4	1	0	7-mer	18	6	-24	NA	NA	1	III	0.112927	0.292079	14	NA	NA
L2HS-620651_3	MIMAT0000063_MirBase_let-7b_microRNA	1	22	TGAGGTAGTAGGTTGTGTGGTT	ENSG00000129422_ENST00000262102_MTUS1_mRNA	5032	5120	CCACCATCCAGAGCCACAAAAGCAAACCTTCTACCTCCTACCTACTTTTCTCTGGGACAAGGATAAAGGAATATGATTTTCCAGAGCCC	6	1	E4	0	0	7-mer	18	6	-23.9	NA	NA	1	III	1.24812	0.233149	25	NA	NA
L2HS-3378389_1	MIMAT0000063_MirBase_let-7b_microRNA	1	22	TGAGGTAGTAGGTTGTGTGGTT	ENSG00000100320_ENST00000405409_RBM9_mRNA	1268	1320	AGCCTACAGATATGCACAGCCTGCTACTGCAACCGCAGCCACCGCTGCTGCAG	2	1	E4	0	0	noncanonical_seed	17	5	-23.8	NA	1	NA	II	NA	0.213362	10	NA	NA
L2HS-3645015_1	MIMAT0000063_MirBase_let-7b_microRNA	1	22	TGAGGTAGTAGGTTGTGTGGTT	ENSG00000115307_ENST00000377526_AUP1_mRNA	1345	1407	CACCAAGGGAACTCAGTCCCTACCCACAGCCTCTGCCTCCAAGTTTCCCAGCTCTGGCCCGGT	1	1	E4	0	0	noncanonical_seed	18	6	-23.8	NA	1	NA	II	NA	0.0460196	52	NA	NA
0727AHS-225844_7	MIMAT0000063_MirBase_let-7b_microRNA	1	22	TGAGGTAGTAGGTTGTGTGGTT	ENSG00000169223_ENST00000303127_LMAN2_mRNA	505	557	TATCTGGAACCACCAGCCGTGCTTCCTCAAAGACTGGGAAATGCACGTCCACT	7	1	E2	1	0	noncanonical_seed	20	5	-23.5	NA	1	NA	III	NA	0.00715461	98	NA	NA
L2HS-1344286_2	MIMAT0000063_MirBase_let-7b_microRNA	1	22	TGAGGTAGTAGGTTGTGTGGTT	ENSG00000127418_ENST00000264748_FGFRL1_mRNA	2307	2360	ACACACACAGATAATGCTGCCTCAACACTCACACACGTGCAGATATTGCCTGGA	3	1	E4	0	0	noncanonical_seed	17	6	-23.4	NA	NA	1	II	0.058562	0.0600375	9	NA	NA
L2HS-1687542_1	MIMAT0000063_MirBase_let-7b_microRNA	1	22	TGAGGTAGTAGGTTGTGTGGTT	ENSG00000163399_ENST00000295598_ATP1A1_mRNA	3002	3052	CCTGCCACACAGCCTTCTTCGTCAGTATCGTGGTGGTGCAGTGGGCCGACT	1	1	E4	1	0	noseed_9nt_stem	17	4	-23.4	NA	1	NA	III	NA	-0.0417864	77	NA	NA
L2-2046504_1	MIMAT0000063_MirBase_let-7b_microRNA	1	22	TGAGGTAGTAGGTTGTGTGGTT	ENSG00000090060_ENST00000216277_PAPOLA_mRNA	2002	2044	AAACTGCCACACAACCAGCCATTTCTCCACCACCAAAGCCTAC	1	1	E4	1	0	noncanonical_seed	18	5	-23.2	NA	1	NA	III	NA	0.0390148	8	NA	NA
L2HS-1619009_1	MIMAT0000063_MirBase_let-7b_microRNA	1	22	TGAGGTAGTAGGTTGTGTGGTT	ENSG00000140406_ENST00000267984_MESDC1_mRNA	2320	2366	TGAAGGCTGCACCCTGCTATCTCAGGCTTTAAGGGAGAGGTCTTCGC	1	1	E4	1	0	noncanonical_seed	19	6	-23.2	NA	1	NA	III	NA	-0.401136	11	NA	NA
L2-186546_3	MIMAT0000063_MirBase_let-7b_microRNA	1	22	TGAGGTAGTAGGTTGTGTGGTT	ENSG00000009954_ENST00000339594_BAZ1B_mRNA	916	978	AGAGCACGTAGATCGCCACGAAAACTTCCTACTTCATTAAAAAAAGGAGAAAGGAAATGGGCT	11	1	E4	1	0	noncanonical_seed	19	6	-23	NA	1	NA	III	NA	0.00660602	11	NA	1
L2-2046493_1	MIMAT0000063_MirBase_let-7b_microRNA	1	22	TGAGGTAGTAGGTTGTGTGGTT	ENSG00000143842_ENST00000272193_SOX13_mRNA	1289	1343	TTCCCCCCAAGCCACCAACCTCTGCCTGTCACCCCTGACTCCCAGCTGGCCTTAC	6	1	E4	1	1	noncanonical_seed	17	5	-22.8	NA	NA	NA	III	NA	-0.0852254	3	NA	NA
L2HS-327951_4	MIMAT0000063_MirBase_let-7b_microRNA	1	22	TGAGGTAGTAGGTTGTGTGGTT	ENSG00000055208_ENST00000286332_TAB2_mRNA	1031	1081	ATGCCAATCAGTTCACCTACTACTTCACAACCACCAACCATTCATTCATCT	4	1	E4	1	0	noncanonical_seed	19	6	-22.8	NA	1	NA	III	NA	-0.0480168	NA	NA	NA
0727AHS-393265_4	MIMAT0000063_MirBase_let-7b_microRNA	1	22	TGAGGTAGTAGGTTGTGTGGTT	ENSG00000113282_ENST00000411809_CLINT1_mRNA	1442	1496	CCACCTCCTGCTGCCTCAAATTCTTCAGACCTGTTTGATCTTATGGGCTCGTCCC	5	1	E2	0	0	noncanonical_seed	16	6	-22.6	NA	1	NA	III	NA	0.0285537	26	NA	NA
L2HS-1478732_1	MIMAT0000063_MirBase_let-7b_microRNA	1	22	TGAGGTAGTAGGTTGTGTGGTT	ENSG00000130985_ENST00000377351_UBA1_mRNA	3407	3472	TTGCCACTGCCTTCTACCTTGTTTGAAACCTGAATCCTAATAAAGAATTAATAACTCCCA	1	1	E4	0	0	6-mer	16	6	-22.6	NA	NA	1	III	NA	-0.0509869	522	1	NA
L2HS-3076296_1	MIMAT0000063_MirBase_let-7b_microRNA	1	22	TGAGGTAGTAGGTTGTGTGGTT	ENSG00000174231_ENST00000304992_PRPF8_mRNA	1614	1670	ATTCACCGCAAAAACCTCAACTACCTGCACCTGGACTACAACTTCAACCTCAAGCCT	1	1	E4	0	0	7-mer	18	5	-22.6	NA	1	NA	III	NA	-0.0243583	99	NA	1
L2HS-3111377_1	MIMAT0000063_MirBase_let-7b_microRNA	1	22	TGAGGTAGTAGGTTGTGTGGTT	ENSG00000148843_ENST00000369797_PDCD11_mRNA	6324	6376	ATGGCCACATTACCTAACCTCTCCATATCTGGGCTATTCAAGGTCTTGGAGGC	1	1	E4	0	0	noncanonical_seed	17	5	-22.6	NA	NA	1	III	NA	-0.0650536	14	NA	NA
TAON-3929962-1_1	MIMAT0000063_MirBase_let-7b_microRNA	1	22	TGAGGTAGTAGGTTGTGTGGTT	ENSG00000160967_ENST00000292535_CUX1_mRNA	8510	8561	ACCCACCATCAAAACCTGCTACTTTGTGCAAGTAATTGAGGCAAAAGATACC	1	1	E6	1	0	noncanonical_seed	19	6	-22.6	NA	NA	1	III	0.189291	0.188358	40	NA	NA
L1HS-698582_2	MIMAT0000063_MirBase_let-7b_microRNA	1	22	TGAGGTAGTAGGTTGTGTGGTT	ENSG00000101557_ENST00000261601_USP14_mRNA	2051	2100	GTTTACTGCACACCTATTACCTATTATTTGCTGTTCTTGCATGGTTCAAA	2	1	E3	1	0	noncanonical_seed	18	5	-22.5	NA	NA	1	III	0.53325	0.13647	NA	NA	NA
L2HS-1688762_1	MIMAT0000063_MirBase_let-7b_microRNA	1	22	TGAGGTAGTAGGTTGTGTGGTT	ENSG00000100393_ENST00000263253_EP300_mRNA	2341	2394	TGTCCTAAACCACATGACACACTGCCAGTCAGGCAAGTCTTGCCAAGTGGCACA	1	1	E4	1	0	noncanonical_seed	17	4	-22.5	NA	1	NA	III	NA	-0.110489	6	NA	1
L2-303352_2	MIMAT0000063_MirBase_let-7b_microRNA	1	22	TGAGGTAGTAGGTTGTGTGGTT	ENSG00000140391_ENST00000267970_TSPAN3_mRNA	1175	1249	ATGTGCCCACCTACTTACCTACTACCTGCGACTTTCTTTTTCCTTGTTCTAGCTGACTCTTCATGCCCCTAAGAT	16	1	E4	1	1	7-mer	17	5	-22.2	NA	NA	1	III	-0.682098	-0.0851405	90	1	NA
L2HS-1687623_1	MIMAT0000063_MirBase_let-7b_microRNA	1	22	TGAGGTAGTAGGTTGTGTGGTT	ENSG00000185619_ENST00000362003_PCGF3_mRNA	429	476	AACGCCCACATCACCTGCCGCCTGTGCAGCGGGTACCTCATCGACGCC	1	1	E4	1	0	7-mer	16	4	-22.2	NA	1	NA	III	NA	0.00452692	10	NA	NA
L2HS-2532333_1	MIMAT0000063_MirBase_let-7b_microRNA	1	22	TGAGGTAGTAGGTTGTGTGGTT	ENSG00000167658_ENST00000309311_EEF2_mRNA	933	989	AAGCTGCCACGCACCTTCTGCCAGCTGATCCTGGACCCCATCTTCAAGGTGTTTGAT	2	1	E4	0	0	noncanonical_seed	16	4	-22.2	NA	1	NA	III	NA	0.000193223	329	NA	1
TAON-3930056-1_1	MIMAT0000063_MirBase_let-7b_microRNA	1	22	TGAGGTAGTAGGTTGTGTGGTT	ENSG00000197386_ENST00000355072_HTT_mRNA	7043	7104	TTTGTGACCCACGCCTGCTCCCTCATCTACTGTGTGCACTTCATCCTGGAGGCCGTTGCAGT	1	1	E6	1	0	noncanonical_seed	19	5	-22.2	NA	1	NA	III	NA	0.109104	9	NA	NA
L1HS-519169_2	MIMAT0000063_MirBase_let-7b_microRNA	1	22	TGAGGTAGTAGGTTGTGTGGTT	ENSG00000104687_ENST00000221130_GSR_mRNA	2077	2129	TATTTCAGCTCACCACAACCTCTGCCTCCTGGGTTCAAGTGATTCTCCTGCCT	2	1	E3	1	0	noncanonical_seed	18	6	-22.1	NA	NA	1	III	-0.163051	-0.012416	27	NA	NA
L2HS-380151_4	MIMAT0000063_MirBase_let-7b_microRNA	1	22	TGAGGTAGTAGGTTGTGTGGTT	ENSG00000156515_ENST00000359426_HK1_mRNA	2855	2917	CTAAGAGTCCGGGATCCCCAGCCTACTGCCTCTCCAGCACTTCTCTCTTCAAGCGGCGACCCC	4	1	E4	0	0	noncanonical_seed	16	6	-21.9	NA	1	1	I	NA	0.0498347	35	NA	NA
0727A-469749_2	MIMAT0000063_MirBase_let-7b_microRNA	1	22	TGAGGTAGTAGGTTGTGTGGTT	ENSG00000198763_ENST00000361453_MT-ND2_mRNA	636	738	TACTACCGCATTCCTACTACTCAACTTAAACTCCAGCACCACGACCCTACTACTATCTCGCACCTGAAACAAGCTAACATGACTAACACCCTTAATTCCATCC	36	2	E2,E4	0	0	noncanonical_seed	18	5	-21.8	NA	1	NA	IV	NA	NA	261	1	NA
L1HS-120496_7	MIMAT0000063_MirBase_let-7b_microRNA	1	22	TGAGGTAGTAGGTTGTGTGGTT	ENSG00000112972_ENST00000433297_HMGCS1_mRNA	817	875	ATGGAAAACTCTCCATACAGTGCTACCTCAGTGCATTAGACCGCTGCTATTCTGTCTAC	8	1	E3	0	0	8-mer	18	6	-21.7	NA	1	NA	III	NA	-0.0880552	26	NA	1
L2HS-1687533_1	MIMAT0000063_MirBase_let-7b_microRNA	1	22	TGAGGTAGTAGGTTGTGTGGTT	ENSG00000149300_ENST00000278601_C11orf52_mRNA	494	550	TCGTTAACCACTACACCTGTGGGGGAGAACCTACTGCTTTGGGGAATTGGGTGGCAA	1	1	E4	1	0	noncanonical_seed	20	6	-21.7	NA	NA	1	III	NA	0.0972185	2	NA	NA
L2HS-486349_3	MIMAT0000063_MirBase_let-7b_microRNA	1	22	TGAGGTAGTAGGTTGTGTGGTT	ENSG00000157456_ENST00000288207_CCNB2_mRNA	403	450	AACTGAAACCTACTGCTTCTGTCAAACCAGTACAGATGGAAAAGTTGG	3	1	E4	1	0	noncanonical_seed	18	6	-21.7	NA	1	NA	III	NA	0.00850832	48	NA	NA
L2HS-712693_3	MIMAT0000063_MirBase_let-7b_microRNA	1	22	TGAGGTAGTAGGTTGTGTGGTT	ENSG00000107862_ENST00000369983_GBF1_mRNA	1973	2030	TACAACACACCTACTATCTCTTGATGCCCTATTGACAGTGATTGACAGCACCGAGGCC	4	1	E4	1	1	noncanonical_seed	18	6	-21.7	NA	1	NA	II	NA	0.157999	12	NA	NA
L2HS-725540_3	MIMAT0000063_MirBase_let-7b_microRNA	1	22	TGAGGTAGTAGGTTGTGTGGTT	ENSG00000198730_ENST00000361367_CTR9_mRNA	1149	1216	AAGCCACACAGTTTGCCTCATCCTCTTTTGTGCTCCCATTTTTTGGTTTGGGACAAATGTATATTTAT	5	1	E4	0	0	noncanonical_seed	17	6	-21.7	NA	1	NA	III	NA	0.00528123	3	NA	NA
L2HS-685158_3	MIMAT0000063_MirBase_let-7b_microRNA	1	22	TGAGGTAGTAGGTTGTGTGGTT	ENSG00000181192_ENST00000263035_DHTKD1_mRNA	4652	4702	AGAGATCACCAACCGACTCCCTCACTGTGAAATTAAACCAAGTACTGGAAA	3	1	E4	0	0	noncanonical_seed	19	5	-21.6	NA	NA	1	III	0.132259	-0.0584753	52	NA	NA
L2-2514681_1	MIMAT0000063_MirBase_let-7b_microRNA	1	22	TGAGGTAGTAGGTTGTGTGGTT	ENSG00000084463_ENST00000261167_WBP11_mRNA	666	717	AAAACCTCAGCCTATGGACCTCCAACTCGGGCAGTTTCTATCCTTCCTCTTC	2	1	E4	0	0	noncanonical_seed	17	5	-21.5	NA	1	NA	III	NA	0.0438871	11	NA	1
L2-779633_1	MIMAT0000063_MirBase_let-7b_microRNA	1	22	TGAGGTAGTAGGTTGTGTGGTT	ENSG00000198113_ENST00000357503_C9orf167_mRNA	3777	3827	GGTTCACTGCAACCTCTGCCTCCTGGGTTCAAGCGATTCTCCTGCCTCAGC	1	1	E4	1	0	noncanonical_seed	18	6	-21.5	NA	NA	1	III	-0.0008679	-0.00254914	NA	NA	NA
L2-942062_1	MIMAT0000063_MirBase_let-7b_microRNA	1	22	TGAGGTAGTAGGTTGTGTGGTT	ENSG00000198625_ENST00000367182_MDM4_mRNA	620	674	ACGATATCCCCACACTGCCTACCTCAGAGCATAAATGCATACATTCTAGAGAAGA	6	1	E4	0	0	8-mer	16	5	-21.5	NA	1	NA	III	NA	-0.127144	19	NA	NA
L2HS-2504838_1	MIMAT0000063_MirBase_let-7b_microRNA	1	22	TGAGGTAGTAGGTTGTGTGGTT	ENSG00000132361_ENST00000435359_KIAA0664_mRNA	3339	3395	CTGTACCGCGCCCGCTACCTCATGCTGCTGGTGTTCGGGGAAGACCACCCCGAGATG	1	1	E4	0	0	8-mer	17	6	-21.5	NA	1	NA	III	NA	0.116387	86	NA	NA
L2HS-408058_4	MIMAT0000063_MirBase_let-7b_microRNA	1	22	TGAGGTAGTAGGTTGTGTGGTT	ENSG00000130723_ENST00000357304_BAT2L_mRNA	6511	6563	ATCGCCACAGACCTACAGGCCTAGCTCTGCTAGCCCCAGTGGGAAGCCCTCTG	4	1	E4	0	0	none	16	4	-21.5	NA	1	NA	III	NA	0.054318	39	NA	NA
L2HS-486397_3	MIMAT0000063_MirBase_let-7b_microRNA	1	22	TGAGGTAGTAGGTTGTGTGGTT	ENSG00000074706_ENST00000265198_IPCEF1_mRNA	5566	5614	TTTAGCTCACTGCAACCTCTGCCTCCCTGGTTGAAGTGATTCTCCTGCC	3	1	E4	1	0	noncanonical_seed	18	6	-21.5	NA	NA	1	III	0.331753	-0.000386235	4	NA	NA
TA1-4595108-1_1	MIMAT0000063_MirBase_let-7b_microRNA	1	22	TGAGGTAGTAGGTTGTGTGGTT	ENSG00000197471_ENST00000360121_SPN_mRNA	1483	1532	ATCTCAGTTCACTGCAACCTCTGCCTCCTAAGTTCAGGCGATTCTCCTGC	1	1	E5	1	0	noncanonical_seed	18	6	-21.5	NA	NA	1	III	0.240805	-0.0486317	6	NA	NA
L2-779656_1	MIMAT0000063_MirBase_let-7b_microRNA	1	22	TGAGGTAGTAGGTTGTGTGGTT	ENSG00000084652_ENST00000373609_TXLNA_mRNA	3998	4046	TGCCTGACTCACACTTCAGCTACCTCTTAATGCCTGTGGAGGGACTGGA	1	1	E4	1	0	7-mer	18	6	-21.4	NA	NA	1	III	1.23137	0.223571	34	NA	NA
L2-779658_1	MIMAT0000063_MirBase_let-7b_microRNA	1	22	TGAGGTAGTAGGTTGTGTGGTT	ENSG00000184009_ENST00000331925_ACTG1_mRNA	606	678	CTGGACCTGGCTGGCCGGGACCTGACCGACTACCTCATGAAGATCCTCACTGAGCGAGGCTACAGCTTCACCA	3	1	E4	1	1	9-mer	19	6	-21.4	NA	1	NA	III	NA	-0.00235247	335	NA	NA
L2HS-3550495_1	MIMAT0000063_MirBase_let-7b_microRNA	1	22	TGAGGTAGTAGGTTGTGTGGTT	ENSG00000163702_ENST00000383812_IL17RC_mRNA	784	846	ACGAGAAGGAACTCAACCACACACAGCAGCTGCCTGCCCTGCCCTGGCTCAACGTGTCAGCAG	1	1	E4	0	0	noncanonical_seed	18	5	-21.4	NA	1	NA	III	NA	-0.021184	NA	NA	NA
L2HS-818384_2	MIMAT0000063_MirBase_let-7b_microRNA	1	22	TGAGGTAGTAGGTTGTGTGGTT	ENSG00000084652_ENST00000373610_TXLNA_mRNA	3840	3892	TGCCTGACTCACACTTCAGCTACCTCTTAATGCCTGTGGAGGGACTGGAGCTG	2	1	E4	1	0	7-mer	18	6	-21.4	NA	NA	1	III	1.23137	0.223571	NA	NA	NA
L2HS-229731_6	MIMAT0000063_MirBase_let-7b_microRNA	1	22	TGAGGTAGTAGGTTGTGTGGTT	ENSG00000010292_ENST00000315579_NCAPD2_mRNA	2889	2936	ACCGCCAACTCTACCTCAACCCCAAAGGGGACTCTGCCAGAGCCAAGG	6	1	E4	0	0	8-mer	18	6	-21.3	NA	1	NA	III	NA	0.120727	45	NA	NA
L2HS-2906672_1	MIMAT0000063_MirBase_let-7b_microRNA	1	22	TGAGGTAGTAGGTTGTGTGGTT	ENSG00000086589_ENST00000199814_RBM22_mRNA	541	618	CCACATCTACCAGTGACATGCTGCTCAAACTGGCCCGGACCACACCCTACTACAAAAGGAATCGACCCCACATTTGCT	1	1	E4	0	0	none	16	3	-21.3	NA	1	NA	IV	NA	0.0116481	21	NA	NA
L2HS-3454817_1	MIMAT0000063_MirBase_let-7b_microRNA	1	22	TGAGGTAGTAGGTTGTGTGGTT	ENSG00000089154_ENST00000300648_GCN1L1_mRNA	8155	8208	AGACCACAGCCAAAGCCTTAAATCAAACCCACACACAACTGAAAATTGCCTCCT	1	1	E4	0	0	noncanonical_seed	17	6	-21.3	NA	NA	1	II	-0.16803	-0.00495476	29	NA	NA
TA1-3730208-1_1	MIMAT0000063_MirBase_let-7b_microRNA	1	22	TGAGGTAGTAGGTTGTGTGGTT	ENSG00000168137_ENST00000402198_SETD5_mRNA	1693	1740	GCTACAGAACTGCCACTCCTACCACCTCCTCCAAGCCTACCCACCATT	1	1	E5	0	0	noncanonical_seed	15	5	-21.3	NA	1	NA	III	NA	-0.124517	4	NA	NA
0727AHS-1367392_1	MIMAT0000063_MirBase_let-7b_microRNA	1	22	TGAGGTAGTAGGTTGTGTGGTT	ENSG00000197217_ENST00000358689_ENTPD4_mRNA	2760	2812	AACCAAAAAACTTACTGCCTGAAATGATAATCCTCTTTTTTCTCTATCTTGAA	1	1	E2	0	0	noncanonical_seed	17	5	-21.2	NA	NA	1	III	-0.642861	0.345221	7	NA	NA
0727AHS-505141_3	MIMAT0000063_MirBase_let-7b_microRNA	1	22	TGAGGTAGTAGGTTGTGTGGTT	ENSG00000134744_ENST00000371544_ZCCHC11_mRNA	2863	2922	CCGACACATCTGCTACCTCTTGCAACTGCAAAGCTACAGAAGATGCTTCTGACCTTAATG	6	2	E2,E4	0	0	7-mer	18	6	-21.2	NA	1	NA	III	NA	-0.0168112	38	NA	NA
L2HS-637245_3	MIMAT0000063_MirBase_let-7b_microRNA	1	22	TGAGGTAGTAGGTTGTGTGGTT	ENSG00000152904_ENST00000358966_GGPS1_mRNA	1239	1289	ATTGCCACCAACTCTATCCTACTACCATCAATGTTGTGTTTATTCCGTCAA	3	1	E4	0	0	noncanonical_seed	19	6	-21.2	NA	NA	1	III	0.027397	-0.117315	47	NA	NA
TAON-3929985-1_1	MIMAT0000063_MirBase_let-7b_microRNA	1	22	TGAGGTAGTAGGTTGTGTGGTT	ENSG00000166508_ENST00000303887_MCM7_mRNA	2040	2106	AGACCATCTCCATTGCCAAGGCCGGCATTCTCACCACACTCAATGCCCGCTGCTCCATCCTGGCTGC	1	1	E6	1	0	noncanonical_seed	18	5	-21.1	NA	1	NA	III	NA	NA	90	NA	1
L2-503015_2	MIMAT0000063_MirBase_let-7b_microRNA	1	22	TGAGGTAGTAGGTTGTGTGGTT	ENSG00000083312_ENST00000337273_TNPO1_mRNA	4496	4547	TTATTCCCACTCAACATACTGCCTTCTAAGCTTCCCTTTTTTTGTTCAAAGC	6	1	E4	1	1	noncanonical_seed	17	6	-21	NA	NA	1	III	0.0045	0.0392513	42	NA	1
L2HS-3073310_1	MIMAT0000063_MirBase_let-7b_microRNA	1	22	TGAGGTAGTAGGTTGTGTGGTT	ENSG00000094916_ENST00000454593_CBX5_mRNA	9432	9481	ATTCCCACGCCACCAACTTGCAGCTTTATAAGAGCGCTACCAAGAACCAC	1	1	E4	0	0	noncanonical_seed	18	5	-21	NA	NA	1	III	0.041502	-0.0999949	18	NA	NA
L2HS-3580943_1	MIMAT0000063_MirBase_let-7b_microRNA	1	22	TGAGGTAGTAGGTTGTGTGGTT	ENSG00000184110_ENST00000331666_EIF3S8_mRNA	2620	2668	ACCGCACTGAGCCCACTGCCCAGCAGAACCTGGCTCTGCAGCTGGCCGA	1	1	E4	0	0	noncanonical_seed	19	5	-21	NA	1	NA	III	NA	NA	154	NA	NA
TAON-3929957-1_1	MIMAT0000063_MirBase_let-7b_microRNA	1	22	TGAGGTAGTAGGTTGTGTGGTT	ENSG00000077312_ENST00000243563_SNRPA_mRNA	558	629	CTAACCACACTATTTATATCAACAACCTCAATGAGAAGATCAAGAAGGATGAGCTAAAAAAGTCCCTGTACG	1	1	E6	1	0	noncanonical_seed	19	5	-21	NA	1	NA	III	NA	-0.0614093	81	1	NA
0727AHS-392982_4	MIMAT0000063_MirBase_let-7b_microRNA	1	22	TGAGGTAGTAGGTTGTGTGGTT	ENSG00000157106_ENST00000446231_SMG1_mRNA	25	74	GCCACCGCCTGCTCCTCGTCGTCCTCGTCCTCCGGGGCCCCGGCGACGTG	10	2	E2,E4	0	0	noncanonical_seed	17	5	-20.9	1	NA	NA	III	NA	-0.141673	41	NA	NA
L2HS-2590490_1	MIMAT0000063_MirBase_let-7b_microRNA	1	22	TGAGGTAGTAGGTTGTGTGGTT	ENSG00000100320_ENST00000405409_RBM9_mRNA	6363	6421	CTCAAAATGCCACAGAACCTCTCCTCTTCTCCCCACTCCCCATGGCAGGGACCGGACCA	1	1	E4	0	0	noncanonical_seed	17	5	-20.9	NA	NA	1	III	0.457532	0.213362	4	NA	NA
L2HS-302493_5	MIMAT0000063_MirBase_let-7b_microRNA	1	22	TGAGGTAGTAGGTTGTGTGGTT	ENSG00000108094_ENST00000374749_CUL2_mRNA	3641	3684	ACCACCACCACACCCCTCCTCCCTCAACATACAATTTTTCTTTA	5	1	E4	0	0	noncanonical_seed	17	5	-20.9	NA	NA	1	III	0.319825	0.0133691	6	NA	NA
L2HS-3916620_1	MIMAT0000063_MirBase_let-7b_microRNA	1	22	TGAGGTAGTAGGTTGTGTGGTT	ENSG00000186063_ENST00000340020_AIDA_mRNA	2014	2066	AAACCTTAAAACCTGCATACCTCTTCTTACAGTGAGGAGTATGCAAAATCTGG	1	1	E4	0	0	6-mer	19	6	-20.9	NA	NA	1	III	0.28934	0.0366599	52	NA	NA
L2HS-697356_3	MIMAT0000063_MirBase_let-7b_microRNA	1	22	TGAGGTAGTAGGTTGTGTGGTT	ENSG00000105640_ENST00000222247_RPL18A_mRNA	91	165	CCCCCAAATGCCACACGCCGCCCCTCTACCGCATGCGAATCTTTGCGCCTAATCATGTCGTCGCCAAGTCCCGCT	6	1	E4	1	1	noncanonical_seed	16	4	-20.8	NA	1	NA	III	NA	NA	505	NA	NA
L2HS-3857775_1	MIMAT0000063_MirBase_let-7b_microRNA	1	22	TGAGGTAGTAGGTTGTGTGGTT	ENSG00000155506_ENST00000336314_LARP1_mRNA	937	991	AACATCACCTACTACTTTGACAATGTCAGCAGCACCGAGCTTTACAGTGTGGATC	1	1	E4	0	0	noncanonical_seed	16	6	-20.7	NA	1	NA	II	NA	-0.0672584	22	NA	1
L2-1929446_1	MIMAT0000063_MirBase_let-7b_microRNA	1	22	TGAGGTAGTAGGTTGTGTGGTT	ENSG00000102974_ENST00000264010_CTCF_mRNA	904	952	ATATGCCACACCCTACCTTTGCCTGAAGGGTTTCAGGTGGTTAAAGTGG	3	1	E4	0	0	6-mer	17	5	-20.6	NA	1	NA	III	NA	0.0573719	23	NA	NA
L2-2487209_1	MIMAT0000063_MirBase_let-7b_microRNA	1	22	TGAGGTAGTAGGTTGTGTGGTT	ENSG00000183741_ENST00000407418_CBX6_mRNA	3779	3822	AAAGCCCACAACCTCTCTGAGCCTCCCTGGCCTGAAAGGGGATG	6	1	E4	0	0	noncanonical_seed	18	6	-20.6	NA	NA	1	II	0.0076203	0.344669	48	NA	NA
L2-779657_1	MIMAT0000063_MirBase_let-7b_microRNA	1	22	TGAGGTAGTAGGTTGTGTGGTT	ENSG00000196313_ENST00000257622_POM121_mRNA	3180	3241	TCTGCAGCCCCGGCTGCTGCACCCACACCTGCACCTCCGTCCATGATCAAGGTCGTGCCTGC	2	1	E4	1	0	noncanonical_seed	18	5	-20.6	NA	1	NA	III	NA	NA	12	NA	NA
L2HS-226595_6	MIMAT0000063_MirBase_let-7b_microRNA	1	22	TGAGGTAGTAGGTTGTGTGGTT	ENSG00000125107_ENST00000317147_CNOT1_mRNA	7126	7177	AGCCACACTCACTACTTCAGTTGCACCATGCTGTACCTTTTTGCAGAGGCCA	6	1	E4	0	0	noncanonical_seed	16	6	-20.6	NA	1	NA	III	NA	0.0679209	52	NA	NA
0727A-1075355_1	MIMAT0000063_MirBase_let-7b_microRNA	1	22	TGAGGTAGTAGGTTGTGTGGTT	ENSG00000198899_ENST00000361899_MT-ATP6_mRNA	422	496	TAGTTATTATCGAAACCATCAGCCTACTCATTCAACCAATAGCCCTGGCCGTACGCCTAACCGCTAACATTACTG	16	2	E2,E4	1	1	noseed_9nt_stem	19	4	-20.5	NA	1	NA	III	NA	NA	542	1	NA
L2HS-655464_3	MIMAT0000063_MirBase_let-7b_microRNA	1	22	TGAGGTAGTAGGTTGTGTGGTT	ENSG00000160948_ENST00000292510_VPS28_mRNA	840	905	ATCCACACAACTCACTGTCTGCAGCTGCCTGTCTGGTGTCTGTCTTTGGTGTCAGAACTTTGGGGG	4	1	E4	0	0	noncanonical_seed	17	5	-20.5	NA	NA	1	III	NA	0.0333357	44	1	NA
L1HS-600823_2	MIMAT0000063_MirBase_let-7b_microRNA	1	22	TGAGGTAGTAGGTTGTGTGGTT	ENSG00000101150_ENST00000346249_TPD52L2_mRNA	725	773	GCACACGCAACCCAGCCTCAGCATCACAGCCGCAGCTCTGTTCAGCGGA	2	1	E3	0	0	noncanonical_seed	15	5	-20.4	NA	NA	1	II	NA	-0.0110506	7	NA	NA
L2HS-1670015_1	MIMAT0000063_MirBase_let-7b_microRNA	1	22	TGAGGTAGTAGGTTGTGTGGTT	ENSG00000243279_ENST00000376390_PRAF2_mRNA	187	242	TGCCACCGCGTCATCAACAACCTCCTCTACTACCAAACCAACTACCTTCTCTGCTT	1	1	E4	0	0	7-mer	17	6	-20.4	NA	1	NA	III	NA	-0.0281291	4	NA	NA
L2HS-1687651_1	MIMAT0000063_MirBase_let-7b_microRNA	1	22	TGAGGTAGTAGGTTGTGTGGTT	ENSG00000075624_ENST00000331789_ACTB_mRNA	729	784	CCTGGCTGGCCGGGACCTGACTGACTACCTCATGAAGATCCTCACCGAGCGCGGCT	1	1	E4	1	0	9-mer	19	6	-20.4	NA	1	NA	III	NA	0.0225554	518	NA	NA
L1-485299_1	MIMAT0000063_MirBase_let-7b_microRNA	1	22	TGAGGTAGTAGGTTGTGTGGTT	ENSG00000086200_ENST00000325324_IPO11_mRNA	3260	3330	CATAACTAAAATCACAAACCTATTCCTCAAAAGAATTTAATTTTATATTTATGAGGGGGCCCTTCACTAAA	10	1	E3	1	0	noncanonical_seed	20	5	-20.3	NA	NA	1	III	0.750872	0.0304774	50	NA	NA
L2HS-1402579_2	MIMAT0000063_MirBase_let-7b_microRNA	1	22	TGAGGTAGTAGGTTGTGTGGTT	ENSG00000122257_ENST00000319715_RBBP6_mRNA	4432	4476	AAATCCACACAGCCTATATCAAGTGTAGGAAAACCTGCTAGTGTT	2	1	E4	0	0	noseed_9nt_stem	16	2	-20.3	NA	1	NA	IV	NA	-0.011081	35	NA	NA
L2HS-3901970_1	MIMAT0000063_MirBase_let-7b_microRNA	1	22	TGAGGTAGTAGGTTGTGTGGTT	ENSG00000115539_ENST00000264254_PDCL3_mRNA	820	883	AAAGCCATTTCAACAACCTGCATACCCAATTATCCTGATAGGAATCTGCCCACGATATTTGTTT	1	1	E4	0	0	noncanonical_seed	20	5	-20.3	NA	1	NA	III	NA	NA	14	NA	NA
L1-312253_2	MIMAT0000063_MirBase_let-7b_microRNA	1	22	TGAGGTAGTAGGTTGTGTGGTT	ENSG00000134644_ENST00000257075_PUM1_mRNA	3089	3139	GCCTTATCCACACATCCTTATGGCTGCCGAGTGATTCAGAGAATCCTGGAG	6	1	E3	1	0	noncanonical_seed	16	4	-20.2	NA	1	NA	III	NA	-0.0295352	78	NA	NA
L1-972715_1	MIMAT0000063_MirBase_let-7b_microRNA	1	22	TGAGGTAGTAGGTTGTGTGGTT	ENSG00000163214_ENST00000295373_DHX57_mRNA	4346	4393	CAGCAGAACCTCTACCTCGAACTAAAGACCTATTGGGGCTGGCCCTGG	2	1	E3	0	0	7-mer	16	6	-20.2	NA	NA	1	I	NA	-0.0433156	17	NA	NA
L2-2501024_1	MIMAT0000063_MirBase_let-7b_microRNA	1	22	TGAGGTAGTAGGTTGTGTGGTT	ENSG00000102098_ENST00000251900_SCML2_mRNA	1019	1063	AAACCACCTGGACCTACTGCAGTCCCCAAAAGGAGCAGTTCTGTT	4	1	E4	0	0	noseed_9nt_stem	16	3	-20.2	NA	1	NA	IV	NA	0.000889109	25	NA	NA
L2HS-3473708_1	MIMAT0000063_MirBase_let-7b_microRNA	1	22	TGAGGTAGTAGGTTGTGTGGTT	ENSG00000198763_ENST00000361453_MT-ND2_mRNA	872	933	ACTTCTACCTACGCCTAATCTACTCCACCTCAATCACACTACTCCCCATATCTAACAACGTA	1	1	E4	0	0	noncanonical_seed	20	6	-20.2	NA	1	NA	III	NA	NA	66	NA	NA
L2HS-673282_3	MIMAT0000063_MirBase_let-7b_microRNA	1	22	TGAGGTAGTAGGTTGTGTGGTT	ENSG00000077235_ENST00000356183_GTF3C1_mRNA	6369	6438	AGGACCCCTGTGGGCGTCCCCTCCCTCCCAGCCACCGCCTGCCACACCACTCCTGCCTGGTGCTCGGCAG	4	1	E4	0	0	noncanonical_seed	16	5	-20.2	NA	1	1	III	NA	-0.0966208	14	NA	NA
L2HS-725343_3	MIMAT0000063_MirBase_let-7b_microRNA	1	22	TGAGGTAGTAGGTTGTGTGGTT	ENSG00000108381_ENST00000263080_ASPA_mRNA	2934	2982	AAGCCCACTGTTGAGACCTACTGCTTGGGAAAAAAAAAAATTCCTTTCA	3	1	E4	0	0	noncanonical_seed	16	5	-20.2	NA	NA	1	III	0.0745082	NA	8	NA	NA
L2HS-1323220_2	MIMAT0000063_MirBase_let-7b_microRNA	1	22	TGAGGTAGTAGGTTGTGTGGTT	ENSG00000174231_ENST00000304992_PRPF8_mRNA	6320	6384	GGCCATCTCTGCTGCCAACCTGCACCTAAGGACCAATCACATCTATGTTTCATCTGACGACATCA	2	1	E4	0	0	noncanonical_seed	17	4	-20.1	NA	1	NA	III	NA	-0.0243583	48	NA	NA
L2HS-1687570_1	MIMAT0000063_MirBase_let-7b_microRNA	1	22	TGAGGTAGTAGGTTGTGTGGTT	ENSG00000137207_ENST00000372422_YIPF3_mRNA	897	950	TATCCACCTCCACGCCCTCTTCTACCTCTTCTGGCTGTTGGTGGGTGGACTGTC	1	1	E4	1	0	7-mer	16	6	-20.1	NA	1	NA	III	NA	0.0894633	20	NA	NA
0727AHS-674910_2	MIMAT0000063_MirBase_let-7b_microRNA	1	22	TGAGGTAGTAGGTTGTGTGGTT	ENSG00000138326_ENST00000435275_RPS24_mRNA	161	231	ATCCGCACTAGAAAGTTCATGACCAACCGACTACTTCAGAGGAAACAAATGGTCATTGATGTCCTTCACCC	24	3	E2,E3,E4	0	0	noncanonical_seed	19	6	-20	NA	1	NA	III	NA	-0.021558	3252	1	NA
0727A-1038920_1	MIMAT0000063_MirBase_let-7b_microRNA	1	22	TGAGGTAGTAGGTTGTGTGGTT	ENSG00000198786_ENST00000361567_MT-ND5_mRNA	1597	1660	ACACACCGCACAATCCCCTATCTAGGCCTTCTTACGAGCCAAAACCTGCCCCTACTCCTCCTAG	2	1	E2	1	0	noncanonical_seed	19	5	-19.9	NA	1	NA	III	NA	-0.0949956	160	1	NA
0727AHS-1324670_1	MIMAT0000063_MirBase_let-7b_microRNA	1	22	TGAGGTAGTAGGTTGTGTGGTT	ENSG00000105438_ENST00000330720_KDELR1_mRNA	636	704	CACCAGCCACTACTTGTTTGCGCTAGGCGTTTACCGCACGCTCTATCTCTTCAACTGGATCTGGCGCTA	1	1	E2	0	0	none	18	4	-19.9	NA	1	NA	III	NA	-0.0215616	35	NA	NA
L1HS-1567895_1	MIMAT0000063_MirBase_let-7b_microRNA	1	22	TGAGGTAGTAGGTTGTGTGGTT	ENSG00000111261_ENST00000396349_MANSC1_mRNA	525	573	AGCTAGACAACCCAACTGCTACCTATTTTTCTGTCCCAACGAGGAAGCC	1	1	E3	1	0	6-mer	18	5	-19.9	NA	1	NA	III	NA	0.118835	16	NA	NA
L2-2460453_1	MIMAT0000063_MirBase_let-7b_microRNA	1	22	TGAGGTAGTAGGTTGTGTGGTT	ENSG00000198886_ENST00000361381_MT-ND4_mRNA	756	816	CCTGACAAAACACATAGCCTACCCCTTCCTTGTACTATCCCTATGAGGCATAATTATAACA	12	1	E4	1	1	noseed_9nt_stem	16	4	-19.9	NA	1	NA	II	NA	NA	138	NA	NA
L2-779625_1	MIMAT0000063_MirBase_let-7b_microRNA	1	22	TGAGGTAGTAGGTTGTGTGGTT	ENSG00000170540_ENST00000304414_ARL6IP1_mRNA	590	636	AAGTCCACAACCTGCTTCTCACCTACCTGATAGTGACTTCCTTACTA	6	1	E4	1	1	6-mer	18	5	-19.9	NA	1	NA	II	NA	0.0506417	35	NA	NA
L2HS-1043498_2	MIMAT0000063_MirBase_let-7b_microRNA	1	22	TGAGGTAGTAGGTTGTGTGGTT	ENSG00000136848_ENST00000408936_DAB2IP_mRNA	1228	1300	CTGAGCACATCACCAACCACTACCTGGGGCTGTGTGCAGCCCTCGAGCCCATCCTCAGTGCCAAGACCAAGGA	2	1	E4	0	0	7-mer	17	5	-19.9	NA	1	NA	III	NA	-0.00374889	2	NA	NA
L2HS-1374537_2	MIMAT0000063_MirBase_let-7b_microRNA	1	22	TGAGGTAGTAGGTTGTGTGGTT	ENSG00000135097_ENST00000257552_MSI1_mRNA	732	783	AAGCCACAACCTACGCCAGCCGGAGTTATACAGGCCTCGCCCCTGGCTACAC	2	1	E4	0	0	noncanonical_seed	17	5	-19.9	NA	1	NA	III	NA	-0.127177	6	NA	NA
L2HS-327956_4	MIMAT0000063_MirBase_let-7b_microRNA	1	22	TGAGGTAGTAGGTTGTGTGGTT	ENSG00000037474_ENST00000264670_NSUN2_mRNA	802	853	GTTAGCATGATCCCACCACTGCTCCTCAACGTGCGGCCTCATCATAAGATCT	4	1	E4	1	0	noncanonical_seed	18	5	-19.9	NA	1	NA	III	NA	-0.0968045	11	NA	NA
L2HS-3718233_1	MIMAT0000063_MirBase_let-7b_microRNA	1	22	TGAGGTAGTAGGTTGTGTGGTT	ENSG00000060982_ENST00000261192_BCAT1_mRNA	7601	7653	AATCCCACAATATACCTAGCTACCTAATACATGGAGCTGGGGCTCAACCCACT	1	1	E4	0	0	6-mer	16	5	-19.9	NA	NA	1	III	-0.108458	-0.103757	10	NA	NA
TAON-3929979-1_1	MIMAT0000063_MirBase_let-7b_microRNA	1	22	TGAGGTAGTAGGTTGTGTGGTT	ENSG00000171723_ENST00000315266_GPHN_mRNA	1588	1637	AATTCATACTGCCAGCTCTACCTCATGCCATTGACCTTTTACGTGATGCC	1	1	E6	1	0	8-mer	17	6	-19.9	NA	1	NA	III	NA	-0.0200695	NA	NA	NA
TAON-3930011-1_1	MIMAT0000063_MirBase_let-7b_microRNA	1	22	TGAGGTAGTAGGTTGTGTGGTT	ENSG00000169599_ENST00000410022_NFU1_mRNA	290	361	TCCATACACCATTAAGAAACAGCCTCTGCATCAGTTTGTACAAAGACCACTTTTCCCACTACCTGCAGCCTT	1	1	E6	1	0	7-mer	15	5	-19.9	NA	1	NA	III	NA	-0.0247457	96	1	NA
L1-993884_1	MIMAT0000063_MirBase_let-7b_microRNA	1	22	TGAGGTAGTAGGTTGTGTGGTT	ENSG00000198712_ENST00000361739_MT-CO2_mRNA	541	608	CAAACCACTTTCACCGCTACACGACCGGGGGTATACTACGGTCAATGCTCTGAAATCTGTGGAGCAAA	16	2	E3,E4	0	0	noseed_9nt_stem	20	5	-19.8	NA	1	NA	IV	NA	NA	812	1	NA
L2-779670_1	MIMAT0000063_MirBase_let-7b_microRNA	1	22	TGAGGTAGTAGGTTGTGTGGTT	ENSG00000158711_ENST00000357992_ELK4_mRNA	1045	1097	CCTGGAAGCCCCAACCTCTGCCTCTAACGTAATGACTGCTTTTGCCACCACAC	5	1	E4	1	0	noncanonical_seed	16	6	-19.8	NA	1	NA	I	NA	0.662521	13	NA	NA
L2HS-1162860_2	MIMAT0000063_MirBase_let-7b_microRNA	1	22	TGAGGTAGTAGGTTGTGTGGTT	ENSG00000072736_ENST00000346183_NFATC3_mRNA	3747	3817	CAAGCCCACACCTATGCCTCAGAAAGTCAGCATGTGTCCTGAAGACGTTCATAGATTTATAGGAAATAAAG	2	1	E4	0	0	noncanonical_seed	18	6	-19.8	NA	NA	1	II	0.215376	-0.0161356	31	NA	NA
L2HS-1687608_1	MIMAT0000063_MirBase_let-7b_microRNA	1	22	TGAGGTAGTAGGTTGTGTGGTT	ENSG00000046653_ENST00000316715_GPM6B_mRNA	2382	2440	TAATTGCAAATTGACCACAGACCTCTAACCTCCTACTTTTATAGACTTGAATACTTAAG	1	1	E4	1	0	noncanonical_seed	20	6	-19.8	NA	NA	1	III	0.689144	-0.129055	NA	NA	NA
L2HS-422983_4	MIMAT0000063_MirBase_let-7b_microRNA	1	22	TGAGGTAGTAGGTTGTGTGGTT	ENSG00000168672_ENST00000304916_FAM84B_mRNA	1966	2033	AGCAGACCAAAACCACAGCAGCCTCCTATTAAGTGTAACAAATAGTTAAGCAAACTCGGGCTACAAAC	5	1	E4	0	0	noncanonical_seed	18	4	-19.8	NA	NA	1	III	0.107095	-0.19286	5	NA	NA
TA1-4595051-1_1	MIMAT0000063_MirBase_let-7b_microRNA	1	22	TGAGGTAGTAGGTTGTGTGGTT	ENSG00000137216_ENST00000323267_TMEM63B_mRNA	1687	1755	AAGTGCTACACTTTCCTCATCTTCATGGTGCTGCTCCTACCCTCGCTGGGACTGAGCAGCCTGGACCTC	1	1	E5	1	0	noncanonical_seed	18	5	-19.8	NA	1	NA	III	NA	-0.0501368	3	NA	NA
L2-2429274_1	MIMAT0000063_MirBase_let-7b_microRNA	1	22	TGAGGTAGTAGGTTGTGTGGTT	ENSG00000110851_ENST00000228437_PRDM4_mRNA	702	746	AACTACACCCTACCTCCACCACCTTACCCTCACCTGGAGAGCAGT	2	1	E4	0	0	7-mer	19	5	-19.7	NA	1	NA	III	NA	0.116502	29	NA	NA
L2-303350_2	MIMAT0000063_MirBase_let-7b_microRNA	1	22	TGAGGTAGTAGGTTGTGTGGTT	ENSG00000168264_ENST00000366609_IRF2BP2_mRNA	1233	1281	CACCACCCACTGCCTCACCTCATTCCAACCGGACCACACCGCCTGAAGC	5	1	E4	1	0	noncanonical_seed	15	6	-19.7	NA	1	NA	I	NA	-0.0426466	21	NA	NA
L2-567660_2	MIMAT0000063_MirBase_let-7b_microRNA	1	22	TGAGGTAGTAGGTTGTGTGGTT	ENSG00000198888_ENST00000361390_MT-ND1_mRNA	277	337	AACCCCCTGGTCAACCTCAACCTAGGCCTCCTATTTATTCTAGCCACCTCTAGCCTAGCCG	4	1	E4	1	1	noncanonical_seed	16	5	-19.7	NA	1	NA	III	NA	NA	50	NA	NA
L2HS-1267077_2	MIMAT0000063_MirBase_let-7b_microRNA	1	22	TGAGGTAGTAGGTTGTGTGGTT	ENSG00000132466_ENST00000358602_ANKRD17_mRNA	3309	3361	AGCCATGCTTCCTATCTACCCTGCCATTGATATTGATGCACAGACTGAGAGTA	2	1	E4	0	0	noncanonical_seed	16	4	-19.7	NA	1	NA	III	NA	0.0519689	7	NA	NA
L2HS-1687555_1	MIMAT0000063_MirBase_let-7b_microRNA	1	22	TGAGGTAGTAGGTTGTGTGGTT	ENSG00000168264_ENST00000366610_IRF2BP2_mRNA	1185	1232	CACCACCCACTGCCTCACCTCATTCCAACCGGACCACACCGCCTGAAG	1	1	E4	1	0	noncanonical_seed	15	6	-19.7	NA	1	NA	I	NA	-0.0426466	NA	NA	NA
L2HS-688232_3	MIMAT0000063_MirBase_let-7b_microRNA	1	22	TGAGGTAGTAGGTTGTGTGGTT	ENSG00000121892_ENST00000303538_PDS5A_mRNA	4662	4723	AGAACACACACTCTCTGCCTTGAAAACTAAAGAGACTATTACTTCCTTTTCACATGACCACA	3	1	E4	0	0	noncanonical_seed	16	6	-19.7	NA	NA	1	II	1.71402	0.0511419	69	1	NA
L2HS-724886_3	MIMAT0000063_MirBase_let-7b_microRNA	1	22	TGAGGTAGTAGGTTGTGTGGTT	ENSG00000100030_ENST00000215832_MAPK1_mRNA	640	688	AAGCCTTCCAACCTGCTGCTCAACACCACCTGTGATCTCAAGATCTGTG	3	1	E4	0	0	noncanonical_seed	17	5	-19.7	NA	1	NA	I	NA	0.203982	29	NA	NA
TA1-4595040-1_1	MIMAT0000063_MirBase_let-7b_microRNA	1	22	TGAGGTAGTAGGTTGTGTGGTT	ENSG00000100296_ENST00000490103_THOC5_mRNA	1208	1261	TGACTTTCTACTACCTCATGAACCTCAACATCATGACAGTAAAAGCCAAAGTGA	1	1	E5	1	0	9-mer	14	6	-19.7	NA	1	NA	I	NA	0.108348	88	NA	1
L2HS-1128329_2	MIMAT0000063_MirBase_let-7b_microRNA	1	22	TGAGGTAGTAGGTTGTGTGGTT	ENSG00000179094_ENST00000317276_PER1_mRNA	549	599	CCATTGCCTACAGCCTCCTGAGTGCCAGCTCAGAGCAGGACAACCCGTCCA	2	1	E4	0	0	noncanonical_seed	15	5	-19.6	NA	1	NA	III	NA	0.0242288	3	NA	NA
L2HS-3853734_1	MIMAT0000063_MirBase_let-7b_microRNA	1	22	TGAGGTAGTAGGTTGTGTGGTT	ENSG00000125107_ENST00000317147_CNOT1_mRNA	4290	4335	AACCACAACAACTTCTACTACACCAGCTACCAACACCACTTGTACA	1	1	E4	0	0	noncanonical_seed	20	5	-19.6	NA	1	NA	III	NA	0.0679209	8	NA	NA
L2HS-599612_3	MIMAT0000063_MirBase_let-7b_microRNA	1	22	TGAGGTAGTAGGTTGTGTGGTT	ENSG00000177697_ENST00000322008_CD151_mRNA	474	526	CGCCTACGCCTACTACCAGCAGCTGAACACGGAGCTCAAGGAGAACCTGAAGG	4	1	E4	0	0	noncanonical_seed	16	4	-19.6	NA	1	NA	II	NA	0.15948	17	NA	NA
L2HS-706989_3	MIMAT0000063_MirBase_let-7b_microRNA	1	22	TGAGGTAGTAGGTTGTGTGGTT	ENSG00000130717_ENST00000372215_UCK1_mRNA	999	1046	ACCCACACCCACTGCTTCCTCTCGGCGCACCCCAGGGGAGTGTTAGCA	3	1	E4	0	0	noncanonical_seed	15	5	-19.6	NA	NA	1	III	NA	0.0784836	22	NA	NA
L2HS-818254_2	MIMAT0000063_MirBase_let-7b_microRNA	1	22	TGAGGTAGTAGGTTGTGTGGTT	ENSG00000112308_ENST00000378119_C6orf62_mRNA	664	714	CGTCACCCACCCCGCCCTAGCTGCCTCAATTCCACCCCCTGCCCCTCGGGA	2	1	E4	1	0	noncanonical_seed	18	6	-19.6	1	NA	NA	III	NA	0.24208	23	NA	NA
L2-1732575_1	MIMAT0000063_MirBase_let-7b_microRNA	1	22	TGAGGTAGTAGGTTGTGTGGTT	ENSG00000171425_ENST00000270451_ZNF581_mRNA	318	364	AAGGCCCAACCACTACCTGCTTATTGACACTCAGGGTGTCCCCTACA	4	1	E4	0	0	7-mer	17	4	-19.5	NA	1	NA	III	NA	-0.1362	24	NA	NA
L2HS-1192895_2	MIMAT0000063_MirBase_let-7b_microRNA	1	22	TGAGGTAGTAGGTTGTGTGGTT	ENSG00000101266_ENST00000349736_CSNK2A1_mRNA	2459	2520	ATGCCATCCAGTGAGAAGACCTGCTCCTCAGTCTTGTAAATGTATCTTGAGAGGTAGGAGCA	2	1	E4	0	0	noncanonical_seed	19	5	-19.5	NA	NA	1	III	-0.325601	0.0192727	248	1	NA
L2HS-2217467_1	MIMAT0000063_MirBase_let-7b_microRNA	1	22	TGAGGTAGTAGGTTGTGTGGTT	ENSG00000164924_ENST00000395957_YWHAZ_mRNA	1083	1136	GGCCTTCCAACTTTTGTCTGCCTCATTCTAAAATTTACACAGTAGACCATTTGT	1	1	E4	0	0	noncanonical_seed	17	6	-19.5	NA	NA	1	I	NA	0.0548903	247	1	NA
L2HS-3111131_1	MIMAT0000063_MirBase_let-7b_microRNA	1	22	TGAGGTAGTAGGTTGTGTGGTT	ENSG00000123975_ENST00000314355_CKS2_mRNA	96	158	ATGGCCCACAAGCAGATCTACTACTCGGACAAGTACTTCGACGAACACTACGAGTACCGGCAT	1	1	E4	0	0	noncanonical_seed	16	4	-19.5	NA	1	NA	III	NA	-0.0273285	277	1	NA
L2HS-3664035_1	MIMAT0000063_MirBase_let-7b_microRNA	1	22	TGAGGTAGTAGGTTGTGTGGTT	ENSG00000152556_ENST00000359794_PFKM_mRNA	1800	1860	ACAGCACTCAATACTATCTGCACAACCTGTGACCGCATCAAGCAGTCAGCAGCTGGCACCA	1	1	E4	0	0	noseed_9nt_stem	16	3	-19.5	NA	1	NA	IV	NA	0.146183	6	NA	NA
L2HS-818350_2	MIMAT0000063_MirBase_let-7b_microRNA	1	22	TGAGGTAGTAGGTTGTGTGGTT	ENSG00000110881_ENST00000228468_ACCN2_mRNA	1891	1940	ATACGCTGCCAACATCCTACCTCACCATCCGGCCCGAGGCACGTTCGAGG	2	1	E4	1	0	8-mer	17	6	-19.5	NA	1	NA	III	NA	-0.106834	NA	NA	NA
TAON-3930060-1_1	MIMAT0000063_MirBase_let-7b_microRNA	1	22	TGAGGTAGTAGGTTGTGTGGTT	ENSG00000143458_ENST00000368918_GABPB2_mRNA	924	976	TTTCTTCAACCAACACCAAAACAACCTCAGGTGACCCCCATGCCTCAACAGTA	1	1	E6	1	0	noncanonical_seed	18	6	-19.5	NA	1	NA	III	NA	0.0308533	NA	NA	NA
0727AHS-1351135_1	MIMAT0000063_MirBase_let-7b_microRNA	1	22	TGAGGTAGTAGGTTGTGTGGTT	ENSG00000092847_ENST00000373204_EIF2C1_mRNA	1870	1939	ACCTCACCTCAGACTCTGTCCAACCTCTGCCTCAAGATCAATGTCAAACTTGGTGGCATTAACAACATCC	16	3	E2,E4,E6	1	1	noncanonical_seed	20	6	-19.4	NA	1	NA	III	NA	0.241083	4484	NA	NA
L2-1356745_1	MIMAT0000063_MirBase_let-7b_microRNA	1	22	TGAGGTAGTAGGTTGTGTGGTT	ENSG00000185591_ENST00000327443_SP1_mRNA	377	423	GACCTCACAGCCACACAACTTTCACAGGGTGCCAATGGCTGGCAGAT	2	1	E4	0	0	noseed_9nt_stem	16	4	-19.4	NA	1	NA	III	NA	0.0374655	11	NA	NA
L2-2105725_1	MIMAT0000063_MirBase_let-7b_microRNA	1	22	TGAGGTAGTAGGTTGTGTGGTT	ENSG00000116698_ENST00000413782_SMG7_mRNA	5535	5584	AGCCTTTTTCCTACTACCTTTACCCAGTTTGTGTGTTTGAGCTCTGCATT	2	1	E4	0	0	7-mer	14	6	-19.4	NA	NA	1	I	-0.621046	0.0688578	16	1	NA
L2-2500174_1	MIMAT0000063_MirBase_let-7b_microRNA	1	22	TGAGGTAGTAGGTTGTGTGGTT	ENSG00000091656_ENST00000521891_ZFHX4_mRNA	5590	5639	AAACCCAGCCTTTTTGCCTCATTTTCCTATGACCCCAGAAGCACTGCTGC	6	1	E4	0	0	noncanonical_seed	18	6	-19.4	NA	1	NA	III	NA	0.163845	2	NA	NA
L2-303327_2	MIMAT0000063_MirBase_let-7b_microRNA	1	22	TGAGGTAGTAGGTTGTGTGGTT	ENSG00000010244_ENST00000394670_ZNF207_mRNA	530	586	TTCATTTCAGCCACAGCCTGTTCAACCTCAGCAAGGTTATATTCCTCCAATGGCACA	3	1	E4	1	0	noncanonical_seed	19	6	-19.4	NA	1	NA	III	NA	-0.0164151	56	1	NA
L2HS-1258825_2	MIMAT0000063_MirBase_let-7b_microRNA	1	22	TGAGGTAGTAGGTTGTGTGGTT	ENSG00000185591_ENST00000327443_SP1_mRNA	1073	1136	AGCTACTCAACTACTACTACCACCAGCAACATGGGAATTATGAACTTTACTACCAGTGGATCAT	3	1	E4	0	0	noncanonical_seed	17	4	-19.4	NA	1	NA	III	NA	0.0374655	25	NA	1
L2HS-1687518_1	MIMAT0000063_MirBase_let-7b_microRNA	1	22	TGAGGTAGTAGGTTGTGTGGTT	ENSG00000086758_ENST00000342160_HUWE1_mRNA	12753	12799	TGCAACCCCAACCACCTCAGCTACTTCAAGTTTGTCGGACGCATTGT	1	1	E4	1	0	noncanonical_seed	19	6	-19.4	NA	1	NA	III	NA	-0.0817298	42	NA	NA
L2HS-625898_3	MIMAT0000063_MirBase_let-7b_microRNA	1	22	TGAGGTAGTAGGTTGTGTGGTT	ENSG00000063241_ENST00000425675_ISOC2_mRNA	244	310	CAGGAGAAGTTCCGCCACAACATCGCCTACTTCCCACAGATCGTCTCAGTGGCTGCCCGCATGCTCA	3	1	E4	0	0	noseed_9nt_stem	19	4	-19.4	NA	1	NA	IV	NA	-0.0505631	36	NA	1
0727AHS-511572_3	MIMAT0000063_MirBase_let-7b_microRNA	1	22	TGAGGTAGTAGGTTGTGTGGTT	ENSG00000070756_ENST00000318607_PABPC1_mRNA	2840	2891	CAAGCCATGCACCCTACTCTTGCTGGTAAAATCACTGGCATGTTGTTGGAGA	5	2	E2,E4	0	0	noncanonical_seed	17	4	-19.3	NA	1	NA	IV	NA	-0.00703577	714	1	NA
L1-198006_2	MIMAT0000063_MirBase_let-7b_microRNA	1	22	TGAGGTAGTAGGTTGTGTGGTT	ENSG00000081189_ENST00000424173_MEF2C_mRNA	917	965	GAAACCCCAACCTATTGCCACTGGCTCACCCTTCTCTGCAGAGGAATAG	2	1	E3	1	0	noncanonical_seed	16	4	-19.3	NA	1	NA	III	NA	0.0805497	1	NA	NA
L2HS-1336454_2	MIMAT0000063_MirBase_let-7b_microRNA	1	22	TGAGGTAGTAGGTTGTGTGGTT	ENSG00000138326_ENST00000372360_RPS24_mRNA	61	126	CACTAGAAAGTTCATGACCAACCGACTACTTCAGAGGAAACAAATGGTCATTGATGTCCTTCACCC	3	1	E4	0	0	noncanonical_seed	16	6	-19.3	NA	1	NA	I	NA	-0.021558	NA	NA	NA
L2HS-458248_3	MIMAT0000063_MirBase_let-7b_microRNA	1	22	TGAGGTAGTAGGTTGTGTGGTT	ENSG00000050327_ENST00000056217_ARHGEF5_mRNA	2150	2200	TTTCAGCATCCCCTACTGCCTTATCCACGCTGAAGCAGGACTCTCAAGAAT	3	1	E4	0	0	noncanonical_seed	15	6	-19.3	NA	1	NA	II	NA	0.0192845	195	1	NA
L2HS-629480_3	MIMAT0000063_MirBase_let-7b_microRNA	1	22	TGAGGTAGTAGGTTGTGTGGTT	ENSG00000066135_ENST00000372396_KDM4A_mRNA	2679	2723	CACGGCCGCTGCCCAACTGCCTTCCATGTGAGCTGCGCCCAGGCT	3	1	E4	0	0	noncanonical_seed	16	6	-19.3	NA	1	NA	III	NA	-0.0208304	15	NA	NA
L2-2046486_1	MIMAT0000063_MirBase_let-7b_microRNA	1	22	TGAGGTAGTAGGTTGTGTGGTT	ENSG00000180822_ENST00000473000_PSMG4_mRNA	264	312	CTTGGAGACACTTCCGACACGACCTCTACTGGCCTTGCCCAGCGCCTAG	1	1	E4	1	0	noncanonical_seed	19	6	-19.2	NA	1	NA	III	NA	-0.159988	8	NA	NA
L2HS-1192337_2	MIMAT0000063_MirBase_let-7b_microRNA	1	22	TGAGGTAGTAGGTTGTGTGGTT	ENSG00000108557_ENST00000353383_RAI1_mRNA	6088	6160	ATGCCTCCACACCTACCACTACCCGTGTGCCAGCGATGCAGGTTGCATATTCATCGAAGAGAACTTTTCTTTG	2	1	E4	0	0	noncanonical_seed	15	4	-19.2	NA	1	NA	III	NA	-0.0803525	32	1	NA
L2HS-818345_2	MIMAT0000063_MirBase_let-7b_microRNA	1	22	TGAGGTAGTAGGTTGTGTGGTT	ENSG00000081087_ENST00000193322_OSTM1_mRNA	661	706	TATTTAATCACACCCTGACCTGCTTTGAACATAACCTTCAGGGGAA	2	1	E4	1	0	noncanonical_seed	21	6	-19.2	NA	1	NA	III	NA	0.436643	7	NA	NA
0727A-1130672_1	MIMAT0000063_MirBase_let-7b_microRNA	1	22	TGAGGTAGTAGGTTGTGTGGTT	ENSG00000140718_ENST00000471389_FTO_mRNA	2045	2096	CAAAGCCTAACCTACTTTCCTCTTTCCCAAGCTTTTTCAGAGACTCTGGAGT	9	1	E2	0	0	noseed_9nt_stem	15	5	-19.1	NA	NA	1	I	0.0589259	-0.0568369	10	NA	NA
0727AHS-388829_4	MIMAT0000063_MirBase_let-7b_microRNA	1	22	TGAGGTAGTAGGTTGTGTGGTT	ENSG00000185009_ENST00000355264_AP3M1_mRNA	450	508	ACCTGTCATTTCAACACCTCACCACTACCTCATCAGTATCTACCGGGATAAGCTCTTCT	4	1	E2	1	0	9-mer	16	6	-19.1	NA	1	NA	II	NA	-0.0173368	NA	NA	NA
0727AHS-510742_3	MIMAT0000063_MirBase_let-7b_microRNA	1	22	TGAGGTAGTAGGTTGTGTGGTT	ENSG00000198888_ENST00000361390_MT-ND1_mRNA	1	61	ATACCCATGGCCAACCTCCTACTCCTCATTGTACCCATTCTAATCGCAATGGCATTCCTAA	24	3	E2,E4,E5	1	1	noncanonical_seed	15	5	-19.1	NA	1	NA	III	NA	NA	293	1	NA
L2-2198923_1	MIMAT0000063_MirBase_let-7b_microRNA	1	22	TGAGGTAGTAGGTTGTGTGGTT	ENSG00000132740_ENST00000255078_IGHMBP2_mRNA	3781	3823	GCCCCACAGCCTCAGCATCTTCAGCACTTACCGATCCAGAGCC	2	1	E4	0	0	noseed_9nt_stem	18	4	-19.1	NA	NA	1	II	0.460301	-0.0207454	9	NA	NA
L2HS-378349_4	MIMAT0000063_MirBase_let-7b_microRNA	1	22	TGAGGTAGTAGGTTGTGTGGTT	ENSG00000132128_ENST00000343304_LRRC41_mRNA	1365	1423	CTCCAGCAGCCACCTCCTCTGCCTCTTCTTCTACATCCTCATACAAACGGGCACCAGCT	4	1	E4	0	0	noncanonical_seed	15	6	-19.1	NA	1	NA	III	NA	0.0345658	11	NA	1
L1HS-112605_7	MIMAT0000063_MirBase_let-7b_microRNA	1	22	TGAGGTAGTAGGTTGTGTGGTT	ENSG00000196376_ENST00000360388_SLC35F1_mRNA	4241	4301	TTCAGTTTCTAACTCCACCACCAATCTCTCCTCAATGAATAAGACTTTAGCAATTTATATA	8	1	E3	1	0	noncanonical_seed	18	5	-19	NA	NA	1	III	-0.306448	-0.103764	5	NA	NA
L2-1377556_1	MIMAT0000063_MirBase_let-7b_microRNA	1	22	TGAGGTAGTAGGTTGTGTGGTT	ENSG00000101144_ENST00000395863_BMP7_mRNA	1671	1721	GAAACGGTGCCCAAGCCCTGCTGTGCGCCCACGCAGCTCAATGCCATCTCC	6	1	E4	0	0	noncanonical_seed	18	5	-19	NA	1	NA	III	NA	-0.028466	15	NA	NA
L2-779629_1	MIMAT0000063_MirBase_let-7b_microRNA	1	22	TGAGGTAGTAGGTTGTGTGGTT	ENSG00000101126_ENST00000371602_ADNP_mRNA	2322	2382	CTTGGTGTGTATACCAGCAACATGACCGCCTCAACTATCACTCTGCATCTAGTTCACTGCA	2	1	E4	1	0	noncanonical_seed	16	5	-19	NA	1	NA	II	NA	0.0200477	36	NA	1
L2-779634_1	MIMAT0000063_MirBase_let-7b_microRNA	1	22	TGAGGTAGTAGGTTGTGTGGTT	ENSG00000135597_ENST00000258062_REPS1_mRNA	2413	2480	TAACTCACACTAGTACCTCACCTCAGCAGATACCAGAGCAACCAAATTTTGCAGATTTCAGTCAGTTT	3	1	E4	1	0	7-mer	16	5	-19	NA	1	NA	III	NA	0.00233353	48	NA	NA
L2-780064_1	MIMAT0000063_MirBase_let-7b_microRNA	1	22	TGAGGTAGTAGGTTGTGTGGTT	ENSG00000163754_ENST00000296048_GYG1_mRNA	943	997	ATCTTTACCACCAACGTTTTACCTCTGCTTCAACAATTTGGCCTTGTCAAAGACA	3	2	E4,E6	1	0	6-mer	16	6	-19	NA	1	NA	III	NA	0.0311511	NA	NA	NA
L2HS-1394099_2	MIMAT0000063_MirBase_let-7b_microRNA	1	22	TGAGGTAGTAGGTTGTGTGGTT	ENSG00000120458_ENST00000239614_C11orf61_mRNA	1270	1330	AACCCACCCGAATTATCTATTGCTACCTCGGGATTGCTGAGGTCAGGACTCTACAGCAGTG	2	1	E4	0	0	7-mer	18	6	-19	NA	1	NA	III	NA	-0.0049681	7	NA	NA
L2HS-2187253_1	MIMAT0000063_MirBase_let-7b_microRNA	1	22	TGAGGTAGTAGGTTGTGTGGTT	ENSG00000148337_ENST00000393608_CIZ1_mRNA	2851	2905	GACCCTCCCAGCCCCCACTACCTCGGCGCTCAACCCGCCTCAAAACCTGATAGAG	1	1	E4	0	0	8-mer	18	6	-19	NA	1	NA	III	NA	0.00360859	7	NA	NA
L2HS-2758274_1	MIMAT0000063_MirBase_let-7b_microRNA	1	22	TGAGGTAGTAGGTTGTGTGGTT	ENSG00000167695_ENST00000308278_FAM57A_mRNA	888	932	CCTCACACCAGCTGCCTCCTCCACTCAGCATTCCATGGACCAAAT	1	1	E4	0	0	noncanonical_seed	16	6	-19	NA	NA	1	II	NA	0.284563	71	NA	NA
L2HS-3853683_1	MIMAT0000063_MirBase_let-7b_microRNA	1	22	TGAGGTAGTAGGTTGTGTGGTT	ENSG00000147164_ENST00000374274_SNX12_mRNA	1591	1668	AACCACACAGTCTCTGACTTCTCCTAAGCACTTTGAGTTGTTGAATGGGGCTCAGGGGCAAGAGTTTTTGCTGCCCTC	1	1	E4	0	0	noncanonical_seed	18	5	-19	NA	NA	1	III	-0.617561	0.129949	160	NA	NA
L2HS-678734_3	MIMAT0000063_MirBase_let-7b_microRNA	1	22	TGAGGTAGTAGGTTGTGTGGTT	ENSG00000133124_ENST00000372129_IRS4_mRNA	2328	2378	AGCCCACCACCTGCTCCGAGTCCTCCAAAAGCACCTGATACTAATAAAGAG	3	1	E4	0	0	none	17	5	-19	NA	1	NA	I	NA	-0.0643089	91	NA	NA
0727A-1122669_1	MIMAT0000063_MirBase_let-7b_microRNA	1	22	TGAGGTAGTAGGTTGTGTGGTT	ENSG00000100354_ENST00000454349_TNRC6B_mRNA	3228	3273	AGCACACCACCTGCTCCAGATAATGGTACTTCCGCTTGGGGTGAGC	4	1	E2	0	0	none	14	3	-18.9	NA	1	NA	IV	NA	0.529798	3	NA	NA
L1HS-121050_7	MIMAT0000063_MirBase_let-7b_microRNA	1	22	TGAGGTAGTAGGTTGTGTGGTT	ENSG00000123416_ENST00000336023_TUBA1B_mRNA	866	936	AAACCTCGATATCGAGCGCCCAACCTACACTAACCTTAACCGCCTTATTAGCCAGATTGTGTCCTCCATCA	12	2	E3,E4	0	0	noncanonical_seed	20	5	-18.9	NA	1	NA	III	NA	-0.00312841	2099	1	NA
L2HS-1047057_2	MIMAT0000063_MirBase_let-7b_microRNA	1	22	TGAGGTAGTAGGTTGTGTGGTT	ENSG00000168268_ENST00000422318_NT5DC2_mRNA	1546	1607	CTCTGACCTCTACATGGCCTCCCTCAGCTGCCTGCTCAACTACCGCGTGGACTTCACCTTCT	2	1	E4	0	0	noncanonical_seed	18	5	-18.9	NA	1	NA	III	NA	0.0545382	123	NA	NA
L2HS-1285074_2	MIMAT0000063_MirBase_let-7b_microRNA	1	22	TGAGGTAGTAGGTTGTGTGGTT	ENSG00000166526_ENST00000424697_ZNF3_mRNA	2538	2596	AGACCACTCCTGCCTCCACCTCTGACTCTTCAGCAGCTGAAGATTAATGCAGAGAAAGA	2	1	E4	0	0	noncanonical_seed	16	5	-18.9	NA	NA	1	III	-0.330476	0.0265279	17	NA	NA
L2HS-2713055_1	MIMAT0000063_MirBase_let-7b_microRNA	1	22	TGAGGTAGTAGGTTGTGTGGTT	ENSG00000167553_ENST00000301072_TUBA1C_mRNA	757	818	CGAGCGCCCAACCTACACTAACCTTAACCGCCTTATTAGCCAGATTGTGTCCTCCATCACTG	1	1	E4	0	0	noncanonical_seed	20	5	-18.9	NA	1	NA	III	NA	-0.0161815	NA	NA	NA
L2HS-3511318_1	MIMAT0000063_MirBase_let-7b_microRNA	1	22	TGAGGTAGTAGGTTGTGTGGTT	ENSG00000080824_ENST00000216281_HSP90AA1_mRNA	1584	1631	ACTACACATCTGCCTCTGGTGATGAGATGGTTTCTCTCAAGGACTACT	2	1	E4	0	0	noncanonical_seed	15	6	-18.9	NA	1	NA	III	NA	0.0420974	362	NA	NA
TAON-3930015-1_1	MIMAT0000063_MirBase_let-7b_microRNA	1	22	TGAGGTAGTAGGTTGTGTGGTT	ENSG00000078618_ENST00000354831_NRD1_mRNA	2682	2751	TGAAAGGATTTAACCACAAACTACCTCTACTGTTTCAGCTCATTATTGACTACTTAGCTGAGTTCAATTC	1	1	E6	1	0	8-mer	16	4	-18.9	NA	1	NA	III	NA	0.0347834	22	NA	NA
L1HS-421973_3	MIMAT0000063_MirBase_let-7b_microRNA	1	22	TGAGGTAGTAGGTTGTGTGGTT	ENSG00000105723_ENST00000222330_GSK3A_mRNA	1539	1600	CAGTCGACCGATGCCACACCTACCCTCACTAACTCCTCCTGAGGGCCCCACCAAGCACCCTT	3	1	E3	0	0	none	18	6	-18.8	NA	1	NA	III	NA	0.021006	42	NA	NA
L2-521546_2	MIMAT0000063_MirBase_let-7b_microRNA	1	22	TGAGGTAGTAGGTTGTGTGGTT	ENSG00000144118_ENST00000272519_RALB_mRNA	1885	1930	AGACCTTCTGCTACCTCTCATAGAATTGCTCTGTAATTCTAAATTT	3	1	E4	0	0	7-mer	15	6	-18.8	NA	NA	1	III	1.23357	0.150028	14	NA	NA
L2-779651_1	MIMAT0000063_MirBase_let-7b_microRNA	1	22	TGAGGTAGTAGGTTGTGTGGTT	ENSG00000092847_ENST00000373204_EIF2C1_mRNA	1265	1321	TTAAAAAGCTGACCGACAACCAGACCTCGACCATGATAAAGGCCACAGCTAGATCCG	6	1	E4	1	0	noncanonical_seed	17	5	-18.8	NA	1	NA	III	NA	0.241083	2567	NA	NA
L2HS-1267629_2	MIMAT0000063_MirBase_let-7b_microRNA	1	22	TGAGGTAGTAGGTTGTGTGGTT	ENSG00000188807_ENST00000340305_TMEM201_mRNA	1398	1444	AGCCACTCACCACTGCTGCCACCTCTCTGGCCAATGGCCCTTTCACT	2	1	E4	0	0	noncanonical_seed	15	4	-18.8	NA	NA	1	III	0.142651	0.0208349	6	NA	NA
L2HS-1374484_2	MIMAT0000063_MirBase_let-7b_microRNA	1	22	TGAGGTAGTAGGTTGTGTGGTT	ENSG00000047849_ENST00000395734_MAP4_mRNA	3862	3904	AAGCCACTGCCTCTCCCTCTGGTCCCACAAATGGGCGCCCCCC	2	1	E4	0	0	noncanonical_seed	15	5	-18.8	NA	NA	1	III	0.600053	0.0168164	4	NA	NA
L2HS-2423009_1	MIMAT0000063_MirBase_let-7b_microRNA	1	22	TGAGGTAGTAGGTTGTGTGGTT	ENSG00000198034_ENST00000316084_RPS4X_mRNA	525	584	GACTCATGATGCCCGCACCATCCGCTACCCCGATCCCCTCATCAAGGTGAATGATACCAT	1	1	E4	0	0	noncanonical_seed	17	5	-18.8	NA	1	NA	III	NA	0.0108965	1062	NA	1
L1-645193_1	MIMAT0000063_MirBase_let-7b_microRNA	1	22	TGAGGTAGTAGGTTGTGTGGTT	ENSG00000147874_ENST00000380502_HAUS6_mRNA	365	407	GACCACCGCGACCTCAGGCTGACCGTAGGGAGGGATCTTGAGG	2	1	E3	0	0	noncanonical_seed	19	4	-18.7	1	NA	NA	III	NA	0.0261154	NA	NA	NA
L2HS-1098839_2	MIMAT0000063_MirBase_let-7b_microRNA	1	22	TGAGGTAGTAGGTTGTGTGGTT	ENSG00000180011_ENST00000322342_ZADH2_mRNA	3242	3304	CCACACGGAAAGAGACTTTGCCTCACTTTTACATTCACAAACAAACAAAGGAGGGGGGAGCAG	4	1	E4	0	0	noncanonical_seed	17	6	-18.7	NA	NA	1	III	-0.196834	0.17631	4	NA	NA
L2HS-2339058_1	MIMAT0000063_MirBase_let-7b_microRNA	1	22	TGAGGTAGTAGGTTGTGTGGTT	ENSG00000079739_ENST00000371083_PGM1_mRNA	1198	1263	GCCACCACCCTGACCCCAACCTCACCTATGCAGCTGACCTGGTGGAGACCATGAAGTCAGGAGAGC	1	1	E4	0	0	noncanonical_seed	17	5	-18.7	NA	1	NA	III	NA	-0.0601775	NA	NA	NA
L2HS-348099_4	MIMAT0000063_MirBase_let-7b_microRNA	1	22	TGAGGTAGTAGGTTGTGTGGTT	ENSG00000107554_ENST00000324109_DNMBP_mRNA	5670	5727	TAAGCCACCATACCGCAACCTCAATGACACCTTTCTGATGGTCTTTACACAGTCTGTG	4	1	E4	0	0	noncanonical_seed	18	5	-18.7	NA	NA	1	III	0.224199	-0.0177324	8	NA	NA
L2-1895092_1	MIMAT0000063_MirBase_let-7b_microRNA	1	22	TGAGGTAGTAGGTTGTGTGGTT	ENSG00000164284_ENST00000329271_GRPEL2_mRNA	1601	1646	ATTCCACCAGCCTTTACTCCTCTGCCCTTTTGTCAATTTTACCTTA	1	1	E4	0	0	noncanonical_seed	17	5	-18.6	NA	NA	1	III	-0.25549	-0.0217782	9	NA	NA
L2-2162134_1	MIMAT0000063_MirBase_let-7b_microRNA	1	22	TGAGGTAGTAGGTTGTGTGGTT	ENSG00000179387_ENST00000323570_ELMOD2_mRNA	4189	4234	AGACCCAACTACTACCTTACTATTATAGGACGATTCTATGTTTCTG	2	1	E4	0	0	7-mer	16	6	-18.6	NA	NA	1	III	-0.344135	0.465431	6	NA	NA
L2-503007_2	MIMAT0000063_MirBase_let-7b_microRNA	1	22	TGAGGTAGTAGGTTGTGTGGTT	ENSG00000006831_ENST00000357103_ADIPOR2_mRNA	965	1016	TTTCTACTGTAATCCACAACCTTGCTTCATCTACTTGATTGTCATCTGTGTG	4	1	E4	1	0	noncanonical_seed	19	6	-18.6	NA	1	NA	III	NA	0.181063	15	NA	1
L2HS-1445510_1	MIMAT0000063_MirBase_let-7b_microRNA	1	22	TGAGGTAGTAGGTTGTGTGGTT	ENSG00000197217_ENST00000358689_ENTPD4_mRNA	1909	1963	TTTCCTTTGTCTACAACCACTACCTGTTCTCTGGCTGCTTCCTGGTGGTGCTGCT	1	1	E4	0	0	7-mer	18	6	-18.6	NA	1	NA	III	NA	0.345221	6	NA	NA
L2HS-1687342_1	MIMAT0000063_MirBase_let-7b_microRNA	1	22	TGAGGTAGTAGGTTGTGTGGTT	ENSG00000065183_ENST00000349139_WDR3_mRNA	1228	1279	TGAATCCATCCTTGCCTACTCCTCAGCCTGTCAGGACAAGCAGAATCACTAT	1	1	E4	1	0	noncanonical_seed	16	5	-18.6	NA	1	NA	III	NA	0.0239012	40	NA	NA
0727AHS-677522_2	MIMAT0000063_MirBase_let-7b_microRNA	1	22	TGAGGTAGTAGGTTGTGTGGTT	ENSG00000198886_ENST00000361381_MT-ND4_mRNA	947	999	TAATCGCCCACGGGCTTACATCCTCATTACTATTCTGCCTAGCAAACTCAAAC	8	2	E2,E4	1	0	noseed_9nt_stem	18	4	-18.5	NA	1	NA	II	NA	NA	59	NA	NA
L1-1287890_1	MIMAT0000063_MirBase_let-7b_microRNA	1	22	TGAGGTAGTAGGTTGTGTGGTT	ENSG00000136108_ENST00000258607_CKAP2_mRNA	755	809	AAAGCCACAAAACCTCAGCCTGTAAACACCAGCAGTGTAACAGTGAAAAGTAATA	7	1	E3	0	0	none	15	4	-18.5	NA	1	NA	III	NA	-0.110367	17	NA	1
L1HS-303682_4	MIMAT0000063_MirBase_let-7b_microRNA	1	22	TGAGGTAGTAGGTTGTGTGGTT	ENSG00000052723_ENST00000369528_SIKE1_mRNA	2266	2328	AGCCCAGCCATCTGCCTCGAAGTATACCTTAAGTGACCCCATAAATCCATTCAAGAGGCAGGT	4	1	E3	0	0	noncanonical_seed	15	6	-18.5	NA	NA	1	I	0.466224	-0.165531	8	NA	NA
L2-1768808_1	MIMAT0000063_MirBase_let-7b_microRNA	1	22	TGAGGTAGTAGGTTGTGTGGTT	ENSG00000152818_ENST00000367545_UTRN_mRNA	11889	11948	CATGACCACCTTTCTACCTCAGATCCATCTTCATCCATTGCATTGGAAACTGCTTTATGC	3	1	E4	0	0	8-mer	14	6	-18.5	NA	NA	1	I	2.20506	0.037718	9	NA	NA
L2-457966_2	MIMAT0000063_MirBase_let-7b_microRNA	1	22	TGAGGTAGTAGGTTGTGTGGTT	ENSG00000103932_ENST00000304330_RPAP1_mRNA	3280	3333	CCCCAGCATCCGCAACTGCTACCTGACTCATTGCTCGCCAGCCCGAGCCAGTCT	4	1	E4	0	0	6-mer	14	5	-18.5	NA	1	NA	III	NA	-0.0265698	2	NA	NA
L2-487374_2	MIMAT0000063_MirBase_let-7b_microRNA	1	22	TGAGGTAGTAGGTTGTGTGGTT	ENSG00000185359_ENST00000329138_HGS_mRNA	2060	2103	ATCCTACCAGCCTACTCCCACAGCGGGCTACCAGAACGTGGCCT	5	1	E4	0	0	noseed_9nt_stem	15	3	-18.5	NA	1	NA	IV	NA	0.0284487	NA	NA	NA
L2-578032_2	MIMAT0000063_MirBase_let-7b_microRNA	1	22	TGAGGTAGTAGGTTGTGTGGTT	ENSG00000130803_ENST00000247956_ZNF317_mRNA	2581	2628	AAACCACGGCCAGCTGCTTGTCTTTGTATGGCTTGCCAGCTAACAATA	6	1	E4	0	0	noncanonical_seed	17	5	-18.5	NA	NA	1	III	-0.468473	0.0420846	8	NA	NA
L2HS-2900277_1	MIMAT0000063_MirBase_let-7b_microRNA	1	22	TGAGGTAGTAGGTTGTGTGGTT	ENSG00000156011_ENST00000327040_PSD3_mRNA	4449	4512	CCACTTCACTCTGCTACTACTCAACTTTCTCCTAAAAATACTTCATCTATTTTCAGTCCTTTCT	1	1	E4	0	0	noncanonical_seed	18	6	-18.5	NA	NA	1	III	0.175588	0.140157	5	NA	NA
L2HS-818389_2	MIMAT0000063_MirBase_let-7b_microRNA	1	22	TGAGGTAGTAGGTTGTGTGGTT	ENSG00000185950_ENST00000375856_IRS2_mRNA	4970	5020	AAAACGACCACAGTCCTACCTCAGTTCAAGGTAAAGCCGGATTTCCGTGGC	2	1	E4	1	0	8-mer	16	5	-18.5	NA	NA	1	III	1.95836	-0.114885	4	NA	NA
TA1-4595091-1_1	MIMAT0000063_MirBase_let-7b_microRNA	1	22	TGAGGTAGTAGGTTGTGTGGTT	ENSG00000111640_ENST00000229239_GAPDH_mRNA	1116	1185	CTCCTGCACCACCAACTGCTTAGCACCCCTGGCCAAGGTCATCCATGACAACTTTGGTATCGTGGAAGGA	1	1	E5	1	0	noncanonical_seed	16	5	-18.5	NA	1	NA	III	NA	0.0444713	1960	1	NA
0727AHS-1257921_1	MIMAT0000063_MirBase_let-7b_microRNA	1	22	TGAGGTAGTAGGTTGTGTGGTT	ENSG00000168214_ENST00000342320_RBPJ_mRNA	1437	1485	ATTTATTCCACCAGCCTTACCTTTACCTACACACCAGAACCAGGGCCGC	1	1	E2	1	0	noncanonical_seed	16	5	-18.4	NA	1	NA	III	NA	-0.010381	33	NA	NA
L1HS-1443546_1	MIMAT0000063_MirBase_let-7b_microRNA	1	22	TGAGGTAGTAGGTTGTGTGGTT	ENSG00000136997_ENST00000377970_MYC_mRNA	1991	2050	GAAAGATTTAGCCATAATGTAAACTGCCTCAAATTGGACTTTGGGCATAAAAGAACTTTT	1	1	E3	0	0	noncanonical_seed	15	6	-18.4	NA	NA	1	III	3.05167	-0.307117	413	1	1
L1HS-146877_6	MIMAT0000063_MirBase_let-7b_microRNA	1	22	TGAGGTAGTAGGTTGTGTGGTT	ENSG00000197111_ENST00000439930_PCBP2_mRNA	974	1036	CTTTCCCCACACCACCCCGTCCATGTGCCTCAACCCTGACCTGGAGGGACCACCTCTAGAGGC	7	1	E3	0	0	noncanonical_seed	16	6	-18.4	NA	1	NA	III	NA	0.0342547	102	NA	NA
L1HS-89639_8	MIMAT0000063_MirBase_let-7b_microRNA	1	22	TGAGGTAGTAGGTTGTGTGGTT	ENSG00000120306_ENST00000261811_C5orf32_mRNA	1050	1105	TGACTAGCTTTGCACAGACACCTCTACCTTCAGCACTATGGGATTCTAGATTAATG	9	1	E3	1	0	6-mer	19	6	-18.4	NA	NA	1	III	NA	0.00040456	86	1	1
L2HS-3551480_1	MIMAT0000063_MirBase_let-7b_microRNA	1	22	TGAGGTAGTAGGTTGTGTGGTT	ENSG00000105700_ENST00000222307_C19orf50_mRNA	509	558	ACGACCACCATTGCCACCTCAGAACAGAGCACGGGCTCATGTGACACCAG	1	1	E4	0	0	noncanonical_seed	17	5	-18.4	NA	1	NA	III	NA	-0.0065047	36	NA	NA
L2HS-3652391_1	MIMAT0000063_MirBase_let-7b_microRNA	1	22	TGAGGTAGTAGGTTGTGTGGTT	ENSG00000168488_ENST00000336783_ATXN2L_mRNA	2296	2342	ACATCTCCTACATACCTCAGATCCACATGGGACCAGCTGTGCAGGCA	1	1	E4	0	0	7-mer	16	6	-18.4	NA	1	NA	II	NA	-0.0773481	133	1	NA
L2HS-734553_3	MIMAT0000063_MirBase_let-7b_microRNA	1	22	TGAGGTAGTAGGTTGTGTGGTT	ENSG00000139645_ENST00000267116_ANKRD52_mRNA	4068	4117	AACCACGCACTTTAACCTTGCTTCTTTCTTTTATCTTCTTTTGGGAGGGC	3	1	E4	0	0	noncanonical_seed	19	6	-18.4	NA	NA	1	III	0.459108	0.783282	12	NA	1
0727AHS-1277844_1	MIMAT0000063_MirBase_let-7b_microRNA	1	22	TGAGGTAGTAGGTTGTGTGGTT	ENSG00000198938_ENST00000362079_MT-CO3_mRNA	182	251	TAACACGAGAAAGCACATACCAAGGCCACCACACACCACCTGTCCAAAAAGGCCTTCGATACGGGATAAT	2	2	E2,E4	1	1	noncanonical_seed	18	5	-18.3	NA	1	NA	III	NA	NA	761	1	NA
0727AHS-1359159_1	MIMAT0000063_MirBase_let-7b_microRNA	1	22	TGAGGTAGTAGGTTGTGTGGTT	ENSG00000109971_ENST00000227378_HSPA8_mRNA	1330	1409	ACCACCATTCCTACCAAGCAGACACAGACCTTCACTACCTATTCTGACAACCAGCCTGGTGTGCTTATTCAGGTTTATGA	24	3	E2,E3,E4	1	1	7-mer	18	5	-18.3	NA	1	NA	II	NA	NA	267	NA	NA
0727AHS-396096_4	MIMAT0000063_MirBase_let-7b_microRNA	1	22	TGAGGTAGTAGGTTGTGTGGTT	ENSG00000184007_ENST00000344035_PTP4A2_mRNA	1049	1112	ATAACTCACAACCCTACCAATGCTACTCTCAACAAGTTCACAGAGGAACTTAAGAAGTATGGAG	6	2	E2,E4	0	0	noncanonical_seed	21	6	-18.3	NA	1	NA	III	NA	-0.00687426	80	NA	NA
L2HS-1687504_1	MIMAT0000063_MirBase_let-7b_microRNA	1	22	TGAGGTAGTAGGTTGTGTGGTT	ENSG00000100353_ENST00000216190_EIF3D_mRNA	1286	1348	CTTCAATTCACCCCGCAACCTGGCCATGGAGGCAACCTACATCAACCACAATTTCTCCCAGCA	1	1	E4	1	0	noseed_9nt_stem	17	3	-18.3	NA	1	NA	IV	NA	-0.0146185	62	NA	1
L2HS-3439452_1	MIMAT0000063_MirBase_let-7b_microRNA	1	22	TGAGGTAGTAGGTTGTGTGGTT	ENSG00000069275_ENST00000367142_NUCKS1_mRNA	2222	2282	AGAGCACCACTGCACACCCTACCCCGAGTGCCAACCACCTCTGCTATAGGACACTATTTTC	1	1	E4	0	0	noncanonical_seed	18	5	-18.3	NA	NA	1	III	-0.052116	-0.0268128	51	NA	NA
L2HS-3647467_1	MIMAT0000063_MirBase_let-7b_microRNA	1	22	TGAGGTAGTAGGTTGTGTGGTT	ENSG00000112531_ENST00000361752_QKI_mRNA	4289	4337	ACCAACCTATTGCCTATGAGAAACATGTAAGATAATGTATTTACAGCCA	1	1	E4	0	0	noncanonical_seed	15	5	-18.3	NA	NA	1	I	0.16959	0.00593252	402	1	NA
L2HS-583298_3	MIMAT0000063_MirBase_let-7b_microRNA	1	22	TGAGGTAGTAGGTTGTGTGGTT	ENSG00000137076_ENST00000314888_TLN1_mRNA	6851	6915	CTGCCAAGACCTCTACCCCAGAAGACTTCATCCGAATGACCAAGGGTATCACCATGGCAACCGCC	3	1	E4	0	0	noncanonical_seed	16	5	-18.3	NA	1	NA	III	NA	-0.368506	12	NA	NA
L2HS-693016_3	MIMAT0000063_MirBase_let-7b_microRNA	1	22	TGAGGTAGTAGGTTGTGTGGTT	ENSG00000244274_ENST00000372720_DBNDD2_mRNA	890	943	ACTCCTCCACCAACCTGCATAGCCCAAATCCAAGTGATGATGGAGCAGATACGC	3	1	E4	0	0	none	17	4	-18.3	NA	1	NA	IV	NA	NA	13	NA	NA
L1HS-1594805_1	MIMAT0000063_MirBase_let-7b_microRNA	1	22	TGAGGTAGTAGGTTGTGTGGTT	ENSG00000196531_ENST00000454682_NACA_mRNA	5981	6057	AGCTTGAAGAACAGGATTCCACCCAGGCAACCACACAACAAGCCCAGCTGGCGGCAGCAGCTGAAATTGATGAAGAA	1	1	E3	0	0	noseed_9nt_stem	16	4	-18.2	NA	1	NA	IV	NA	-0.00397088	1225	NA	NA
L1HS-435736_3	MIMAT0000063_MirBase_let-7b_microRNA	1	22	TGAGGTAGTAGGTTGTGTGGTT	ENSG00000148334_ENST00000338961_PTGES2_mRNA	1293	1345	AAGAGATCATCACCTACTACCCAGCCATGAAGGCTGTGAACGAGCAGGGCAAG	9	2	E3,E4	0	0	noncanonical_seed	18	5	-18.2	NA	1	NA	III	NA	0.121698	22	NA	NA
L2-1577585_1	MIMAT0000063_MirBase_let-7b_microRNA	1	22	TGAGGTAGTAGGTTGTGTGGTT	ENSG00000105323_ENST00000392006_HNRNPUL1_mRNA	2702	2747	GCACAGACCTACCCTCAGCCCAGCTATAACCAGTATCAGCAGTATG	4	1	E4	0	0	noseed_9nt_stem	16	4	-18.2	NA	1	NA	II	NA	-0.0263257	43	NA	NA
L2HS-2350200_1	MIMAT0000063_MirBase_let-7b_microRNA	1	22	TGAGGTAGTAGGTTGTGTGGTT	ENSG00000130985_ENST00000335972_UBA1_mRNA	2352	2404	GCAGCTGCTGCACAACTTCCCTCCTGACCAGCTCACAAGCTCAGGAGCGCCGT	1	1	E4	0	0	noseed_9nt_stem	16	4	-18.2	NA	1	NA	III	NA	-0.0509869	NA	NA	NA
L2HS-3802805_1	MIMAT0000063_MirBase_let-7b_microRNA	1	22	TGAGGTAGTAGGTTGTGTGGTT	ENSG00000231129_ENST00000426219_ABCF1_mRNA	1136	1179	AAGACCACACTCCTCAAGCACATTGCCAACCGAGCCCTGAGCAT	1	1	E4	0	0	noncanonical_seed	17	4	-18.2	NA	1	NA	III	NA	NA	5	NA	1
L2HS-651562_3	MIMAT0000063_MirBase_let-7b_microRNA	1	22	TGAGGTAGTAGGTTGTGTGGTT	ENSG00000130985_ENST00000377351_UBA1_mRNA	2254	2311	ATCCGGCAGCTGCTGCACAACTTCCCTCCTGACCAGCTCACAAGCTCAGGAGCGCCGT	3	1	E4	0	0	noseed_9nt_stem	16	4	-18.2	NA	1	NA	III	NA	-0.0509869	9	NA	NA
L2HS-699086_3	MIMAT0000063_MirBase_let-7b_microRNA	1	22	TGAGGTAGTAGGTTGTGTGGTT	ENSG00000118579_ENST00000237380_MED28_mRNA	512	579	ACCTGGAGCAGGCATCTGCCAACATCCCTGCACCTCTGAAGCCAACGTGAGCAAAGGGCAGAGGCAGT	4	1	E4	0	0	noncanonical_seed	17	5	-18.2	NA	1	NA	III	NA	-0.110523	15	NA	NA
0727AHS-1299466_1	MIMAT0000063_MirBase_let-7b_microRNA	1	22	TGAGGTAGTAGGTTGTGTGGTT	ENSG00000164880_ENST00000404767_INTS1_mRNA	555	600	GACAGCACCCTCTACCTGAGCCTCATGTACCTGGCCAAGATCAAGC	2	2	E2,E4	0	0	6-mer	18	5	-18.1	NA	1	NA	II	NA	0.0344186	NA	NA	NA
L1-1255692_1	MIMAT0000063_MirBase_let-7b_microRNA	1	22	TGAGGTAGTAGGTTGTGTGGTT	ENSG00000163026_ENST00000295148_C2orf44_mRNA	3256	3304	AAGAGCCCTGACCCACTTCAGATGGTAACACCACTTCTCACTGCCTTCA	6	1	E3	0	0	noncanonical_seed	15	6	-18.1	NA	NA	1	III	0.0736737	-0.0233537	2	NA	NA
L2-2515774_1	MIMAT0000063_MirBase_let-7b_microRNA	1	22	TGAGGTAGTAGGTTGTGTGGTT	ENSG00000104738_ENST00000523944_MCM4_mRNA	2026	2075	AAAACATCCAGCTGCCTCATACTTTATTATCAAGGTTTGATTTGATCTTC	1	1	E4	0	0	noncanonical_seed	14	6	-18.1	NA	1	NA	I	NA	-0.0127171	24	NA	1
L2-779463_1	MIMAT0000063_MirBase_let-7b_microRNA	1	22	TGAGGTAGTAGGTTGTGTGGTT	ENSG00000085185_ENST00000218147_BCORL1_mRNA	4737	4780	GATCCCACACTGGCTACCTACTCGGGTCAGACAGCCATGAAGCT	2	1	E4	1	0	6-mer	13	5	-18.1	NA	1	NA	III	NA	0.0115019	7	NA	NA
L2HS-1160391_2	MIMAT0000063_MirBase_let-7b_microRNA	1	22	TGAGGTAGTAGGTTGTGTGGTT	ENSG00000147065_ENST00000360270_MSN_mRNA	1953	2001	CACACTCCTACACCTAACTCACCTAACTCATACTGTGCTGGAGCCACTA	2	1	E4	0	0	noncanonical_seed	14	4	-18.1	NA	NA	1	II	NA	-0.0515396	14	NA	NA
L2HS-1921594_1	MIMAT0000063_MirBase_let-7b_microRNA	1	22	TGAGGTAGTAGGTTGTGTGGTT	ENSG00000182545_ENST00000430083_RNASE10_mRNA	125	168	CTACAACCTCCATCTCCCAGCCGCCTGCCTTGGCCTCCCAAAGT	1	1	E4	0	0	noncanonical_seed	14	5	-18.1	1	NA	NA	III	NA	NA	35	1	NA
L2HS-2494967_1	MIMAT0000063_MirBase_let-7b_microRNA	1	22	TGAGGTAGTAGGTTGTGTGGTT	ENSG00000015532_ENST00000017003_XYLT2_mRNA	2296	2371	CTTCAACCGCAAACTACCTCTCAGGAAAGATGATGCCAGCTGGCTGCACGCAGGGCCACCCCACAACGAGTACATG	1	1	E4	0	0	8-mer	15	6	-18.1	NA	1	NA	III	NA	0.729546	194	1	NA
L2HS-617982_3	MIMAT0000063_MirBase_let-7b_microRNA	1	22	TGAGGTAGTAGGTTGTGTGGTT	ENSG00000116221_ENST00000360840_MRPL37_mRNA	588	641	CCCAAGAGAGAGACCTACTGCCCGGTCATCGTGGACAACCTAATACAGCTGTGT	3	1	E4	0	0	noncanonical_seed	17	6	-18.1	NA	1	NA	I	NA	0.0161513	143	NA	NA
L2HS-966175_2	MIMAT0000063_MirBase_let-7b_microRNA	1	22	TGAGGTAGTAGGTTGTGTGGTT	ENSG00000157851_ENST00000288699_DPYSL5_mRNA	1064	1139	GGACACCAACACCTCAACCTACCTCATGAGCCTGCTGGCCAATGACACTCTGAACATCGTGGCATCAGATCACCGG	2	1	E4	0	0	8-mer	15	5	-18.1	NA	1	NA	I	NA	0.19873	7	NA	NA
L2-303345_2	MIMAT0000063_MirBase_let-7b_microRNA	1	22	TGAGGTAGTAGGTTGTGTGGTT	ENSG00000167700_ENST00000301327_MFSD3_mRNA	843	889	GAGCAGCGTCCCCACACCGCGCACCTTCTGCGGGACGTGCTAGCCGT	2	1	E4	1	0	none	15	3	-18	NA	1	NA	III	NA	-0.00550701	3	NA	NA
L2-571090_2	MIMAT0000063_MirBase_let-7b_microRNA	1	22	TGAGGTAGTAGGTTGTGTGGTT	ENSG00000212907_ENST00000361335_MT-ND4L_mRNA	148	192	AACACCCACTCCCTCTTAGCCAATATTGTGCCTATTGCCATACTA	5	1	E4	0	0	noncanonical_seed	17	4	-18	NA	1	NA	III	NA	NA	170	1	NA
L2HS-1416634_2	MIMAT0000063_MirBase_let-7b_microRNA	1	22	TGAGGTAGTAGGTTGTGTGGTT	ENSG00000108510_ENST00000397786_MED13_mRNA	8811	8876	AAAATCACTAACCTATGATAACCACACCTCAATTTGAAAGTAGATTTAAAATTATTCCCTGACAGG	2	1	E4	0	0	noncanonical_seed	20	5	-18	NA	NA	1	III	-0.2654	0.15807	32	NA	NA
L2HS-1775441_1	MIMAT0000063_MirBase_let-7b_microRNA	1	22	TGAGGTAGTAGGTTGTGTGGTT	ENSG00000111642_ENST00000357008_CHD4_mRNA	1565	1616	TCCTTCTTCCTACCACATCCACTGCCTGAATCCCCCACTTCCAGAGATCCCC	1	1	E4	0	0	noncanonical_seed	16	5	-18	NA	1	NA	III	NA	-0.0584044	22	NA	NA
L2HS-3454826_1	MIMAT0000063_MirBase_let-7b_microRNA	1	22	TGAGGTAGTAGGTTGTGTGGTT	ENSG00000185813_ENST00000331285_PCYT2_mRNA	1648	1693	AGACCACACCACCTCCCACTGGGCACCCCCCAACACGGTGTCCTGC	1	1	E4	0	0	none	16	2	-18	NA	NA	1	IV	-0.13856	-0.00152092	NA	NA	NA
TAON-3929975-1_1	MIMAT0000063_MirBase_let-7b_microRNA	1	22	TGAGGTAGTAGGTTGTGTGGTT	ENSG00000166165_ENST00000348956_CKB_mRNA	159	219	AACAACCACATGGCCAAGGTGCTGACCCCCGAGCTGTACGCGGAGCTGCGCGCCAAGAGCA	1	1	E6	1	0	noncanonical_seed	19	4	-18	NA	1	NA	III	NA	0.0502176	711	1	1
L2HS-1414025_2	MIMAT0000063_MirBase_let-7b_microRNA	1	22	TGAGGTAGTAGGTTGTGTGGTT	ENSG00000185009_ENST00000425908_AP3M1_mRNA	412	465	AAACCACCAACAATTCTACGCTCTGTTGTCAACTCTATTACAGGCAGTAGTAAT	3	1	E4	0	0	noncanonical_seed	17	6	-17.9	NA	1	NA	III	NA	-0.0173368	35	NA	NA
L2HS-1687622_1	MIMAT0000063_MirBase_let-7b_microRNA	1	22	TGAGGTAGTAGGTTGTGTGGTT	ENSG00000184110_ENST00000331666_EIF3S8_mRNA	1237	1285	ACTACAACCCCAACCTGGCAACCTACATGAAGCCAGAGATGTGGGGGAA	1	1	E4	1	0	noseed_9nt_stem	16	3	-17.9	NA	1	NA	IV	NA	NA	206	1	NA
L2HS-3470033_1	MIMAT0000063_MirBase_let-7b_microRNA	1	22	TGAGGTAGTAGGTTGTGTGGTT	ENSG00000101752_ENST00000261537_MIB1_mRNA	5571	5632	ACTTTCCTCCAACTCTCTGAATCTGCTACCTCTTATTATATGTCCCTTAGCAGTACTTTTCC	1	1	E4	0	0	7-mer	13	6	-17.9	NA	NA	1	I	0.823437	0.0550369	16	NA	NA
L2HS-3852736_1	MIMAT0000063_MirBase_let-7b_microRNA	1	22	TGAGGTAGTAGGTTGTGTGGTT	ENSG00000103994_ENST00000263805_ZFP106_mRNA	3861	3909	AACCACGTCTCCTACTTTCCAAACCCATGGCAGTGTCCCTGCTCCAGAC	1	1	E4	0	0	none	15	3	-17.9	NA	1	NA	IV	NA	-0.0245871	1	NA	NA
L2HS-3921253_1	MIMAT0000063_MirBase_let-7b_microRNA	1	22	TGAGGTAGTAGGTTGTGTGGTT	ENSG00000185009_ENST00000355264_AP3M1_mRNA	715	768	AAACCACCAACAATTCTACGCTCTGTTGTCAACTCTATTACAGGCAGTAGTAAT	1	1	E4	0	0	noncanonical_seed	17	6	-17.9	NA	1	NA	III	NA	-0.0173368	NA	NA	NA
L2HS-3939880_1	MIMAT0000063_MirBase_let-7b_microRNA	1	22	TGAGGTAGTAGGTTGTGTGGTT	ENSG00000129245_ENST00000250113_FXR2_mRNA	2331	2388	AAAACCTCCAACCTGCACCCCTCCCTTCTCCATCTCGCTTGCTGCCCAACACCATGGC	1	1	E4	0	0	none	16	4	-17.9	NA	1	1	III	NA	0.101636	9	NA	NA
L2HS-486431_3	MIMAT0000063_MirBase_let-7b_microRNA	1	22	TGAGGTAGTAGGTTGTGTGGTT	ENSG00000198625_ENST00000367182_MDM4_mRNA	8982	9033	TACATACCTACCCTTTTCTACCTCATCATTTGTTGTAGGGATTAAATCCGGG	3	1	E4	1	0	8-mer	16	6	-17.9	NA	NA	1	III	1.93401	-0.127144	35	1	NA
L2HS-734659_3	MIMAT0000063_MirBase_let-7b_microRNA	1	22	TGAGGTAGTAGGTTGTGTGGTT	ENSG00000164308_ENST00000437043_ERAP2_mRNA	2659	2710	AACCACACACTTCTCAGACCTAAGGACAGAGTAGGTCTGATTCATGATGTGT	3	1	E4	0	0	noseed_9nt_stem	16	4	-17.9	NA	1	NA	III	NA	NA	NA	NA	NA
L1HS-150968_6	MIMAT0000063_MirBase_let-7b_microRNA	1	22	TGAGGTAGTAGGTTGTGTGGTT	ENSG00000196924_ENST00000369863_FLNA_mRNA	7508	7556	GGCACCTGGCAGCTACCTCATCTCCATCAAGTACGGCGGCCCCTACCAC	6	1	E3	0	0	8-mer	16	6	-17.8	NA	1	NA	I	NA	-0.147894	24	NA	NA
L2-2390513_1	MIMAT0000063_MirBase_let-7b_microRNA	1	22	TGAGGTAGTAGGTTGTGTGGTT	ENSG00000166848_ENST00000300086_TERF2IP_mRNA	638	683	AAGGACCGCTACCTCAAGCACCTGCGGGGCCAGGAGCATAAGTACC	6	1	E4	0	0	8-mer	17	3	-17.8	NA	1	NA	IV	NA	-0.030484	8	NA	NA
L2HS-158215_8	MIMAT0000063_MirBase_let-7b_microRNA	1	22	TGAGGTAGTAGGTTGTGTGGTT	ENSG00000103202_ENST00000219479_NME4_mRNA	724	777	AGCCACCAACTTCAGTGCCTTTCTGTACCCCAAGCCAGCACAAGATTGGACCAA	8	1	E4	0	0	noncanonical_seed	17	6	-17.8	NA	NA	1	III	0.376008	0.0195837	723	1	NA
L2HS-1687633_1	MIMAT0000063_MirBase_let-7b_microRNA	1	22	TGAGGTAGTAGGTTGTGTGGTT	ENSG00000183337_ENST00000397354_BCOR_mRNA	884	927	AAGGCCTTGCTACCTCAGCAGTCCTACAGCTTGGCCCAGCCGCT	1	1	E4	1	0	8-mer	14	6	-17.8	NA	1	NA	I	NA	-0.133209	117	NA	NA
L2HS-2995888_1	MIMAT0000063_MirBase_let-7b_microRNA	1	22	TGAGGTAGTAGGTTGTGTGGTT	ENSG00000112576_ENST00000372991_CCND3_mRNA	1129	1188	CACCCACCTCCCTGCCTCCAGGAACCACACCACATCTAAGCCTGAAGGGGCGTCTGTTCC	1	1	E4	0	0	none	17	4	-17.8	NA	NA	1	III	NA	0.176866	9	NA	NA
L2HS-3074492_1	MIMAT0000063_MirBase_let-7b_microRNA	1	22	TGAGGTAGTAGGTTGTGTGGTT	ENSG00000165891_ENST00000322886_E2F7_mRNA	2131	2190	ATTCCACAGACCTTGCCTCTCCCAAGACTATGGGTAACAGGGCATCTATACCCCTCAAAG	1	1	E4	0	0	noncanonical_seed	15	6	-17.8	NA	1	NA	III	NA	0.17462	5	NA	NA
L2HS-3581355_1	MIMAT0000063_MirBase_let-7b_microRNA	1	22	TGAGGTAGTAGGTTGTGTGGTT	ENSG00000096696_ENST00000379802_DSP_mRNA	7981	8043	ACCGATCCGGCAGCCTCAGCCTCACTCAATTTGCTGACATGATCTCCTTGAAAAATGGTGTCG	1	1	E4	0	0	noncanonical_seed	17	5	-17.8	NA	1	NA	III	NA	-0.0753037	12	NA	NA
L2HS-3695303_1	MIMAT0000063_MirBase_let-7b_microRNA	1	22	TGAGGTAGTAGGTTGTGTGGTT	ENSG00000168116_ENST00000370733_KIAA1586_mRNA	2037	2110	AATTCAGCACATGAACCTACGCCTTTTATCTGACAGAAACCATGAAGATATTTTTAATTACTTTGATTTGCTGG	1	1	E4	0	0	noncanonical_seed	17	5	-17.8	NA	1	NA	II	NA	-0.0147471	6	NA	1
0727A-1124182_1	MIMAT0000063_MirBase_let-7b_microRNA	1	22	TGAGGTAGTAGGTTGTGTGGTT	ENSG00000205339_ENST00000379719_IPO7_mRNA	2517	2584	ATAATCCACACCTACTACTCAATACCTTAGAAAATCTTCGCTTCCCTAATAATGTTGAACCAGTTACA	28	2	E2,E4	0	0	noncanonical_seed	19	5	-17.7	NA	1	NA	IV	NA	0.104766	42	NA	NA
0727AHS-697802_2	MIMAT0000063_MirBase_let-7b_microRNA	1	22	TGAGGTAGTAGGTTGTGTGGTT	ENSG00000104738_ENST00000523944_MCM4_mRNA	1148	1208	CATCCACAACCGCTCCCTCTTCTCTGACAAGCAGATGATCAAGCTTCAGGAGTCTCCGGAA	4	2	E2,E4	0	0	noncanonical_seed	17	5	-17.7	NA	1	NA	II	NA	-0.0127171	87	NA	NA
L1-485320_1	MIMAT0000063_MirBase_let-7b_microRNA	1	22	TGAGGTAGTAGGTTGTGTGGTT	ENSG00000125875_ENST00000354200_TBC1D20_mRNA	2337	2388	CTCCCAAATAGGCACCCACTCACTACCTTGGCGTCGTTTTTTGGGTCTGACT	1	1	E3	1	0	7-mer	15	6	-17.7	NA	NA	1	II	-0.0281718	0.584302	67	1	NA
L1HS-1283866_1	MIMAT0000063_MirBase_let-7b_microRNA	1	22	TGAGGTAGTAGGTTGTGTGGTT	ENSG00000149016_ENST00000329251_TUT1_mRNA	1465	1539	CTCTTGCCATCACCTAGCTGCCTGCACCTGCCCTTCAGGGAGATGGGGGTCATTAAAGGAAACTGAACATTG	1	1	E3	0	0	noncanonical_seed	15	4	-17.7	NA	NA	1	I	NA	NA	721	1	NA
L2HS-1238948_2	MIMAT0000063_MirBase_let-7b_microRNA	1	22	TGAGGTAGTAGGTTGTGTGGTT	ENSG00000101445_ENST00000299824_PPP1R16B_mRNA	2448	2499	CCAAAGTCTGAGCCACCAGCCACACCTGACAGGGGTGAGAAGTCCTCGCTGT	3	1	E4	1	0	noncanonical_seed	16	4	-17.7	NA	NA	1	III	0.110101	-0.00363316	NA	NA	NA
L2HS-1266875_2	MIMAT0000063_MirBase_let-7b_microRNA	1	22	TGAGGTAGTAGGTTGTGTGGTT	ENSG00000183826_ENST00000481247_BTBD9_mRNA	7699	7741	AGCCCACACTTCCCACCTGGGCCTGAGGGTGCGGCCAGTGCCC	2	1	E4	0	0	none	15	4	-17.7	NA	NA	1	III	0.187086	0.000539696	7	NA	NA
L2HS-1336011_2	MIMAT0000063_MirBase_let-7b_microRNA	1	22	TGAGGTAGTAGGTTGTGTGGTT	ENSG00000012061_ENST00000013807_ERCC1_mRNA	604	649	ACCACAACCTGCACCCAGACTACATCCATGGGCGGCTGCAGAGCCT	2	1	E4	0	0	none	17	4	-17.7	NA	1	NA	IV	NA	-0.0346577	6	NA	NA
L2HS-3782068_1	MIMAT0000063_MirBase_let-7b_microRNA	1	22	TGAGGTAGTAGGTTGTGTGGTT	ENSG00000104973_ENST00000312865_MED25_mRNA	1062	1109	AAGCCACCACCTGCTTCCCAGCCCAGTCTGGTCTCCACTGTGGCCCCT	1	1	E4	0	0	none	16	4	-17.7	NA	1	NA	IV	NA	-0.00563673	2	NA	NA
L2HS-3921222_1	MIMAT0000063_MirBase_let-7b_microRNA	1	22	TGAGGTAGTAGGTTGTGTGGTT	ENSG00000204469_ENST00000376033_BAT2_mRNA	3453	3495	AAACCACCCTCCTGCTCCCCGAGGCCGCACTGCCAGCGAGACA	1	1	E4	0	0	none	14	2	-17.7	NA	1	NA	IV	NA	NA	16	NA	NA
0727A-1104360_1	MIMAT0000063_MirBase_let-7b_microRNA	1	22	TGAGGTAGTAGGTTGTGTGGTT	ENSG00000166348_ENST00000339859_USP54_mRNA	5874	5919	ATCCACCTATCCCTATTACCTGACCCTTTGTCTTCCCTGTCTCCCA	3	1	E2	0	0	noncanonical_seed	16	5	-17.6	NA	NA	1	III	-0.49148	-0.0920387	2	NA	NA
L1-114910_3	MIMAT0000063_MirBase_let-7b_microRNA	1	22	TGAGGTAGTAGGTTGTGTGGTT	ENSG00000140505_ENST00000343932_CYP1A2_mRNA	2409	2459	TCTCAGCTCACTACAACCTCCGCCTCCCATGTTCAAGCGATTCTCCTGCCT	4	1	E3	1	0	noncanonical_seed	16	5	-17.6	NA	NA	1	III	-0.149659	0.006097	8	NA	NA
L1HS-906416_1	MIMAT0000063_MirBase_let-7b_microRNA	1	22	TGAGGTAGTAGGTTGTGTGGTT	ENSG00000197822_ENST00000355237_OCLN_mRNA	3667	3713	AGCTCACCACAACCTCCGCCTCCCAGGTTCAAACAATTCTCCTGCCT	1	1	E3	1	0	noncanonical_seed	16	5	-17.6	NA	NA	1	III	-0.0634539	-0.0331478	4	NA	NA
L2-2122887_1	MIMAT0000063_MirBase_let-7b_microRNA	1	22	TGAGGTAGTAGGTTGTGTGGTT	ENSG00000189403_ENST00000341423_HMGB1_mRNA	1032	1081	AGCCACTAACCTTGCCTGGTACAGTATGGGGGTTGTAAATTGGCATGGAA	10	1	E4	0	0	noncanonical_seed	16	5	-17.6	NA	NA	1	III	1.19028	-0.138707	679	1	NA
L2-2316358_1	MIMAT0000063_MirBase_let-7b_microRNA	1	22	TGAGGTAGTAGGTTGTGTGGTT	ENSG00000144597_ENST00000396842_EAF1_mRNA	827	876	ACAGCCACCACCACCTCCACCACCTATGCCATTCAGAGCTCCAACGAAGC	4	1	E4	0	0	noncanonical_seed	17	4	-17.6	NA	1	NA	III	NA	-0.0158197	5	NA	NA
L2-252645_3	MIMAT0000063_MirBase_let-7b_microRNA	1	22	TGAGGTAGTAGGTTGTGTGGTT	ENSG00000198763_ENST00000361453_MT-ND2_mRNA	237	312	ACTCTCCGGACAATGAACCATAACCAATACTACCAATCAATACTCATCATTAATAATCATAATAGCTATAGCAATA	10	1	E4	0	0	noncanonical_seed	17	4	-17.6	NA	1	NA	III	NA	NA	122	NA	NA
L2-299225_2	MIMAT0000063_MirBase_let-7b_microRNA	1	22	TGAGGTAGTAGGTTGTGTGGTT	ENSG00000113569_ENST00000231498_NUP155_mRNA	7102	7151	TGCTACACCCTGCTATTGTCTGTTTGTTTGTTTGAGACTGAGTTTTGCTC	4	1	E4	0	0	noncanonical_seed	16	4	-17.6	NA	NA	1	III	-0.266569	0.125833	87	NA	NA
L2HS-1134229_2	MIMAT0000063_MirBase_let-7b_microRNA	1	22	TGAGGTAGTAGGTTGTGTGGTT	ENSG00000204842_ENST00000377617_ATXN2_mRNA	3595	3646	CCACACCCTCAGCCTTCAGCTACCCCCACTGGACAGCAGCAAAGCCAACATG	2	1	E4	0	0	noncanonical_seed	17	4	-17.6	NA	1	NA	III	NA	0.198022	14	NA	NA
L2HS-1482990_1	MIMAT0000063_MirBase_let-7b_microRNA	1	22	TGAGGTAGTAGGTTGTGTGGTT	ENSG00000135414_ENST00000257868_GDF11_mRNA	3041	3099	TTGAGAATCTCCTGATCCACACCCTATCCTTACTTCACCACCAGGCCTCTTGGCTCCAG	1	1	E4	0	0	noncanonical_seed	18	6	-17.6	NA	NA	1	III	0.12656	0.399997	12	NA	NA
L2HS-3048986_1	MIMAT0000063_MirBase_let-7b_microRNA	1	22	TGAGGTAGTAGGTTGTGTGGTT	ENSG00000105220_ENST00000356487_GPI_mRNA	725	781	ATTGCCTCCAAGACCTTTACTACCCAGGAGACCATCACGAATGCAGAGACGGCGAAG	2	1	E4	0	0	noncanonical_seed	18	5	-17.6	NA	1	NA	I	NA	0.0835974	38	NA	NA
L2HS-365156_4	MIMAT0000063_MirBase_let-7b_microRNA	1	22	TGAGGTAGTAGGTTGTGTGGTT	ENSG00000133597_ENST00000072869_ADCK2_mRNA	1082	1132	GCCACCAACCTCATCTCCGTGGCAGTGAAAGTGTTGCACCCTGGCCTGCTC	4	1	E4	0	0	noncanonical_seed	16	5	-17.6	NA	1	NA	III	NA	-0.00899472	22	NA	NA
L2HS-831433_2	MIMAT0000063_MirBase_let-7b_microRNA	1	22	TGAGGTAGTAGGTTGTGTGGTT	ENSG00000072501_ENST00000322213_SMC1A_mRNA	5323	5377	TCTCATTCAGCTACCAACCACTCCTTGATCCTTCCCTTCTTAGTGGCTGTTGTTT	2	1	E4	0	0	noncanonical_seed	17	5	-17.6	NA	NA	1	III	-0.627187	-0.0900587	68	1	NA
TA1-4595058-1_1	MIMAT0000063_MirBase_let-7b_microRNA	1	22	TGAGGTAGTAGGTTGTGTGGTT	ENSG00000115107_ENST00000393106_STEAP3_mRNA	2003	2072	CCACCCCCACAACTTCCCTTTTGCTACTTCCCCAAGGCTCTTGCAGAGCTAGGGCTCTGAAGGGGAGGGA	1	1	E5	1	0	noncanonical_seed	18	6	-17.6	NA	NA	1	II	-0.154376	-0.0546588	5	NA	NA
0727A-1035918_1	MIMAT0000063_MirBase_let-7b_microRNA	1	22	TGAGGTAGTAGGTTGTGTGGTT	ENSG00000088247_ENST00000398148_KHSRP_mRNA	1836	1891	TGGGCCGCCTACTACTCACACTACTACCAGCAGCCCCCGGGCCCCGTCCCCGGCCC	2	2	E2,E4	0	0	noncanonical_seed	15	4	-17.5	NA	1	NA	III	NA	-0.111948	16	NA	1
0727A-1038918_1	MIMAT0000063_MirBase_let-7b_microRNA	1	22	TGAGGTAGTAGGTTGTGTGGTT	ENSG00000163872_ENST00000421660_YEATS2_mRNA	3442	3490	AGCAAGCCACCTGCCATTCTGCCTGTAGCTGCCCCAACTCCAGTTGTCC	4	1	E2	1	0	noncanonical_seed	17	5	-17.5	NA	1	NA	III	NA	-0.249054	2	NA	NA
0727AHS-510669_3	MIMAT0000063_MirBase_let-7b_microRNA	1	22	TGAGGTAGTAGGTTGTGTGGTT	ENSG00000228253_ENST00000361851_J01415-5_mRNA	70	150	ACCCAACTAAAAATATTAAACACAAACTACCACCTACCTCCCTCACCAAAGCCCATAAAAATAAAAAATTATAACAAACCC	94	2	E2,E4	1	1	7-mer	17	4	-17.5	NA	1	NA	III	NA	NA	300	1	NA
L1HS-736507_2	MIMAT0000063_MirBase_let-7b_microRNA	1	22	TGAGGTAGTAGGTTGTGTGGTT	ENSG00000131196_ENST00000318065_NFATC1_mRNA	1963	2020	ACCACCAGCCACGAGGCCATCCTCTCCAACACCAAAGTCCTGGAGATCCCACTCCTGC	2	1	E3	0	0	none	15	3	-17.5	NA	1	NA	IV	NA	-0.125081	4	NA	NA
L2-1320387_1	MIMAT0000063_MirBase_let-7b_microRNA	1	22	TGAGGTAGTAGGTTGTGTGGTT	ENSG00000115524_ENST00000335508_SF3B1_mRNA	855	905	GATCCTACACCTAGCCACACACCAGCGGGAGCTGCTACTCCTGGACGAGGT	1	1	E4	0	0	noncanonical_seed	17	4	-17.5	NA	1	NA	III	NA	-0.0116256	30	NA	NA
L2-483268_2	MIMAT0000063_MirBase_let-7b_microRNA	1	22	TGAGGTAGTAGGTTGTGTGGTT	ENSG00000156299_ENST00000286827_TIAM1_mRNA	1523	1573	AATGCCACCAACTCCAGCTACTCACCCACCACAGGCCGGGCCTTTGTGGGC	5	1	E4	0	0	noncanonical_seed	16	4	-17.5	NA	1	NA	III	NA	0.331633	2	NA	NA
L2-779599_1	MIMAT0000063_MirBase_let-7b_microRNA	1	22	TGAGGTAGTAGGTTGTGTGGTT	ENSG00000113282_ENST00000411809_CLINT1_mRNA	1105	1169	AGATCAGAATGCTTCAACCCACACACCTCAGTCTTCAGTTAAGACTTCAGTGCCTAGCAGCAAGT	5	1	E4	1	0	noncanonical_seed	16	5	-17.5	NA	1	NA	I	NA	0.0285537	7	NA	NA
L2HS-1213740_2	MIMAT0000063_MirBase_let-7b_microRNA	1	22	TGAGGTAGTAGGTTGTGTGGTT	ENSG00000126883_ENST00000359428_NUP214_mRNA	5849	5898	ATCCACAGCTACCTCAAATACCTCTAACCTATTTGGAAACAGTGGGGCCA	2	1	E4	0	0	8-mer	16	6	-17.5	NA	1	NA	III	NA	0.0188911	13	NA	NA
L2HS-1687620_1	MIMAT0000063_MirBase_let-7b_microRNA	1	22	TGAGGTAGTAGGTTGTGTGGTT	ENSG00000126903_ENST00000263512_SLC10A3_mRNA	1060	1111	CTCGGAAAACCCAATCCTCTACCTGCTCCTGCCTCTTATCTTTGTCAACAAG	1	1	E4	1	0	6-mer	18	6	-17.5	NA	1	NA	III	NA	0.120116	3	NA	NA
L2HS-2465530_1	MIMAT0000063_MirBase_let-7b_microRNA	1	22	TGAGGTAGTAGGTTGTGTGGTT	ENSG00000184304_ENST00000331968_PRKD1_mRNA	537	591	CTTTTTCGCCATGACCCTACCTCTGAAAACATCCTTCAGCTGGTGAAAGCGGCCA	1	1	E4	0	0	7-mer	16	6	-17.5	NA	1	NA	III	NA	0.127192	3	NA	NA
L2HS-3454805_1	MIMAT0000063_MirBase_let-7b_microRNA	1	22	TGAGGTAGTAGGTTGTGTGGTT	ENSG00000110651_ENST00000263645_CD81_mRNA	379	421	AGACCACCAACCTCCTGTATCTGGAGCTGGGAGACAAGCCCGC	1	1	E4	0	0	none	18	5	-17.5	NA	1	NA	III	NA	0.021589	20	NA	NA
L2HS-486411_3	MIMAT0000063_MirBase_let-7b_microRNA	1	22	TGAGGTAGTAGGTTGTGTGGTT	ENSG00000143569_ENST00000343815_UBAP2L_mRNA	1838	1881	TCGACAACCTATACCTCCCAAAATAATGCTCAGGGCCCTCTTTA	3	1	E4	1	0	6-mer	14	6	-17.5	NA	1	NA	II	NA	0.0944851	27	NA	NA
L2HS-732507_3	MIMAT0000063_MirBase_let-7b_microRNA	1	22	TGAGGTAGTAGGTTGTGTGGTT	ENSG00000083896_ENST00000344157_YTHDC1_mRNA	2183	2236	AACCTCCACACCATCCTTACTATCAGCACCATGCTCCACCTCCTCAAGCTCATC	3	1	E4	0	0	none	16	4	-17.5	NA	1	NA	III	NA	0.00256608	9	NA	NA
L2-1722019_1	MIMAT0000063_MirBase_let-7b_microRNA	1	22	TGAGGTAGTAGGTTGTGTGGTT	ENSG00000164611_ENST00000352433_PTTG1_mRNA	232	286	GATGCCCCACCAGCCTTACCTAAAGCTACTAGAAAGGCTTTGGGAACTGTCAACA	6	1	E4	1	1	noncanonical_seed	15	5	-17.4	NA	1	NA	III	NA	-0.0350975	53	NA	NA
L2-2046509_1	MIMAT0000063_MirBase_let-7b_microRNA	1	22	TGAGGTAGTAGGTTGTGTGGTT	ENSG00000165782_ENST00000250489_TMEM55B_mRNA	826	871	ACTGCCACTGGCCTTGCCTTTGGCACATGGAAGCATGCACGGCGAT	1	1	E4	1	0	noncanonical_seed	17	6	-17.4	NA	1	NA	III	NA	0.427446	11	NA	NA
L2-2401319_1	MIMAT0000063_MirBase_let-7b_microRNA	1	22	TGAGGTAGTAGGTTGTGTGGTT	ENSG00000140320_ENST00000416165_BAHD1_mRNA	3304	3348	AAGCCACACCCACCTGAAATCAAACCAAAGGAGTGCTGTGGCTCC	2	1	E4	0	0	none	15	2	-17.4	NA	NA	1	IV	0.33797	0.0976724	6	NA	NA
L2HS-1041103_2	MIMAT0000063_MirBase_let-7b_microRNA	1	22	TGAGGTAGTAGGTTGTGTGGTT	ENSG00000162923_ENST00000414423_WDR26_mRNA	475	534	CTGCCTCCGCCACCACCGCCGCCTCCTCTTCCTTGGCCACCCCAGAACTGGGCAGCAGCC	2	1	E4	0	0	noncanonical_seed	16	5	-17.4	NA	1	NA	III	NA	0.00655692	1	NA	NA
L2HS-1050756_2	MIMAT0000063_MirBase_let-7b_microRNA	1	22	TGAGGTAGTAGGTTGTGTGGTT	ENSG00000111412_ENST00000261318_C12orf49_mRNA	2286	2331	CTCCTACTACCTCTTATACTCATCTCCCCAAATTATTTGCCTCCCT	2	1	E4	0	0	8-mer	11	6	-17.4	NA	NA	1	I	0.45077	0.0406571	6	NA	NA
L2HS-1090675_2	MIMAT0000063_MirBase_let-7b_microRNA	1	22	TGAGGTAGTAGGTTGTGTGGTT	ENSG00000121741_ENST00000382869_ZMYM2_mRNA	1328	1391	CCTTTCTTCCTTCTCCCACAAGCCTGCTCCAAAGAAACTCTGTGTTATGTGTAAAAAAGATATA	2	1	E4	0	0	none	15	3	-17.4	NA	1	NA	IV	NA	0.0931199	16	NA	NA
L2HS-746129_3	MIMAT0000063_MirBase_let-7b_microRNA	1	22	TGAGGTAGTAGGTTGTGTGGTT	ENSG00000111144_ENST00000228740_LTA4H_mRNA	649	707	AAAAAGTTCCAATACCCTGCTACCTGATTGCTTTAGTTGTTGGAGCTTTAGAAAGCAGG	5	1	E4	0	0	6-mer	16	5	-17.4	NA	1	NA	I	NA	0.000165815	32	NA	NA
TA1-4595071-1_1	MIMAT0000063_MirBase_let-7b_microRNA	1	22	TGAGGTAGTAGGTTGTGTGGTT	ENSG00000122778_ENST00000440172_KIAA1549_mRNA	4152	4222	TATTGATTATTCATGAGCCAGCGCCACTGCCAGGACCTCTGAAGGACCACACCACGCCCTCGGAAAATGGA	1	1	E5	1	0	noncanonical_seed	13	5	-17.4	NA	1	NA	III	NA	-0.0147759	9	NA	NA
0727A-198720_3	MIMAT0000063_MirBase_let-7b_microRNA	1	22	TGAGGTAGTAGGTTGTGTGGTT	ENSG00000132613_ENST00000338779_MTSS1L_mRNA	4557	4623	TTAGCAACCACCTCATAGGCCCACCCACCTCGGGATCCGAGCCAACCATCCCACATCACAAACTTTG	10	1	E2	1	0	noncanonical_seed	19	5	-17.3	NA	NA	1	III	0.504944	-0.0853254	28	NA	NA
0727AHS-391311_4	MIMAT0000063_MirBase_let-7b_microRNA	1	22	TGAGGTAGTAGGTTGTGTGGTT	ENSG00000137309_ENST00000447654_HMGA1_mRNA	642	696	GCCAACACCTAAGAGACCTCGGGGCCGACCAAAGGGAAGCAAAAACAAGGGTGCT	4	1	E2	0	0	noncanonical_seed	17	5	-17.3	NA	1	NA	III	NA	-0.162291	83	1	NA
L1-1206263_1	MIMAT0000063_MirBase_let-7b_microRNA	1	22	TGAGGTAGTAGGTTGTGTGGTT	ENSG00000198899_ENST00000361899_MT-ATP6_mRNA	380	442	ACTTCTTACCACAAGGCACACCTACACCCCTTATCCCCATACTAGTTATTATCGAAACCATCA	14	2	E3,E4	1	1	none	16	4	-17.3	NA	1	NA	III	NA	NA	300	1	NA
L2-1751056_1	MIMAT0000063_MirBase_let-7b_microRNA	1	22	TGAGGTAGTAGGTTGTGTGGTT	ENSG00000164830_ENST00000312046_OXR1_mRNA	76	122	CCACCGCCGAAACCGTCGACCTCCTGGGCCCCAGTTCCGCGTCCAGC	1	1	E4	0	0	noncanonical_seed	14	5	-17.3	1	NA	NA	III	NA	0.250585	25	NA	NA
L2-2199300_1	MIMAT0000063_MirBase_let-7b_microRNA	1	22	TGAGGTAGTAGGTTGTGTGGTT	ENSG00000141759_ENST00000269601_TXNL4A_mRNA	547	597	ACTCCACCAAGTACCGCTACTGAGGCGCCCTCAGTCTGCGCGGATAAATGT	5	1	E4	0	0	none	15	4	-17.3	NA	1	1	III	NA	-0.0193502	45	NA	NA
L2-779475_1	MIMAT0000063_MirBase_let-7b_microRNA	1	22	TGAGGTAGTAGGTTGTGTGGTT	ENSG00000111640_ENST00000229239_GAPDH_mRNA	1756	1822	TCCCCCACCACACTGAATCTCCCCTCCTCACAGTTGCCATGTAGACCCCTTGAAGAGGGGAGGGGCC	7	1	E4	1	1	noncanonical_seed	19	5	-17.3	NA	NA	1	III	NA	0.0444713	2378	1	NA
L2HS-1127857_2	MIMAT0000063_MirBase_let-7b_microRNA	1	22	TGAGGTAGTAGGTTGTGTGGTT	ENSG00000198722_ENST00000378495_UNC13B_mRNA	1683	1757	CCCAACCTACTGCTATGAGTGTGAAGGCCTGCTCTGGGGCATTGCCCGGCAGGGCATGCGCTGCAGCGAATGTGG	2	1	E4	0	0	noncanonical_seed	12	4	-17.3	NA	1	NA	I	NA	-0.223119	2	NA	NA
L2HS-732706_3	MIMAT0000063_MirBase_let-7b_microRNA	1	22	TGAGGTAGTAGGTTGTGTGGTT	ENSG00000102030_ENST00000464845_NAA10_mRNA	662	713	AACCGGGCCGCCCTGCACCTCTATTCCAACACCCTCAACTTTCAGATCAGTG	3	1	E4	0	0	noncanonical_seed	18	5	-17.3	NA	1	NA	III	NA	0.0482733	127	1	1
TA1-2726786-1_1	MIMAT0000063_MirBase_let-7b_microRNA	1	22	TGAGGTAGTAGGTTGTGTGGTT	ENSG00000167470_ENST00000300952_MIDN_mRNA	2131	2173	TTCCTACCTCCTTCACCCTTCACTCCTGCCCTCCTCTTCCTCC	1	1	E5	0	0	7-mer	15	4	-17.3	NA	NA	1	I	-0.671015	0.0248181	10	NA	NA
0727A-459415_2	MIMAT0000063_MirBase_let-7b_microRNA	1	22	TGAGGTAGTAGGTTGTGTGGTT	ENSG00000198804_ENST00000361624_MT-CO1_mRNA	1200	1275	CTCAGGCTACACCCTAGACCAAACCTACGCCAAAATCCATTTCACTATCATATTCATCGGCGTAAATCTAACTTTC	55	3	E2,E3,E4	0	0	noseed_9nt_stem	17	3	-17.2	NA	1	NA	IV	NA	NA	403	NA	NA
0727AHS-1269743_1	MIMAT0000063_MirBase_let-7b_microRNA	1	22	TGAGGTAGTAGGTTGTGTGGTT	ENSG00000166704_ENST00000341164_ZNF606_mRNA	1435	1488	TCCATTCAACCTATTTACCCTGCAAGAATACAAACTGGAGATAATCTTTTCAAA	1	1	E2	0	0	noseed_9nt_stem	16	4	-17.2	NA	1	NA	IV	NA	0.10253	7	NA	NA
L1-312241_2	MIMAT0000063_MirBase_let-7b_microRNA	1	22	TGAGGTAGTAGGTTGTGTGGTT	ENSG00000168710_ENST00000369799_AHCYL1_mRNA	1984	2056	TCCACCTGAACCACACACTCTAAAGAAATATTTTTTAAGATAACTTTTATTTTCTTCTTACTCCTTTCCTCTT	17	1	E3	1	0	noncanonical_seed	19	6	-17.2	NA	NA	1	III	NA	-0.0478802	92	1	1
L2-2180883_1	MIMAT0000063_MirBase_let-7b_microRNA	1	22	TGAGGTAGTAGGTTGTGTGGTT	ENSG00000170043_ENST00000303731_TRAPPC1_mRNA	123	171	ACTGTCCACAACCTGTACCTGTTTGACCGGAATGGAGTGTGTCTGCACT	5	1	E4	0	0	noncanonical_seed	16	5	-17.2	NA	1	NA	II	NA	0.140049	367	1	NA
L2-466647_2	MIMAT0000063_MirBase_let-7b_microRNA	1	22	TGAGGTAGTAGGTTGTGTGGTT	ENSG00000167460_ENST00000300933_TPM4_mRNA	2480	2528	CACCCCACCACCCTACTCCTATTTATTCAGCACCACACTACCCAGGAAA	4	1	E4	0	0	noncanonical_seed	15	4	-17.2	NA	NA	1	IV	0.332707	0.0626177	25	NA	NA
L2HS-1530761_1	MIMAT0000063_MirBase_let-7b_microRNA	1	22	TGAGGTAGTAGGTTGTGTGGTT	ENSG00000105939_ENST00000242351_ZC3HAV1_mRNA	6709	6752	TTCCACTGACCTACTGAATATCTAGCATCCTTAGATTGGCTCAA	1	1	E4	0	0	noseed_9nt_stem	16	4	-17.2	NA	NA	1	IV	0.402399	0.147039	219	1	NA
L2HS-2712120_1	MIMAT0000063_MirBase_let-7b_microRNA	1	22	TGAGGTAGTAGGTTGTGTGGTT	ENSG00000100906_ENST00000216797_NFKBIA_mRNA	529	587	CGAGGAAATACCCCCCTACACCTTGCCTGTGAGCAGGGCTGCCTGGCCAGCGTGGGAGT	1	1	E4	0	0	noncanonical_seed	17	5	-17.2	NA	1	NA	III	NA	-0.0362109	8	NA	NA
L2HS-371927_4	MIMAT0000063_MirBase_let-7b_microRNA	1	22	TGAGGTAGTAGGTTGTGTGGTT	ENSG00000204469_ENST00000376033_BAT2_mRNA	2638	2693	GAACCCCGCCCACTTACCTCACCTCTGCGCCAGGCTGCGGATGAGGATGACAAGGG	4	1	E4	0	0	7-mer	15	5	-17.2	NA	1	NA	I	NA	NA	56	NA	NA
L2HS-605887_3	MIMAT0000063_MirBase_let-7b_microRNA	1	22	TGAGGTAGTAGGTTGTGTGGTT	ENSG00000170004_ENST00000380358_CHD3_mRNA	4833	4876	CCTCTAAACCTGCTACTCCAGCTCCAAGTGAGAAAGGAGAAGGC	3	1	E4	0	0	noncanonical_seed	15	5	-17.2	NA	1	NA	I	NA	0.0522562	NA	NA	NA
L2HS-818360_2	MIMAT0000063_MirBase_let-7b_microRNA	1	22	TGAGGTAGTAGGTTGTGTGGTT	ENSG00000131467_ENST00000441946_PSME3_mRNA	1638	1717	TACGCCCATACAGACATGCACACACAGACTCCTACTCCATTAGCTAACATACCCTCCCTCTCCACAACCCCTGTCACATA	2	1	E4	1	0	noseed_9nt_stem	17	3	-17.2	NA	NA	1	IV	0.0542466	0.00407949	70	NA	NA
L2-1290112_1	MIMAT0000063_MirBase_let-7b_microRNA	1	22	TGAGGTAGTAGGTTGTGTGGTT	ENSG00000172534_ENST00000310441_HCFC1_mRNA	2837	2885	GCCACCAACACGTCTACCCGCCCTATCATCACAGTGCACAAGTCAGGCA	4	1	E4	0	0	noncanonical_seed	14	4	-17.1	NA	1	NA	III	NA	-0.211187	3	NA	NA
L2-1328579_1	MIMAT0000063_MirBase_let-7b_microRNA	1	22	TGAGGTAGTAGGTTGTGTGGTT	ENSG00000231555_ENST00000445736_HSPA1B_mRNA	1489	1540	ACGCAGATCTTCACCACCTACTCCGACAACCAACCCGGGGTGCTGATCCAGG	6	1	E4	1	1	none	16	3	-17.1	NA	1	NA	IV	NA	NA	558	NA	NA
L2-2354423_1	MIMAT0000063_MirBase_let-7b_microRNA	1	22	TGAGGTAGTAGGTTGTGTGGTT	ENSG00000092201_ENST00000216297_SUPT16H_mRNA	3890	3937	AATCCTCCAACCTACCCTACTGCCATGACCTTCCGCACATCTCTAAGT	5	1	E4	0	0	noncanonical_seed	16	4	-17.1	NA	NA	1	III	-0.051679	0.00838177	39	NA	NA
L2-2427903_1	MIMAT0000063_MirBase_let-7b_microRNA	1	22	TGAGGTAGTAGGTTGTGTGGTT	ENSG00000221914_ENST00000380737_PPP2R2A_mRNA	3009	3055	AACTCCAACAGCTGCCTCAAATAAAAATCTGTATATGAATACATTTT	3	1	E4	0	0	noncanonical_seed	17	6	-17.1	NA	NA	1	III	0.359293	0.0347201	10	NA	NA
L2HS-1135456_2	MIMAT0000063_MirBase_let-7b_microRNA	1	22	TGAGGTAGTAGGTTGTGTGGTT	ENSG00000113196_ENST00000231121_HAND1_mRNA	1633	1693	ATCCCCAACCCTTTTCTACCTCAAGTCTGTGTGACCACTCACAGCCCCCCTCCCTTCGCCA	3	1	E4	0	0	8-mer	18	5	-17.1	NA	NA	1	III	NA	0.15678	75	1	1
L2HS-3123911_1	MIMAT0000063_MirBase_let-7b_microRNA	1	22	TGAGGTAGTAGGTTGTGTGGTT	ENSG00000117114_ENST00000359929_LPHN2_mRNA	922	975	ATGCCAACTACCATGATACCTCACCATACAGATGGGGAGGAAAGACTGATATCG	1	1	E4	0	0	7-mer	18	6	-17.1	NA	1	NA	III	NA	0.129525	6	NA	NA
0727AHS-1138137_1	MIMAT0000063_MirBase_let-7b_microRNA	1	22	TGAGGTAGTAGGTTGTGTGGTT	ENSG00000160633_ENST00000292123_SAFB_mRNA	2318	2369	CACAGGGACCGCGGCCGCTACCCCGACCACTCGGTGGACAGGAGAGAAGGTT	1	1	E2	0	0	noncanonical_seed	18	5	-17	NA	1	NA	III	NA	0.0598173	63	NA	NA
L1-312252_2	MIMAT0000063_MirBase_let-7b_microRNA	1	22	TGAGGTAGTAGGTTGTGTGGTT	ENSG00000109929_ENST00000392789_SC5DL_mRNA	1736	1793	GGACACACTATCACCTATTACATTTTACTGATTAACAAATAAATTGGAATTTAAAAAT	5	1	E3	1	0	noseed_9nt_stem	14	3	-17	NA	NA	1	IV	-0.366171	0.0849849	23	NA	NA
L1HS-455053_3	MIMAT0000063_MirBase_let-7b_microRNA	1	22	TGAGGTAGTAGGTTGTGTGGTT	ENSG00000135537_ENST00000368977_LACE1_mRNA	331	404	ACGGTTCAGACATCCGAGAGCATGACCCCAACTGCCACTTCAGAGACTTATTTGAAAGCTTTGGCCGTTTGCCA	3	1	E3	0	0	noncanonical_seed	14	4	-17	NA	1	NA	II	NA	NA	8	NA	NA
L1HS-519182_2	MIMAT0000063_MirBase_let-7b_microRNA	1	22	TGAGGTAGTAGGTTGTGTGGTT	ENSG00000198763_ENST00000361453_MT-ND2_mRNA	999	1050	CACGCTACTCCTACCTATCTCCCCTTTTATACTAATAATCTTAT	2	1	E3	1	0	6-mer	16	6	-17	NA	1	NA	II	NA	NA	45	NA	NA
L2HS-3158992_1	MIMAT0000063_MirBase_let-7b_microRNA	1	22	TGAGGTAGTAGGTTGTGTGGTT	ENSG00000006715_ENST00000310301_VPS41_mRNA	3003	3054	ATCCTGCAAGCTGCTACCTGCAACTTGGACGTTGTTTCCACGTGCTCTGCTG	1	1	E4	0	0	6-mer	17	5	-17	NA	NA	1	II	0.353836	0.0546157	7	NA	NA
L2HS-3168808_1	MIMAT0000063_MirBase_let-7b_microRNA	1	22	TGAGGTAGTAGGTTGTGTGGTT	ENSG00000170471_ENST00000262879_RALGAPB_mRNA	1258	1310	ATCCCTGCCTTAAACATCTGCCTCAAATATTTTTTCGTGCCATGCGTGGAATC	1	1	E4	0	0	noncanonical_seed	14	6	-17	NA	1	NA	I	NA	0.106815	4	NA	NA
L2HS-874797_2	MIMAT0000063_MirBase_let-7b_microRNA	1	22	TGAGGTAGTAGGTTGTGTGGTT	ENSG00000180182_ENST00000324817_MED14_mRNA	3596	3646	TCCACCTCGTAAACTACCTCAGCGCTCTTGGGCGGCATCCATACCTACCAT	3	1	E4	0	0	9-mer	15	6	-17	NA	1	NA	III	NA	0.00919022	30	NA	1
TA1-4595066-1_1	MIMAT0000063_MirBase_let-7b_microRNA	1	22	TGAGGTAGTAGGTTGTGTGGTT	ENSG00000122779_ENST00000343526_TRIM24_mRNA	1949	2018	ATCAACTACCAACAGCACATCCTCTACTCCTTCCAGCCCCACGATTACTAGTGCAGCAGGATATGATGGA	1	1	E5	1	0	noncanonical_seed	18	5	-17	NA	1	NA	II	NA	0.021429	17	NA	NA
L1-1084969_1	MIMAT0000063_MirBase_let-7b_microRNA	1	22	TGAGGTAGTAGGTTGTGTGGTT	ENSG00000158796_ENST00000368006_DEDD_mRNA	1246	1307	TCTCTACCCTTCCAACCAATCACACCCCTGCCTTTTTTTTTTTTTTTTTAAAGAAAAAGACA	4	1	E3	1	0	noncanonical_seed	17	6	-16.9	NA	NA	1	III	NA	0.0972123	18	1	NA
L2-779604_1	MIMAT0000063_MirBase_let-7b_microRNA	1	22	TGAGGTAGTAGGTTGTGTGGTT	ENSG00000100354_ENST00000335727_TNRC6B_mRNA	4412	4459	TACTGACCACCAACTGCTGCGGGATAACACCACAGGGTCTAATTCTTC	1	1	E4	1	0	none	16	3	-16.9	NA	1	NA	IV	NA	0.529798	NA	NA	NA
L2HS-1688164_1	MIMAT0000063_MirBase_let-7b_microRNA	1	22	TGAGGTAGTAGGTTGTGTGGTT	ENSG00000100354_ENST00000454349_TNRC6B_mRNA	4958	5034	TACTGACCACCAACTGCTGCGGGATAACACCACAGGGTCTAATTCTTCCCTCAACACCTCGCTGCCTTCACCTGGTG	1	1	E4	1	0	none	16	3	-16.9	NA	1	NA	IV	NA	0.529798	5	NA	NA
0727AHS-1299594_1	MIMAT0000063_MirBase_let-7b_microRNA	1	22	TGAGGTAGTAGGTTGTGTGGTT	ENSG00000119402_ENST00000373926_FBXW2_mRNA	1335	1387	GACAACCGCTACCTGTACATCATGGACTTGCGGACAGAGAGCCTGATTAGTCG	1	1	E2	0	0	6-mer	13	5	-16.8	NA	1	NA	II	NA	0.241999	7	NA	NA
L2HS-1163661_2	MIMAT0000063_MirBase_let-7b_microRNA	1	22	TGAGGTAGTAGGTTGTGTGGTT	ENSG00000090060_ENST00000216277_PAPOLA_mRNA	1686	1759	CAACTCCATCAACTACTACCTAATCATGTGCTTCAGAAAAAGAAAAAGCATTCAACAGAAGGTGTCAAATTGAC	2	1	E4	0	0	7-mer	18	6	-16.8	NA	1	NA	III	NA	0.0390148	22	NA	1
L2HS-1419449_2	MIMAT0000063_MirBase_let-7b_microRNA	1	22	TGAGGTAGTAGGTTGTGTGGTT	ENSG00000086232_ENST00000199389_EIF2AK1_mRNA	2600	2670	TTAGCGTCATTCCAAAACCACACCCTTGCAAAGCTTTGTACTCCGCACCCCAGATGATCTCCAGGCAGCTC	3	2	E4,E6	1	1	noncanonical_seed	18	5	-16.8	NA	NA	1	III	NA	0.120358	57	NA	NA
L2HS-1687584_1	MIMAT0000063_MirBase_let-7b_microRNA	1	22	TGAGGTAGTAGGTTGTGTGGTT	ENSG00000102870_ENST00000262525_ZNF629_mRNA	1110	1155	AGAACCACAACCTCCTCAAGCACCAGAAGATCCACGCGGGCGAGAA	1	1	E4	1	0	none	16	4	-16.8	NA	1	NA	III	NA	-0.209052	34	NA	NA
L2HS-3391923_1	MIMAT0000063_MirBase_let-7b_microRNA	1	22	TGAGGTAGTAGGTTGTGTGGTT	ENSG00000078053_ENST00000356264_AMPH_mRNA	2000	2047	AGCCCACGCCTTCTGCACCAGCCATGGGGGCTGCTGACCAGCTAGCAT	1	1	E4	0	0	none	14	3	-16.8	NA	1	NA	IV	NA	0.0235524	3	NA	NA
L2HS-3391924_1	MIMAT0000063_MirBase_let-7b_microRNA	1	22	TGAGGTAGTAGGTTGTGTGGTT	ENSG00000078053_ENST00000325590_AMPH_mRNA	1727	1774	AGCCCACGCCTTCTGCACCAGCCATGGGGGCTGCTGACCAGCTAGCAT	1	1	E4	0	0	none	14	3	-16.8	NA	1	NA	IV	NA	0.0235524	NA	NA	NA
L2HS-416234_4	MIMAT0000063_MirBase_let-7b_microRNA	1	22	TGAGGTAGTAGGTTGTGTGGTT	ENSG00000137804_ENST00000260359_NUSAP1_mRNA	2183	2241	AAAAGCTACATAGCCCTATCGAAATGCGAGGATTAATGCTTTAATGCTTTTAGAGACAG	4	1	E4	1	0	noncanonical_seed	16	4	-16.8	NA	NA	1	III	-0.282749	0.0885183	385	1	NA
0727AHS-503195_3	MIMAT0000063_MirBase_let-7b_microRNA	1	22	TGAGGTAGTAGGTTGTGTGGTT	ENSG00000119638_ENST00000238616_NEK9_mRNA	4437	4485	TTTTGTGTCACACATCCTACCTTTGATGAGTCTCACATCCCACCTTCCT	3	1	E2	1	0	6-mer	15	5	-16.7	NA	NA	1	III	0.0376725	0.0272141	6	NA	NA
L1HS-158687_6	MIMAT0000063_MirBase_let-7b_microRNA	1	22	TGAGGTAGTAGGTTGTGTGGTT	ENSG00000198786_ENST00000361567_MT-ND5_mRNA	1497	1569	AACAGCCCTAGACCTCAACTACCTAACCAACAAACTTAAAATAAAATCCCCACTATGCACATTTTATTTCTCC	20	2	E3,E4	0	0	7-mer	15	5	-16.7	NA	1	NA	I	NA	-0.0949956	155	1	NA
L2-2046482_1	MIMAT0000063_MirBase_let-7b_microRNA	1	22	TGAGGTAGTAGGTTGTGTGGTT	ENSG00000092871_ENST00000315249_RFFL_mRNA	2557	2607	TTGGCTTACTGCAACCTCCACCTCCCAGGTTCAAGCTATTCTCCTGCCTTA	1	1	E4	1	0	noncanonical_seed	16	5	-16.7	NA	NA	1	II	0.095627	0.010189	11	NA	NA
L2-779579_1	MIMAT0000063_MirBase_let-7b_microRNA	1	22	TGAGGTAGTAGGTTGTGTGGTT	ENSG00000072501_ENST00000322213_SMC1A_mRNA	3892	3939	TATTTGACTCCCAACCTTCCCCCTACCTCCTGGCCCTTTTTGGTGTAG	1	1	E4	1	0	7-mer	17	6	-16.7	NA	NA	1	III	-0.830049	-0.0900587	58	NA	NA
L2-779619_1	MIMAT0000063_MirBase_let-7b_microRNA	1	22	TGAGGTAGTAGGTTGTGTGGTT	ENSG00000162409_ENST00000371244_PRKAA2_mRNA	2677	2724	TAATTCTTCATTGGAAGCCACTCCCTTCACCTCACCTCACCTAGTCAC	1	1	E4	1	0	noncanonical_seed	14	5	-16.7	NA	NA	1	III	-0.512678	0.11014	15	NA	NA
L2HS-1437805_1	MIMAT0000063_MirBase_let-7b_microRNA	1	22	TGAGGTAGTAGGTTGTGTGGTT	ENSG00000196313_ENST00000257622_POM121_mRNA	2832	2895	TTTGGCAAACCTCCTGCCTTGCCCACAACCACCACAGTCACCACCTTCAGCCAGTCCCTGCACA	1	1	E4	0	0	noncanonical_seed	15	6	-16.7	NA	1	NA	I	NA	NA	11	NA	NA
L2HS-296705_5	MIMAT0000063_MirBase_let-7b_microRNA	1	22	TGAGGTAGTAGGTTGTGTGGTT	ENSG00000169604_ENST00000303714_ANTXR1_mRNA	3750	3807	AGAGAAATGAACCCTACTTGCTATCTCTATCTTAGAAAGCAAAAACAAACAGGAGTTT	5	1	E4	0	0	noncanonical_seed	16	6	-16.7	NA	NA	1	III	-0.27228	-0.00566633	84	NA	NA
L2HS-3123477_1	MIMAT0000063_MirBase_let-7b_microRNA	1	22	TGAGGTAGTAGGTTGTGTGGTT	ENSG00000197879_ENST00000438665_MYO1C_mRNA	3417	3468	ATGCCAGCCCTACTGCCGATGCCAAATATTTGAGAGAAGGGAACTTTTGCTG	1	1	E4	0	0	noncanonical_seed	14	4	-16.7	NA	NA	1	I	-0.055852	0.203699	21	NA	NA
L2HS-3123478_1	MIMAT0000063_MirBase_let-7b_microRNA	1	22	TGAGGTAGTAGGTTGTGTGGTT	ENSG00000197879_ENST00000361007_MYO1C_mRNA	3432	3483	ATGCCAGCCCTACTGCCGATGCCAAATATTTGAGAGAAGGGAACTTTTGCTG	1	1	E4	0	0	noncanonical_seed	14	4	-16.7	NA	NA	1	I	-0.055852	0.203699	NA	NA	NA
L2HS-3342728_1	MIMAT0000063_MirBase_let-7b_microRNA	1	22	TGAGGTAGTAGGTTGTGTGGTT	ENSG00000160688_ENST00000368432_FLAD1_mRNA	1696	1746	AGGACACCCCACATACCGTCCAGCCTATCTACTGGAGAACGAAGAAGAGGA	1	1	E4	0	0	noncanonical_seed	17	4	-16.7	NA	NA	1	III	NA	-0.130665	115	1	NA
0727AHS-512571_3	MIMAT0000063_MirBase_let-7b_microRNA	1	22	TGAGGTAGTAGGTTGTGTGGTT	ENSG00000178234_ENST00000430044_GALNT11_mRNA	658	714	AAAAGTTCTACCCACCTGACCTGCCAGCTGCTAGTGTTGTTATCTGTTTCTATAATG	3	1	E2	0	0	noncanonical_seed	16	4	-16.6	NA	1	NA	III	NA	0.0414545	4	NA	NA
L2-303347_2	MIMAT0000063_MirBase_let-7b_microRNA	1	22	TGAGGTAGTAGGTTGTGTGGTT	ENSG00000198786_ENST00000361567_MT-ND5_mRNA	1098	1158	ACCTCTCACTTCAACCTCCCTCACCATTGGCAGCCTAGCATTAGCAGGAATACCTTTCCTC	12	1	E4	1	1	noncanonical_seed	19	6	-16.6	NA	1	NA	III	NA	-0.0949956	121	1	NA
L2HS-2425756_1	MIMAT0000063_MirBase_let-7b_microRNA	1	22	TGAGGTAGTAGGTTGTGTGGTT	ENSG00000173898_ENST00000309996_SPTBN2_mRNA	499	547	GACGGAAACCACCGACTGACCCTTGGGCTGGTCTGGACCATCATCCTTC	1	1	E4	0	0	none	17	4	-16.6	NA	1	NA	III	NA	-0.342401	5	NA	NA
L2HS-2696900_1	MIMAT0000063_MirBase_let-7b_microRNA	1	22	TGAGGTAGTAGGTTGTGTGGTT	ENSG00000173898_ENST00000309996_SPTBN2_mRNA	2310	2362	CGCCAGCCTCTACCAGTTCCAGGCCGATGCAAACGACATGGAGGCCTGGTTGG	1	1	E4	0	0	noncanonical_seed	14	4	-16.6	NA	1	NA	I	NA	-0.342401	3	NA	NA
L2HS-3832606_1	MIMAT0000063_MirBase_let-7b_microRNA	1	22	TGAGGTAGTAGGTTGTGTGGTT	ENSG00000126698_ENST00000263697_DNAJC8_mRNA	812	876	AACCTTTCCCCTGCTATCTCCCTTCCTGCTTCGAAGGACTCATTCTTTCCTCCCACTTCCACCCC	1	1	E4	0	0	noncanonical_seed	15	6	-16.6	NA	NA	1	III	NA	NA	182	1	NA
L2HS-740851_3	MIMAT0000063_MirBase_let-7b_microRNA	1	22	TGAGGTAGTAGGTTGTGTGGTT	ENSG00000174227_ENST00000310340_PIGG_mRNA	442	496	AAAGCCACCTACAGTTACTATGCCTCGAATCAAGGCATTGATGACGGGGAGCCTT	3	1	E4	0	0	noncanonical_seed	19	6	-16.6	NA	1	NA	III	NA	0.01304	NA	NA	NA
0727A-1112501_1	MIMAT0000063_MirBase_let-7b_microRNA	1	22	TGAGGTAGTAGGTTGTGTGGTT	ENSG00000092847_ENST00000373204_EIF2C1_mRNA	2606	2668	CAGCACCTGCCTACTATGCCCGCCTGGTGGCTTTCCGGGCACGATACCACCTGGTGGACAAGG	4	2	E2,E6	1	1	noseed_9nt_stem	13	3	-16.5	NA	1	NA	II	NA	0.241083	3630	NA	1
L1HS-176353_5	MIMAT0000063_MirBase_let-7b_microRNA	1	22	TGAGGTAGTAGGTTGTGTGGTT	ENSG00000104765_ENST00000380629_BNIP3L_mRNA	982	1032	ATGACCCAACCTACCACCCTGTTTTTACATATCCAATTCCAGTAACTCTCA	5	1	E3	1	0	none	15	3	-16.5	NA	NA	1	IV	NA	0.136672	21	NA	NA
L2-2157604_1	MIMAT0000063_MirBase_let-7b_microRNA	1	22	TGAGGTAGTAGGTTGTGTGGTT	ENSG00000107957_ENST00000355946_SH3PXD2A_mRNA	3179	3229	AGACTCACCCCTACTGCCCGCCCAGCGCAACAGCATACCCGTGTCCCCTGT	2	1	E4	0	0	noncanonical_seed	16	4	-16.5	NA	1	NA	III	NA	0.101038	6	NA	NA
L2HS-2040031_1	MIMAT0000063_MirBase_let-7b_microRNA	1	22	TGAGGTAGTAGGTTGTGTGGTT	ENSG00000159140_ENST00000356577_SON_mRNA	6717	6759	TAAAGCCTGCACCTCCACCTACTATAGAAGAGAAAGTTGCTAA	1	1	E4	0	0	noseed_9nt_stem	16	3	-16.5	NA	1	NA	IV	NA	-0.083084	46	NA	NA
L2HS-2135510_1	MIMAT0000063_MirBase_let-7b_microRNA	1	22	TGAGGTAGTAGGTTGTGTGGTT	ENSG00000120314_ENST00000358337_WDR55_mRNA	1698	1745	AAATGATCCACCTGCCTCTGCTTCCCAAAGTGCTGGGATTACAGGCAC	1	1	E4	1	0	noncanonical_seed	15	6	-16.5	NA	NA	1	III	0.256877	-0.0592117	13	NA	NA
L2HS-218319_6	MIMAT0000063_MirBase_let-7b_microRNA	1	22	TGAGGTAGTAGGTTGTGTGGTT	ENSG00000147592_ENST00000276590_LACTB2_mRNA	313	362	CATCAATAATGACACTACCTATTGCATTAAAAAACTCCCACGGAATCCTC	6	1	E4	0	0	7-mer	19	5	-16.5	NA	1	NA	II	NA	0.0684356	18	NA	NA
L2HS-235180_6	MIMAT0000063_MirBase_let-7b_microRNA	1	22	TGAGGTAGTAGGTTGTGTGGTT	ENSG00000173418_ENST00000334982_NAA20_mRNA	759	819	ACTGAGAAGAAATCCATCATACCATTACCTCATCCTGTGAGGCCTGAAGACATTGAATAAC	7	1	E4	0	0	7-mer	16	6	-16.5	NA	1	NA	III	NA	-0.0338499	72	NA	1
L2HS-3917280_1	MIMAT0000063_MirBase_let-7b_microRNA	1	22	TGAGGTAGTAGGTTGTGTGGTT	ENSG00000091656_ENST00000521891_ZFHX4_mRNA	8996	9041	AAACCTGCAACCACACCTACCACGGAGGTCTGCGATGACAAATTTC	1	1	E4	0	0	noncanonical_seed	16	4	-16.5	NA	1	NA	III	NA	0.163845	1	NA	NA
L2HS-416241_4	MIMAT0000063_MirBase_let-7b_microRNA	1	22	TGAGGTAGTAGGTTGTGTGGTT	ENSG00000169813_ENST00000443950_HNRNPF_mRNA	317	366	AAAAAAGCCACACCCAAGATCACCTGACACCCACCCTGACAAGTGTCCAT	4	1	E4	1	0	none	17	4	-16.5	1	NA	NA	IV	NA	-0.0376377	150	NA	NA
L2HS-251570_5	MIMAT0000063_MirBase_let-7b_microRNA	1	22	TGAGGTAGTAGGTTGTGTGGTT	ENSG00000088205_ENST00000263239_DDX18_mRNA	3716	3776	TCATCTACCTACTACTTGTAACCAGCTTGTTTCATAACATGTTATTTTCCTGTGTCATTAA	5	1	E4	0	0	6-mer	15	5	-16.4	NA	NA	1	III	NA	0.0333178	94	1	NA
L2HS-3344954_1	MIMAT0000063_MirBase_let-7b_microRNA	1	22	TGAGGTAGTAGGTTGTGTGGTT	ENSG00000008382_ENST00000359935_MPND_mRNA	1261	1326	AGGAACCCTGGAGCCAGGAGCACACCTACCTCGACAAGCTTAAGATCTCCTTGGCCAGCAGGACGC	1	1	E4	0	0	7-mer	17	5	-16.4	NA	1	NA	III	NA	0.0430819	2	NA	NA
L2HS-3644603_1	MIMAT0000063_MirBase_let-7b_microRNA	1	22	TGAGGTAGTAGGTTGTGTGGTT	ENSG00000124243_ENST00000358791_BCAS4_mRNA	778	837	ACCACCCCCGCACCTGCCCTCGGCCTTTGTGAGCTTTGTGGTCTTCCCATCAGGAACGCT	1	1	E4	0	0	noncanonical_seed	14	5	-16.4	NA	NA	1	III	NA	-0.0682291	36	NA	NA
L2HS-3853487_1	MIMAT0000063_MirBase_let-7b_microRNA	1	22	TGAGGTAGTAGGTTGTGTGGTT	ENSG00000067704_ENST00000302637_IARS2_mRNA	263	308	AACCACCAGCCGAACTCGAATAGTGGCAGATACCGGGACACGGTGC	1	1	E4	0	0	none	15	3	-16.4	NA	1	NA	III	NA	0.0157231	119	1	NA
L1HS-346481_3	MIMAT0000063_MirBase_let-7b_microRNA	1	22	TGAGGTAGTAGGTTGTGTGGTT	ENSG00000076650_ENST00000170564_GPATCH1_mRNA	1537	1585	ACAGTAAGCACCAACTGAATGCCTCCAAACGGGCTGAGTTGCTTGGAGA	3	1	E3	1	0	noncanonical_seed	14	6	-16.3	NA	1	NA	I	NA	-0.0394264	NA	NA	NA
L2-1831889_1	MIMAT0000063_MirBase_let-7b_microRNA	1	22	TGAGGTAGTAGGTTGTGTGGTT	ENSG00000198356_ENST00000357332_ASNA1_mRNA	1062	1112	CACAGCTGCCAGCCCCAACCGCTGCCATTTCACACTCACCCTCCACCCTCC	1	1	E4	0	0	noncanonical_seed	15	4	-16.3	NA	NA	1	III	NA	0.568225	28	NA	NA
L2HS-1193018_2	MIMAT0000063_MirBase_let-7b_microRNA	1	22	TGAGGTAGTAGGTTGTGTGGTT	ENSG00000119596_ENST00000325680_YLPM1_mRNA	1817	1870	ATGCCACCTTCTCTACCAACCTCTGTTCCCCCACCAGGGATGCCTCCTTCTCTC	2	1	E4	0	0	noncanonical_seed	15	5	-16.3	NA	1	NA	III	NA	-0.00882715	1	NA	NA
L1-1085002_1	MIMAT0000063_MirBase_let-7b_microRNA	1	22	TGAGGTAGTAGGTTGTGTGGTT	ENSG00000218336_ENST00000511685_ODZ3_mRNA	8689	8731	CTAGACAACCCAACTGCTTTCCCTGTGCAGCTTTGTAGAAGGA	1	1	E3	1	0	noncanonical_seed	17	6	-16.2	NA	NA	1	II	-0.700985	0.0605071	38	NA	NA
L2-1430049_1	MIMAT0000063_MirBase_let-7b_microRNA	1	22	TGAGGTAGTAGGTTGTGTGGTT	ENSG00000025156_ENST00000452194_HSF2_mRNA	126	172	CTGCCGCCGCCGCTACCACCGCGTTCGGGTGTAGAATTTGGAATCCC	2	1	E4	0	0	noncanonical_seed	14	4	-16.2	1	NA	NA	III	NA	-0.000450769	7	NA	NA
L2-175545_4	MIMAT0000063_MirBase_let-7b_microRNA	1	22	TGAGGTAGTAGGTTGTGTGGTT	ENSG00000166987_ENST00000355673_MBD6_mRNA	3719	3764	AACACCCCTCTGCCTCTGGCTCAGGTTGCTCAAAGCACAGATCCTC	7	1	E4	0	0	noncanonical_seed	14	6	-16.2	NA	NA	1	II	-0.04973	0.26768	18	NA	NA
L2-2245940_1	MIMAT0000063_MirBase_let-7b_microRNA	1	22	TGAGGTAGTAGGTTGTGTGGTT	ENSG00000135903_ENST00000392069_PAX3_mRNA	1356	1402	ACCTCAACCGCTTCCTCCAAGCACTGTACACCAAAGCACGATTCCTT	2	1	E4	0	0	noncanonical_seed	15	5	-16.2	NA	1	NA	I	NA	0.0438434	1	NA	NA
L2-560630_2	MIMAT0000063_MirBase_let-7b_microRNA	1	22	TGAGGTAGTAGGTTGTGTGGTT	ENSG00000198786_ENST00000361567_MT-ND5_mRNA	624	670	AAGCCTCACCCCACTACTAGGCCTCCTCCTAGCAGCAGCAGGCAAAT	3	1	E4	0	0	noncanonical_seed	16	6	-16.2	NA	1	NA	I	NA	-0.0949956	93	NA	NA
L2HS-1606447_1	MIMAT0000063_MirBase_let-7b_microRNA	1	22	TGAGGTAGTAGGTTGTGTGGTT	ENSG00000198740_ENST00000362063_ZNF652_mRNA	1875	1930	TGGTGAACACAGCCACAACCCCAACCCCTCCAATCAATATGAATCCTGTAAGCACT	1	1	E4	0	0	none	15	4	-16.2	NA	1	NA	IV	NA	-0.331921	4	NA	NA
L2HS-3454801_1	MIMAT0000063_MirBase_let-7b_microRNA	1	22	TGAGGTAGTAGGTTGTGTGGTT	ENSG00000168496_ENST00000305885_FEN1_mRNA	548	595	AGACCACCAGCCACCTGATGGGCATGTTCTACCGCACCATTCGCATGA	1	1	E4	0	0	noncanonical_seed	16	4	-16.2	NA	1	NA	III	NA	0.000850072	4	NA	NA
L2HS-3780191_1	MIMAT0000063_MirBase_let-7b_microRNA	1	22	TGAGGTAGTAGGTTGTGTGGTT	ENSG00000164742_ENST00000297323_ADCY1_mRNA	6967	7017	AAGCCCCACACCCACCTCAGCCCTTGCTTGGCCATGCTGTGGCCCTTTGGA	1	1	E4	0	0	noncanonical_seed	15	5	-16.2	NA	NA	1	II	-0.759739	-0.0107945	5	NA	NA
L2HS-673312_3	MIMAT0000063_MirBase_let-7b_microRNA	1	22	TGAGGTAGTAGGTTGTGTGGTT	ENSG00000169696_ENST00000306739_ASPSCR1_mRNA	1796	1847	AGGACCACCTCCTCTGCCAGCAGGAATAAAGACTTGTGCATCCCTC	3	1	E4	0	0	noncanonical_seed	14	4	-16.2	NA	NA	1	III	NA	NA	2	NA	NA
TA1-4595152-1_1	MIMAT0000063_MirBase_let-7b_microRNA	1	22	TGAGGTAGTAGGTTGTGTGGTT	ENSG00000139613_ENST00000267064_SMARCC2_mRNA	3257	3316	TTCCCCAACCAACAAACTCCTCCCTCAATGATGCCAGGGGCAGTGCCAGGCAGCGGGCAC	1	1	E5	1	0	noncanonical_seed	18	5	-16.2	NA	1	NA	III	NA	0.0892877	7	NA	NA
L2-1823926_1	MIMAT0000063_MirBase_let-7b_microRNA	1	22	TGAGGTAGTAGGTTGTGTGGTT	ENSG00000204524_ENST00000414468_ZNF805_mRNA	1435	1484	CACCGATCCTACCTCAAAAGGCACCAGCGGATTCACACTGGGGAGAAGCC	3	1	E4	0	0	8-mer	16	6	-16.1	NA	1	NA	I	NA	0.419678	2	NA	NA
L2HS-244755_5	MIMAT0000063_MirBase_let-7b_microRNA	1	22	TGAGGTAGTAGGTTGTGTGGTT	ENSG00000160445_ENST00000291900_ZER1_mRNA	3021	3064	ACACACTCCTACCCCAACCAGACTAAATGCCTATAACGCTGTGA	5	1	E4	1	0	none	13	3	-16.1	NA	NA	1	IV	-0.075376	0.0933915	31	NA	NA
L2HS-744418_3	MIMAT0000063_MirBase_let-7b_microRNA	1	22	TGAGGTAGTAGGTTGTGTGGTT	ENSG00000096696_ENST00000379802_DSP_mRNA	5172	5227	AAAATCACCAACCTGACCCAGCAGCTGGAGCAGGCATCCATTGTTAAGAAGAGGAG	3	1	E4	0	0	none	18	4	-16.1	NA	1	NA	IV	NA	-0.0753037	4	NA	NA
L1-1271588_1	MIMAT0000063_MirBase_let-7b_microRNA	1	22	TGAGGTAGTAGGTTGTGTGGTT	ENSG00000124422_ENST00000455117_USP22_mRNA	1086	1133	AACCCCAACCACTGCAACTGCATCATAGACCAGATCTTCACAGGCGGG	4	2	E3,E4	0	0	noncanonical_seed	16	5	-16	NA	1	NA	III	NA	-0.0324301	29	NA	NA
L2-779660_1	MIMAT0000063_MirBase_let-7b_microRNA	1	22	TGAGGTAGTAGGTTGTGTGGTT	ENSG00000170515_ENST00000303305_PA2G4_mRNA	1947	1994	AGGGCTAAATTAGCCACCACCACTGAAAACTCAGCCGAATTTTTTTAT	1	1	E4	1	0	none	16	5	-16	NA	NA	1	III	-0.641572	-0.0291418	47	NA	NA
L2HS-2466312_1	MIMAT0000063_MirBase_let-7b_microRNA	1	22	TGAGGTAGTAGGTTGTGTGGTT	ENSG00000163349_ENST00000369558_HIPK1_mRNA	5671	5739	CTTTTCTCCTTTACCACCACCTCTACCCCTTTCCATTTTGGATTCTCGGCTGAGTTCTCACAGAAGCAT	1	1	E4	0	0	noncanonical_seed	14	4	-16	NA	NA	1	III	0.103721	0.0581083	59	NA	NA
L2HS-673516_3	MIMAT0000063_MirBase_let-7b_microRNA	1	22	TGAGGTAGTAGGTTGTGTGGTT	ENSG00000171316_ENST00000423902_CHD7_mRNA	8262	8305	GAAGCTGCACCCTACTTACACTGTTGATATGCCAAGTTATGTAC	3	1	E4	0	0	none	16	3	-16	NA	1	NA	IV	NA	0.145167	34	NA	NA
L2HS-764099_2	MIMAT0000063_MirBase_let-7b_microRNA	1	22	TGAGGTAGTAGGTTGTGTGGTT	ENSG00000139579_ENST00000380198_OBFC2B_mRNA	1146	1195	TTCTTCCTGCCACCAACCACATCCCAAGTGTCCCCTGGAGAGCAAGATAG	2	1	E4	0	0	none	16	3	-16	NA	NA	1	IV	NA	-0.110513	72	1	NA
L2HS-818603_2	MIMAT0000063_MirBase_let-7b_microRNA	1	22	TGAGGTAGTAGGTTGTGTGGTT	ENSG00000130726_ENST00000253024_TRIM28_mRNA	1973	2021	ATTGGAGCCCCTCCTACTGCCACTGAGGGCCCTGAGACCAAACCTGTGC	2	1	E4	1	0	noncanonical_seed	12	4	-16	NA	1	NA	I	NA	0.0151652	104	NA	1
TA1-4595145-1_1	MIMAT0000063_MirBase_let-7b_microRNA	1	22	TGAGGTAGTAGGTTGTGTGGTT	ENSG00000159388_ENST00000290551_BTG2_mRNA	2282	2349	TGCCTTCCCAGACCTGCTTCCAGTCTTTATTGCTTTAAAGTTCACTTTGGGCCCACAGACCCAAGAGC	1	1	E5	1	0	none	13	3	-16	NA	NA	1	I	0.257753	0.906298	119	1	NA
0727AHS-1299276_1	MIMAT0000063_MirBase_let-7b_microRNA	1	22	TGAGGTAGTAGGTTGTGTGGTT	ENSG00000072364_ENST00000265343_AFF4_mRNA	715	763	GACCCGCACCCAGCACTTCTCAGTCTCAGAAACGGTCCTCAGGCTTACA	1	1	E2	0	0	none	17	4	-15.9	NA	1	NA	III	NA	0.0477419	7	NA	NA
L1HS-437323_3	MIMAT0000063_MirBase_let-7b_microRNA	1	22	TGAGGTAGTAGGTTGTGTGGTT	ENSG00000084733_ENST00000264710_RAB10_mRNA	2001	2052	ATAAGTTCTAACTGCCTACTATCCAATGTCAGTTAATTGGTGTCTTCCCCCC	3	1	E3	0	0	noncanonical_seed	16	5	-15.9	NA	NA	1	I	-0.270733	0.0380361	111	1	NA
L2-2439851_1	MIMAT0000063_MirBase_let-7b_microRNA	1	22	TGAGGTAGTAGGTTGTGTGGTT	ENSG00000212907_ENST00000361335_MT-ND4L_mRNA	274	320	AACCTAAACCTACTCCAATGCTAA	3	1	E4	0	0	none	14	3	-15.9	NA	1	NA	IV	NA	NA	39	NA	NA
L2-779547_1	MIMAT0000063_MirBase_let-7b_microRNA	1	22	TGAGGTAGTAGGTTGTGTGGTT	ENSG00000126216_ENST00000261965_TUBGCP3_mRNA	781	830	GTTGGGGTCACGACTCGCATGGACTTTAACTGCAAATCAGCCTTCTTCAC	1	1	E4	1	0	noseed_9nt_stem	18	4	-15.9	NA	1	NA	III	NA	0.156551	34	NA	NA
L2HS-1098611_2	MIMAT0000063_MirBase_let-7b_microRNA	1	22	TGAGGTAGTAGGTTGTGTGGTT	ENSG00000106351_ENST00000300176_AGFG2_mRNA	1534	1594	CCTCCAAACCTCCAACCACCAACCCCTTCTTGTAGCACTGTGTTTTTGGGGGGCCTCTTCC	2	1	E4	0	0	noncanonical_seed	18	6	-15.9	NA	1	1	III	NA	0.329144	5	NA	NA
L2HS-1213757_2	MIMAT0000063_MirBase_let-7b_microRNA	1	22	TGAGGTAGTAGGTTGTGTGGTT	ENSG00000133112_ENST00000379060_TPT1_mRNA	672	742	ATAACTGGCTTCTGCTTGTCATCCACACAACACCAGGACTTAAGACAAATGGGACTGATGTCATCTTGAGC	3	1	E4	0	0	noseed_9nt_stem	13	4	-15.9	NA	NA	1	III	0.2948	0.0107632	2544	1	NA
L2HS-3643882_1	MIMAT0000063_MirBase_let-7b_microRNA	1	22	TGAGGTAGTAGGTTGTGTGGTT	ENSG00000054654_ENST00000358025_SYNE2_mRNA	20980	21053	ACCACCTGCCTGATTGCCAAGGGTGCCCAGCACGTGGCCCCAGACCAATCTGAGTGACTTAGTGTTGGCAAGGT	1	1	E4	0	0	noncanonical_seed	15	4	-15.9	NA	NA	1	III	NA	-0.00041873	3	NA	NA
L2HS-410550_4	MIMAT0000063_MirBase_let-7b_microRNA	1	22	TGAGGTAGTAGGTTGTGTGGTT	ENSG00000197102_ENST00000360184_DYNC1H1_mRNA	12123	12178	ATCCACCGCCTGCTCCTGATCCAGGCTTTCCGGCCCGATCGCCTGTTGGCCATGGC	4	1	E4	0	0	noncanonical_seed	16	4	-15.9	NA	1	NA	I	NA	0.0288813	5	NA	NA
L2HS-718779_3	MIMAT0000063_MirBase_let-7b_microRNA	1	22	TGAGGTAGTAGGTTGTGTGGTT	ENSG00000179361_ENST00000346246_ARID3B_mRNA	4219	4268	AATAAACCTCTACCTCTTCACACAA	3	1	E4	0	0	7-mer	12	6	-15.9	NA	NA	1	I	NA	0.0688006	21	NA	NA
0727AHS-1355293_1	MIMAT0000063_MirBase_let-7b_microRNA	1	22	TGAGGTAGTAGGTTGTGTGGTT	ENSG00000124693_ENST00000244661_HIST1H3B_mRNA	125	202	ACCGCCCGGGCACTGTGGCTCTGCGCGAGATCCGCCGCTACCAAAAGTCGACCGAGTTGCTGATTCGGAAGCTGCCGT	2	2	E2,E4	0	0	noncanonical_seed	16	4	-15.8	NA	1	NA	III	NA	-0.292262	2780	NA	NA
L2HS-1687557_1	MIMAT0000063_MirBase_let-7b_microRNA	1	22	TGAGGTAGTAGGTTGTGTGGTT	ENSG00000198899_ENST00000361899_MT-ATP6_mRNA	273	318	ATTTACACCAACCACCCAACTATCTATAAACCTAGCCATGGCCATC	1	1	E4	1	0	none	17	5	-15.8	NA	1	NA	III	NA	NA	193	1	NA
L2HS-3918073_1	MIMAT0000063_MirBase_let-7b_microRNA	1	22	TGAGGTAGTAGGTTGTGTGGTT	ENSG00000178502_ENST00000319121_KLHL11_mRNA	953	1001	AAACCTACCTACCTTACTCGACATGTCAAACCAGAGAGGCTGGTAGCCA	1	1	E4	0	0	6-mer	13	6	-15.8	NA	1	NA	I	NA	0.0414257	11	NA	NA
0727AHS-512521_3	MIMAT0000063_MirBase_let-7b_microRNA	1	22	TGAGGTAGTAGGTTGTGTGGTT	ENSG00000076108_ENST00000379441_BAZ2A_mRNA	1269	1323	CAAACATCAACCTCTATCTTTGCCAGTCCCACCTCTCCACCTGTCCTAGGGGAGT	3	1	E2	0	0	noncanonical_seed	16	6	-15.7	NA	1	NA	II	NA	-0.0284717	5	NA	NA
L1-312254_2	MIMAT0000063_MirBase_let-7b_microRNA	1	22	TGAGGTAGTAGGTTGTGTGGTT	ENSG00000142408_ENST00000270458_CACNG8_mRNA	894	941	CCAGTTACCGCTTCCGCTACCGCCGCCGCTCCCGCTCTAGCTCCCGCT	10	2	E3,E4	1	0	noncanonical_seed	13	4	-15.7	NA	1	NA	III	NA	0.086089	357	1	NA
L2-1982522_1	MIMAT0000063_MirBase_let-7b_microRNA	1	22	TGAGGTAGTAGGTTGTGTGGTT	ENSG00000163935_ENST00000394752_SFMBT1_mRNA	2621	2667	ATCCACATCGCTGCCTCCAGATAGACAAAGGAGAAAAAGGGAGCTTC	3	1	E4	0	0	noncanonical_seed	14	6	-15.7	NA	1	NA	III	NA	0.534944	8	NA	NA
L2HS-3707944_1	MIMAT0000063_MirBase_let-7b_microRNA	1	22	TGAGGTAGTAGGTTGTGTGGTT	ENSG00000116396_ENST00000369787_KCNC4_mRNA	1270	1318	AATGACCACACCGACTTCAAGAACATCCCCATTGGCTTCTGGTGGGCTG	1	1	E4	0	0	noncanonical_seed	15	5	-15.7	NA	1	NA	III	NA	0.119007	7	NA	NA
L2HS-632040_3	MIMAT0000063_MirBase_let-7b_microRNA	1	22	TGAGGTAGTAGGTTGTGTGGTT	ENSG00000145495_ENST00000274140_MARCH6_mRNA	3679	3723	CACACCCACATCCTCTCTTTTCCACACACAACTATCTGTTTATTT	3	1	E4	0	0	noncanonical_seed	15	5	-15.7	NA	NA	1	III	0.388199	0.0138711	NA	NA	NA
L2HS-656615_3	MIMAT0000063_MirBase_let-7b_microRNA	1	22	TGAGGTAGTAGGTTGTGTGGTT	ENSG00000107719_ENST00000263563_KIAA1274_mRNA	4425	4470	ATCACCTCTCTGCCTCAGTTTCCCCATCTGTAAAATGGGAGAATAA	3	1	E4	0	0	noncanonical_seed	14	6	-15.7	NA	NA	1	I	NA	-0.195237	10	NA	NA
L2HS-818269_2	MIMAT0000063_MirBase_let-7b_microRNA	1	22	TGAGGTAGTAGGTTGTGTGGTT	ENSG00000100350_ENST00000397224_FOXRED2_mRNA	2204	2260	GGTCAGTCCCTCTTTCCCCGCAACCTCACACTCCCGCCAATGCGTGATTGCCAAAGA	2	1	E4	1	0	noseed_9nt_stem	15	3	-15.7	NA	NA	1	IV	NA	0.0606001	13	NA	NA
0727AHS-1365831_1	MIMAT0000063_MirBase_let-7b_microRNA	1	22	TGAGGTAGTAGGTTGTGTGGTT	ENSG00000078369_ENST00000378609_GNB1_mRNA	1444	1502	AACGTGGACACCCTACACCTCCCCTCAGAACTTCAAAAGGGCAAGATCTTTTTTCCTTC	1	1	E2	0	0	noncanonical_seed	13	5	-15.6	NA	NA	1	I	NA	-0.0549474	248	NA	NA
L2-1699795_1	MIMAT0000063_MirBase_let-7b_microRNA	1	22	TGAGGTAGTAGGTTGTGTGGTT	ENSG00000198786_ENST00000361567_MT-ND5_mRNA	1637	1687	AAAACCTGCCCCTACTCCTCCTAGACCTAACCTGACTAGAAAAGCTATTAC	5	1	E4	0	0	noncanonical_seed	17	5	-15.6	NA	1	NA	III	NA	-0.0949956	62	NA	NA
L2-1895130_1	MIMAT0000063_MirBase_let-7b_microRNA	1	22	TGAGGTAGTAGGTTGTGTGGTT	ENSG00000103460_ENST00000219746_TOX3_mRNA	159	208	ATTCCACACACCAAGCCTTGGGGACGAGGAATTCGAAATTCCACCAATCA	3	1	E4	0	0	noncanonical_seed	14	5	-15.6	NA	1	NA	III	NA	-0.0565495	1	NA	NA
L2-303325_2	MIMAT0000063_MirBase_let-7b_microRNA	1	22	TGAGGTAGTAGGTTGTGTGGTT	ENSG00000127616_ENST00000429416_SMARCA4_mRNA	4714	4770	TCCCCTAACCCACCCAACCTCACCAAGAAGATGAAGAAGATTGTGGATGCCGTGATC	5	1	E4	1	1	none	13	3	-15.6	NA	1	NA	IV	NA	-0.0144243	105	1	NA
L2HS-1531410_1	MIMAT0000063_MirBase_let-7b_microRNA	1	22	TGAGGTAGTAGGTTGTGTGGTT	ENSG00000244462_ENST00000374114_RBM12_mRNA	788	831	TTCCAAGCACAGCCTCTCCAATGAACACAGTCCCGCCGCCACCA	1	1	E4	0	0	noseed_9nt_stem	13	3	-15.6	NA	1	NA	IV	NA	-0.00975692	3	NA	1
L2HS-2739747_1	MIMAT0000063_MirBase_let-7b_microRNA	1	22	TGAGGTAGTAGGTTGTGTGGTT	ENSG00000165821_ENST00000327430_SALL2_mRNA	3809	3868	CCTGGAATTCCAGCTCCACCTCCACTACCACTCCAAGCCTGGCCCCACCAGTGCTGTTTG	1	1	E4	0	0	noncanonical_seed	14	4	-15.6	NA	NA	1	I	NA	-0.0826115	6	NA	NA
L2HS-3207424_1	MIMAT0000063_MirBase_let-7b_microRNA	1	22	TGAGGTAGTAGGTTGTGTGGTT	ENSG00000144554_ENST00000419585_FANCD2_mRNA	795	842	ATCACCAGCCTACCTGAGATCCTAGGGGATTCCCAGCACGCTGATGTG	1	1	E4	0	0	6-mer	16	3	-15.6	NA	1	NA	IV	NA	-0.14508	2	NA	NA
L2HS-995385_2	MIMAT0000063_MirBase_let-7b_microRNA	1	22	TGAGGTAGTAGGTTGTGTGGTT	ENSG00000145819_ENST00000378004_ARHGAP26_mRNA	3349	3400	GCAACCCAACCTACTCTAAAACCAAACCAAAAAAATAAAATAACACATCCTC	2	1	E4	0	0	noseed_9nt_stem	16	4	-15.6	NA	NA	1	I	1.09089	0.0255271	NA	NA	NA
L1HS-519174_2	MIMAT0000063_MirBase_let-7b_microRNA	1	22	TGAGGTAGTAGGTTGTGTGGTT	ENSG00000140374_ENST00000267950_ETFA_mRNA	193	247	TTAAATACCATTACTGCAGCCACACGCCTTGGAGGTGAAGTGTCCTGCTTAGTAG	2	1	E3	1	0	noncanonical_seed	18	5	-15.5	NA	1	NA	III	NA	0.0130908	245	NA	1
L2-2451728_1	MIMAT0000063_MirBase_let-7b_microRNA	1	22	TGAGGTAGTAGGTTGTGTGGTT	ENSG00000198899_ENST00000361899_MT-ATP6_mRNA	545	595	CAACCATTAACCTTCCCTCTACACTTATCATCTTCACAATTCTAATTCTAC	13	1	E4	0	0	noncanonical_seed	19	6	-15.5	NA	1	NA	III	NA	NA	284	1	NA
L2-2508119_1	MIMAT0000063_MirBase_let-7b_microRNA	1	22	TGAGGTAGTAGGTTGTGTGGTT	ENSG00000156983_ENST00000383829_BRPF1_mRNA	1971	2015	AAAATCACCAACCGCCTGACCATCCAAAGGAAGAGCCAGTTCATG	2	1	E4	0	0	none	14	3	-15.5	NA	1	NA	IV	NA	-0.0723566	2	NA	NA
L2HS-1249120_2	MIMAT0000063_MirBase_let-7b_microRNA	1	22	TGAGGTAGTAGGTTGTGTGGTT	ENSG00000172534_ENST00000310441_HCFC1_mRNA	6000	6059	AGGCCACCACCATACCCATTGTGCTGACACAGCAGGAGCTGGCTGCCCTGGTGCAGCAGC	2	1	E4	0	0	noncanonical_seed	16	4	-15.5	NA	1	NA	III	NA	-0.211187	11	NA	NA
L2HS-3396454_1	MIMAT0000063_MirBase_let-7b_microRNA	1	22	TGAGGTAGTAGGTTGTGTGGTT	ENSG00000213079_ENST00000367178_RBM16_mRNA	4247	4290	AGCCACCACCTATACCAGTACAGAATGATCCTGAACTTTATGAA	1	1	E4	0	0	none	14	4	-15.5	NA	1	NA	III	NA	-0.103089	17	NA	NA
L2-303366_2	MIMAT0000063_MirBase_let-7b_microRNA	1	22	TGAGGTAGTAGGTTGTGTGGTT	ENSG00000141027_ENST00000268712_NCOR1_mRNA	8018	8082	ATCTATCTTTTTAACCCTAGCCTTCTAAACAACCTCATACAGCCCAGTTACATAATGTTGGCTGT	3	1	E4	1	0	noncanonical_seed	18	5	-15.4	NA	NA	1	III	0.26184	-0.0591211	45	NA	NA
L2HS-1325385_2	MIMAT0000063_MirBase_let-7b_microRNA	1	22	TGAGGTAGTAGGTTGTGTGGTT	ENSG00000105197_ENST00000314349_TIMM50_mRNA	873	923	ACCAGCCACCCTACACGCTCGTTTTGGAGCTCACCGGCGTCCTCTTGCATC	2	1	E4	0	0	noseed_9nt_stem	16	4	-15.4	NA	1	NA	III	NA	-0.0227258	67	NA	NA
L2HS-231684_6	MIMAT0000063_MirBase_let-7b_microRNA	1	22	TGAGGTAGTAGGTTGTGTGGTT	ENSG00000228253_ENST00000361851_J01415-5_mRNA	1	58	ATGCCCCAACTAAATACTACCGTATGGCCCACCATAATTACCCCCATACTCCTTACAC	11	1	E4	0	0	noncanonical_seed	15	4	-15.4	NA	1	NA	I	NA	NA	224	NA	NA
L2HS-244747_5	MIMAT0000063_MirBase_let-7b_microRNA	1	22	TGAGGTAGTAGGTTGTGTGGTT	ENSG00000081791_ENST00000432126_KIAA0141_mRNA	1625	1670	TATTCCCCCACACCCCTACCCACTGGAAAGGAGTGTTGTAAGACTA	5	1	E4	1	0	none	14	3	-15.4	NA	1	NA	IV	NA	-0.0671196	2	NA	NA
L2HS-2743260_1	MIMAT0000063_MirBase_let-7b_microRNA	1	22	TGAGGTAGTAGGTTGTGTGGTT	ENSG00000197586_ENST00000376652_ENTPD6_mRNA	967	1024	CCTGCAGGCCTCCCCACCCGGCTACCTGACGGCACTGCGGATGTTTAACAGGACCTAC	1	1	E4	0	0	6-mer	14	5	-15.4	NA	1	NA	I	NA	-0.00684447	5	NA	NA
TA1-4595064-1_1	MIMAT0000063_MirBase_let-7b_microRNA	1	22	TGAGGTAGTAGGTTGTGTGGTT	ENSG00000106392_ENST00000223122_C1GALT1_mRNA	1057	1118	TATACAGATATCAACCTACCTTACCTGAACGTATACTAAAGGAAATTAGTCAAGCAAACAAA	1	1	E5	1	0	6-mer	16	5	-15.4	NA	1	NA	II	NA	0.0488878	NA	NA	NA
L1HS-1437309_1	MIMAT0000063_MirBase_let-7b_microRNA	1	22	TGAGGTAGTAGGTTGTGTGGTT	ENSG00000198860_ENST00000361641_TSEN15_mRNA	1514	1558	TTAAACCTACTGTCTCTGTCATAACTTGTCAACACTGCTGTATGA	5	2	E3,E4	1	0	noncanonical_seed	13	6	-15.3	NA	NA	1	I	-0.03994	-0.0740402	5	NA	NA
L2-1818742_1	MIMAT0000063_MirBase_let-7b_microRNA	1	22	TGAGGTAGTAGGTTGTGTGGTT	ENSG00000110318_ENST00000263468_KIAA1377_mRNA	6029	6077	CACGCACCTCTACTCCCAGCTACTAGGAGGCTGAGGCAGGAGAATCGTT	3	1	E4	0	0	none	14	3	-15.3	NA	NA	1	IV	-0.052776	-0.0245002	1	NA	NA
L2HS-1687575_1	MIMAT0000063_MirBase_let-7b_microRNA	1	22	TGAGGTAGTAGGTTGTGTGGTT	ENSG00000112079_ENST00000229812_STK38_mRNA	2212	2265	TAGTTTCTACCCATACCTCAGCCTCAGGCGAGTGGCTTATAGCCTCCATTCATG	1	1	E4	1	0	7-mer	18	5	-15.3	NA	NA	1	III	-0.219826	0.528246	6	NA	NA
L2HS-2437919_1	MIMAT0000063_MirBase_let-7b_microRNA	1	22	TGAGGTAGTAGGTTGTGTGGTT	ENSG00000035141_ENST00000037869_FAM136A_mRNA	428	476	GACCACATGCACCTCATCCCAACTATGACCAAGAAGATGAAGGAGGCTC	1	1	E4	0	0	noncanonical_seed	16	5	-15.3	NA	1	NA	III	NA	0.0304156	21	NA	NA
L2HS-2995893_1	MIMAT0000063_MirBase_let-7b_microRNA	1	22	TGAGGTAGTAGGTTGTGTGGTT	ENSG00000130723_ENST00000357304_BAT2L_mRNA	875	920	CACCCACCTACATACCATGACATGCTTCCTGCTTTTATGTGTTCGC	1	1	E4	0	0	noncanonical_seed	17	6	-15.3	NA	1	NA	III	NA	0.054318	13	NA	NA
L2HS-3486319_1	MIMAT0000063_MirBase_let-7b_microRNA	1	22	TGAGGTAGTAGGTTGTGTGGTT	ENSG00000108639_ENST00000225777_SYNGR2_mRNA	595	659	ACTGCCTACGCCTCCTACCCAGGTGCATCTGTGGACAACTACCAACAGCCACCCTTCACCCAGAA	1	1	E4	0	0	noncanonical_seed	17	5	-15.3	NA	1	NA	II	NA	-0.0144456	9	NA	NA
L2HS-609078_3	MIMAT0000063_MirBase_let-7b_microRNA	1	22	TGAGGTAGTAGGTTGTGTGGTT	ENSG00000175182_ENST00000340957_FAM131A_mRNA	80	123	CCGCGACCCTACCCTCTGCAAGGCGATGGCCCGCGCCCCGAGCG	3	1	E4	0	0	none	14	4	-15.3	1	NA	NA	III	NA	0.288449	NA	NA	NA
0727AHS-700582_2	MIMAT0000063_MirBase_let-7b_microRNA	1	22	TGAGGTAGTAGGTTGTGTGGTT	ENSG00000234507_ENST00000383108_BRD2_mRNA	3479	3523	CAGCCCCACCTGCCCTGCCTACAGGTTATGATTCAGAGGAGGAGG	2	1	E2	0	0	noncanonical_seed	15	5	-15.2	NA	1	NA	V	NA	NA	70	NA	NA
L2-779452_1	MIMAT0000063_MirBase_let-7b_microRNA	1	22	TGAGGTAGTAGGTTGTGTGGTT	ENSG00000160049_ENST00000377038_DFFA_mRNA	2362	2405	GCTCACTGCAACCCCCACCTCCCAGGTTCAAGCGATTCTCCTGT	1	1	E4	1	0	noncanonical_seed	15	5	-15.2	NA	NA	1	III	0.239987	-0.0804244	65	NA	NA
L2-779664_1	MIMAT0000063_MirBase_let-7b_microRNA	1	22	TGAGGTAGTAGGTTGTGTGGTT	ENSG00000130706_ENST00000253003_ADRM1_mRNA	1311	1355	GTTGCACACCCTCACCTCCCACCCACTGATTATTAATAAAGTCTT	5	1	E4	1	0	noncanonical_seed	13	5	-15.2	NA	NA	1	II	NA	0.135053	173	1	1
L2HS-1687331_1	MIMAT0000063_MirBase_let-7b_microRNA	1	22	TGAGGTAGTAGGTTGTGTGGTT	ENSG00000089685_ENST00000301633_BIRC5_mRNA	1072	1120	TTATCTGTCACACCTGTGCCTCCTCAGAGGACAGTTTTTTTGTTGTTGT	1	1	E4	1	0	none	15	4	-15.2	NA	NA	1	III	0.133415	0.0583588	28	NA	NA
L2HS-3684366_1	MIMAT0000063_MirBase_let-7b_microRNA	1	22	TGAGGTAGTAGGTTGTGTGGTT	ENSG00000198763_ENST00000361453_MT-ND2_mRNA	958	1008	ACAAAACCCACCCCATTCCTCCCCACACTCATCGCCCTTACCACGCTACTC	1	1	E4	0	0	noncanonical_seed	14	4	-15.2	NA	1	NA	III	NA	NA	143	NA	NA
L2HS-734046_3	MIMAT0000063_MirBase_let-7b_microRNA	1	22	TGAGGTAGTAGGTTGTGTGGTT	ENSG00000067177_ENST00000339490_PHKA1_mRNA	3019	3067	AACCCAGCCTGGCCTCTTTGCTGAAATGTTTCGACTTCGAATTGGTCTG	3	1	E4	0	0	noncanonical_seed	16	5	-15.2	NA	1	NA	III	NA	0.0376127	10	NA	NA
0727AHS-677510_2	MIMAT0000063_MirBase_let-7b_microRNA	1	22	TGAGGTAGTAGGTTGTGTGGTT	ENSG00000124789_ENST00000262077_NUP153_mRNA	4568	4623	TTTCGTTACAGAAGCCCCACCCTGCCTCACCCACCCTTTTTTAAATAAATAAATAG	2	1	E2	1	0	noncanonical_seed	17	6	-15.1	NA	NA	1	III	-0.879871	-0.00511036	74	NA	NA
L2-1426391_1	MIMAT0000063_MirBase_let-7b_microRNA	1	22	TGAGGTAGTAGGTTGTGTGGTT	ENSG00000204469_ENST00000376033_BAT2_mRNA	1769	1816	CTGCTGCCCCTTCTACCCCAGCTCCACCACCTGCAGTCCCTAAAGAAC	4	1	E4	0	0	none	15	3	-15.1	NA	1	NA	V	NA	NA	9	NA	NA
L2-2122106_1	MIMAT0000063_MirBase_let-7b_microRNA	1	22	TGAGGTAGTAGGTTGTGTGGTT	ENSG00000109971_ENST00000227378_HSPA8_mRNA	55	102	AGCCAGGCCTACACCCCAGCAACCATGTCCAAGGGACCTGCAGTTGGT	1	1	E4	0	0	none	16	4	-15.1	NA	1	NA	IV	NA	NA	374	NA	NA
L2-2302398_1	MIMAT0000063_MirBase_let-7b_microRNA	1	22	TGAGGTAGTAGGTTGTGTGGTT	ENSG00000100380_ENST00000216218_ST13_mRNA	608	654	ACCACCTGCTACTCAGAAAGCTAAATCAGAAGAAAATACCAAGGAAG	6	1	E4	0	0	noncanonical_seed	14	5	-15.1	NA	1	NA	I	NA	0.127295	46	NA	NA
L2-2453061_1	MIMAT0000063_MirBase_let-7b_microRNA	1	22	TGAGGTAGTAGGTTGTGTGGTT	ENSG00000087460_ENST00000265620_GNAS_mRNA	1099	1142	AACCAGACCAACCGCCTGCAGGAGGCTCTGAACCTCTTCAAGAG	1	1	E4	0	0	noncanonical_seed	18	5	-15.1	NA	1	NA	III	NA	0.0228053	86	NA	NA
L2HS-1374504_2	MIMAT0000063_MirBase_let-7b_microRNA	1	22	TGAGGTAGTAGGTTGTGTGGTT	ENSG00000084754_ENST00000380649_HADHA_mRNA	2693	2738	AAGCCACCTCTCTGCCTGTTCCTCCCAAGAGGCCAGGGTGGCCAGG	2	1	E4	0	0	none	14	4	-15.1	NA	NA	1	III	0.682112	0.0929608	20	NA	NA
L2HS-860381_2	MIMAT0000063_MirBase_let-7b_microRNA	1	22	TGAGGTAGTAGGTTGTGTGGTT	ENSG00000177731_ENST00000327031_FLII_mRNA	881	941	TCCCGAAATCAGCTCACCTCACTGCCCTCAGCCATTTGCAAGCTGAGCAAGCTGAAGAAGC	2	1	E4	0	0	noncanonical_seed	16	6	-15.1	NA	1	NA	I	NA	-0.0452694	9	NA	NA
TA1-4595060-1_1	MIMAT0000063_MirBase_let-7b_microRNA	1	22	TGAGGTAGTAGGTTGTGTGGTT	ENSG00000169083_ENST00000374690_AR_mRNA	9111	9180	ACTTCCCACATAAGCTACTTAACAAGATTGTCATGGAGCTGCAGATTCCATTGCCCACCAAAGACTAGAA	1	1	E5	1	0	noncanonical_seed	15	5	-15.1	NA	NA	1	III	-0.1539	NA	3	NA	NA
L2-2429226_1	MIMAT0000063_MirBase_let-7b_microRNA	1	22	TGAGGTAGTAGGTTGTGTGGTT	ENSG00000123416_ENST00000336023_TUBA1B_mRNA	1287	1330	AACTACCAGCCTCCCACTGTGGTGCCTGGTGGAGACCTGGCCAA	2	1	E4	0	0	noseed_9nt_stem	19	5	-15	NA	1	NA	III	NA	-0.00312841	382	NA	NA
L2-303360_2	MIMAT0000063_MirBase_let-7b_microRNA	1	22	TGAGGTAGTAGGTTGTGTGGTT	ENSG00000198786_ENST00000361567_MT-ND5_mRNA	1331	1377	ACGAAAATAACCCCACCCTACTAAACCCCATTAAACGCCTGGCAGCC	2	1	E4	1	0	noseed_9nt_stem	18	5	-15	NA	1	NA	I	NA	-0.0949956	58	NA	NA
L2HS-1343995_2	MIMAT0000063_MirBase_let-7b_microRNA	1	22	TGAGGTAGTAGGTTGTGTGGTT	ENSG00000142864_ENST00000370994_SERBP1_mRNA	3010	3070	ACACATACGTGCTACCCAGAGATTAATTTAGTCCATATGAACTATTGACCCATTGTTCATT	2	1	E4	0	0	noncanonical_seed	16	5	-15	NA	NA	1	II	0.319962	-0.0104506	887	1	NA
L2HS-3629899_1	MIMAT0000063_MirBase_let-7b_microRNA	1	22	TGAGGTAGTAGGTTGTGTGGTT	ENSG00000130818_ENST00000253115_ZNF426_mRNA	1136	1185	ACCCAGCCTACCTCAGTATTCACATGCGAACCCACACTGGGGAGAAACCA	1	1	E4	0	0	8-mer	14	5	-15	NA	1	NA	I	NA	0.0257371	8	NA	NA
TA1-4595111-1_1	MIMAT0000063_MirBase_let-7b_microRNA	1	22	TGAGGTAGTAGGTTGTGTGGTT	ENSG00000131732_ENST00000254037_ZCCHC9_mRNA	3250	3318	CAAGCCAAAACCTACCAAAGCGTAAACAACTTGAAGCCAATAGGCTATCCCTCAAAAATGATGCACCCC	1	1	E5	1	0	none	15	3	-15	NA	1	NA	IV	NA	0.0574431	17	NA	1
TAON-3930061-1_1	MIMAT0000063_MirBase_let-7b_microRNA	1	22	TGAGGTAGTAGGTTGTGTGGTT	ENSG00000102710_ENST00000350612_FAM48A_mRNA	2674	2733	TACAAACTTTATACAGAAGCACAACCTTATCATTTTTAAATAAAAACAGGGAAATGGTTT	1	1	E6	1	0	noseed_9nt_stem	13	4	-15	NA	NA	1	II	-0.175872	0.0248175	NA	NA	NA
L2-955078_1	MIMAT0000063_MirBase_let-7b_microRNA	1	22	TGAGGTAGTAGGTTGTGTGGTT	ENSG00000157933_ENST00000378536_SKI_mRNA	3238	3284	TCCACAACCTTCCCTTCTCTTTCTATTCCCCAGTGAACTGAGGTTTT	2	1	E4	0	0	none	14	4	-14.9	NA	NA	1	II	0.38776	0.218613	48	1	1
L2HS-1129270_2	MIMAT0000063_MirBase_let-7b_microRNA	1	22	TGAGGTAGTAGGTTGTGTGGTT	ENSG00000112290_ENST00000392589_WASF1_mRNA	2299	2352	CCATCAACCCTACCTGTAATCAGTGATGCCAGGAGTGTGCTACTGGAAGCAATA	2	1	E4	0	0	6-mer	15	5	-14.9	NA	1	NA	III	NA	-0.138505	29	NA	NA
L2HS-196715_6	MIMAT0000063_MirBase_let-7b_microRNA	1	22	TGAGGTAGTAGGTTGTGTGGTT	ENSG00000113583_ENST00000231512_C5orf15_mRNA	517	562	ATCCCTCGCCTACTCCTCTGTCTCAAGAGGAAGCTGATAACAATGA	6	1	E4	1	0	noncanonical_seed	11	5	-14.9	NA	1	NA	I	NA	-0.102618	12	NA	1
L2HS-2880445_1	MIMAT0000063_MirBase_let-7b_microRNA	1	22	TGAGGTAGTAGGTTGTGTGGTT	ENSG00000181222_ENST00000322644_POLR2A_mRNA	6063	6123	CCCACCAGCCCCACCTACAGTCTCACAAGCCCGGCTATCAGCCCGGATGACAGTGACGAGG	1	1	E4	0	0	noncanonical_seed	18	5	-14.9	NA	1	NA	III	NA	-0.0476717	48	NA	NA
L2HS-3494985_1	MIMAT0000063_MirBase_let-7b_microRNA	1	22	TGAGGTAGTAGGTTGTGTGGTT	ENSG00000123908_ENST00000220592_EIF2C2_mRNA	1791	1839	CTGTCCAACCTCTGCCTGAAGATCAACGTCAAGCTGGGAGGCGTGAACA	1	1	E4	0	0	noncanonical_seed	12	5	-14.9	NA	1	NA	I	NA	0.503188	NA	NA	NA
L2HS-818367_2	MIMAT0000063_MirBase_let-7b_microRNA	1	22	TGAGGTAGTAGGTTGTGTGGTT	ENSG00000162063_ENST00000397066_CCNF_mRNA	3797	3843	AAGCACCCAACCACGCCCAGCTAATTTTTGTATTTTCGGTAGAGACG	2	1	E4	1	0	noncanonical_seed	17	5	-14.9	NA	NA	1	IV	0.0140711	-0.0511369	1	1	NA
TA1-4594116-1_1	MIMAT0000063_MirBase_let-7b_microRNA	1	22	TGAGGTAGTAGGTTGTGTGGTT	ENSG00000168763_ENST00000305510_CNNM3_mRNA	1490	1552	TATAAAGTAACAATCTCGCCTCAGCTGCTCTTGGCCACCCAGCGCTTCCTGTCCCGAGAAGTG	1	1	E5	1	0	noncanonical_seed	15	4	-14.9	NA	1	NA	IV	NA	0.0614563	3	NA	NA
TAON-3930009-1_1	MIMAT0000063_MirBase_let-7b_microRNA	1	22	TGAGGTAGTAGGTTGTGTGGTT	ENSG00000125844_ENST00000360807_RRBP1_mRNA	3293	3361	CCAACCAACCTACACAGCGTTATCCAGGCCCAACTTCCGGTAGCTCCGAGAGAAGCCATGAGAGACAAG	1	1	E6	1	0	none	15	3	-14.9	NA	NA	1	V	NA	-0.000729771	NA	NA	NA
A12-53776_91	MIMAT0000063_MirBase_let-7b_microRNA	1	22	TGAGGTAGTAGGTTGTGTGGTT	ENSG00000198888_ENST00000361390_MT-ND1_mRNA	783	829	CAAGACCCTACTTCTAACCTCCCTGTTCTTATGAATTCGAACAGCAT	99	1	E1	0	0	noncanonical_seed	16	5	-14.8	NA	1	NA	I	NA	NA	83	NA	NA
L2-523392_2	MIMAT0000063_MirBase_let-7b_microRNA	1	22	TGAGGTAGTAGGTTGTGTGGTT	ENSG00000174231_ENST00000304992_PRPF8_mRNA	2913	2974	AAGCCTGCAGACACAGAACCACCTCCGCTGCTTGTTTACAAGTGGTGTCAAGGCATCAATAA	6	1	E4	0	0	noncanonical_seed	15	5	-14.8	NA	1	NA	II	NA	-0.0243583	33	NA	NA
L2-779642_1	MIMAT0000063_MirBase_let-7b_microRNA	1	22	TGAGGTAGTAGGTTGTGTGGTT	ENSG00000122591_ENST00000432176_FAM126A_mRNA	1515	1563	TTAACAACCAGCCAATCCCTACCTAAGCCTAGTAGCCATGGTTTGGCTA	2	1	E4	1	0	6-mer	16	5	-14.8	NA	1	NA	III	NA	0.0749298	5	NA	NA
L2HS-1414015_2	MIMAT0000063_MirBase_let-7b_microRNA	1	22	TGAGGTAGTAGGTTGTGTGGTT	ENSG00000113356_ENST00000399107_POLR3G_mRNA	297	352	AAACCACCCCCACTATTTCCTGATACAGATTATAAACCAGTGCCACTGAAAACAGG	2	1	E4	0	0	noncanonical_seed	16	6	-14.8	NA	1	NA	III	NA	0.136341	14	NA	NA
L2HS-1775256_1	MIMAT0000063_MirBase_let-7b_microRNA	1	22	TGAGGTAGTAGGTTGTGTGGTT	ENSG00000101384_ENST00000254958_JAG1_mRNA	1434	1480	TTGCTGAGCACGCCTGCCTCTCTGATCCCTGTCACAACAGAGGCAGC	1	1	E4	0	0	none	17	4	-14.8	NA	1	NA	III	NA	-0.100112	1	NA	NA
L2HS-2919368_1	MIMAT0000063_MirBase_let-7b_microRNA	1	22	TGAGGTAGTAGGTTGTGTGGTT	ENSG00000134824_ENST00000278840_FADS2_mRNA	2390	2442	CATTCCACCGCCTCCCCAACTTGAGCCTGTGACCTTGGGACCAAAGGGGGAGT	1	1	E4	0	0	none	16	4	-14.8	NA	NA	1	III	0.425824	-0.128188	1	NA	NA
L2HS-990211_2	MIMAT0000063_MirBase_let-7b_microRNA	1	22	TGAGGTAGTAGGTTGTGTGGTT	ENSG00000235712_ENST00000415909_RXRB_mRNA	518	563	GCCACCCCTACCCCCTTCAACAGCTCCATCCCTTGGAGGCTCTGGG	2	1	E4	0	0	none	15	4	-14.8	NA	1	NA	III	NA	NA	NA	NA	NA
0727AHS-319459_5	MIMAT0000063_MirBase_let-7b_microRNA	1	22	TGAGGTAGTAGGTTGTGTGGTT	ENSG00000197958_ENST00000361436_RPL12_mRNA	57	113	TCCGGGTTCATCCGACACCAGCCGCCTCCACCATGCCGCCGAAGTTCGACCCCAACG	5	1	E2	1	0	none	15	4	-14.7	1	NA	NA	V	NA	NA	409	NA	NA
L1-1260865_1	MIMAT0000063_MirBase_let-7b_microRNA	1	22	TGAGGTAGTAGGTTGTGTGGTT	ENSG00000243452_ENST00000369187_NBPF15_mRNA	2964	3041	ATCCTTGGCTGAGGATTGTATTTCAGAACCACCAACTGCTCTTGACAATTGTTAACCCGCTAGGCTCCTTTGGTTAGA	2	2	E3,E4	0	0	noncanonical_seed	18	5	-14.7	NA	NA	1	III	-0.619531	NA	148	NA	NA
L2-234496_3	MIMAT0000063_MirBase_let-7b_microRNA	1	22	TGAGGTAGTAGGTTGTGTGGTT	ENSG00000100393_ENST00000263253_EP300_mRNA	6865	6914	CATGCCACCCTACTTGCCCAGGACTCAAGCTGCTGGCCCTGTGTCCCAGG	4	1	E4	0	0	none	15	3	-14.7	NA	1	NA	III	NA	-0.110489	NA	NA	1
L2HS-1380592_2	MIMAT0000063_MirBase_let-7b_microRNA	1	22	TGAGGTAGTAGGTTGTGTGGTT	ENSG00000082781_ENST00000296181_ITGB5_mRNA	664	716	AAGACCACCTTCCAGCTACAGGTTCGCCAGGTGGAGGACTATCCTGTGGACCT	2	1	E4	0	0	none	13	3	-14.7	NA	1	NA	V	NA	0.0353424	2	NA	NA
L2HS-2904592_1	MIMAT0000063_MirBase_let-7b_microRNA	1	22	TGAGGTAGTAGGTTGTGTGGTT	ENSG00000164944_ENST00000297591_KIAA1429_mRNA	506	558	CCACCGCCACCACCTCCCCAGCCACAACCAAGTTTGAAAAGGAATCCAAAACA	1	1	E4	0	0	none	15	3	-14.7	NA	1	NA	IV	NA	0.0196065	6	NA	NA
L2-1982486_1	MIMAT0000063_MirBase_let-7b_microRNA	1	22	TGAGGTAGTAGGTTGTGTGGTT	ENSG00000082397_ENST00000341928_EPB41L3_mRNA	907	949	ATCCACCAGACCCTGCCCAACTATCTGAAGATATCACCAGGTA	3	1	E4	0	0	noncanonical_seed	16	5	-14.6	NA	1	NA	V	NA	-0.0963905	3	NA	NA
L2-507131_2	MIMAT0000063_MirBase_let-7b_microRNA	1	22	TGAGGTAGTAGGTTGTGTGGTT	ENSG00000114315_ENST00000232424_HES1_mRNA	1088	1134	AGGCCACCCCTCCTCCTAAACTCCCCAACCCACCTCTCTTCCCTCCG	3	1	E4	0	0	none	14	5	-14.6	NA	NA	1	V	NA	-0.243195	19	NA	NA
L2HS-741593_3	MIMAT0000063_MirBase_let-7b_microRNA	1	22	TGAGGTAGTAGGTTGTGTGGTT	ENSG00000134247_ENST00000393203_PTGFRN_mRNA	3758	3814	AAAGAAGCCACCACTATTCCTCTCTCTTGCCCATTGTGGGGGGCAAAGGCATTGGTC	3	1	E4	0	0	noncanonical_seed	15	5	-14.6	NA	NA	1	III	-0.12991	0.26376	14	NA	NA
A12-1333779_1	MIMAT0000063_MirBase_let-7b_microRNA	1	22	TGAGGTAGTAGGTTGTGTGGTT	ENSG00000126062_ENST00000266025_TMEM115_mRNA	2065	2122	TTCCCTCTGCTGTGGCGGTGACTGCTTCTGGACCAGAACAGCTCCAGCTCCCAGGTAT	1	1	E1	0	0	none	16	3	-14.5	NA	NA	1	IV	NA	0.0295351	114	1	NA
A12-1593145_1	MIMAT0000063_MirBase_let-7b_microRNA	1	22	TGAGGTAGTAGGTTGTGTGGTT	ENSG00000154655_ENST00000284898_L3MBTL4_mRNA	1666	1708	GGTTTGGAATACTCGGTGGAGCAGGCGCAGCAGGTGCTTCACC	1	1	E1	1	0	noncanonical_seed	14	6	-14.5	NA	1	NA	II	NA	-0.0414235	8	NA	NA
L1-485282_1	MIMAT0000063_MirBase_let-7b_microRNA	1	22	TGAGGTAGTAGGTTGTGTGGTT	ENSG00000107669_ENST00000369043_ATE1_mRNA	1836	1885	AAAACTGCATTATGACCTAGCCCCCATAATTGGGATTTATCATTTTGGAG	3	1	E3	1	0	noseed_9nt_stem	17	3	-14.5	NA	NA	1	IV	-0.260828	0.173432	30	1	NA
L1HS-1710285_1	MIMAT0000063_MirBase_let-7b_microRNA	1	22	TGAGGTAGTAGGTTGTGTGGTT	ENSG00000167770_ENST00000301453_OTUB1_mRNA	1396	1445	ACACTACGATATCCTCTACAAATAGGGCTGGCTCCAGCCCGCTGCTGCCC	1	1	E3	0	0	noncanonical_seed	13	4	-14.5	NA	1	NA	I	NA	-0.108739	17	NA	1
L2-1723671_1	MIMAT0000063_MirBase_let-7b_microRNA	1	22	TGAGGTAGTAGGTTGTGTGGTT	ENSG00000143373_ENST00000324048_ZNF687_mRNA	3390	3438	CCCATGCCCACCTCTACTCCCAGCATCCCAGCTTCCAAACTCAGCAGGC	2	1	E4	0	0	noncanonical_seed	15	4	-14.5	NA	1	NA	IV	NA	-0.242204	5	NA	NA
L2HS-1333052_2	MIMAT0000063_MirBase_let-7b_microRNA	1	22	TGAGGTAGTAGGTTGTGTGGTT	ENSG00000170445_ENST00000504156_HARS_mRNA	1417	1462	ACCATCTGCTCCTCAGTAGACAAGCTGGACAAGGTGTCCTGGGAAG	2	1	E4	0	0	noncanonical_seed	14	5	-14.5	NA	1	NA	I	NA	0.205211	6	NA	NA
L2HS-244749_5	MIMAT0000063_MirBase_let-7b_microRNA	1	22	TGAGGTAGTAGGTTGTGTGGTT	ENSG00000154001_ENST00000337537_PPP2R5E_mRNA	609	654	CTCAGCACCAACTACTCCTCCATCAGTGGATAAAGTAGACGGATTT	5	1	E4	1	0	noncanonical_seed	13	5	-14.5	NA	1	NA	II	NA	0.0129584	11	NA	NA
L2HS-2453958_1	MIMAT0000063_MirBase_let-7b_microRNA	1	22	TGAGGTAGTAGGTTGTGTGGTT	ENSG00000119906_ENST00000238961_FAM178A_mRNA	3110	3161	GAACTCTCCAGTCATCCCCACAACCTCCTGTGGTTGGTACAGCTGGTCCCTA	1	1	E4	0	0	none	13	2	-14.5	NA	1	NA	V	NA	0.185681	1	NA	NA
L2HS-572287_3	MIMAT0000063_MirBase_let-7b_microRNA	1	22	TGAGGTAGTAGGTTGTGTGGTT	ENSG00000131504_ENST00000398557_DIAPH1_mRNA	4788	4840	GACCATCCCAACACCTCACCCTCTGTCTACAAGGAAATGGGAGGTGGAGCCTC	4	1	E4	0	0	noncanonical_seed	16	5	-14.5	NA	NA	1	V	-0.503692	-0.0665255	34	1	NA
0727A-1096624_1	MIMAT0000063_MirBase_let-7b_microRNA	1	22	TGAGGTAGTAGGTTGTGTGGTT	ENSG00000198837_ENST00000361217_DENND4B_mRNA	5078	5124	CACCAACCTACCCAGTTTGTTCGTGCTGATGTTGGGGGAGATCTGGG	2	1	E2	0	0	none	13	2	-14.4	NA	NA	1	V	0.227321	0.10147	18	NA	NA
L1HS-152234_6	MIMAT0000063_MirBase_let-7b_microRNA	1	22	TGAGGTAGTAGGTTGTGTGGTT	ENSG00000163848_ENST00000360647_ZNF148_mRNA	3524	3585	CATACTTTCAGAACTTTTACCAAAACACACAACTGTTGAAGCAGTCACTTCTCTATGGAAGT	6	1	E3	0	0	noncanonical_seed	16	5	-14.4	NA	NA	1	II	-0.7486	0.0114937	31	1	NA
L2HS-1060079_2	MIMAT0000063_MirBase_let-7b_microRNA	1	22	TGAGGTAGTAGGTTGTGTGGTT	ENSG00000124160_ENST00000290231_NCOA5_mRNA	2263	2333	AGCCACCACCTTTGTTCATTGTGAACCTACCAAGGCTTTCCAGCTTCATACACATTGACCAGAGCTCAAGC	3	1	E4	0	0	noncanonical_seed	19	5	-14.4	NA	NA	1	III	0.258353	-0.0293106	6	NA	NA
L2HS-226997_6	MIMAT0000063_MirBase_let-7b_microRNA	1	22	TGAGGTAGTAGGTTGTGTGGTT	ENSG00000132142_ENST00000452074_ACACA_mRNA	10425	10476	AGCAATCTGACATTCCCACAGCCCCTCAAACATGCAAGGCTACTAAGGCAGG	6	1	E4	0	0	none	14	4	-14.4	NA	NA	1	II	-0.108591	0.00177843	51	NA	NA
TAON-3929977-1_1	MIMAT0000063_MirBase_let-7b_microRNA	1	22	TGAGGTAGTAGGTTGTGTGGTT	ENSG00000101782_ENST00000339486_RIOK3_mRNA	1768	1829	AAGCCTACTATCAAACTCTTCATTTGATGCGGCAGTTATATCATGAATGTACGCTTGTCCAT	1	1	E6	1	0	noncanonical_seed	11	4	-14.4	NA	1	NA	I	NA	0.0131976	27	NA	NA
L1-150798_3	MIMAT0000063_MirBase_let-7b_microRNA	1	22	TGAGGTAGTAGGTTGTGTGGTT	ENSG00000198938_ENST00000362079_MT-CO3_mRNA	1	69	ATGACCCACCAATCACATGCCTATCATATAGTAAAACCCAGCCCATGACCCCTAACAGGGGCCCTCTCA	83	3	E3,E4,E5	1	1	noncanonical_seed	14	5	-14.3	NA	1	NA	III	NA	NA	377	NA	NA
L1HS-222968_5	MIMAT0000063_MirBase_let-7b_microRNA	1	22	TGAGGTAGTAGGTTGTGTGGTT	ENSG00000130414_ENST00000252711_NDUFA10_mRNA	405	453	AAGCCCCTCGCCACCGACTATAATGGCAACTGTAGTTTGGAGAAATTTT	5	1	E3	0	0	none	14	3	-14.3	NA	1	NA	V	NA	-0.106527	110	1	NA
L2-1670822_1	MIMAT0000063_MirBase_let-7b_microRNA	1	22	TGAGGTAGTAGGTTGTGTGGTT	ENSG00000198938_ENST00000362079_MT-CO3_mRNA	520	571	ACCCTCCTACAAGCCTCAGAGTACTTCGAGTCTCCCTTCACCATTTCCGACG	6	1	E4	0	0	noncanonical_seed	14	5	-14.3	NA	1	NA	I	NA	NA	205	NA	NA
L2HS-1131831_2	MIMAT0000063_MirBase_let-7b_microRNA	1	22	TGAGGTAGTAGGTTGTGTGGTT	ENSG00000166851_ENST00000300093_PLK1_mRNA	1112	1164	CCAGCAACCGGAAGCCCCTCACAGTCCTCAATAAAGGCTTGGAGAACCCCCTG	2	1	E4	0	0	none	15	4	-14.3	NA	1	NA	V	NA	0.0395788	33	1	NA
L2HS-1687578_1	MIMAT0000063_MirBase_let-7b_microRNA	1	22	TGAGGTAGTAGGTTGTGTGGTT	ENSG00000168488_ENST00000336783_ATXN2L_mRNA	3209	3253	AGCTTCCACACCCTCACCCTACCCCTACATCGGACACCCCCAAGG	1	1	E4	1	0	noncanonical_seed	14	4	-14.3	NA	1	NA	V	NA	-0.0773481	81	NA	NA
0727AHS-504798_3	MIMAT0000063_MirBase_let-7b_microRNA	1	22	TGAGGTAGTAGGTTGTGTGGTT	ENSG00000110107_ENST00000227524_PRPF19_mRNA	385	433	CCGGCCCAAGCCTCCCTCAGCCACCAGCATCCCGGCCATTCTGAAAGCT	3	1	E2	0	0	none	12	3	-14.2	NA	1	NA	V	NA	-0.099771	12	NA	NA
L1-399674_1	MIMAT0000063_MirBase_let-7b_microRNA	1	22	TGAGGTAGTAGGTTGTGTGGTT	ENSG00000174437_ENST00000313432_ATP2A2_mRNA	2838	2884	TTCATCCGCTACCTCATCTCGTCCAACGTCGGGGAAGTTGTCTGTAT	3	1	E3	0	0	8-mer	12	6	-14.2	NA	1	NA	V	NA	0.0974338	24	NA	NA
L2HS-3694509_1	MIMAT0000063_MirBase_let-7b_microRNA	1	22	TGAGGTAGTAGGTTGTGTGGTT	ENSG00000128989_ENST00000249822_ARPP19_mRNA	4702	4752	AATTCCCCACCACACCTTATAAAATTGTAATCAAAGATATCTCACTCTGTC	1	1	E4	0	0	noncanonical_seed	19	6	-14.2	NA	NA	1	III	-0.149211	0.068595	43	NA	NA
L2HS-2333888_1	MIMAT0000063_MirBase_let-7b_microRNA	1	22	TGAGGTAGTAGGTTGTGTGGTT	ENSG00000130985_ENST00000377351_UBA1_mRNA	2322	2383	GCCCAAACGCTGTCCACACCCGCTCACCTTTGATGTCAACAATCCCCTGCATCTGGACTATG	1	1	E4	0	0	noncanonical_seed	16	6	-14.1	NA	1	NA	III	NA	-0.0509869	90	NA	NA
L2HS-3228255_1	MIMAT0000063_MirBase_let-7b_microRNA	1	22	TGAGGTAGTAGGTTGTGTGGTT	ENSG00000109819_ENST00000264867_PPARGC1A_mRNA	4768	4810	ACACCTACTACTCAATTGTTCTTTTCCTTTCTCTCGCCCAACA	1	1	E4	0	0	noncanonical_seed	14	5	-14.1	NA	NA	1	V	-0.24584	0.00434512	NA	NA	NA
L2HS-327961_4	MIMAT0000063_MirBase_let-7b_microRNA	1	22	TGAGGTAGTAGGTTGTGTGGTT	ENSG00000168813_ENST00000311921_ZNF507_mRNA	6124	6175	AATGTTGTGACACCGACCGAAGCCTTTGTTCTGGATCTTTCTTCCTATTGAA	4	1	E4	1	0	noncanonical_seed	13	5	-14.1	NA	NA	1	V	-0.147727	0.0604376	NA	NA	NA
L2HS-486407_3	MIMAT0000063_MirBase_let-7b_microRNA	1	22	TGAGGTAGTAGGTTGTGTGGTT	ENSG00000156508_ENST00000316292_EEF1A1_mRNA	2379	2438	TGAATATTATCCCTAATACCTGCCACCCCACTCTTAATCAGTGGTGGAAGAACGGTCTCA	4	2	E4,E6	1	0	none	15	4	-14.1	NA	1	1	V	NA	-0.0870946	6661	NA	NA
TAON-3929978-1_1	MIMAT0000063_MirBase_let-7b_microRNA	1	22	TGAGGTAGTAGGTTGTGTGGTT	ENSG00000168028_ENST00000301821_RPSA_mRNA	525	592	ATGTTAACCTACCTACCATTGCGCTGTGTAACACAGATTCTCCTCTGCGCTATGTGGACATTGCCATC	1	1	E6	1	0	6-mer	12	4	-14.1	NA	1	NA	I	NA	NA	2429	NA	NA
0727A-1085261_1	MIMAT0000063_MirBase_let-7b_microRNA	1	22	TGAGGTAGTAGGTTGTGTGGTT	ENSG00000086758_ENST00000342160_HUWE1_mRNA	8163	8208	CGCCAGCCCAACCCTCCTCTTATACTGCAGAGGTTGCTTGGTCCCT	2	1	E2	0	0	none	14	4	-14	NA	1	NA	V	NA	-0.0817298	3	NA	NA
L2-1724419_1	MIMAT0000063_MirBase_let-7b_microRNA	1	22	TGAGGTAGTAGGTTGTGTGGTT	ENSG00000182004_ENST00000414487_SNRPE_mRNA	94	146	CCCATCAACCTCATCTTCAGATACTTACAAAATAGATCGCGGATTCAGGTGTG	7	1	E4	0	0	none	15	4	-14	NA	1	NA	V	NA	0.0724067	325	1	1
L2HS-179732_7	MIMAT0000063_MirBase_let-7b_microRNA	1	22	TGAGGTAGTAGGTTGTGTGGTT	ENSG00000108953_ENST00000264335_YWHAE_mRNA	878	946	CCAACAAGAGAAACCATCTCTGACCACCCCCTCCTCCCCATCCCACCCTTTGGAAACTCCCCATTGTCA	7	1	E4	0	0	none	17	4	-14	NA	NA	1	V	NA	0.048763	730	1	NA
L2HS-583149_3	MIMAT0000063_MirBase_let-7b_microRNA	1	22	TGAGGTAGTAGGTTGTGTGGTT	ENSG00000176473_ENST00000402312_WDR25_mRNA	1339	1385	CTGCCCCAGCCTCGCCTTGCACCCGAGAGAGCCCGTGTTCCTGGCAC	3	1	E4	0	0	noncanonical_seed	14	5	-14	NA	1	NA	V	NA	-0.225194	3	NA	NA
L1HS-1457937_1	MIMAT0000063_MirBase_let-7b_microRNA	1	22	TGAGGTAGTAGGTTGTGTGGTT	ENSG00000169217_ENST00000305596_CD2BP2_mRNA	896	955	CAATCCCACACCCCCACCCTCCCTGGACATGTTCGCTGAGGAGTTGGCGGAGGAGGAACT	1	1	E3	0	0	none	14	4	-13.9	NA	1	NA	V	NA	-0.000497946	94	1	NA
L2HS-2456448_1	MIMAT0000063_MirBase_let-7b_microRNA	1	22	TGAGGTAGTAGGTTGTGTGGTT	ENSG00000125503_ENST00000263433_PPP1R12C_mRNA	1169	1229	GAACCACCCCCTGCAGAACCCAGAACCCTCAATGGCGTCTCCTCCCCGCCGCACCCCAGCC	1	1	E4	0	0	none	16	4	-13.9	NA	1	NA	V	NA	0.0593608	7	NA	NA
L2-1822349_1	MIMAT0000063_MirBase_let-7b_microRNA	1	22	TGAGGTAGTAGGTTGTGTGGTT	ENSG00000106299_ENST00000223023_WASL_mRNA	1457	1501	CACCGCCTCCACCTCCACCTCCTCCTGGGCCACCGCCCCCGCCTG	1	1	E4	0	0	noncanonical_seed	14	5	-13.8	NA	1	NA	V	NA	0.128738	7	NA	NA
L2-1826906_1	MIMAT0000063_MirBase_let-7b_microRNA	1	22	TGAGGTAGTAGGTTGTGTGGTT	ENSG00000129250_ENST00000320785_KIF1C_mRNA	3548	3596	CACCCCAACCCTACCCAGCCCAGCGGCCCCCAGGGCCCCGCTACCCCCC	1	1	E4	0	0	noncanonical_seed	15	4	-13.8	NA	1	NA	V	NA	0.00337313	2	NA	NA
L2HS-1052281_2	MIMAT0000063_MirBase_let-7b_microRNA	1	22	TGAGGTAGTAGGTTGTGTGGTT	ENSG00000224051_ENST00000343938_GLTPD1_mRNA	1618	1667	CTCCCCGCCTCTCCTGCCTTGTTTGCCCCTCAGCGTGCCAGGCAGACTGG	2	1	E4	0	0	noncanonical_seed	14	6	-13.8	NA	NA	1	V	0.316755	0.148421	5	NA	NA
L2HS-1164518_2	MIMAT0000063_MirBase_let-7b_microRNA	1	22	TGAGGTAGTAGGTTGTGTGGTT	ENSG00000168439_ENST00000305218_STIP1_mRNA	737	787	CAACACCTCCACCACCACCCCCTCCCAAAAAGGAGACCAAGCCAGAGCCAA	2	1	E4	0	0	none	15	4	-13.8	NA	1	NA	V	NA	0.0333519	25	NA	NA
TA1-1093864-1_1	MIMAT0000063_MirBase_let-7b_microRNA	1	22	TGAGGTAGTAGGTTGTGTGGTT	ENSG00000063177_ENST00000084795_RPL18_mRNA	599	663	AACCCTGGATCCTACTCTCTTATTAAAAAGATTTTTGCTG	1	1	E5	0	0	noncanonical_seed	16	5	-13.8	NA	1	1	V	NA	0.00529804	1865	1	1
TA1-4595030-1_1	MIMAT0000063_MirBase_let-7b_microRNA	1	22	TGAGGTAGTAGGTTGTGTGGTT	ENSG00000128713_ENST00000249504_HOXD11_mRNA	968	1024	TCTCGGATGCTCAACCTCACTGACCGGCAAGTCAAAATCTGGTTCCAGAATCGCAGG	1	1	E5	1	0	noncanonical_seed	16	5	-13.8	NA	1	NA	I	NA	0.0269976	9	NA	1
TAON-4004511-1_1	MIMAT0000063_MirBase_let-7b_microRNA	1	22	TGAGGTAGTAGGTTGTGTGGTT	ENSG00000198804_ENST00000361624_MT-CO1_mRNA	417	489	TGGAGCCTCCGTAGACCTAACCATCTTCTCCTTACACCTAGCAGGTGTCTCCTCTATCTTAGGGGCCATCAAT	1	1	E6	0	0	noncanonical_seed	16	5	-13.8	NA	1	NA	V	NA	NA	387	NA	NA
L2HS-3146764_1	MIMAT0000063_MirBase_let-7b_microRNA	1	22	TGAGGTAGTAGGTTGTGTGGTT	ENSG00000235067_ENST00000419792_TUBB_mRNA	2188	2240	ATCTCCACTTTCAATCTCCCTCCAAGCTCTACTCTGGAGGAGTCTGTCCCACT	1	1	E4	0	0	none	14	4	-13.7	NA	NA	1	V	NA	NA	198	NA	NA
L2HS-3360800_1	MIMAT0000063_MirBase_let-7b_microRNA	1	22	TGAGGTAGTAGGTTGTGTGGTT	ENSG00000185009_ENST00000425908_AP3M1_mRNA	1379	1438	AGCTACACACCGCTAACAAAGTTACTTAGTTATCAATGTAGGATTCTTAAGGAGCTTTAA	1	1	E4	0	0	none	14	2	-13.7	NA	NA	1	V	-0.88914	-0.0173368	95	NA	NA
L2HS-736744_3	MIMAT0000063_MirBase_let-7b_microRNA	1	22	TGAGGTAGTAGGTTGTGTGGTT	ENSG00000159658_ENST00000371933_KIAA0494_mRNA	3409	3463	AAATTCCCCCAGCCATTATCTCACACTGACCACCCAGAGCTTTAGAAGAGAGCTG	3	1	E4	0	0	noncanonical_seed	16	6	-13.7	NA	NA	1	I	-0.782608	0.876298	32	1	NA
L2-222334_3	MIMAT0000063_MirBase_let-7b_microRNA	1	22	TGAGGTAGTAGGTTGTGTGGTT	ENSG00000160714_ENST00000292211_UBE2Q1_mRNA	2946	2990	CTACCCACACCCACCTAATTAGGGGTGCTAATAAAACATGCTGAG	3	1	E4	0	0	none	15	4	-13.6	NA	NA	1	V	-0.005423	0.181419	3	NA	NA
L2HS-3019507_1	MIMAT0000063_MirBase_let-7b_microRNA	1	22	TGAGGTAGTAGGTTGTGTGGTT	ENSG00000121848_ENST00000369291_RNF115_mRNA	1468	1520	CAACCTCTACCCCACCATTAGTGTATTTTACTATAAAAACAGTGGAACCACAG	1	1	E4	0	0	noncanonical_seed	13	5	-13.6	NA	NA	1	V	-0.386971	0.0486589	25	NA	NA
L2HS-3806163_1	MIMAT0000063_MirBase_let-7b_microRNA	1	22	TGAGGTAGTAGGTTGTGTGGTT	ENSG00000097007_ENST00000318560_ABL1_mRNA	2200	2269	AAGAAGAAGACAGCCCCAACCCCTCCCAAACGCAGCAGCTCCTTCCGGGAGATGGACGGCCAGCCGGAGC	1	1	E4	0	0	noncanonical_seed	14	5	-13.6	NA	1	NA	V	NA	0.00353233	6	NA	NA
L2HS-3814978_1	MIMAT0000063_MirBase_let-7b_microRNA	1	22	TGAGGTAGTAGGTTGTGTGGTT	ENSG00000158555_ENST00000336898_GDPD5_mRNA	1390	1437	AACTGGACCACCCTGCAGAGACTCAACGCTGGCCAGTGGTTCCTGAAG	1	1	E4	0	0	none	15	3	-13.6	NA	1	NA	V	NA	-0.022954	1	NA	NA
L2HS-818375_2	MIMAT0000063_MirBase_let-7b_microRNA	1	22	TGAGGTAGTAGGTTGTGTGGTT	ENSG00000076201_ENST00000265562_PTPN23_mRNA	3318	3362	AGTCCCCACCTGGTGCCTTCACCTGCCCCATCTCCAGGGCCTGGT	2	1	E4	1	0	noncanonical_seed	15	5	-13.6	NA	1	NA	V	NA	-0.0764805	3	NA	NA
0727A-1038921_1	MIMAT0000063_MirBase_let-7b_microRNA	1	22	TGAGGTAGTAGGTTGTGTGGTT	ENSG00000239697_ENST00000293825_TNFSF12_mRNA	596	638	TGAAGTTCATCCACGACCTGGACAGGACGGAGCGCAGGCAGGT	3	1	E2	1	0	noseed_9nt_stem	14	2	-13.5	NA	1	NA	V	NA	NA	1	NA	NA
L1HS-906393_1	MIMAT0000063_MirBase_let-7b_microRNA	1	22	TGAGGTAGTAGGTTGTGTGGTT	ENSG00000184110_ENST00000331666_EIF3S8_mRNA	2861	2918	AACCTTGAAGTCCTAAACCACACCTCAGTCACTAAAGGTCTGTTTAAAGTTGTTCTGG	2	2	E3,E4	1	1	noncanonical_seed	16	5	-13.5	NA	NA	1	V	NA	NA	820	1	NA
L2HS-3647760_1	MIMAT0000063_MirBase_let-7b_microRNA	1	22	TGAGGTAGTAGGTTGTGTGGTT	ENSG00000111596_ENST00000229195_CNOT2_mRNA	927	988	ACCAACAATGTCACTTCACACGCCTCCATCTCCAAGCAGGGGTATTTTGCCTATGAATCCTA	1	1	E4	0	0	noncanonical_seed	15	5	-13.5	NA	1	NA	V	NA	0.00252291	8	NA	NA
L1HS-1530550_1	MIMAT0000063_MirBase_let-7b_microRNA	1	22	TGAGGTAGTAGGTTGTGTGGTT	ENSG00000125864_ENST00000377873_BFSP1_mRNA	620	664	ATCCACACCACTCCTCCAGCATCCATTGTGACGAGTGGGATGAGG	1	1	E3	0	0	none	13	4	-13.4	NA	1	NA	V	NA	0.108087	NA	NA	NA
L2HS-3642945_1	MIMAT0000063_MirBase_let-7b_microRNA	1	22	TGAGGTAGTAGGTTGTGTGGTT	ENSG00000104067_ENST00000400007_TJP1_mRNA	3961	4003	ACCACTGCCTCCACCCCCAACTCAAACCGAAGAAGAGGAAGAT	1	1	E4	0	0	none	15	3	-13.4	NA	1	NA	V	NA	-0.0265728	3	NA	NA
L1HS-242466_4	MIMAT0000063_MirBase_let-7b_microRNA	1	22	TGAGGTAGTAGGTTGTGTGGTT	ENSG00000130402_ENST00000252699_ACTN4_mRNA	4704	4751	TGTCACACCCCAACTCTGCCCCATCCCGGCAGGGTGAGTACAGGCTGA	4	1	E3	1	0	noncanonical_seed	17	5	-13.3	NA	NA	1	V	0.570237	-0.0765763	31	NA	NA
L2HS-3616260_1	MIMAT0000063_MirBase_let-7b_microRNA	1	22	TGAGGTAGTAGGTTGTGTGGTT	ENSG00000105556_ENST00000264819_MIER2_mRNA	2269	2313	ACCCCCACCTGCCTCTTCCCCCTCCATCCCTGCTCCCCGATCCTG	1	1	E4	0	0	none	14	5	-13.3	NA	NA	1	V	0.726336	0.32367	20	NA	NA
L2HS-818353_2	MIMAT0000063_MirBase_let-7b_microRNA	1	22	TGAGGTAGTAGGTTGTGTGGTT	ENSG00000136485_ENST00000310827_DCAF7_mRNA	2526	2585	AGTTAAGAGCTCTACCCACACCTGTCAACCCCTCTCTCCCCCAGTTTAGGTTCTGAGCAG	2	1	E4	1	0	noncanonical_seed	16	5	-13.3	NA	NA	1	V	-0.403083	0.117382	62	NA	NA
0727AHS-701527_2	MIMAT0000063_MirBase_let-7b_microRNA	1	22	TGAGGTAGTAGGTTGTGTGGTT	ENSG00000099956_ENST00000263121_SMARCB1_mRNA	537	588	CAGAGCCCCCCACCTACCTCAGGGAACAGAAGGCCAAGAGGAACAGCCAGTG	2	1	E2	0	0	8-mer	14	6	-13.2	NA	1	NA	V	NA	-0.0610355	113	1	NA
L2-543289_2	MIMAT0000063_MirBase_let-7b_microRNA	1	22	TGAGGTAGTAGGTTGTGTGGTT	ENSG00000100644_ENST00000337138_HIF1A_mRNA	1624	1671	ACCCACCGCTGAAACGCCAAAGCCACTTCGAAGTAGTGCTGACCCTGC	4	1	E4	0	0	noncanonical_seed	16	5	-13.2	NA	1	NA	V	NA	0.340096	13	NA	NA
L2HS-1299397_2	MIMAT0000063_MirBase_let-7b_microRNA	1	22	TGAGGTAGTAGGTTGTGTGGTT	ENSG00000066117_ENST00000394963_SMARCD1_mRNA	2565	2609	ACTCCACCCTGCCTCTGCATCCCTTAATGGAGAAACGGGCCTAAA	2	1	E4	0	0	noncanonical_seed	14	5	-13.2	NA	NA	1	V	-0.927572	-0.112918	10	NA	NA
L2HS-2500764_1	MIMAT0000063_MirBase_let-7b_microRNA	1	22	TGAGGTAGTAGGTTGTGTGGTT	ENSG00000198886_ENST00000361381_MT-ND4_mRNA	153	202	CTGTTCCCCAACCTTTTCCTCCGACCCCCTAACAACCCCCCTCCTAATAC	1	1	E4	0	0	none	12	4	-13.2	NA	1	NA	V	NA	NA	78	NA	NA
L2HS-3815578_1	MIMAT0000063_MirBase_let-7b_microRNA	1	22	TGAGGTAGTAGGTTGTGTGGTT	ENSG00000167658_ENST00000309311_EEF2_mRNA	299	360	AACTGCCATCTCCCTCTTCTACGAGCTCTCGGAGAATGACTTGAACTTCATCAAGCAGAGCA	1	1	E4	0	0	noncanonical_seed	19	5	-13.2	NA	1	NA	V	NA	0.000193223	580	NA	1
L2-2453715_1	MIMAT0000063_MirBase_let-7b_microRNA	1	22	TGAGGTAGTAGGTTGTGTGGTT	ENSG00000175029_ENST00000411419_CTBP2_mRNA	1179	1229	AACCACCACCTCATCAATGACTTTACCATAAAGCAGATGAGGCAGGGAGCA	4	1	E4	0	0	noncanonical_seed	12	5	-13.1	NA	1	NA	V	NA	-0.0185325	5	NA	NA
L2HS-1209315_2	MIMAT0000063_MirBase_let-7b_microRNA	1	22	TGAGGTAGTAGGTTGTGTGGTT	ENSG00000197150_ENST00000358849_ABCB8_mRNA	353	396	ATCCCCACCTCTGCCTTGTGGCCCTGTGTGAGGCAGAAGAGGCC	2	1	E4	0	0	noncanonical_seed	11	6	-13.1	NA	1	NA	V	NA	0.102981	8	NA	NA
L2HS-1335838_2	MIMAT0000063_MirBase_let-7b_microRNA	1	22	TGAGGTAGTAGGTTGTGTGGTT	ENSG00000233450_ENST00000448818_KIFC1_mRNA	637	694	ACCACATCCCACCCAAGAGTTCCATCCCTCACTACAGTGCCACAGACACAAGGCCAGA	2	1	E4	0	0	none	11	3	-13.1	NA	1	NA	V	NA	NA	66	NA	1
TA1-1481092-1_1	MIMAT0000063_MirBase_let-7b_microRNA	1	22	TGAGGTAGTAGGTTGTGTGGTT	ENSG00000164904_ENST00000409134_ALDH7A1_mRNA	942	1009	ACAAGCTGCCTGGTGCAATTTGTTCCTTGACTTGTGGTGGAGCAGATATTGGCACAGCAATGGCCAAA	1	1	E5	0	0	none	12	3	-13.1	NA	1	NA	V	NA	0.176964	90	NA	NA
TA1-4595096-1_1	MIMAT0000063_MirBase_let-7b_microRNA	1	22	TGAGGTAGTAGGTTGTGTGGTT	ENSG00000156642_ENST00000351217_NPTN_mRNA	476	533	GAGAGCTGAGGATTCAGGCGAATACCACTGCGTATATCACTTTGTCAGCGCTCCTAAA	1	1	E5	1	0	noncanonical_seed	16	5	-13.1	NA	1	NA	V	NA	0.309088	24	NA	NA
L2HS-1687560_1	MIMAT0000063_MirBase_let-7b_microRNA	1	22	TGAGGTAGTAGGTTGTGTGGTT	ENSG00000181904_ENST00000394976_C5orf24_mRNA	3275	3333	ATTCCTCTTCCTCTACCCTCCAGCACATCTACTTACTGGTGCTGTGCTGTGTGTCAGAA	1	1	E4	1	0	noseed_9nt_stem	15	4	-13	NA	NA	1	V	0.363171	0.0305042	5	NA	NA
L2HS-3123965_1	MIMAT0000063_MirBase_let-7b_microRNA	1	22	TGAGGTAGTAGGTTGTGTGGTT	ENSG00000002586_ENST00000381187_CD99_mRNA	263	326	ATGCCAAATCCAAACCCCAACCACCCTAGTTCCTCCGGTAGCTTTTCAGATGCTGACCTTGCGG	1	1	E4	0	0	none	14	4	-13	NA	1	NA	V	NA	-0.0028528	NA	NA	NA
L1-108211_3	MIMAT0000063_MirBase_let-7b_microRNA	1	22	TGAGGTAGTAGGTTGTGTGGTT	ENSG00000100201_ENST00000444597_DDX17_mRNA	287	336	TTACTAACTTCACCTTCTTTCCTCTTGCTGTCATCTGCATTCGTGCTTCC	7	1	E3	0	0	none	16	5	-12.9	1	NA	NA	V	NA	-0.0208911	3	NA	NA
L2HS-1357234_2	MIMAT0000063_MirBase_let-7b_microRNA	1	22	TGAGGTAGTAGGTTGTGTGGTT	ENSG00000196497_ENST00000354464_IPO4_mRNA	846	899	ATCACCCCCTACCTCTCTGAAGTCCTCACATTCTGCCTGGAGGTAGCTAGAAAT	2	1	E4	0	0	7-mer	12	6	-12.9	NA	1	NA	V	NA	0.00962796	3	NA	NA
L2HS-271186_5	MIMAT0000063_MirBase_let-7b_microRNA	1	22	TGAGGTAGTAGGTTGTGTGGTT	ENSG00000132763_ENST00000372082_MMACHC_mRNA	588	644	CTGACTACGAGGTGCACCCCAACCGACGCCCCAAGATCCTGGCCCAGACAGCAGCCC	5	1	E4	0	0	noseed_9nt_stem	19	4	-12.9	NA	NA	NA	V	NA	NA	NA	NA	NA
L2HS-770439_2	MIMAT0000063_MirBase_let-7b_microRNA	1	22	TGAGGTAGTAGGTTGTGTGGTT	ENSG00000138686_ENST00000264499_BBS7_mRNA	741	795	TTCCTGGACCCCCTACTGTCTTAGCACTACACAATGGAAATGGCGGTGACTCTGG	2	1	E4	0	0	noncanonical_seed	17	6	-12.9	NA	1	NA	V	NA	0.136186	128	NA	NA
A12-468433_8	MIMAT0000063_MirBase_let-7b_microRNA	1	22	TGAGGTAGTAGGTTGTGTGGTT	ENSG00000188612_ENST00000420826_SUMO2_mRNA	497	553	AAAGACCAAGATTACATTCTCAATTAGAAAACTGCAATTTGGTTCCACCACATCCTG	8	1	E1	1	0	none	14	4	-12.7	NA	NA	1	V	NA	-0.153455	974	1	NA
L1-355955_2	MIMAT0000063_MirBase_let-7b_microRNA	1	22	TGAGGTAGTAGGTTGTGTGGTT	ENSG00000104824_ENST00000221419_HNRNPL_mRNA	300	351	AAAACCCCTGCCTCCCCAGTTGTCCACATCAGGGGCCTGATTGACGGTGTGG	5	1	E3	0	0	noncanonical_seed	11	6	-12.7	NA	1	NA	V	NA	-0.16965	20	NA	NA
L2-2302926_1	MIMAT0000063_MirBase_let-7b_microRNA	1	22	TGAGGTAGTAGGTTGTGTGGTT	ENSG00000124587_ENST00000304611_PEX6_mRNA	1280	1325	ACCACCCATACCTCCTTGTACATGGTGGGTTCTACCCTGAGCCCTG	2	1	E4	0	0	6-mer	13	6	-12.7	NA	1	NA	V	NA	0.00735427	4	NA	NA
L2HS-3436500_1	MIMAT0000063_MirBase_let-7b_microRNA	1	22	TGAGGTAGTAGGTTGTGTGGTT	ENSG00000010292_ENST00000315579_NCAPD2_mRNA	4819	4880	AGAGCCCCGCCGTACTACCCGTCGGCATCCAAACACCCAGCAGCGAGCTTCCAAAAAGAAAC	1	1	E4	0	0	noncanonical_seed	16	6	-12.7	NA	1	NA	V	NA	0.120727	45	NA	NA
0727AHS-703815_2	MIMAT0000063_MirBase_let-7b_microRNA	1	22	TGAGGTAGTAGGTTGTGTGGTT	ENSG00000163430_ENST00000295633_FSTL1_mRNA	2904	2960	AACCCCACTCACTACCCTGTTTCAGATGCATTTGGAATACCAAAGATTAAATCCTTG	3	2	E2,E4	0	0	noncanonical_seed	13	4	-12.5	NA	NA	1	V	-0.351285	-0.142873	20	NA	NA
L1-162739_3	MIMAT0000063_MirBase_let-7b_microRNA	1	22	TGAGGTAGTAGGTTGTGTGGTT	ENSG00000181222_ENST00000322644_POLR2A_mRNA	1320	1368	ACCCCCGACCCCAACCTCTCCATTGACCAGGTTGGCGTGCCCCGCTCCA	4	1	E3	0	0	none	14	3	-12.4	NA	1	NA	V	NA	-0.0476717	54	NA	NA
L1-871669_1	MIMAT0000063_MirBase_let-7b_microRNA	1	22	TGAGGTAGTAGGTTGTGTGGTT	ENSG00000180660_ENST00000379919_MAB21L1_mRNA	917	960	CGGCTACCTCTCGGCGCGCAAAATCCGGTCCAGGTTTCAGACGC	1	1	E3	0	0	7-mer	8	6	-12.4	NA	1	NA	V	NA	0.0651446	1	NA	NA
L2HS-2862710_1	MIMAT0000063_MirBase_let-7b_microRNA	1	22	TGAGGTAGTAGGTTGTGTGGTT	ENSG00000102870_ENST00000262525_ZNF629_mRNA	2031	2076	CCCCCAAACCTCCTCAGTTACGATCCCCAAGGCTCCCTTTCAGAGG	1	1	E4	0	0	noncanonical_seed	18	5	-12.4	NA	1	NA	V	NA	-0.209052	9	NA	NA
TAON-3929991-1_1	MIMAT0000063_MirBase_let-7b_microRNA	1	22	TGAGGTAGTAGGTTGTGTGGTT	ENSG00000112242_ENST00000346618_E2F3_mRNA	1537	1598	GTTGTCCCTTCCTACCTTCTTCCTCCAAGAGAGTATCATGAAGTAAACTACAAACTTCAGAA	1	1	E6	1	0	6-mer	12	5	-12.4	NA	NA	1	V	NA	0.053885	48	NA	NA
L2-1666453_1	MIMAT0000063_MirBase_let-7b_microRNA	1	22	TGAGGTAGTAGGTTGTGTGGTT	ENSG00000099194_ENST00000370355_SCD_mRNA	3079	3121	CCCTGGACAGGCAGCCTCCTTTGTGTGTATTCAGAGGCAGTGA	3	1	E4	0	0	none	15	4	-12.3	NA	NA	1	V	0.275224	-0.0842231	12	NA	NA
L2-2046479_1	MIMAT0000063_MirBase_let-7b_microRNA	1	22	TGAGGTAGTAGGTTGTGTGGTT	ENSG00000197217_ENST00000358689_ENTPD4_mRNA	1326	1373	TACTTGGACCCCTGCCTACCCCTAGACATTAAAGATGAAATCCAGCAA	3	1	E4	1	0	none	13	3	-12.3	NA	1	NA	V	NA	0.345221	4	NA	NA
L2-973328_1	MIMAT0000063_MirBase_let-7b_microRNA	1	22	TGAGGTAGTAGGTTGTGTGGTT	ENSG00000077721_ENST00000371558_UBE2A_mRNA	690	736	TCACCTCCCTACTCCTGTCATTACATTTACTTTATTAAAAGCAAAAT	4	1	E4	0	0	noncanonical_seed	13	4	-12.2	NA	NA	1	V	NA	0.142047	176	1	NA
L2HS-372217_4	MIMAT0000063_MirBase_let-7b_microRNA	1	22	TGAGGTAGTAGGTTGTGTGGTT	ENSG00000197608_ENST00000426391_ZNF841_mRNA	3339	3385	AATGGCACCTCCCTCTTGTTTGTTCTTCTGGCCATGTGACATGCCCT	4	1	E4	0	0	noseed_9nt_stem	14	4	-12.2	NA	NA	1	V	-0.0613017	NA	4	NA	NA
TA1-4595045-1_1	MIMAT0000063_MirBase_let-7b_microRNA	1	22	TGAGGTAGTAGGTTGTGTGGTT	ENSG00000129187_ENST00000357067_DCTD_mRNA	757	824	AAAGAATATAAAGCCTCAAATCTTCCTTACTGTCTCTCTTGTCACATGGAATCTACATGTGTTTGAAC	1	1	E5	1	0	noncanonical_seed	16	6	-12.2	NA	NA	1	V	-0.284602	-0.0396939	65	NA	1
0727A-440057_2	MIMAT0000063_MirBase_let-7b_microRNA	1	22	TGAGGTAGTAGGTTGTGTGGTT	ENSG00000075624_ENST00000331789_ACTB_mRNA	1611	1661	TCCTAAAAGCCACCCCACTTCTCTCTAAGGAGAATGGCCCAGTCCTCTCCC	56	2	E2,E4	1	0	none	14	5	-12.1	NA	NA	1	V	-0.12959	0.0225554	1757	1	NA
L2HS-1687543_1	MIMAT0000063_MirBase_let-7b_microRNA	1	22	TGAGGTAGTAGGTTGTGTGGTT	ENSG00000222036_ENST00000409832_POTEG_mRNA	3204	3252	CTAAAAGCCACCCCACTTCTCTCTAAGGAGAATGGCCCAGTCCTCTCCC	1	1	E4	1	0	none	14	5	-12.1	NA	NA	1	V	0.845503	NA	8	NA	NA
L2-1431183_1	MIMAT0000063_MirBase_let-7b_microRNA	1	22	TGAGGTAGTAGGTTGTGTGGTT	ENSG00000204463_ENST00000211379_BAT3_mRNA	1059	1109	CTGCCCCGGAAACAAATGCACCCAACCATCCTTCCCCTGCGGAGTATGTCG	3	1	E4	0	0	none	16	4	-12	NA	1	NA	V	NA	NA	12	NA	NA
L2-2415590_1	MIMAT0000063_MirBase_let-7b_microRNA	1	22	TGAGGTAGTAGGTTGTGTGGTT	ENSG00000080603_ENST00000262518_SRCAP_mRNA	8426	8469	AAGACCCCAACCTCCAGCCCAGAGAAGCCACAGGAACTCGTTAC	6	1	E4	0	0	none	15	4	-12	NA	1	NA	V	NA	-0.102004	5	NA	NA
L1-410523_1	MIMAT0000063_MirBase_let-7b_microRNA	1	22	TGAGGTAGTAGGTTGTGTGGTT	ENSG00000096070_ENST00000357641_BRPF3_mRNA	5949	6000	TTAATTTTACCTACTATAATATGACTGTCTGAAACTTATTTTCTCTCTGAGA	5	1	E3	0	0	noncanonical_seed	15	5	-11.9	NA	NA	1	V	NA	-0.00566662	100	1	1
L1-963269_1	MIMAT0000063_MirBase_let-7b_microRNA	1	22	TGAGGTAGTAGGTTGTGTGGTT	ENSG00000181991_ENST00000325844_MRPS11_mRNA	534	584	CATCCCACAACAACACACAGATCCAGGTAGTCTCTGCTAGTAATGAGCCCC	5	1	E3	0	0	noseed_9nt_stem	14	2	-11.9	NA	1	NA	V	NA	-0.102933	21	NA	NA
L2HS-2879390_1	MIMAT0000063_MirBase_let-7b_microRNA	1	22	TGAGGTAGTAGGTTGTGTGGTT	ENSG00000166450_ENST00000389286_PRTG_mRNA	8490	8567	CCCACCTAAATAATCCAGGATAATCTCCCCAACTGAAGTTCCTCAACTTAATCACATCTACAGAGTTCCTTTTGCTAT	1	1	E4	0	0	none	17	4	-11.9	NA	NA	1	V	0.0855329	0.391237	8	NA	NA
L2HS-3673607_1	MIMAT0000063_MirBase_let-7b_microRNA	1	22	TGAGGTAGTAGGTTGTGTGGTT	ENSG00000108518_ENST00000225655_PFN1_mRNA	1197	1246	ACACCTCCCCCTACCCATATCCCTCCCGTGTGTGGTTGGAAAACTTTTGT	1	1	E4	0	0	noncanonical_seed	13	5	-11.9	NA	NA	1	V	NA	0.0343946	243	NA	NA
TAON-3929963-1_1	MIMAT0000063_MirBase_let-7b_microRNA	1	22	TGAGGTAGTAGGTTGTGTGGTT	ENSG00000151729_ENST00000281456_SLC25A4_mRNA	373	443	TACTTCCCCACCCAAGCTCTCAACTTCGCCTTCAAGGACAAGTACAAGCAGCTCTTCTTAGGGGGTGTGGA	1	1	E6	1	0	noncanonical_seed	16	6	-11.9	NA	1	NA	V	NA	-0.0333732	23	NA	NA
TAON-3929993-1_1	MIMAT0000063_MirBase_let-7b_microRNA	1	22	TGAGGTAGTAGGTTGTGTGGTT	ENSG00000076108_ENST00000379441_BAZ2A_mRNA	8578	8633	AAAAAAACCACATTTGATAGAGATTCAAAAGACTCTGTGTATTCATCTTCCCTTCT	1	1	E6	1	0	none	12	3	-11.9	NA	NA	1	V	0.24531	-0.0284717	NA	NA	NA
L2HS-658802_3	MIMAT0000063_MirBase_let-7b_microRNA	1	22	TGAGGTAGTAGGTTGTGTGGTT	ENSG00000064703_ENST00000369702_DDX20_mRNA	3119	3165	ATACCACCACTTACTTAAAAACAATAAAAGCAATAGATTTGATTAGT	3	1	E4	0	0	none	12	1	-11.8	NA	NA	1	V	0.156152	-0.0614601	54	1	NA
L1HS-385925_3	MIMAT0000063_MirBase_let-7b_microRNA	1	22	TGAGGTAGTAGGTTGTGTGGTT	ENSG00000157500_ENST00000288266_APPL1_mRNA	936	979	GCCTGACCCAGACCCCACCAAATTTCCTGTTAATCGAAATTTAA	4	1	E3	0	0	none	16	4	-11.7	NA	1	NA	V	NA	0.129768	11	NA	NA
0727AHS-1246058_1	MIMAT0000063_MirBase_let-7b_microRNA	1	22	TGAGGTAGTAGGTTGTGTGGTT	ENSG00000141741_ENST00000394231_C17orf37_mRNA	844	897	CTTCTCCAGCCACCTCATACCCCCTTCCCAGGGTAAGTGCCCACGAAAGCCCAG	1	1	E2	0	0	none	12	4	-11.6	NA	NA	1	V	-0.472537	-0.0292145	47	1	1
L2HS-3555261_1	MIMAT0000063_MirBase_let-7b_microRNA	1	22	TGAGGTAGTAGGTTGTGTGGTT	ENSG00000177556_ENST00000524142_ATOX1_mRNA	389	439	ACCTGTGGAGGCTGTGCTGAAGCTGTCTCTCGGGTCCTCAATAAGCTTGGA	1	1	E4	0	0	none	15	5	-11.6	NA	1	NA	V	NA	0.010627	27	NA	NA
L2HS-1326621_2	MIMAT0000063_MirBase_let-7b_microRNA	1	22	TGAGGTAGTAGGTTGTGTGGTT	ENSG00000148840_ENST00000278070_PPRC1_mRNA	3724	3772	ACCCCTCCAGCTACCCCTCCCCACCAGTTATGGAAGCCCCTGGCTGCTG	2	1	E4	0	0	noncanonical_seed	15	4	-11.5	NA	1	NA	V	NA	-0.0196624	6	NA	NA
L2HS-2698166_1	MIMAT0000063_MirBase_let-7b_microRNA	1	22	TGAGGTAGTAGGTTGTGTGGTT	ENSG00000197150_ENST00000358849_ABCB8_mRNA	706	789	CGCATGGCTGTGGACATGCGGAGGGCCCTCTTCAGCTCCCTGCTCCGACAAGACATCACCTTCTTTGACGCCAATAAGACAGGG	1	1	E4	0	0	none	13	3	-11.5	NA	1	NA	V	NA	0.102981	3	NA	NA
L2HS-580305_3	MIMAT0000063_MirBase_let-7b_microRNA	1	22	TGAGGTAGTAGGTTGTGTGGTT	ENSG00000115307_ENST00000377526_AUP1_mRNA	640	686	CTGTAGCACCCCTCTACTCAATAGTCCCCCCAGCTTTGTGTGCTGGT	3	1	E4	0	0	noncanonical_seed	14	5	-11.5	NA	1	NA	V	NA	0.0460196	34	NA	1
0727A-1130112_1	MIMAT0000063_MirBase_let-7b_microRNA	1	22	TGAGGTAGTAGGTTGTGTGGTT	ENSG00000004864_ENST00000265631_SLC25A13_mRNA	1519	1566	AAATCACCACTGGTCCTCGAGTCAGTGCTCTGTCTGTCGTGCGGGACC	10	1	E2	0	0	none	14	4	-11.4	NA	1	NA	V	NA	-0.0425225	28	NA	NA
TAON-650475-1_2	MIMAT0000063_MirBase_let-7b_microRNA	1	22	TGAGGTAGTAGGTTGTGTGGTT	ENSG00000187837_ENST00000343677_HIST1H1C_mRNA	687	755	CGAACGCCTACTTCTAAAACCCAAAAGGCTCTTTTCAGAGCCACCA	2	1	E6	1	0	none	15	4	-11.4	NA	NA	1	V	NA	0.0904486	10433	1	NA
0727AHS-227064_7	MIMAT0000063_MirBase_let-7b_microRNA	1	22	TGAGGTAGTAGGTTGTGTGGTT	ENSG00000167658_ENST00000309311_EEF2_mRNA	1148	1213	CATCCACCTGCCCTCCCCTGTGACGGCCCAGAAGTACCGCTGCGAGCTCCTGTACGAGGGGCCCCC	7	1	E2	0	0	none	14	4	-11.3	NA	1	NA	V	NA	0.000193223	105	NA	NA
L1HS-720720_2	MIMAT0000063_MirBase_let-7b_microRNA	1	22	TGAGGTAGTAGGTTGTGTGGTT	ENSG00000055070_ENST00000401089_C1orf144_mRNA	1217	1270	ACTGGGCTAGCTCTGTAGGCTCGGAGAGCCTGGGGAGGGTGCCAACCCCACCTC	3	1	E3	0	0	noncanonical_seed	12	5	-11.3	NA	NA	1	V	-0.373494	-0.117149	31	NA	NA
L2HS-1356622_2	MIMAT0000063_MirBase_let-7b_microRNA	1	22	TGAGGTAGTAGGTTGTGTGGTT	ENSG00000002726_ENST00000487631_ABP1_mRNA	336	378	CACCTGCTCATCCTGCCTAGAGCGGTTGAATTCTCTGTTTTGC	2	1	E4	0	0	none	10	4	-11.3	1	NA	NA	V	NA	NA	NA	NA	NA
L2HS-1248113_2	MIMAT0000063_MirBase_let-7b_microRNA	1	22	TGAGGTAGTAGGTTGTGTGGTT	ENSG00000162729_ENST00000368086_IGSF8_mRNA	714	766	AGGCCCCAACCTCACCCCCACGCATGACGGTGCATGAGGGGCAGGAGCTGGCA	2	1	E4	0	0	none	12	3	-11.2	NA	1	NA	V	NA	-0.00755974	2	NA	NA
L1HS-224800_5	MIMAT0000063_MirBase_let-7b_microRNA	1	22	TGAGGTAGTAGGTTGTGTGGTT	ENSG00000103226_ENST00000399336_NOMO3_mRNA	4091	4141	AAGCTGTGCTGTGGTGTGAGAATGTCATTCTTGATCTTCAGCCTTCGTTTG	5	1	E3	0	0	noncanonical_seed	15	5	-11.1	NA	NA	1	V	NA	NA	301	1	NA
L2-779593_1	MIMAT0000063_MirBase_let-7b_microRNA	1	22	TGAGGTAGTAGGTTGTGTGGTT	ENSG00000137975_ENST00000370565_CLCA2_mRNA	2283	2325	TCATGCTATGTATGTACCAGGTTACACAGCAAACGGTAATATT	1	1	E4	1	0	noseed_9nt_stem	11	0	-11.1	NA	1	NA	V	NA	0.00157085	NA	NA	NA
TAON-3930008-1_1	MIMAT0000063_MirBase_let-7b_microRNA	1	22	TGAGGTAGTAGGTTGTGTGGTT	ENSG00000157456_ENST00000288207_CCNB2_mRNA	367	410	CAGTTCAACCCACCAAAACAACAAATGTCAACAAACAACTGAAA	1	1	E6	1	0	none	14	4	-11	NA	1	NA	V	NA	0.00850832	33	NA	NA
L2HS-3198120_1	MIMAT0000063_MirBase_let-7b_microRNA	1	22	TGAGGTAGTAGGTTGTGTGGTT	ENSG00000198763_ENST00000361453_MT-ND2_mRNA	735	777	ATCCACCCTCCTCTCCCTAGGAGGCCTGCCCCCGCTAACCGGC	1	1	E4	0	0	none	11	2	-10.9	NA	1	NA	V	NA	NA	97	NA	NA
L1-114915_3	MIMAT0000063_MirBase_let-7b_microRNA	1	22	TGAGGTAGTAGGTTGTGTGGTT	ENSG00000181873_ENST00000366711_C1orf69_mRNA	6969	7011	TCAGGGCTCACCTGGAGCCGTCCCTGTCTCACCTGGAAGCTCT	7	1	E3	1	0	noncanonical_seed	17	6	-10.8	NA	NA	1	V	0.0269185	-0.080054	1	NA	NA
L1HS-691312_2	MIMAT0000063_MirBase_let-7b_microRNA	1	22	TGAGGTAGTAGGTTGTGTGGTT	ENSG00000137996_ENST00000370128_RTCD1_mRNA	1290	1334	ATACCTCATTGATATATTGCACTATTTCATAAATACTATAAAATA	2	1	E3	0	0	7-mer	18	6	-10.5	NA	NA	1	V	NA	0.135703	160	1	NA
L2-779406_1	MIMAT0000063_MirBase_let-7b_microRNA	1	22	TGAGGTAGTAGGTTGTGTGGTT	ENSG00000196576_ENST00000449103_PLXNB2_mRNA	6311	6358	GTTCCAAGACCACCCCACCCCTTTTTGTAAATCTTGTTCATTGTAAAT	3	1	E4	1	0	none	14	4	-10.3	NA	NA	1	V	NA	-0.174629	5	NA	NA
L2HS-486358_3	MIMAT0000063_MirBase_let-7b_microRNA	1	22	TGAGGTAGTAGGTTGTGTGGTT	ENSG00000224470_ENST00000427980_ATXN1L_mRNA	7442	7510	TTCCCTGTAGATAAATTACTGATCCCCCATCTACTATCCCCAGTATGTAATGGCTGAATTAATATGTAA	3	1	E4	1	0	noncanonical_seed	14	4	-10.3	NA	NA	1	V	-0.52416	0.440099	47	1	NA
L2-857838_1	MIMAT0000063_MirBase_let-7b_microRNA	1	22	TGAGGTAGTAGGTTGTGTGGTT	ENSG00000100201_ENST00000396821_DDX17_mRNA	853	900	TCCTACCAGAGAGCTTGCCCAGCAAGTACAGCAGGTGGCCGATGACTA	2	1	E4	0	0	none	12	3	-9.7	NA	1	NA	V	NA	-0.0156683	40	NA	NA
L1HS-1352067_1	MIMAT0000063_MirBase_let-7b_microRNA	1	22	TGAGGTAGTAGGTTGTGTGGTT	ENSG00000149269_ENST00000356341_PAK1_mRNA	2198	2242	GCCAAGCCTTCTGTGAGATAAATGCACATTTCAGAAATTCCAACT	1	1	E3	0	0	none	12	2	-9.6	NA	NA	1	V	NA	0.0720745	34	NA	NA
L2HS-3413310_1	MIMAT0000063_MirBase_let-7b_microRNA	1	22	TGAGGTAGTAGGTTGTGTGGTT	ENSG00000141448_ENST00000269216_GATA6_mRNA	1931	1973	AGCACCAATCCCGAGAACAGCGAGCTCAAGTATTCGGGTCAAG	1	1	E4	0	0	none	15	4	-9.5	NA	1	NA	V	NA	0.400115	21	NA	NA
0727A-1093282_1	MIMAT0000063_MirBase_let-7b_microRNA	1	22	TGAGGTAGTAGGTTGTGTGGTT	ENSG00000176095_ENST00000448476_IP6K1_mRNA	3982	4026	CCCACCCCTCCCTCTCTGGGCCTGTGCAGTGAGCATGGGGATTCC	1	1	E2	0	0	none	11	4	-9.4	NA	NA	1	V	0.323758	0.0925161	12	NA	NA
0727A-198732_3	MIMAT0000063_MirBase_let-7b_microRNA	1	22	TGAGGTAGTAGGTTGTGTGGTT	ENSG00000139726_ENST00000280557_DENR_mRNA	2455	2497	TTAAAAAATGGAATTCTCCATTAACTGTGGATTTTACTAAATA	3	1	E2	1	0	noncanonical_seed	14	4	-8.6	NA	NA	1	V	-0.080711	0.0214581	2046	1	NA
L2-548276_2	MIMAT0000063_MirBase_let-7b_microRNA	1	22	TGAGGTAGTAGGTTGTGTGGTT	ENSG00000134057_ENST00000256442_CCNB1_mRNA	2076	2122	AACTTTCACTTTGAAAAATGAGAATTTTATATTCTAAGCCAGTTTTC	5	1	E4	0	0	none	15	3	-8.5	NA	NA	1	V	NA	-0.189293	11	NA	NA
A12-1587665_1	MIMAT0000063_MirBase_let-7b_microRNA	1	22	TGAGGTAGTAGGTTGTGTGGTT	ENSG00000162490_ENST00000294485_C1orf187_mRNA	2459	2502	TCCCTGTGGTCTAGTAGCTGATATCCTGGGATAAGAAGTGTTTG	1	1	E1	1	0	none	10	3	-6.5	NA	NA	1	V	-0.300409	NA	27	NA	NA
L1HS-1558767_1	MIMAT0000063_MirBase_let-7b_microRNA	1	22	TGAGGTAGTAGGTTGTGTGGTT	ENSG00000186451_ENST00000334325_SPATA12_mRNA	17	64	CCTGTCCCCACCCCCACAGTAGGAGTCAGAATCAGGGACTGGAAGGGA	1	1	E3	0	0	none	8	0	-6.5	1	NA	NA	V	NA	NA	3	NA	NA
L2HS-327980_4	MIMAT0000064_MirBase_let-7c_microRNA	1	22	TGAGGTAGTAGGTTGTATGGTT	ENSG00000135829_ENST00000367549_DHX9_mRNA	3444	3501	GTTGAAGTAACCAAACAACCTGCTATCATCAGCCAGTTGGACCCCGTAAATGAACGTA	4	1	E4	1	0	noncanonical_seed	21	6	-25.3	NA	1	NA	III	NA	NA	223	1	NA
L2HS-743093_3	MIMAT0000064_MirBase_let-7c_microRNA	1	22	TGAGGTAGTAGGTTGTATGGTT	ENSG00000171246_ENST00000306773_NPTX1_mRNA	5289	5339	AAACCATGGGACCTGCCACCTCCCATCAGCAATTCTGGAAATGCACTATTT	3	1	E4	0	0	noncanonical_seed	19	5	-24.5	NA	NA	1	III	NA	NA	22	NA	NA
L2HS-1687507_1	MIMAT0000064_MirBase_let-7c_microRNA	1	22	TGAGGTAGTAGGTTGTATGGTT	ENSG00000113328_ENST00000340828_CCNG1_mRNA	1815	1859	TATACAGAACCTACTGCCTCAAACTGAATCCCATCAAGAAAACTA	2	1	E4	1	0	noncanonical_seed	19	6	-24.3	NA	NA	1	II	0.210342	NA	118	NA	NA
L2-779630_1	MIMAT0000064_MirBase_let-7c_microRNA	1	22	TGAGGTAGTAGGTTGTATGGTT	ENSG00000177283_ENST00000374694_FZD8_mRNA	947	991	CTTCCTCTCGGCCTGCTACCTCTTCGTGTCGGTGGGCTACCTAGT	2	1	E4	1	0	7-mer	16	6	-23	NA	1	NA	I	NA	NA	15	NA	NA
L2HS-1687724_1	MIMAT0000064_MirBase_let-7c_microRNA	1	22	TGAGGTAGTAGGTTGTATGGTT	ENSG00000112531_ENST00000361752_QKI_mRNA	4270	4351	ATGCTATGTATGTACCATAACCAACCTATTGCCTATGAGAAACATGTAAGATAATGTATTTACAGCCATTGTTACAAGTTTA	1	1	E4	1	0	noncanonical_seed	19	5	-22.5	NA	NA	1	III	0.2919	NA	413	1	NA
L2HS-1687726_1	MIMAT0000064_MirBase_let-7c_microRNA	1	22	TGAGGTAGTAGGTTGTATGGTT	ENSG00000075624_ENST00000331789_ACTB_mRNA	710	770	ATGCCATCCTGCGTCTGGACCTGGCTGGCCGGGACCTGACTGACTACCTCATGAAGATCCT	1	1	E4	1	0	9-mer	19	6	-22.1	NA	1	NA	III	NA	NA	505	NA	NA
L2HS-1687642_1	MIMAT0000064_MirBase_let-7c_microRNA	1	22	TGAGGTAGTAGGTTGTATGGTT	ENSG00000136068_ENST00000358537_FLNB_mRNA	1420	1465	AAACCCATGCAGCCTGGCCCTCACGTGGTCAAGATCTTCTTTGCTG	2	1	E4	1	0	noseed_9nt_stem	17	4	-21.7	NA	1	NA	III	NA	NA	17	NA	NA
TAON-3929882-1_1	MIMAT0000064_MirBase_let-7c_microRNA	1	22	TGAGGTAGTAGGTTGTATGGTT	ENSG00000188559_ENST00000202677_RALGAPA2_mRNA	4710	4780	TTACTTGAAAACATTGGCCATACAAGTCCTGAATGCCTTTTACCGTCACAGCTAAATCTAAATGAACCTTC	1	1	E6	1	0	noncanonical_seed	19	6	-21.7	NA	1	NA	III	NA	NA	19	NA	NA
L2HS-3939899_1	MIMAT0000064_MirBase_let-7c_microRNA	1	22	TGAGGTAGTAGGTTGTATGGTT	ENSG00000084463_ENST00000261167_WBP11_mRNA	666	717	AAAACCTCAGCCTATGGACCTCCAACTCGGGCAGTTTCTATCCTTCCTCTTC	1	1	E4	0	0	noncanonical_seed	17	5	-21.5	NA	1	NA	III	NA	NA	11	NA	1
L2-779721_1	MIMAT0000064_MirBase_let-7c_microRNA	1	22	TGAGGTAGTAGGTTGTATGGTT	ENSG00000198899_ENST00000361899_MT-ATP6_mRNA	424	478	GTTATTATCGAAACCATCAGCCTACTCATTCAACCAATAGCCCTGGCCGTACGCC	12	1	E4	1	0	noseed_9nt_stem	19	4	-21.3	NA	1	NA	III	NA	NA	466	1	NA
L2HS-452998_4	MIMAT0000064_MirBase_let-7c_microRNA	1	22	TGAGGTAGTAGGTTGTATGGTT	ENSG00000186063_ENST00000340020_AIDA_mRNA	2014	2066	AAACCTTAAAACCTGCATACCTCTTCTTACAGTGAGGAGTATGCAAAATCTGG	4	1	E4	0	0	6-mer	19	6	-21.2	NA	NA	1	III	0.28934	NA	52	NA	NA
L2-779701_1	MIMAT0000064_MirBase_let-7c_microRNA	1	22	TGAGGTAGTAGGTTGTATGGTT	ENSG00000169398_ENST00000521059_PTK2_mRNA	123	169	TCGGCTGACTGCAACCTCTGCCTCCCAGAATATGACAGATACCTAGC	1	1	E4	1	0	noncanonical_seed	19	6	-20.9	1	NA	NA	III	NA	NA	5	NA	NA
L1-327140_2	MIMAT0000064_MirBase_let-7c_microRNA	1	22	TGAGGTAGTAGGTTGTATGGTT	ENSG00000092847_ENST00000373204_EIF2C1_mRNA	1867	1954	AAGACCTCACCTCAGACTCTGTCCAACCTCTGCCTCAAGATCAATGTCAAACTTGGTGGCATTAACAACATCCTAGTCCCACACCAGC	14	4	E3,E4,E5,E6	1	1	noncanonical_seed	18	6	-20.8	NA	1	NA	III	NA	NA	4814	NA	NA
L2-164435_4	MIMAT0000064_MirBase_let-7c_microRNA	1	22	TGAGGTAGTAGGTTGTATGGTT	ENSG00000157456_ENST00000288207_CCNB2_mRNA	389	450	AAATGTCAACAAACAACTGAAACCTACTGCTTCTGTCAAACCAGTACAGATGGAAAAGTTGG	9	1	E4	1	0	noncanonical_seed	18	6	-20.8	NA	1	NA	III	NA	NA	53	NA	NA
L1HS-346482_3	MIMAT0000064_MirBase_let-7c_microRNA	1	22	TGAGGTAGTAGGTTGTATGGTT	ENSG00000064651_ENST00000262461_SLC12A2_mRNA	788	834	ATTATGATACCCACACCAACACCTACTACCTGCGCACCTTCGGCCAC	3	1	E3	1	0	7-mer	17	5	-20.6	NA	1	NA	III	NA	NA	3	NA	NA
L2HS-486460_3	MIMAT0000064_MirBase_let-7c_microRNA	1	22	TGAGGTAGTAGGTTGTATGGTT	ENSG00000066933_ENST00000356056_MYO9A_mRNA	5784	5837	ACTACCAGAGTGAAACCTACTACCCAGTCAGAGGTTTCGCCACTCTTTGCAGGC	3	1	E4	1	0	noncanonical_seed	17	5	-20.6	NA	1	NA	III	NA	NA	1	NA	NA
TAON-3929934-1_1	MIMAT0000064_MirBase_let-7c_microRNA	1	22	TGAGGTAGTAGGTTGTATGGTT	ENSG00000172728_ENST00000327671_FUT10_mRNA	947	1006	TTTCTTCACCATCAACCGGACCTACCTCCATCATCACATGACCAAAGCATTCCTCTTCTA	1	1	E6	1	0	7-mer	17	6	-20.6	NA	1	NA	III	NA	NA	2	NA	NA
L2-779528_1	MIMAT0000064_MirBase_let-7c_microRNA	1	22	TGAGGTAGTAGGTTGTATGGTT	ENSG00000077235_ENST00000356183_GTF3C1_mRNA	1141	1187	TATGCTCACACAGACCTACGACCTCATTGAGCGCAGAGGCACGAAAG	1	1	E4	1	0	noncanonical_seed	18	5	-20.5	NA	1	NA	II	NA	NA	50	NA	NA
L2-1933208_1	MIMAT0000064_MirBase_let-7c_microRNA	1	22	TGAGGTAGTAGGTTGTATGGTT	ENSG00000196367_ENST00000355540_TRRAP_mRNA	2232	2283	TTCTTGGCAAATCCTACTACCTCTGCTCTGTTTGCTACGATTCTGGTGGAAT	2	1	E4	1	0	8-mer	17	6	-20.3	NA	1	NA	II	NA	NA	14	NA	NA
TA1-4594992-1_1	MIMAT0000064_MirBase_let-7c_microRNA	1	22	TGAGGTAGTAGGTTGTATGGTT	ENSG00000009954_ENST00000339594_BAZ1B_mRNA	1749	1808	TCTGCCTCCTGCAGCCCTACACCTCATTGCATACTACAAAGAAAACAAAGACAGGGAGGA	1	1	E5	1	0	noncanonical_seed	19	5	-20.3	NA	1	NA	II	NA	NA	8	NA	1
L2-779558_1	MIMAT0000064_MirBase_let-7c_microRNA	1	22	TGAGGTAGTAGGTTGTATGGTT	ENSG00000140406_ENST00000267984_MESDC1_mRNA	2320	2366	TGAAGGCTGCACCCTGCTATCTCAGGCTTTAAGGGAGAGGTCTTCGC	4	1	E4	1	0	noncanonical_seed	18	6	-20.1	NA	1	NA	I	NA	NA	11	NA	NA
L2HS-3134483_1	MIMAT0000064_MirBase_let-7c_microRNA	1	22	TGAGGTAGTAGGTTGTATGGTT	ENSG00000168264_ENST00000366609_IRF2BP2_mRNA	1202	1281	ATGACTCCTACATCCTCTTTTGTGTCTCCGCCACCACCCACTGCCTCACCTCATTCCAACCGGACCACACCGCCTGAAGC	1	1	E4	0	0	noncanonical_seed	17	6	-20.1	NA	1	NA	I	NA	NA	30	NA	NA
L2HS-713345_3	MIMAT0000064_MirBase_let-7c_microRNA	1	22	TGAGGTAGTAGGTTGTATGGTT	ENSG00000173473_ENST00000254480_SMARCC1_mRNA	607	666	AATTGTTTGACCAGACCCAACATCTACCTCATTCCAGACATTGATCTGAAGTTGGCTAAC	3	1	E4	0	0	8-mer	17	6	-20	NA	1	NA	III	NA	NA	49	NA	1
L2HS-818364_2	MIMAT0000064_MirBase_let-7c_microRNA	1	22	TGAGGTAGTAGGTTGTATGGTT	ENSG00000106105_ENST00000389266_GARS_mRNA	1469	1518	ATTGGCCGCATCTACCTCTACCTCACGAAGGTTGGAATATCTCCAGATAA	2	1	E4	1	0	8-mer	18	6	-20	NA	1	NA	III	NA	NA	52	NA	NA
L2-779636_1	MIMAT0000064_MirBase_let-7c_microRNA	1	22	TGAGGTAGTAGGTTGTATGGTT	ENSG00000198888_ENST00000361390_MT-ND1_mRNA	277	323	AACCCCCTGGTCAACCTCAACCTAGGCCTCCTATTTATTCTAGCCAC	2	1	E4	1	0	noncanonical_seed	16	5	-19.7	NA	1	NA	III	NA	NA	43	NA	NA
L2HS-1275100_2	MIMAT0000064_MirBase_let-7c_microRNA	1	22	TGAGGTAGTAGGTTGTATGGTT	ENSG00000086758_ENST00000342160_HUWE1_mRNA	3530	3579	AGATGAACCTACTGCTTCAGACTCTAAGGGCAAATCTAAAATCACACCAG	2	1	E4	0	0	noncanonical_seed	14	6	-19.7	NA	1	NA	I	NA	NA	7	NA	NA
L2HS-3510405_1	MIMAT0000064_MirBase_let-7c_microRNA	1	22	TGAGGTAGTAGGTTGTATGGTT	ENSG00000138326_ENST00000435275_RPS24_mRNA	167	231	ACTAGAAAGTTCATGACCAACCGACTACTTCAGAGGAAACAAATGGTCATTGATGTCCTTCACCC	1	1	E4	0	0	noncanonical_seed	19	6	-19.7	NA	1	NA	III	NA	NA	3096	1	NA
L2HS-646319_3	MIMAT0000064_MirBase_let-7c_microRNA	1	22	TGAGGTAGTAGGTTGTATGGTT	ENSG00000101266_ENST00000349736_CSNK2A1_mRNA	2459	2520	ATGCCATCCAGTGAGAAGACCTGCTCCTCAGTCTTGTAAATGTATCTTGAGAGGTAGGAGCA	3	1	E4	0	0	noncanonical_seed	19	5	-19.4	NA	NA	1	III	-0.325601	NA	248	1	NA
L1-1214980_1	MIMAT0000064_MirBase_let-7c_microRNA	1	22	TGAGGTAGTAGGTTGTATGGTT	ENSG00000221983_ENST00000442744_UBA52_mRNA	464	513	ACACCAACAACCTGCGTCCCAAGAAGAAGGTCAAATAAGGTGGTTCTTTC	6	1	E3	0	0	noseed_9nt_stem	17	3	-19.3	NA	1	NA	IV	NA	NA	475	NA	1
L1HS-242467_4	MIMAT0000064_MirBase_let-7c_microRNA	1	22	TGAGGTAGTAGGTTGTATGGTT	ENSG00000081189_ENST00000424173_MEF2C_mRNA	898	963	AACCCTGTCAGCTCACTGGGAAACCCCAACCTATTGCCACTGGCTCACCCTTCTCTGCAGAGGAAT	7	2	E3,E4	1	0	noncanonical_seed	16	4	-19.3	NA	1	NA	III	NA	NA	1	NA	NA
L1-336299_2	MIMAT0000064_MirBase_let-7c_microRNA	1	22	TGAGGTAGTAGGTTGTATGGTT	ENSG00000243279_ENST00000376390_PRAF2_mRNA	218	267	ACCAAACCAACTACCTTCTCTGCTTCGGCATCGGCCTCGCTCTCGCCGGG	5	1	E3	0	0	7-mer	19	6	-19.2	NA	1	NA	III	NA	NA	11	NA	NA
L2HS-1687730_1	MIMAT0000064_MirBase_let-7c_microRNA	1	22	TGAGGTAGTAGGTTGTATGGTT	ENSG00000134250_ENST00000256646_NOTCH2_mRNA	6529	6596	TAGACGGCCCAGTGCCAAGAGTACCATGCCTACTAGCCTCCCTAACCTTGCCAAGGAGGCAAAGGATG	1	1	E4	1	0	noncanonical_seed	19	6	-19.2	NA	1	NA	III	NA	NA	6	NA	NA
L2HS-394116_4	MIMAT0000064_MirBase_let-7c_microRNA	1	22	TGAGGTAGTAGGTTGTATGGTT	ENSG00000140525_ENST00000310775_FANCI_mRNA	1999	2055	CCAAAACCTGATCTGCTGCCTCCTCTGAAATTAGAAGCTTGTATTCTGACCCAAGGA	4	1	E4	0	0	noncanonical_seed	18	6	-19.2	NA	1	NA	III	NA	NA	9	NA	NA
L2HS-609395_3	MIMAT0000064_MirBase_let-7c_microRNA	1	22	TGAGGTAGTAGGTTGTATGGTT	ENSG00000148835_ENST00000369839_TAF5_mRNA	81	126	CCGCCAACGCTGCTACCTCCGCAGGCGGGGGACGGCGCAGGCGAGG	3	1	E4	0	0	7-mer	17	6	-19.2	NA	1	NA	I	NA	NA	35	1	NA
L2-779537_1	MIMAT0000064_MirBase_let-7c_microRNA	1	22	TGAGGTAGTAGGTTGTATGGTT	ENSG00000092847_ENST00000373204_EIF2C1_mRNA	1265	1326	TTAAAAAGCTGACCGACAACCAGACCTCGACCATGATAAAGGCCACAGCTAGATCCGCTCCA	8	1	E4	1	1	noncanonical_seed	16	5	-19.1	NA	1	NA	III	NA	NA	3603	NA	NA
L2HS-558374_3	MIMAT0000064_MirBase_let-7c_microRNA	1	22	TGAGGTAGTAGGTTGTATGGTT	ENSG00000104885_ENST00000398665_DOT1L_mRNA	1409	1459	GCCCGTTCTACCAGCTACCTCCGAGCGTGCAGCGGCACTCCCCCAACCCGC	3	1	E4	0	0	7-mer	15	6	-19.1	NA	1	NA	III	NA	NA	1	NA	NA
TA1-1369294-1_1	MIMAT0000064_MirBase_let-7c_microRNA	1	22	TGAGGTAGTAGGTTGTATGGTT	ENSG00000198712_ENST00000361739_MT-CO2_mRNA	348	402	AATCTTCAACTCCTACATACTTCCCCCATTATTCCTAGAACCAGGCGACCTGCGA	1	1	E5	0	0	noseed_9nt_stem	14	0	-19.1	NA	1	NA	IV	NA	NA	166	NA	NA
L2-2109235_1	MIMAT0000064_MirBase_let-7c_microRNA	1	22	TGAGGTAGTAGGTTGTATGGTT	ENSG00000243207_ENST00000393796_PPAN-P2RY11_mRNA	1630	1675	AGCCTCAACCGCTACCTGGGCATCGTGCACCCCTTCTTCGCCCGAA	5	1	E4	0	0	6-mer	15	5	-19	NA	1	NA	I	NA	NA	1	NA	1
L2-303353_2	MIMAT0000064_MirBase_let-7c_microRNA	1	22	TGAGGTAGTAGGTTGTATGGTT	ENSG00000198888_ENST00000361390_MT-ND1_mRNA	1	61	ATACCCATGGCCAACCTCCTACTCCTCATTGTACCCATTCTAATCGCAATGGCATTCCTAA	13	1	E4	1	1	noncanonical_seed	17	5	-19	NA	1	NA	III	NA	NA	293	1	NA
L2-2169291_1	MIMAT0000064_MirBase_let-7c_microRNA	1	22	TGAGGTAGTAGGTTGTATGGTT	ENSG00000166847_ENST00000300087_DCTN5_mRNA	1516	1562	AGAACCATTCAGCCTACCCTGTATTTGCCATAAACTCCACAATTCAC	4	1	E4	0	0	none	17	3	-18.9	NA	NA	1	IV	-0.268348	NA	44	NA	NA
L2HS-1687511_1	MIMAT0000064_MirBase_let-7c_microRNA	1	22	TGAGGTAGTAGGTTGTATGGTT	ENSG00000108352_ENST00000436615_RAPGEFL1_mRNA	1648	1694	GTTGCCAACCACCTAACTGCCTTCCACTGGGAGCTGTTCCGATGTGT	2	1	E4	1	0	noncanonical_seed	18	6	-18.9	NA	1	NA	III	NA	NA	1	NA	NA
L2-779556_1	MIMAT0000064_MirBase_let-7c_microRNA	1	22	TGAGGTAGTAGGTTGTATGGTT	ENSG00000126067_ENST00000373237_PSMB2_mRNA	842	888	GACCGATACTACACACCGACTATCTCACGTGAGAGGGCAGTGGAACT	1	1	E4	1	0	noncanonical_seed	21	6	-18.8	NA	1	NA	III	NA	NA	80	NA	NA
0727A-298591_2	MIMAT0000064_MirBase_let-7c_microRNA	1	22	TGAGGTAGTAGGTTGTATGGTT	ENSG00000167625_ENST00000301215_ZNF526_mRNA	1156	1204	TGTACAACCTGCTCCAAGGTCTTCAAGAAAGCAGCATCGCTTGAGCAGC	9	1	E2	0	0	noseed_9nt_stem	14	3	-18.7	NA	1	NA	IV	NA	NA	17	NA	NA
L2HS-1687739_1	MIMAT0000064_MirBase_let-7c_microRNA	1	22	TGAGGTAGTAGGTTGTATGGTT	ENSG00000183337_ENST00000397354_BCOR_mRNA	881	927	TACAAGGCCTTGCTACCTCAGCAGTCCTACAGCTTGGCCCAGCCGCT	2	1	E4	1	0	8-mer	17	6	-18.6	NA	1	NA	II	NA	NA	117	NA	NA
L2HS-818426_2	MIMAT0000064_MirBase_let-7c_microRNA	1	22	TGAGGTAGTAGGTTGTATGGTT	ENSG00000133606_ENST00000255977_MKRN1_mRNA	1129	1183	CTCTCCAACTGCAACCACACCTACTGTCTCAAGTGCATTCGCAAGTGGAGGAGTG	2	1	E4	1	0	noncanonical_seed	18	6	-18.6	NA	1	NA	III	NA	NA	25	NA	NA
0727AHS-388832_4	MIMAT0000064_MirBase_let-7c_microRNA	1	22	TGAGGTAGTAGGTTGTATGGTT	ENSG00000149948_ENST00000403681_HMGA2_mRNA	3645	3695	ACAATCAAAACACACTACTACCTCTTAAGTCCCAGTATACCTCATTTTTCA	9	2	E2,E4	1	1	8-mer	18	6	-18.5	NA	NA	1	III	1.08467	NA	14	NA	NA
0727AHS-681363_2	MIMAT0000064_MirBase_let-7c_microRNA	1	22	TGAGGTAGTAGGTTGTATGGTT	ENSG00000065183_ENST00000349139_WDR3_mRNA	1221	1289	TATTCACTGAATCCATCCTTGCCTACTCCTCAGCCTGTCAGGACAAGCAGAATCACTATTGGGGGTCAT	4	2	E2,E4	1	1	noncanonical_seed	16	5	-18.5	NA	1	NA	III	NA	NA	46	NA	NA
L2-779727_1	MIMAT0000064_MirBase_let-7c_microRNA	1	22	TGAGGTAGTAGGTTGTATGGTT	ENSG00000165494_ENST00000298281_PCF11_mRNA	5164	5212	TTAGTATTTGCATTTCCTACTGCCTGCAGAGTTTCAGGTGCTTGTTGTG	1	1	E4	1	0	noncanonical_seed	14	5	-18.5	NA	NA	1	II	0.40304	NA	21	NA	NA
L2-779573_1	MIMAT0000064_MirBase_let-7c_microRNA	1	22	TGAGGTAGTAGGTTGTATGGTT	ENSG00000143368_ENST00000271628_SF3B4_mRNA	1589	1635	CCCGACCACCACCTGGAATGCCTCATCCTGGACCTCCTCCAATGGGC	1	1	E4	1	0	noncanonical_seed	18	6	-18.3	NA	1	NA	III	NA	NA	56	NA	NA
L2HS-162181_8	MIMAT0000064_MirBase_let-7c_microRNA	1	22	TGAGGTAGTAGGTTGTATGGTT	ENSG00000169371_ENST00000371091_SNUPN_mRNA	663	708	AAACCAGACCTACTACGTTCTGGATGTGATGTGCTGGCGGGGACAC	9	1	E4	0	0	noncanonical_seed	18	6	-18.3	NA	1	NA	III	NA	NA	29	NA	NA
TAON-3929880-1_1	MIMAT0000064_MirBase_let-7c_microRNA	1	22	TGAGGTAGTAGGTTGTATGGTT	ENSG00000116675_ENST00000395325_DNAJC6_mRNA	1822	1891	TACCCAGTCAACACCACGCCGCTCTGCCACCTCCACCTCTGCGTCTCCAACCCTAAGAGTGGGAGAAGGT	1	1	E6	1	0	noncanonical_seed	17	5	-18.3	NA	1	NA	III	NA	NA	7	NA	NA
L1HS-906403_1	MIMAT0000064_MirBase_let-7c_microRNA	1	22	TGAGGTAGTAGGTTGTATGGTT	ENSG00000086758_ENST00000342160_HUWE1_mRNA	12750	12799	CACTGCAACCCCAACCACCTCAGCTACTTCAAGTTTGTCGGACGCATTGT	2	2	E3,E4	1	0	noncanonical_seed	19	6	-18.2	NA	1	NA	III	NA	NA	42	NA	NA
L2-779551_1	MIMAT0000064_MirBase_let-7c_microRNA	1	22	TGAGGTAGTAGGTTGTATGGTT	ENSG00000054523_ENST00000263934_KIF1B_mRNA	4659	4702	GATCTCAACCACTACCTTTGAAAGCGCCATCACACCTAGCGAGA	1	1	E4	1	0	7-mer	17	6	-18.1	NA	1	NA	III	NA	NA	NA	NA	NA
L2HS-1321095_2	MIMAT0000064_MirBase_let-7c_microRNA	1	22	TGAGGTAGTAGGTTGTATGGTT	ENSG00000149357_ENST00000278671_C11orf59_mRNA	629	673	ACCCTAACCTGCTACTAATCACAGAGAAAAATGTGAAGAAGGAGG	2	1	E4	0	0	noncanonical_seed	18	6	-18.1	NA	NA	1	I	NA	NA	131	NA	1
L2HS-2227884_1	MIMAT0000064_MirBase_let-7c_microRNA	1	22	TGAGGTAGTAGGTTGTATGGTT	ENSG00000148334_ENST00000338961_PTGES2_mRNA	1281	1345	GGCAGCCCCTGGAAGAGATCATCACCTACTACCCAGCCATGAAGGCTGTGAACGAGCAGGGCAAG	1	1	E4	0	0	noncanonical_seed	18	5	-18.1	NA	1	NA	III	NA	NA	22	NA	NA
L2-779733_1	MIMAT0000064_MirBase_let-7c_microRNA	1	22	TGAGGTAGTAGGTTGTATGGTT	ENSG00000109113_ENST00000395245_RAB34_mRNA	1348	1395	AGTGATGACAGCAACCTCTACCTAACTGCCAGCAAGAAGAAGCCCACA	4	1	E4	1	0	6-mer	16	5	-18	NA	1	NA	II	NA	NA	7	NA	1
L2HS-1415035_2	MIMAT0000064_MirBase_let-7c_microRNA	1	22	TGAGGTAGTAGGTTGTATGGTT	ENSG00000134333_ENST00000422447_LDHA_mRNA	1774	1826	AAACAATGCAACCAACTATCCAAGTGTTATACCAACTAAAACCCCCAATAAAC	3	1	E4	0	0	noncanonical_seed	19	5	-18	NA	NA	1	II	-0.214368	NA	485	NA	1
L2-1435661_1	MIMAT0000064_MirBase_let-7c_microRNA	1	22	TGAGGTAGTAGGTTGTATGGTT	ENSG00000170540_ENST00000304414_ARL6IP1_mRNA	590	640	AAGTCCACAACCTGCTTCTCACCTACCTGATAGTGACTTCCTTACTATTGC	2	1	E4	1	1	6-mer	15	5	-17.9	NA	1	NA	II	NA	NA	38	NA	NA
L1-485384_1	MIMAT0000064_MirBase_let-7c_microRNA	1	22	TGAGGTAGTAGGTTGTATGGTT	ENSG00000114098_ENST00000481646_ARMC8_mRNA	941	988	ATTGCTCACCTACTAACCTCACTGTCCTACAAAGTTCGAATGCAAGCA	3	2	E3,E4	1	0	noncanonical_seed	16	6	-17.8	NA	1	NA	I	NA	NA	6	NA	NA
L2HS-393974_4	MIMAT0000064_MirBase_let-7c_microRNA	1	22	TGAGGTAGTAGGTTGTATGGTT	ENSG00000171634_ENST00000306378_BPTF_mRNA	8369	8434	CCAAGAAAAAGAAAATGATCTCTACTACCTCAAAGGAAACTAAGAAGGACACAAAGCTTTACTGTA	5	1	E4	0	0	9-mer	15	6	-17.8	NA	1	NA	I	NA	NA	41	1	NA
L2-779635_1	MIMAT0000064_MirBase_let-7c_microRNA	1	22	TGAGGTAGTAGGTTGTATGGTT	ENSG00000185619_ENST00000362003_PCGF3_mRNA	429	475	AACGCCCACATCACCTGCCGCCTGTGCAGCGGGTACCTCATCGACGC	1	1	E4	1	0	7-mer	15	4	-17.5	NA	1	NA	I	NA	NA	10	NA	NA
L1HS-623630_2	MIMAT0000064_MirBase_let-7c_microRNA	1	22	TGAGGTAGTAGGTTGTATGGTT	ENSG00000149016_ENST00000329251_TUT1_mRNA	1465	1539	CTCTTGCCATCACCTAGCTGCCTGCACCTGCCCTTCAGGGAGATGGGGGTCATTAAAGGAAACTGAACATTG	2	1	E3	0	0	noncanonical_seed	16	5	-17.4	NA	NA	1	III	NA	NA	721	1	NA
L2HS-655786_3	MIMAT0000064_MirBase_let-7c_microRNA	1	22	TGAGGTAGTAGGTTGTATGGTT	ENSG00000111144_ENST00000228740_LTA4H_mRNA	645	707	ATCCAAAAAGTTCCAATACCCTGCTACCTGATTGCTTTAGTTGTTGGAGCTTTAGAAAGCAGG	3	1	E4	0	0	6-mer	16	5	-17.4	NA	1	NA	I	NA	NA	33	NA	NA
L2HS-1687722_1	MIMAT0000064_MirBase_let-7c_microRNA	1	22	TGAGGTAGTAGGTTGTATGGTT	ENSG00000139496_ENST00000381736_NUPL1_mRNA	625	668	TATTACCTCTACCTCAGCTAGCGGTCTGACTCTTTCGTCTGCTC	1	1	E4	1	0	8-mer	15	6	-17.3	NA	1	NA	I	NA	NA	10	NA	NA
L2-303367_2	MIMAT0000064_MirBase_let-7c_microRNA	1	22	TGAGGTAGTAGGTTGTATGGTT	ENSG00000092201_ENST00000216297_SUPT16H_mRNA	3890	3932	AATCCTCCAACCTACCCTACTGCCATGACCTTCCGCACATCTC	2	1	E4	1	0	noncanonical_seed	16	4	-17.2	NA	NA	1	III	-0.051679	NA	29	NA	NA
L2HS-1294590_2	MIMAT0000064_MirBase_let-7c_microRNA	1	22	TGAGGTAGTAGGTTGTATGGTT	ENSG00000183196_ENST00000332272_CHST6_mRNA	5891	5937	ACTGCAACCTCCGCCTCCCAGTTTCAAGCGATTCTCCTGCCTCAGCC	2	1	E4	0	0	noncanonical_seed	17	6	-17.2	NA	NA	1	I	NA	NA	21	NA	NA
L2HS-1687628_1	MIMAT0000064_MirBase_let-7c_microRNA	1	22	TGAGGTAGTAGGTTGTATGGTT	ENSG00000153922_ENST00000284049_CHD1_mRNA	2427	2470	TAACCATTGCTACCTCATTAAACCACCAGATAATAATGAATTCT	1	1	E4	1	0	8-mer	15	6	-17.2	NA	1	NA	I	NA	NA	20	NA	NA
L2HS-1687640_1	MIMAT0000064_MirBase_let-7c_microRNA	1	22	TGAGGTAGTAGGTTGTATGGTT	ENSG00000198792_ENST00000361906_TMEM184B_mRNA	2668	2711	AAGCCCCTCCTCTCCCCCTCCACACCTCTAGACCTGGGGCCTCC	1	1	E4	1	0	noncanonical_seed	14	5	-17.2	NA	NA	1	I	0.0154649	NA	4	NA	NA
L2HS-486458_3	MIMAT0000064_MirBase_let-7c_microRNA	1	22	TGAGGTAGTAGGTTGTATGGTT	ENSG00000115806_ENST00000234160_GORASP2_mRNA	1762	1808	CCAACCTCAACCTCAACCTCCCAGCACCACACATCATGCCAGGGGTT	3	1	E4	1	0	noncanonical_seed	15	5	-17.2	NA	1	NA	III	NA	NA	13	NA	NA
L2-2487210_1	MIMAT0000064_MirBase_let-7c_microRNA	1	22	TGAGGTAGTAGGTTGTATGGTT	ENSG00000183741_ENST00000407418_CBX6_mRNA	3779	3822	AAAGCCCACAACCTCTCTGAGCCTCCCTGGCCTGAAAGGGGATG	1	1	E4	0	0	noncanonical_seed	17	6	-16.9	NA	NA	1	II	-0.638723	NA	48	NA	NA
L2HS-486413_3	MIMAT0000064_MirBase_let-7c_microRNA	1	22	TGAGGTAGTAGGTTGTATGGTT	ENSG00000198763_ENST00000361453_MT-ND2_mRNA	993	1039	CCTTACCACGCTACTCCTACCTATCTCCCCTTTTATACTAATAATCT	3	1	E4	1	0	6-mer	17	6	-16.9	NA	1	NA	III	NA	NA	55	NA	NA
L2-1432199_1	MIMAT0000064_MirBase_let-7c_microRNA	1	22	TGAGGTAGTAGGTTGTATGGTT	ENSG00000008083_ENST00000341776_JARID2_mRNA	3667	3715	CTGCCAGCACCTGTGCTACCTGTCCATGGTGGTACAAGAGAACGAAAAC	2	1	E4	0	0	6-mer	15	5	-16.8	NA	1	NA	III	NA	NA	5	NA	NA
L2-1954384_1	MIMAT0000064_MirBase_let-7c_microRNA	1	22	TGAGGTAGTAGGTTGTATGGTT	ENSG00000132466_ENST00000358602_ANKRD17_mRNA	6203	6251	ATCCTATGCCTACTGCCAAAGAACACTATCCAGTATCATCCCCATCTTC	2	1	E4	0	0	noncanonical_seed	12	4	-16.7	NA	1	NA	I	NA	NA	16	NA	NA
TAON-1669752-1_1	MIMAT0000064_MirBase_let-7c_microRNA	1	22	TGAGGTAGTAGGTTGTATGGTT	ENSG00000198786_ENST00000361567_MT-ND5_mRNA	1500	1552	AGCCCTAGACCTCAACTACCTAACCAACAAACTTAAAATAAAATCCCCACTAT	1	1	E6	0	0	7-mer	15	5	-16.7	NA	1	NA	I	NA	NA	155	NA	NA
L2-558561_2	MIMAT0000064_MirBase_let-7c_microRNA	1	22	TGAGGTAGTAGGTTGTATGGTT	ENSG00000171425_ENST00000270451_ZNF581_mRNA	318	364	AAGGCCCAACCACTACCTGCTTATTGACACTCAGGGTGTCCCCTACA	6	1	E4	0	0	7-mer	15	5	-16.6	NA	1	NA	I	NA	NA	24	NA	NA
A12-1591162_1	MIMAT0000064_MirBase_let-7c_microRNA	1	22	TGAGGTAGTAGGTTGTATGGTT	ENSG00000176087_ENST00000323146_SLC35A4_mRNA	1495	1538	TACTGCCTCTGCCTCCGGCACCGCCTCTCTGTGCGTCAGGGGTT	3	1	E1	1	0	noncanonical_seed	14	6	-16.3	NA	1	NA	I	NA	NA	62	NA	NA
L2HS-436360_4	MIMAT0000064_MirBase_let-7c_microRNA	1	22	TGAGGTAGTAGGTTGTATGGTT	ENSG00000135045_ENST00000376854_C9orf40_mRNA	998	1059	ACATTAAATACCTACAGTTACTACTGAACCTCTTAATAAGGATTTGTCAAGGATAGAGTACA	4	1	E4	0	0	noncanonical_seed	18	6	-16.2	NA	NA	1	II	-0.414393	NA	440	1	NA
L2-779591_1	MIMAT0000064_MirBase_let-7c_microRNA	1	22	TGAGGTAGTAGGTTGTATGGTT	ENSG00000198899_ENST00000361899_MT-ATP6_mRNA	525	600	AAGCGCCACCCTAGCAATATCAACCATTAACCTTCCCTCTACACTTATCATCTTCACAATTCTAATTCTACTGACT	4	2	E4,E5	1	1	noncanonical_seed	19	6	-16.1	NA	1	NA	III	NA	NA	730	1	NA
L2HS-486465_3	MIMAT0000064_MirBase_let-7c_microRNA	1	22	TGAGGTAGTAGGTTGTATGGTT	ENSG00000174437_ENST00000313432_ATP2A2_mRNA	2829	2880	ATGAAACAGTTCATCCGCTACCTCATCTCGTCCAACGTCGGGGAAGTTGTCT	3	1	E4	1	0	8-mer	15	6	-16.1	NA	1	NA	I	NA	NA	24	NA	NA
L2HS-1687596_1	MIMAT0000064_MirBase_let-7c_microRNA	1	22	TGAGGTAGTAGGTTGTATGGTT	ENSG00000234507_ENST00000383108_BRD2_mRNA	2466	2509	TACTACCACCCCTACACCTACAGCCATCTTGGCTCCTGGTTCTC	1	1	E4	1	0	none	14	3	-16	NA	1	NA	IV	NA	NA	45	NA	NA
L2HS-3940546_1	MIMAT0000064_MirBase_let-7c_microRNA	1	22	TGAGGTAGTAGGTTGTATGGTT	ENSG00000109686_ENST00000455740_SH3D19_mRNA	4062	4116	AAAACCATCCCTGAAATGCCTTGCTAATACAACTAATCCTTCCATATATGTGCCA	1	1	E4	0	0	noncanonical_seed	16	6	-15.9	NA	NA	1	III	0.734534	NA	18	NA	NA
L2-303371_2	MIMAT0000064_MirBase_let-7c_microRNA	1	22	TGAGGTAGTAGGTTGTATGGTT	ENSG00000126903_ENST00000263512_SLC10A3_mRNA	1060	1104	CTCGGAAAACCCAATCCTCTACCTGCTCCTGCCTCTTATCTTTGT	2	1	E4	1	0	6-mer	16	6	-15.8	NA	1	NA	III	NA	NA	1	NA	NA
L1HS-906468_1	MIMAT0000064_MirBase_let-7c_microRNA	1	22	TGAGGTAGTAGGTTGTATGGTT	ENSG00000135801_ENST00000258281_TAF5L_mRNA	691	734	TATCCGCTACCTCCAAAGTGACAACAATACTGCCCTGTGCAAAG	1	1	E3	1	0	7-mer	15	4	-15.7	NA	1	NA	II	NA	NA	8	NA	1
L2HS-1028320_2	MIMAT0000064_MirBase_let-7c_microRNA	1	22	TGAGGTAGTAGGTTGTATGGTT	ENSG00000169612_ENST00000304191_FAM103A1_mRNA	780	824	CTTGACTTCTACCTCAGAATCTTCTTTGTTTCATGACTTAATAGT	2	1	E4	0	0	8-mer	13	6	-15.7	NA	NA	1	I	0.836379	NA	30	NA	NA
L2HS-1200394_2	MIMAT0000064_MirBase_let-7c_microRNA	1	22	TGAGGTAGTAGGTTGTATGGTT	ENSG00000110700_ENST00000228140_RPS13_mRNA	461	511	ATCTACAGCCTCTGCCCTGGTCGCATAAATTTGTCTGTGTACTCAAGCAAT	3	1	E4	0	0	noncanonical_seed	13	4	-15.7	NA	1	1	II	NA	NA	1817	1	NA
L2HS-2463806_1	MIMAT0000064_MirBase_let-7c_microRNA	1	22	TGAGGTAGTAGGTTGTATGGTT	ENSG00000135503_ENST00000257963_ACVR1B_mRNA	3087	3137	GAAAACCATCTCTGTGATTACCTCTCAATCTATTTGTTTTTAAAGAAATCC	1	1	E4	0	0	6-mer	16	6	-15.6	NA	NA	1	III	1.75824	NA	2	NA	NA
L2HS-818410_2	MIMAT0000064_MirBase_let-7c_microRNA	1	22	TGAGGTAGTAGGTTGTATGGTT	ENSG00000160058_ENST00000455895_BSDC1_mRNA	2129	2175	CTTGTCCAACCAGCTACCCACCTCAACTCCCCTGTAGTTTAGGACAC	2	1	E4	1	0	noncanonical_seed	15	5	-15.6	NA	NA	1	I	0.560568	NA	78	1	NA
0727A-453689_2	MIMAT0000064_MirBase_let-7c_microRNA	1	22	TGAGGTAGTAGGTTGTATGGTT	ENSG00000198804_ENST00000361624_MT-CO1_mRNA	1205	1271	GCTACACCCTAGACCAAACCTACGCCAAAATCCATTTCACTATCATATTCATCGGCGTAAATCTAAC	40	2	E2,E4	0	0	none	15	3	-15.5	NA	1	NA	IV	NA	NA	370	NA	NA
TA1-4595005-1_1	MIMAT0000064_MirBase_let-7c_microRNA	1	22	TGAGGTAGTAGGTTGTATGGTT	ENSG00000128789_ENST00000317615_PSMG2_mRNA	1483	1545	TTTCTGTTTTATACCTTATACCCAAAACACTTACTACCAACACAGCTGTTAAACATTCTATAC	1	1	E5	1	0	noncanonical_seed	15	4	-15.5	NA	NA	1	I	NA	NA	218	1	NA
L1HS-164409_6	MIMAT0000064_MirBase_let-7c_microRNA	1	22	TGAGGTAGTAGGTTGTATGGTT	ENSG00000184007_ENST00000344035_PTP4A2_mRNA	1051	1102	AACTCACAACCCTACCAATGCTACTCTCAACAAGTTCACAGAGGAACTTAAG	6	1	E3	0	0	noncanonical_seed	17	6	-15.4	NA	1	NA	III	NA	NA	64	NA	NA
L2-186542_3	MIMAT0000064_MirBase_let-7c_microRNA	1	22	TGAGGTAGTAGGTTGTATGGTT	ENSG00000105723_ENST00000222330_GSK3A_mRNA	1548	1593	GATGCCACACCTACCCTCACTAACTCCTCCTGAGGGCCCCACCAAG	3	1	E4	1	0	none	15	4	-15.4	NA	1	NA	III	NA	NA	35	NA	NA
L2HS-1687621_1	MIMAT0000064_MirBase_let-7c_microRNA	1	22	TGAGGTAGTAGGTTGTATGGTT	ENSG00000141756_ENST00000321562_FKBP10_mRNA	1024	1066	ACTCCCGCAACCACACCTACAATACCTATATCGGGCAGGGTTA	1	1	E4	1	0	noncanonical_seed	16	5	-15.4	NA	1	NA	III	NA	NA	12	NA	NA
L2HS-3705235_1	MIMAT0000064_MirBase_let-7c_microRNA	1	22	TGAGGTAGTAGGTTGTATGGTT	ENSG00000228253_ENST00000361851_J01415-5_mRNA	1	46	ATGCCCCAACTAAATACTACCGTATGGCCCACCATAATTACCCCCA	1	1	E4	0	0	noncanonical_seed	15	4	-15.4	NA	1	NA	I	NA	NA	211	NA	NA
L2HS-791962_2	MIMAT0000064_MirBase_let-7c_microRNA	1	22	TGAGGTAGTAGGTTGTATGGTT	ENSG00000141030_ENST00000268717_COPS3_mRNA	904	956	TGTATTCAACCAACAACCCCTCAGAACTCCGAAACCTGGTGAATAAGCACAGT	2	1	E4	0	0	none	16	4	-15.4	NA	1	NA	III	NA	NA	94	NA	1
TA1-763389-1_2	MIMAT0000064_MirBase_let-7c_microRNA	1	22	TGAGGTAGTAGGTTGTATGGTT	ENSG00000100603_ENST00000261531_SNW1_mRNA	3	68	TCGCGCTGGAAGAAGCGGAAGAAGATGGCGCTCACCAGCTTTTTACCTGCACCTACTCAGCTATCT	2	1	E5	1	0	noncanonical_seed	14	4	-15.3	1	1	NA	III	NA	NA	13	NA	NA
TAON-3929890-1_1	MIMAT0000064_MirBase_let-7c_microRNA	1	22	TGAGGTAGTAGGTTGTATGGTT	ENSG00000112237_ENST00000520429_CCNC_mRNA	1203	1266	ATTCTTAGTAAGATGCCAAAACCAAAACCACCTCCAAACAGTGAAGGAGAGCAGGGTCCAAATG	1	1	E6	1	0	noncanonical_seed	15	5	-15.3	NA	1	NA	III	NA	NA	30	NA	NA
L2HS-1687005_1	MIMAT0000064_MirBase_let-7c_microRNA	1	22	TGAGGTAGTAGGTTGTATGGTT	ENSG00000111540_ENST00000360299_RAB5B_mRNA	853	903	TAACCTCCATCCCTACCCCTCAGCACACAACCCCTACGGTAACAGCACACT	1	1	E4	1	0	none	16	4	-15.2	NA	NA	1	III	NA	NA	32	NA	NA
L2HS-818381_2	MIMAT0000064_MirBase_let-7c_microRNA	1	22	TGAGGTAGTAGGTTGTATGGTT	ENSG00000198886_ENST00000361381_MT-ND4_mRNA	762	808	AAAACACATAGCCTACCCCTTCCTTGTACTATCCCTATGAGGCATAA	2	1	E4	1	0	noseed_9nt_stem	15	4	-15.2	NA	1	NA	II	NA	NA	85	NA	NA
L1-485378_1	MIMAT0000064_MirBase_let-7c_microRNA	1	22	TGAGGTAGTAGGTTGTATGGTT	ENSG00000096717_ENST00000212015_SIRT1_mRNA	1409	1463	AAGTTCCATACCCCATGAAGTGCCTCAGATATTAATTAATAGAGAACCTTTGCCT	7	1	E3	1	0	noncanonical_seed	17	6	-15.1	NA	1	NA	III	NA	NA	17	NA	1
L2HS-1688058_1	MIMAT0000064_MirBase_let-7c_microRNA	1	22	TGAGGTAGTAGGTTGTATGGTT	ENSG00000066117_ENST00000394963_SMARCD1_mRNA	471	514	AAGAGACCTGCCCCTCAGCAGATCCAGCAGGTCCAGCAGCAGGC	1	1	E4	1	0	none	12	4	-15.1	NA	1	NA	I	NA	NA	8	NA	NA
L2HS-818349_2	MIMAT0000064_MirBase_let-7c_microRNA	1	22	TGAGGTAGTAGGTTGTATGGTT	ENSG00000140395_ENST00000267973_WDR61_mRNA	486	530	ATCAGCCACACCCTGCCCATTGCTGCATCCAGCTCTCTTGATGCT	2	1	E4	1	0	noncanonical_seed	17	5	-15	NA	1	NA	III	NA	NA	19	NA	NA
TA1-4594944-1_1	MIMAT0000064_MirBase_let-7c_microRNA	1	22	TGAGGTAGTAGGTTGTATGGTT	ENSG00000100316_ENST00000216146_RPL3_mRNA	1026	1078	TTATAAGATTGGCCAGGGCTACCTTATCAAGGACGGCAAGCTGATCAAGAACA	1	1	E5	1	0	6-mer	12	6	-15	NA	1	NA	I	NA	NA	1930	1	NA
L2HS-3627957_1	MIMAT0000064_MirBase_let-7c_microRNA	1	22	TGAGGTAGTAGGTTGTATGGTT	ENSG00000126524_ENST00000246868_SBDS_mRNA	939	1008	ACCCATCAATCTCTTCACCTCTAAAACACTAAAGTGTTTCCGTTTCCGACGGCACTGTTTCATGTCTGTG	1	1	E4	0	0	noncanonical_seed	17	6	-14.8	NA	NA	1	III	NA	NA	102	1	NA
TA1-4594931-1_1	MIMAT0000064_MirBase_let-7c_microRNA	1	22	TGAGGTAGTAGGTTGTATGGTT	ENSG00000158161_ENST00000373871_EYA3_mRNA	745	814	AAGCACAAATGCCAGCCTGATATCTACTTCTTCTACAATTGCCAATATTCCAGCAGCAGCAGTAGCCAGC	1	1	E5	1	0	noncanonical_seed	17	5	-14.8	NA	1	NA	III	NA	NA	5	NA	NA
L2-263137_3	MIMAT0000064_MirBase_let-7c_microRNA	1	22	TGAGGTAGTAGGTTGTATGGTT	ENSG00000205339_ENST00000379719_IPO7_mRNA	2519	2569	AATCCACACCTACTACTCAATACCTTAGAAAATCTTCGCTTCCCTAATAAT	12	1	E4	0	0	noncanonical_seed	15	5	-14.6	NA	1	NA	I	NA	NA	37	NA	NA
L2-779529_1	MIMAT0000064_MirBase_let-7c_microRNA	1	22	TGAGGTAGTAGGTTGTATGGTT	ENSG00000088038_ENST00000221232_CNOT3_mRNA	1674	1719	AGGCCTTGGGCCCCCCTTCCGGCCCCCACAACCCACCTCCCAGCAC	1	1	E4	1	0	noncanonical_seed	14	5	-14.6	NA	1	NA	II	NA	NA	2	NA	NA
L2-779456_1	MIMAT0000064_MirBase_let-7c_microRNA	1	22	TGAGGTAGTAGGTTGTATGGTT	ENSG00000140943_ENST00000343411_MBTPS1_mRNA	3154	3198	TGACACCGCCTAGCCTCAGTCACTCTGGGAACCGCCAGCGCCCTC	2	1	E4	1	0	noncanonical_seed	13	5	-14.5	NA	1	NA	I	NA	NA	2	NA	NA
L2HS-1687597_1	MIMAT0000064_MirBase_let-7c_microRNA	1	22	TGAGGTAGTAGGTTGTATGGTT	ENSG00000158966_ENST00000371073_CACHD1_mRNA	2039	2083	ACTACACCGCCTATCTCAGCGACAACACCCGCCTCATTGCTAACC	1	1	E4	1	0	noncanonical_seed	19	6	-14.5	NA	1	NA	III	NA	NA	2	NA	NA
L2HS-2599433_1	MIMAT0000064_MirBase_let-7c_microRNA	1	22	TGAGGTAGTAGGTTGTATGGTT	ENSG00000088205_ENST00000263239_DDX18_mRNA	3720	3764	CTACCTACTACTTGTAACCAGCTTGTTTCATAACATGTTATTTTC	1	1	E4	0	0	6-mer	11	5	-14.5	NA	NA	1	I	NA	NA	92	1	NA
L2HS-818262_2	MIMAT0000064_MirBase_let-7c_microRNA	1	22	TGAGGTAGTAGGTTGTATGGTT	ENSG00000164086_ENST00000495880_DUSP7_mRNA	1401	1447	CCAACCACAACCTGTTCCCACTCAATACGCTGGAGTCCACGTGAGGC	2	1	E4	1	0	none	16	3	-14.5	NA	1	NA	IV	NA	NA	3	NA	NA
L2HS-574075_3	MIMAT0000064_MirBase_let-7c_microRNA	1	22	TGAGGTAGTAGGTTGTATGGTT	ENSG00000182944_ENST00000397938_EWSR1_mRNA	1571	1613	GAAGACCCACCCACTGCCAAGGCTGCCGTGGAATGGTTTGATG	3	1	E4	0	0	noncanonical_seed	14	4	-14.4	NA	1	NA	V	NA	NA	35	NA	NA
0727A-1038922_1	MIMAT0000064_MirBase_let-7c_microRNA	1	22	TGAGGTAGTAGGTTGTATGGTT	ENSG00000100075_ENST00000215882_SLC25A1_mRNA	596	643	AAGGTGAAGTTCATCCACGACCAGACCTCCCCAAACCCCAAGTACAGA	1	1	E2	1	0	noncanonical_seed	15	5	-14.3	NA	1	NA	III	NA	NA	68	NA	NA
L2HS-2901120_1	MIMAT0000064_MirBase_let-7c_microRNA	1	22	TGAGGTAGTAGGTTGTATGGTT	ENSG00000107581_ENST00000369144_EIF3A_mRNA	1102	1158	CCACTCTTTCCATCCCTATTACTCCTGAGCGTACGGATATTGCTCGACTTCTGGATA	1	1	E4	0	0	noncanonical_seed	17	6	-14.3	NA	1	NA	II	NA	NA	72	1	NA
L2-779560_1	MIMAT0000064_MirBase_let-7c_microRNA	1	22	TGAGGTAGTAGGTTGTATGGTT	ENSG00000198786_ENST00000361567_MT-ND5_mRNA	1100	1147	CTCTCACTTCAACCTCCCTCACCATTGGCAGCCTAGCATTAGCAGGAA	2	1	E4	1	0	none	14	4	-14.2	NA	1	NA	V	NA	NA	103	1	NA
L2-781679_1	MIMAT0000064_MirBase_let-7c_microRNA	1	22	TGAGGTAGTAGGTTGTATGGTT	ENSG00000184110_ENST00000331666_EIF3S8_mRNA	2861	2918	AACCTTGAAGTCCTAAACCACACCTCAGTCACTAAAGGTCTGTTTAAAGTTGTTCTGG	3	1	E4	1	1	noncanonical_seed	16	5	-14.1	NA	NA	1	V	NA	NA	820	1	NA
L2HS-2898924_1	MIMAT0000064_MirBase_let-7c_microRNA	1	22	TGAGGTAGTAGGTTGTATGGTT	ENSG00000065613_ENST00000369755_SLK_mRNA	7116	7161	CCAGAGCTACCTCTAAGTCATACTTCCTCAAGCACAAAGCTCTCAG	1	1	E4	0	0	7-mer	17	5	-14.1	NA	NA	1	I	0.44462	NA	34	NA	NA
L2HS-327952_4	MIMAT0000064_MirBase_let-7c_microRNA	1	22	TGAGGTAGTAGGTTGTATGGTT	ENSG00000143614_ENST00000368655_GATAD2B_mRNA	6261	6303	ATCCATCTGCACAGCCTTAGGCTGCGTGAACCGAGGTGAGGCT	4	1	E4	1	0	noseed_9nt_stem	16	3	-14	NA	NA	1	IV	-0.170227	NA	25	NA	NA
TAON-3929873-1_1	MIMAT0000064_MirBase_let-7c_microRNA	1	22	TGAGGTAGTAGGTTGTATGGTT	ENSG00000127720_ENST00000248306_C12orf26_mRNA	825	881	TCAAGAAAAGATGCCTACCTCAGCTATTTTGCCTGATTTTTCTGGCTCTGTAATTTC	1	1	E6	1	0	8-mer	14	5	-14	NA	1	NA	I	NA	NA	3	NA	NA
L2HS-3017432_1	MIMAT0000064_MirBase_let-7c_microRNA	1	22	TGAGGTAGTAGGTTGTATGGTT	ENSG00000116138_ENST00000375847_DNAJC16_mRNA	638	686	CAAGAAACCCTACCTCATCAAGATCACCTCCGATTGGTGCTTTAGCTGC	1	1	E4	0	0	8-mer	12	6	-13.9	NA	1	NA	I	NA	NA	7	NA	NA
L1-504010_1	MIMAT0000064_MirBase_let-7c_microRNA	1	22	TGAGGTAGTAGGTTGTATGGTT	ENSG00000143127_ENST00000369304_ITGA10_mRNA	2872	2914	CTGCTCCTCTCTCCTGAGCCAGGTCTTCGTGAAGCTGACTGCC	3	1	E3	0	0	noncanonical_seed	15	4	-13.8	NA	1	NA	IV	NA	NA	NA	NA	NA
L2-2418212_1	MIMAT0000064_MirBase_let-7c_microRNA	1	22	TGAGGTAGTAGGTTGTATGGTT	ENSG00000134851_ENST00000381334_TMEM165_mRNA	478	524	AAGAAGATCCTGCTACCCAAACTAATTTGGGATTTATCCATGCATTT	1	1	E4	0	0	noncanonical_seed	11	5	-13.5	NA	1	NA	V	NA	NA	31	NA	NA
L2-779559_1	MIMAT0000064_MirBase_let-7c_microRNA	1	22	TGAGGTAGTAGGTTGTATGGTT	ENSG00000198786_ENST00000361567_MT-ND5_mRNA	1333	1379	GAAAATAACCCCACCCTACTAAACCCCATTAAACGCCTGGCAGCCGG	1	1	E4	1	0	noseed_9nt_stem	17	5	-13.5	NA	1	NA	V	NA	NA	65	NA	NA
L2HS-1687734_1	MIMAT0000064_MirBase_let-7c_microRNA	1	22	TGAGGTAGTAGGTTGTATGGTT	ENSG00000145826_ENST00000274507_LECT2_mRNA	832	888	TACCTCATAAACAAATACACCTATGTACCCACAAAAATTTTTTAATTAAAAAAAGGA	1	1	E4	1	0	7-mer	19	5	-13.5	NA	NA	1	V	0.06485	NA	NA	NA	NA
L2HS-2696022_1	MIMAT0000064_MirBase_let-7c_microRNA	1	22	TGAGGTAGTAGGTTGTATGGTT	ENSG00000130669_ENST00000358301_PAK4_mRNA	2712	2757	CGCCCACCCCTGCCTCGAGTTAGTTTTACAATTAAAACATTGTCTT	1	1	E4	0	0	noncanonical_seed	14	6	-13.5	NA	NA	1	V	NA	NA	63	1	NA
L2-490644_2	MIMAT0000064_MirBase_let-7c_microRNA	1	22	TGAGGTAGTAGGTTGTATGGTT	ENSG00000184351_ENST00000390689_KRTAP19-1_mRNA	14	57	CCACTCCTGACACCATGAGTCACTACGGCAGCTACTACGGAGGC	4	1	E4	0	0	noncanonical_seed	16	4	-13.3	1	1	NA	V	NA	NA	3	NA	NA
L2HS-623924_3	MIMAT0000064_MirBase_let-7c_microRNA	1	22	TGAGGTAGTAGGTTGTATGGTT	ENSG00000167005_ENST00000300291_NUDT21_mRNA	281	327	CATCAACCTGTACCCTCTTACCAATTATACTTTTGGTACAAAAGAGC	4	1	E4	0	0	none	14	4	-13.2	NA	1	NA	V	NA	NA	35	NA	NA
L2-779614_1	MIMAT0000064_MirBase_let-7c_microRNA	1	22	TGAGGTAGTAGGTTGTATGGTT	ENSG00000105640_ENST00000222247_RPL18A_mRNA	103	147	ACACGCCGCCCCTCTACCGCATGCGAATCTTTGCGCCTAATCATG	4	1	E4	1	0	noncanonical_seed	12	4	-13.1	NA	1	NA	V	NA	NA	200	NA	NA
L2-303354_2	MIMAT0000064_MirBase_let-7c_microRNA	1	22	TGAGGTAGTAGGTTGTATGGTT	ENSG00000136485_ENST00000310827_DCAF7_mRNA	2526	2572	AGTTAAGAGCTCTACCCACACCTGTCAACCCCTCTCTCCCCCAGTTT	2	1	E4	1	0	noncanonical_seed	14	5	-13	NA	NA	1	V	-0.342807	NA	61	NA	NA
L1-677912_1	MIMAT0000064_MirBase_let-7c_microRNA	1	22	TGAGGTAGTAGGTTGTATGGTT	ENSG00000103202_ENST00000219479_NME4_mRNA	829	875	ACATTATCATAACCTCTCCTCTAAAGGGGAGGCATTAAAATTCACTG	1	1	E3	1	0	noncanonical_seed	13	5	-12.9	NA	NA	1	V	-0.0946983	NA	59	NA	NA
L1HS-242474_4	MIMAT0000064_MirBase_let-7c_microRNA	1	22	TGAGGTAGTAGGTTGTATGGTT	ENSG00000129824_ENST00000250784_RPS4Y1_mRNA	554	618	CTGGTGACTCATGATGCTCGAACCATCCGCTACCCAGATCCTGTCATCAAGGTGAACGATACTGT	4	1	E3	1	0	noncanonical_seed	16	5	-12.9	NA	1	NA	V	NA	NA	7	NA	NA
L2HS-3644646_1	MIMAT0000064_MirBase_let-7c_microRNA	1	22	TGAGGTAGTAGGTTGTATGGTT	ENSG00000124587_ENST00000304611_PEX6_mRNA	1280	1325	ACCACCCATACCTCCTTGTACATGGTGGGTTCTACCCTGAGCCCTG	1	1	E4	0	0	6-mer	14	4	-12.8	NA	1	NA	V	NA	NA	4	NA	NA
L2-303369_2	MIMAT0000064_MirBase_let-7c_microRNA	1	22	TGAGGTAGTAGGTTGTATGGTT	ENSG00000198899_ENST00000361899_MT-ATP6_mRNA	392	440	AAGGCACACCTACACCCCTTATCCCCATACTAGTTATTATCGAAACCAT	4	1	E4	1	1	noseed_9nt_stem	13	4	-12.6	NA	1	NA	V	NA	NA	262	1	NA
L1-157465_3	MIMAT0000064_MirBase_let-7c_microRNA	1	22	TGAGGTAGTAGGTTGTATGGTT	ENSG00000110395_ENST00000264033_CBL_mRNA	7181	7223	AGCCTTTACCTCCCTCCCAGAGCAAGGAGTTTAGGGATTCTAA	4	1	E3	0	0	6-mer	12	6	-12.4	NA	NA	1	V	0.545958	NA	2	NA	NA
L2HS-234536_6	MIMAT0000064_MirBase_let-7c_microRNA	1	22	TGAGGTAGTAGGTTGTATGGTT	ENSG00000143776_ENST00000366769_CDC42BPA_mRNA	10697	10743	ATCCTCTGCTACCAAACAATGATGTGGATTCTTTTGCACAGAAATAT	6	1	E4	0	0	noncanonical_seed	9	4	-12.4	NA	NA	1	V	0.44785	NA	31	NA	NA
TA1-4595106-1_1	MIMAT0000064_MirBase_let-7c_microRNA	1	22	TGAGGTAGTAGGTTGTATGGTT	ENSG00000142408_ENST00000270458_CACNG8_mRNA	896	941	AGTTACCGCTTCCGCTACCGCCGCCGCTCCCGCTCTAGCTCCCGCT	1	1	E5	1	0	noncanonical_seed	13	4	-12.3	NA	1	NA	V	NA	NA	357	1	NA
L1HS-906336_1	MIMAT0000064_MirBase_let-7c_microRNA	1	22	TGAGGTAGTAGGTTGTATGGTT	ENSG00000183337_ENST00000397354_BCOR_mRNA	1125	1170	TTGATTCCCACGCCTATCCTCACATCCAGAACAGTAAGCAGCCCAG	1	1	E3	1	0	none	14	4	-12.2	NA	1	NA	V	NA	NA	23	NA	NA
L2-779607_1	MIMAT0000064_MirBase_let-7c_microRNA	1	22	TGAGGTAGTAGGTTGTATGGTT	ENSG00000154001_ENST00000337537_PPP2R5E_mRNA	609	654	CTCAGCACCAACTACTCCTCCATCAGTGGATAAAGTAGACGGATTT	1	1	E4	1	0	noncanonical_seed	13	5	-12.1	NA	1	NA	V	NA	NA	11	NA	NA
L2-2415591_1	MIMAT0000064_MirBase_let-7c_microRNA	1	22	TGAGGTAGTAGGTTGTATGGTT	ENSG00000080603_ENST00000262518_SRCAP_mRNA	8426	8469	AAGACCCCAACCTCCAGCCCAGAGAAGCCACAGGAACTCGTTAC	1	1	E4	0	0	none	15	4	-12	NA	1	NA	V	NA	NA	5	NA	NA
L2-523393_2	MIMAT0000064_MirBase_let-7c_microRNA	1	22	TGAGGTAGTAGGTTGTATGGTT	ENSG00000174231_ENST00000304992_PRPF8_mRNA	2927	2971	AGAACCACCTCCGCTGCTTGTTTACAAGTGGTGTCAAGGCATCAA	2	1	E4	0	0	noncanonical_seed	13	5	-12	NA	1	NA	V	NA	NA	12	NA	NA
L2HS-1667602_1	MIMAT0000064_MirBase_let-7c_microRNA	1	22	TGAGGTAGTAGGTTGTATGGTT	ENSG00000084733_ENST00000264710_RAB10_mRNA	1124	1176	TGCCATCCACTACCCCGTTTTCTCTTCTTGCTGCAAAATAAACCACTCTGTCC	1	1	E4	0	0	noncanonical_seed	13	4	-12	NA	NA	1	V	NA	NA	34	NA	NA
TAON-1554735-1_1	MIMAT0000064_MirBase_let-7c_microRNA	1	22	TGAGGTAGTAGGTTGTATGGTT	ENSG00000138614_ENST00000395644_C15orf44_mRNA	1653	1715	AGAAGATTTTAAGAAATGCAAGGAAACTACCTGAAAAAACACAGACATTCTATAAGGAGCTGA	1	1	E6	0	0	7-mer	13	5	-11.9	NA	1	NA	V	NA	NA	24	NA	NA
L2-2199281_1	MIMAT0000064_MirBase_let-7c_microRNA	1	22	TGAGGTAGTAGGTTGTATGGTT	ENSG00000066117_ENST00000394963_SMARCD1_mRNA	2565	2609	ACTCCACCCTGCCTCTGCATCCCTTAATGGAGAAACGGGCCTAAA	1	1	E4	0	0	none	16	4	-11.7	NA	NA	1	V	-0.876715	NA	10	NA	NA
L1-485288_1	MIMAT0000064_MirBase_let-7c_microRNA	1	22	TGAGGTAGTAGGTTGTATGGTT	ENSG00000130402_ENST00000252699_ACTN4_mRNA	4704	4751	TGTCACACCCCAACTCTGCCCCATCCCGGCAGGGTGAGTACAGGCTGA	1	1	E3	1	0	noncanonical_seed	15	5	-11.5	NA	NA	1	V	0.556681	NA	31	NA	NA
L2HS-1160047_2	MIMAT0000064_MirBase_let-7c_microRNA	1	22	TGAGGTAGTAGGTTGTATGGTT	ENSG00000198626_ENST00000355794_RYR2_mRNA	8546	8589	GAGGAAACCATCCTCTGCTGGTGCCCTATGATACACTGACAGCC	2	1	E4	0	0	noncanonical_seed	14	4	-11.5	NA	NA	NA	V	NA	NA	64	1	NA
L2HS-1687563_1	MIMAT0000064_MirBase_let-7c_microRNA	1	22	TGAGGTAGTAGGTTGTATGGTT	ENSG00000198938_ENST00000362079_MT-CO3_mRNA	1	46	ATGACCCACCAATCACATGCCTATCATATAGTAAAACCCAGCCCAT	1	1	E4	1	0	noncanonical_seed	14	5	-11.2	NA	1	NA	V	NA	NA	189	NA	NA
L2HS-2524985_1	MIMAT0000064_MirBase_let-7c_microRNA	1	22	TGAGGTAGTAGGTTGTATGGTT	ENSG00000204469_ENST00000376033_BAT2_mRNA	1769	1812	CTGCTGCCCCTTCTACCCCAGCTCCACCACCTGCAGTCCCTAAA	1	1	E4	0	0	none	14	3	-11.2	NA	1	NA	V	NA	NA	9	NA	NA
L2-315540_2	MIMAT0000064_MirBase_let-7c_microRNA	1	22	TGAGGTAGTAGGTTGTATGGTT	ENSG00000212907_ENST00000361335_MT-ND4L_mRNA	81	127	ATCCTCCCTACTATGCCTAGAAGGAATAATACTATCGCTGTTCATTA	4	1	E4	0	0	noncanonical_seed	15	4	-11.1	NA	1	NA	V	NA	NA	107	NA	NA
L2HS-1687636_1	MIMAT0000064_MirBase_let-7c_microRNA	1	22	TGAGGTAGTAGGTTGTATGGTT	ENSG00000102125_ENST00000299328_TAZ_mRNA	613	658	ACACTCCCACTTCTTCAGCTTGGGCAAGTGTGTGCCTGTGTGCCGA	1	1	E4	1	0	noncanonical_seed	12	5	-11	NA	1	NA	V	NA	NA	5	NA	NA
TAON-3929163-1_1	MIMAT0000064_MirBase_let-7c_microRNA	1	22	TGAGGTAGTAGGTTGTATGGTT	ENSG00000177613_ENST00000331173_CSTF2T_mRNA	1140	1205	ATCATGCCTCTGGTCATGACACTCGTGGCCCTTCCTCACATGAGATGAGGGGAGGGCCATTAGGAG	1	1	E6	1	0	none	16	4	-10.9	NA	1	NA	V	NA	NA	3	NA	NA
L2-779606_1	MIMAT0000064_MirBase_let-7c_microRNA	1	22	TGAGGTAGTAGGTTGTATGGTT	ENSG00000181904_ENST00000394976_C5orf24_mRNA	3277	3321	TCCTCTTCCTCTACCCTCCAGCACATCTACTTACTGGTGCTGTGC	1	1	E4	1	0	noseed_9nt_stem	16	4	-10.8	NA	NA	1	V	0.363171	NA	5	NA	NA
L2-779627_1	MIMAT0000064_MirBase_let-7c_microRNA	1	22	TGAGGTAGTAGGTTGTATGGTT	ENSG00000162063_ENST00000397066_CCNF_mRNA	3797	3843	AAGCACCCAACCACGCCCAGCTAATTTTTGTATTTTCGGTAGAGACG	1	1	E4	1	0	noncanonical_seed	16	5	-10.8	NA	NA	1	V	-0.294688	NA	1	1	NA
L2-779581_1	MIMAT0000064_MirBase_let-7c_microRNA	1	22	TGAGGTAGTAGGTTGTATGGTT	ENSG00000081791_ENST00000432126_KIAA0141_mRNA	1625	1670	TATTCCCCCACACCCCTACCCACTGGAAAGGAGTGTTGTAAGACTA	1	1	E4	1	0	none	13	3	-10.7	NA	1	NA	V	NA	NA	2	NA	NA
L2HS-3924032_1	MIMAT0000064_MirBase_let-7c_microRNA	1	22	TGAGGTAGTAGGTTGTATGGTT	ENSG00000111142_ENST00000323666_METAP2_mRNA	469	518	AAACAGACCCTCCCTCAGTTCCAATATGTGACCTGTATCCTAATGGTGTA	1	1	E4	0	0	noncanonical_seed	11	5	-10.7	NA	1	NA	V	NA	NA	16	NA	1
L2HS-818380_2	MIMAT0000064_MirBase_let-7c_microRNA	1	22	TGAGGTAGTAGGTTGTATGGTT	ENSG00000198763_ENST00000361453_MT-ND2_mRNA	960	1006	AAAACCCACCCCATTCCTCCCCACACTCATCGCCCTTACCACGCTAC	2	1	E4	1	0	noncanonical_seed	13	4	-10.5	NA	1	NA	V	NA	NA	139	NA	NA
TAON-3929895-1_1	MIMAT0000064_MirBase_let-7c_microRNA	1	22	TGAGGTAGTAGGTTGTATGGTT	ENSG00000118689_ENST00000343882_FOXO3_mRNA	3207	3257	TTCAGGAAAGAAATCAGCTCAGCTCTCCACTCATTGCCAAATGTCACTAAA	1	1	E6	1	0	none	14	3	-10.1	NA	NA	1	V	0.177157	NA	8	NA	NA
TAON-3163240-1_1	MIMAT0000064_MirBase_let-7c_microRNA	1	22	TGAGGTAGTAGGTTGTATGGTT	ENSG00000160633_ENST00000292123_SAFB_mRNA	2331	2373	GCCGCTACCCCGACCACTCGGTGGACAGGAGAGAAGGTTCAAG	1	1	E6	0	0	noncanonical_seed	11	5	-10	NA	1	NA	V	NA	NA	59	NA	NA
L1-198024_2	MIMAT0000064_MirBase_let-7c_microRNA	1	22	TGAGGTAGTAGGTTGTATGGTT	ENSG00000142556_ENST00000270649_ZNF614_mRNA	4599	4644	TTATCCATTCACCTATGAGATATATTTGCACTGTTTTCCTGGTTTT	2	1	E3	1	0	none	10	0	-9.8	NA	NA	1	V	NA	NA	78	1	NA
L2HS-818379_2	MIMAT0000064_MirBase_let-7c_microRNA	1	22	TGAGGTAGTAGGTTGTATGGTT	ENSG00000075624_ENST00000331789_ACTB_mRNA	1614	1660	TAAAAGCCACCCCACTTCTCTCTAAGGAGAATGGCCCAGTCCTCTCC	2	1	E4	1	0	none	13	5	-9.8	NA	NA	1	V	-0.088486	NA	1184	1	NA
A12-1588522_1	MIMAT0000064_MirBase_let-7c_microRNA	1	22	TGAGGTAGTAGGTTGTATGGTT	ENSG00000099814_ENST00000414716_KIAA0284_mRNA	5516	5558	TTGGGGCTGCCCTGTGGAGGCCTCCTGGGTATGGACCAGGGGC	1	1	E1	1	0	noncanonical_seed	12	5	-9.7	NA	NA	1	V	-0.319091	NA	1	NA	NA
L2-779580_1	MIMAT0000064_MirBase_let-7c_microRNA	1	22	TGAGGTAGTAGGTTGTATGGTT	ENSG00000168411_ENST00000361070_RFWD3_mRNA	4704	4750	ATTTATAAATCCAGGCTTTAGTCTTCTGGGCTCCACCAGTCTCTGCC	1	1	E4	1	0	noncanonical_seed	14	4	-8.4	NA	NA	1	V	0.172843	NA	39	NA	1
0727AHS-1320456_1	MIMAT0000064_MirBase_let-7c_microRNA	1	22	TGAGGTAGTAGGTTGTATGGTT	ENSG00000176095_ENST00000448476_IP6K1_mRNA	3982	4026	CCCACCCCTCCCTCTCTGGGCCTGTGCAGTGAGCATGGGGATTCC	1	1	E2	0	0	noncanonical_seed	9	5	-7.9	NA	NA	1	V	0.323758	NA	12	NA	NA
L2-1133685_1	MIMAT0000064_MirBase_let-7c_microRNA	1	22	TGAGGTAGTAGGTTGTATGGTT	ENSG00000179912_ENST00000347140_R3HDM2_mRNA	3878	3924	CCATCCTCTTCTATCATTTTTTTAAATCTCTTCTCCTATCATAAAAT	1	1	E4	0	0	noncanonical_seed	12	4	-7.7	NA	NA	1	V	NA	NA	15	NA	NA
L2HS-3429377_1	MIMAT0000065_MirBase_let-7d_microRNA	1	22	AGAGGTAGTAGGTTGCATAGTT	ENSG00000108651_ENST00000261708_UTP6_mRNA	4052	4096	TCTTACTGCAACCTCTGCCTCCTAGGTTCAAACAGTTCTCCCTGC	1	1	E4	1	0	noncanonical_seed	15	6	-22.1	NA	NA	1	II	0.0138288	NA	1	NA	NA
L2HS-3429371_1	MIMAT0000065_MirBase_let-7d_microRNA	1	22	AGAGGTAGTAGGTTGCATAGTT	ENSG00000116212_ENST00000371370_LRRC42_mRNA	506	565	AGTTGCAACCAAGGCAATGTCTTACTACCTCAGCTCAGAAAACCACCTGGACCCAGGGCC	1	1	E4	1	0	8-mer	16	6	-20.8	1	1	NA	II	NA	NA	7	NA	NA
L2HS-2105374_1	MIMAT0000065_MirBase_let-7d_microRNA	1	22	AGAGGTAGTAGGTTGCATAGTT	ENSG00000084676_ENST00000405141_NCOA1_mRNA	6574	6645	GTGAATGATGACAGCACCTGACATTCTGCACCAGCTACCTCTGCCTCCATGGCAGAGAAAAGGCCATAAGAA	1	1	E4	0	0	8-mer	18	6	-20.6	NA	NA	1	II	0.962628	NA	18	NA	NA
L2HS-1089155_2	MIMAT0000065_MirBase_let-7d_microRNA	1	22	AGAGGTAGTAGGTTGCATAGTT	ENSG00000148337_ENST00000393608_CIZ1_mRNA	2253	2315	CGACCCTTCTGCACCGTTTGCAACCGCTACTTCAAAACCCCTCGCAAGTTTGTGGAGCACGTG	2	1	E4	0	0	noncanonical_seed	15	6	-20.5	NA	1	NA	II	NA	NA	14	NA	NA
L2-2145838_1	MIMAT0000065_MirBase_let-7d_microRNA	1	22	AGAGGTAGTAGGTTGCATAGTT	ENSG00000134762_ENST00000434452_DSC3_mRNA	5448	5495	CGATCAAAACCTGCTACCTCCCCAAGACTTTACTAGTGCCGATAAACT	1	1	E4	1	0	7-mer	13	6	-20.2	NA	NA	1	I	-0.170791	NA	NA	NA	NA
L2HS-3429364_1	MIMAT0000065_MirBase_let-7d_microRNA	1	22	AGAGGTAGTAGGTTGCATAGTT	ENSG00000134762_ENST00000360428_DSC3_mRNA	5405	5452	CGATCAAAACCTGCTACCTCCCCAAGACTTTACTAGTGCCGATAAACT	1	1	E4	1	0	7-mer	13	6	-20.2	NA	NA	1	I	-0.170791	NA	NA	NA	NA
L2-2145850_1	MIMAT0000065_MirBase_let-7d_microRNA	1	22	AGAGGTAGTAGGTTGCATAGTT	ENSG00000188486_ENST00000375167_H2AFX_mRNA	14	61	TAGTGTTTGAGCCGTCGTGCTTCACCGGTCTACCTCGCTAGCATGTCG	1	1	E4	1	0	7-mer	14	6	-19.8	1	NA	NA	II	NA	NA	200	1	NA
L1-322671_2	MIMAT0000065_MirBase_let-7d_microRNA	1	22	AGAGGTAGTAGGTTGCATAGTT	ENSG00000163214_ENST00000295373_DHX57_mRNA	4343	4388	TAACAGCAGAACCTCTACCTCGAACTAAAGACCTATTGGGGCTGGC	2	1	E3	1	0	7-mer	14	6	-18.7	NA	NA	1	II	NA	NA	26	NA	NA
L2-2046587_1	MIMAT0000065_MirBase_let-7d_microRNA	1	22	AGAGGTAGTAGGTTGCATAGTT	ENSG00000159086_ENST00000331923_GCFC1_mRNA	2202	2246	TAGATGTTGCCCTACTACCTACCATTGTGGAAAAGGTGATTCTTC	2	1	E4	1	0	7-mer	14	5	-18.1	NA	1	NA	II	NA	NA	10	NA	NA
L2-2145847_1	MIMAT0000065_MirBase_let-7d_microRNA	1	22	AGAGGTAGTAGGTTGCATAGTT	ENSG00000119231_ENST00000323460_SENP5_mRNA	4675	4722	TCTTGCCTCACTGCAACCTCCACCTCCCAGGTTCAAGCGATTCTCCTG	1	1	E4	1	0	noncanonical_seed	13	5	-17.6	NA	NA	1	II	0.264149	NA	18	NA	NA
TA1-1907808-1_1	MIMAT0000065_MirBase_let-7d_microRNA	1	22	AGAGGTAGTAGGTTGCATAGTT	ENSG00000137154_ENST00000380394_RPS6_mRNA	765	839	TCTCTGCGAGCTTCTACTTCTAAGTCTGAATCCAGTCAGAAATAAGATTTTTTGAGTAACAAATAAATAAGATCA	1	1	E5	1	0	noncanonical_seed	17	6	-17.1	NA	1	1	II	NA	NA	2905	1	1
L2-2145841_1	MIMAT0000065_MirBase_let-7d_microRNA	1	22	AGAGGTAGTAGGTTGCATAGTT	ENSG00000060069_ENST00000299543_CTDP1_mRNA	1969	2011	TATGACCGCTACCTCAACAAGGAGATCGAGGAGGCGCCGGACA	1	1	E4	1	0	7-mer	12	6	-16.5	NA	1	NA	I	NA	NA	15	NA	NA
0727AHS-227306_7	MIMAT0000065_MirBase_let-7d_microRNA	1	22	AGAGGTAGTAGGTTGCATAGTT	ENSG00000111639_ENST00000229238_MRPL51_mRNA	503	547	AAACGCATCCGCTATCTCTACAAACACTTTAACCGACATGGGAAG	7	1	E2	1	0	noncanonical_seed	14	6	-16.2	NA	1	NA	I	NA	NA	87	NA	NA
L2HS-3429380_1	MIMAT0000065_MirBase_let-7d_microRNA	1	22	AGAGGTAGTAGGTTGCATAGTT	ENSG00000101150_ENST00000346249_TPD52L2_mRNA	729	771	ACGCAACCCAGCCTCAGCATCACAGCCGCAGCTCTGTTCAGCG	1	1	E4	1	0	noncanonical_seed	11	5	-16.1	NA	NA	1	II	NA	NA	7	NA	NA
TA1-1907802-1_1	MIMAT0000065_MirBase_let-7d_microRNA	1	22	AGAGGTAGTAGGTTGCATAGTT	ENSG00000071082_ENST00000264258_RPL31_mRNA	914	985	TTGGTTACCTATGTACCTGTTACCACTTTCAAAAATCTACAGACAGTCAATGTGGATGAGAACTAATCGCTG	1	1	E5	1	0	noncanonical_seed	16	4	-15.8	NA	1	NA	III	NA	NA	13884	1	NA
A12-1591517_1	MIMAT0000065_MirBase_let-7d_microRNA	1	22	AGAGGTAGTAGGTTGCATAGTT	ENSG00000176087_ENST00000323146_SLC35A4_mRNA	1495	1538	TACTGCCTCTGCCTCCGGCACCGCCTCTCTGTGCGTCAGGGGTT	1	1	E1	1	0	noncanonical_seed	15	5	-15.2	NA	1	NA	V	NA	NA	62	NA	NA
L2HS-1053880_2	MIMAT0000065_MirBase_let-7d_microRNA	1	22	AGAGGTAGTAGGTTGCATAGTT	ENSG00000181220_ENST00000340622_ZNF746_mRNA	1938	1985	CTCATCGACCACTACCGAACGCACACGGGCGTGCGGCCCTTCACCTGC	2	1	E4	0	0	none	12	4	-14.4	NA	1	NA	II	NA	NA	6	NA	NA
TA1-1907796-1_1	MIMAT0000065_MirBase_let-7d_microRNA	1	22	AGAGGTAGTAGGTTGCATAGTT	ENSG00000205352_ENST00000379786_PRR13_mRNA	414	483	AAGCATTCCTCCTCTTCCTCCTCCTCTTCCAGCAGTGATTCTGACTGAATACAGGCCCTGGACCCTTCCC	1	1	E5	1	0	none	12	5	-13.5	NA	1	NA	V	NA	NA	NA	NA	NA
L2HS-3288015_1	MIMAT0000065_MirBase_let-7d_microRNA	1	22	AGAGGTAGTAGGTTGCATAGTT	ENSG00000142408_ENST00000270458_CACNG8_mRNA	895	941	CAGTTACCGCTTCCGCTACCGCCGCCGCTCCCGCTCTAGCTCCCGCT	1	1	E4	1	0	noncanonical_seed	10	4	-13.4	NA	1	NA	V	NA	NA	357	1	NA
L2HS-2831675_1	MIMAT0000066_MirBase_let-7e_microRNA	1	22	TGAGGTAGGAGGTTGTATAGTT	ENSG00000099381_ENST00000262519_SETD1A_mRNA	1959	2009	TACCGGCCTCCTGCCTCAGAGGCTCCACCCCCGGAGCCTCCAGAACCTGGT	1	1	E4	1	0	noncanonical_seed	15	6	-24.4	NA	1	NA	I	NA	NA	2	NA	NA
L2-780191_1	MIMAT0000066_MirBase_let-7e_microRNA	1	22	TGAGGTAGGAGGTTGTATAGTT	ENSG00000068878_ENST00000404125_PSME4_mRNA	2515	2564	GTTTAATTGGCTCTGGAAACCTCCTACCTCCGTTGAAAGGAGAGCCAGTT	1	1	E4	1	0	8-mer	18	6	-24.3	NA	1	NA	I	NA	NA	16	NA	NA
L2-1328630_1	MIMAT0000066_MirBase_let-7e_microRNA	1	22	TGAGGTAGGAGGTTGTATAGTT	ENSG00000145996_ENST00000378610_CDKAL1_mRNA	2809	2856	CTGGACTCAAGCAGTCCTCCTACCTCAGCCTCCCTAATAGCCAGGGGC	1	1	E4	1	0	9-mer	20	6	-24.2	NA	NA	1	III	0.120141	NA	6	NA	NA
L2HS-1688629_1	MIMAT0000066_MirBase_let-7e_microRNA	1	22	TGAGGTAGGAGGTTGTATAGTT	ENSG00000197408_ENST00000324071_CYP2B6_mRNA	1798	1840	AAGCAACTCTCCTGCCTCAGCCTCCCTAGTAGCTGGGATTACA	1	1	E4	1	0	noncanonical_seed	16	6	-24.2	NA	NA	1	II	0.822997	NA	52	NA	NA
L2HS-486603_3	MIMAT0000066_MirBase_let-7e_microRNA	1	22	TGAGGTAGGAGGTTGTATAGTT	ENSG00000173581_ENST00000308964_CCDC106_mRNA	1130	1180	CTGAGTCAGCAGCCTCCTCCCTCAGCGGAGCGTCCGAAGAAGGCAGCGCCA	3	1	E4	1	0	noncanonical_seed	15	5	-24	NA	1	NA	II	NA	NA	2	NA	NA
L2-186612_3	MIMAT0000066_MirBase_let-7e_microRNA	1	22	TGAGGTAGGAGGTTGTATAGTT	ENSG00000161800_ENST00000434422_RACGAP1_mRNA	2258	2313	GTACTCTGCTCTGCAGCCTCCTGTACTCATTACTACTTTTAGCATTCTCCAGGCTT	9	1	E4	1	0	noseed_9nt_stem	19	5	-23.9	NA	NA	1	II	NA	NA	54	NA	NA
L2HS-328086_4	MIMAT0000066_MirBase_let-7e_microRNA	1	22	TGAGGTAGGAGGTTGTATAGTT	ENSG00000122140_ENST00000371785_MRPS2_mRNA	882	929	ACCAACTGCAACCCCTGCCTCATCACCTACCCTGTACCCGGCAATGAC	4	1	E4	1	0	noncanonical_seed	19	6	-23.4	NA	1	NA	III	NA	NA	34	NA	1
L2HS-3288159_1	MIMAT0000066_MirBase_let-7e_microRNA	1	22	TGAGGTAGGAGGTTGTATAGTT	ENSG00000165688_ENST00000371717_PMPCA_mRNA	1135	1178	AACGCGACCTCCTACCACCACAGCTACGAGGACACTGGCCTCCT	1	1	E4	1	0	noncanonical_seed	13	4	-23.3	NA	1	NA	II	NA	NA	14	NA	NA
L2-780396_1	MIMAT0000066_MirBase_let-7e_microRNA	1	22	TGAGGTAGGAGGTTGTATAGTT	ENSG00000204495_ENST00000376132_PRAMEF13_mRNA	1706	1749	ATCCTCCTGCCTCAGCTGGGCTTATGGGATCCTCCTGCCTCAGC	1	1	E4	1	0	noncanonical_seed	18	6	-23.1	NA	NA	1	III	0.186363	NA	1	NA	NA
L1-485729_1	MIMAT0000066_MirBase_let-7e_microRNA	1	22	TGAGGTAGGAGGTTGTATAGTT	ENSG00000006695_ENST00000261643_COX10_mRNA	1242	1291	AATGCGTACATCTCCTACCTCGGCTTCCGCTTCTACGTGGACGCAGACCG	4	1	E3	1	0	8-mer	17	6	-22.5	NA	1	NA	II	NA	NA	12	NA	NA
L2HS-486645_3	MIMAT0000066_MirBase_let-7e_microRNA	1	22	TGAGGTAGGAGGTTGTATAGTT	ENSG00000099331_ENST00000397274_MYO9B_mRNA	533	589	AACCGAGGGCAACCTCCTGAAGAACCTCAAGCACCGCTTCCTGCAACAAAAGATCTA	3	1	E4	1	0	noncanonical_seed	16	6	-22.5	NA	1	NA	II	NA	NA	6	NA	NA
L1-485733_1	MIMAT0000066_MirBase_let-7e_microRNA	1	22	TGAGGTAGGAGGTTGTATAGTT	ENSG00000103021_ENST00000443128_CCDC113_mRNA	3191	3240	ACTGCAACCTCCACCTCTGGGATTCAAGCAATTCTCCCACCTCAGCCTCT	1	1	E3	1	0	noncanonical_seed	15	5	-22.2	NA	NA	1	II	0.105841	NA	41	NA	NA
L1-114969_3	MIMAT0000066_MirBase_let-7e_microRNA	1	22	TGAGGTAGGAGGTTGTATAGTT	ENSG00000067182_ENST00000162749_TNFRSF1A_mRNA	701	750	TTTCCAGTGCTTCAATTGCAGCCTCTGCCTCAATGGGACCGTGCACCTCT	3	1	E3	1	0	noncanonical_seed	19	6	-22.1	NA	1	NA	II	NA	NA	8	NA	NA
L1HS-906727_1	MIMAT0000066_MirBase_let-7e_microRNA	1	22	TGAGGTAGGAGGTTGTATAGTT	ENSG00000077235_ENST00000356183_GTF3C1_mRNA	5137	5180	AATGGGAACCTCCTGCCTCCCTGATACGTTCACCAAGCTGATAA	1	1	E3	1	0	noncanonical_seed	13	6	-22.1	NA	1	NA	I	NA	NA	6	NA	NA
L2HS-1688387_1	MIMAT0000066_MirBase_let-7e_microRNA	1	22	TGAGGTAGGAGGTTGTATAGTT	ENSG00000143420_ENST00000369016_ENSA_mRNA	904	946	ATGCAACCTCCGCCTCCCGG	1	1	E4	1	0	noncanonical_seed	16	5	-22.1	NA	NA	1	II	NA	NA	NA	NA	NA
L2HS-544119_3	MIMAT0000066_MirBase_let-7e_microRNA	1	22	TGAGGTAGGAGGTTGTATAGTT	ENSG00000196628_ENST00000356073_TCF4_mRNA	1489	1536	ACCTCTTCCTGTACGCCTCCTGCCAACGGGACAGACAGTATAATGGCA	3	1	E4	1	0	noncanonical_seed	16	4	-22.1	NA	1	NA	III	NA	NA	9	NA	NA
L2HS-1934348_1	MIMAT0000066_MirBase_let-7e_microRNA	1	22	TGAGGTAGGAGGTTGTATAGTT	ENSG00000196116_ENST00000355295_TDRD7_mRNA	966	1014	TCAAGCCTCCTGCCTCTTACACTTATAAAATGGATGAGGTTCAAAATCG	1	1	E4	0	0	noncanonical_seed	13	6	-22	NA	1	NA	I	NA	NA	NA	NA	NA
L2HS-486616_3	MIMAT0000066_MirBase_let-7e_microRNA	1	22	TGAGGTAGGAGGTTGTATAGTT	ENSG00000134874_ENST00000347108_DZIP1_mRNA	4984	5032	TCGGCTCACTACAACCTCCGCCTCCCAGATTCAAGCGATTTTCCTGCCT	3	1	E4	1	0	noncanonical_seed	18	5	-22	NA	NA	1	II	0.0119973	NA	4	NA	NA
L2HS-783254_2	MIMAT0000066_MirBase_let-7e_microRNA	1	22	TGAGGTAGGAGGTTGTATAGTT	ENSG00000151553_ENST00000369248_FAM160B1_mRNA	5542	5602	TTACTGTAATACTCTGTTTTGCCTCCTGCCTTGTTTACATTAAACAGGATATTTGGTAAAT	2	1	E4	0	0	noncanonical_seed	16	6	-22	NA	NA	1	III	0.89448	NA	14	NA	NA
0727AHS-204144_7	MIMAT0000066_MirBase_let-7e_microRNA	1	22	TGAGGTAGGAGGTTGTATAGTT	ENSG00000145526_ENST00000507958_CDH18_mRNA	529	575	TTGCAACCTCCACCTCCTGGGTTCACGCCATTCTCCTGCCTCAGCCT	8	1	E2	1	0	noncanonical_seed	15	5	-21.9	1	NA	NA	II	NA	NA	NA	NA	NA
L2-2046689_1	MIMAT0000066_MirBase_let-7e_microRNA	1	22	TGAGGTAGGAGGTTGTATAGTT	ENSG00000136159_ENST00000258662_NUDT15_mRNA	1543	1585	GCAGCCTCCGCCACCTGGGTTCAAGCAATTCTCCTACCTCAGC	1	1	E4	1	0	9-mer	16	6	-21.9	NA	NA	1	II	0.217485	NA	6	NA	NA
L2HS-328091_4	MIMAT0000066_MirBase_let-7e_microRNA	1	22	TGAGGTAGGAGGTTGTATAGTT	ENSG00000166135_ENST00000299163_HIF1AN_mRNA	1476	1518	CTGCAACCTCAGTGCCTCAGCCTGAGAGAGAGATGAGATGCTC	4	1	E4	1	0	noncanonical_seed	16	6	-21.9	NA	NA	1	II	0.646984	NA	3	NA	NA
L2-780332_1	MIMAT0000066_MirBase_let-7e_microRNA	1	22	TGAGGTAGGAGGTTGTATAGTT	ENSG00000188000_ENST00000344248_OR7D2_mRNA	2552	2596	CGATCTCATCTCACTGCAACCTCCACCTCCCAGGTTCAAGCGATT	1	1	E4	1	0	noncanonical_seed	15	5	-21.8	NA	NA	1	II	-0.821254	NA	19	NA	NA
L2-780266_1	MIMAT0000066_MirBase_let-7e_microRNA	1	22	TGAGGTAGGAGGTTGTATAGTT	ENSG00000168268_ENST00000422318_NT5DC2_mRNA	268	311	GCACGACCTCCTGCCCCCCGAGGTCTGCAGTCTCCTGAACCCAG	1	1	E4	1	0	noncanonical_seed	13	4	-21.7	NA	1	NA	II	NA	NA	28	NA	NA
L2HS-1688590_1	MIMAT0000066_MirBase_let-7e_microRNA	1	22	TGAGGTAGGAGGTTGTATAGTT	ENSG00000150316_ENST00000279839_CWC15_mRNA	372	414	TACAACCTCCTCTTCAGTGTCAAAAAAGCCACGGTTAGACCAG	1	1	E4	1	0	noncanonical_seed	16	5	-21.7	NA	1	NA	II	0.98586	NA	43	NA	1
L2-780319_1	MIMAT0000066_MirBase_let-7e_microRNA	1	22	TGAGGTAGGAGGTTGTATAGTT	ENSG00000166441_ENST00000314138_RPL27A_mRNA	1334	1382	GTTAAGCGATTCTCCTGCCTCAGCTTCCTGACTAACTGGGATTACAGGC	7	1	E4	1	0	noncanonical_seed	18	6	-21.6	NA	NA	1	I	-0.033763	NA	16	NA	NA
L2HS-1688425_1	MIMAT0000066_MirBase_let-7e_microRNA	1	22	TGAGGTAGGAGGTTGTATAGTT	ENSG00000156011_ENST00000327040_PSD3_mRNA	7354	7396	TGGGCCTCCTACCTTGCTCCACAGCTTTCTGGCCATCTTGTCT	1	1	E4	1	0	7-mer	13	6	-21.6	NA	NA	1	I	-0.139987	NA	3	NA	NA
L2HS-2595437_1	MIMAT0000066_MirBase_let-7e_microRNA	1	22	TGAGGTAGGAGGTTGTATAGTT	ENSG00000178449_ENST00000317943_C12orf62_mRNA	212	277	CTAGCTGACATTGGCTATAAGACCTTCTCTACCTCCATGATGCTTCTCACTGTGTATGGGGGGTAC	1	1	E4	0	0	7-mer	19	6	-21.6	NA	1	NA	III	NA	NA	57	1	1
L2HS-3288180_1	MIMAT0000066_MirBase_let-7e_microRNA	1	22	TGAGGTAGGAGGTTGTATAGTT	ENSG00000169239_ENST00000318636_CA5B_mRNA	1404	1447	AAGCAGTCCTCCTGCCTTAGCCTCTAGAGTAGCTGGGGCTACAG	1	1	E4	1	0	noncanonical_seed	16	6	-21.6	NA	NA	1	II	0.144023	NA	3	NA	NA
L2HS-818729_2	MIMAT0000066_MirBase_let-7e_microRNA	1	22	TGAGGTAGGAGGTTGTATAGTT	ENSG00000167378_ENST00000422989_IRGQ_mRNA	5417	5464	ATGTGATTCTCCTGCCTCAGCCTCCTGAGTAGCTGGGATTACAGGCAT	2	1	E4	1	0	noncanonical_seed	16	6	-21.6	NA	NA	1	III	0.0180089	NA	8	NA	NA
L1HS-346559_3	MIMAT0000066_MirBase_let-7e_microRNA	1	22	TGAGGTAGGAGGTTGTATAGTT	ENSG00000057019_ENST00000326840_DCBLD2_mRNA	1737	1784	AAAACTTACTCAACCTCCACCTCCTCGGAACAGCAATGACCTCAAAAA	3	1	E3	1	0	noncanonical_seed	17	5	-21.5	NA	1	NA	III	NA	NA	3	NA	NA
L2-780225_1	MIMAT0000066_MirBase_let-7e_microRNA	1	22	TGAGGTAGGAGGTTGTATAGTT	ENSG00000177600_ENST00000321153_RPLP2_mRNA	1202	1264	CGCGATGCGCTACGTCGCCTCCTACCTGCTGGCTGCCCTAGGGGGCAACTCCTCCCCCAGCGC	10	1	E4	1	0	7-mer	17	5	-21.5	NA	NA	1	II	NA	NA	135	NA	NA
L2HS-486637_3	MIMAT0000066_MirBase_let-7e_microRNA	1	22	TGAGGTAGGAGGTTGTATAGTT	ENSG00000145029_ENST00000430622_NICN1_mRNA	1621	1663	TAACTGCAACCTCCGCCTCCCAGGTTCAAGCAATTCTCCTGCC	3	1	E4	1	0	noncanonical_seed	18	5	-21.5	NA	NA	1	III	-0.199746	NA	1	NA	NA
L1-198116_2	MIMAT0000066_MirBase_let-7e_microRNA	1	22	TGAGGTAGGAGGTTGTATAGTT	ENSG00000196345_ENST00000341840_ZNF167_mRNA	1295	1347	AGTTCAAGCGATTCTCCTGCCTCAGACTCCTGAGTAGCTGGGATTACAGGCGC	2	1	E3	1	0	noncanonical_seed	15	6	-21.4	NA	NA	1	I	NA	NA	NA	NA	NA
L2-780345_1	MIMAT0000066_MirBase_let-7e_microRNA	1	22	TGAGGTAGGAGGTTGTATAGTT	ENSG00000189143_ENST00000431918_CLDN4_mRNA	99	145	GTTAAAGCGATTCTCCTGCCTCAGTCTCCTGAGTAGCTGTGATTACA	4	1	E4	1	0	noncanonical_seed	15	6	-21.4	1	NA	NA	I	NA	NA	4	NA	NA
L2HS-1688684_1	MIMAT0000066_MirBase_let-7e_microRNA	1	22	TGAGGTAGGAGGTTGTATAGTT	ENSG00000198146_ENST00000356321_ZNF770_mRNA	3065	3116	AGATTCCAGCGATTCTCCTGCCTCAGCCTCCTGAGTAGCTGGGATTACAGGT	1	1	E4	1	0	noncanonical_seed	15	6	-21.4	NA	NA	1	I	0.247116	NA	12	NA	NA
L1-485725_1	MIMAT0000066_MirBase_let-7e_microRNA	1	22	TGAGGTAGGAGGTTGTATAGTT	ENSG00000105323_ENST00000352456_HNRNPUL1_mRNA	445	495	ACCTATAACTGCGACCTCCACTTCAAGGTGGCCCGAGATCGGAGTAGTGGC	2	1	E3	1	0	noncanonical_seed	19	5	-21.3	NA	1	NA	III	NA	NA	NA	NA	NA
L1HS-242518_4	MIMAT0000066_MirBase_let-7e_microRNA	1	22	TGAGGTAGGAGGTTGTATAGTT	ENSG00000105323_ENST00000392006_HNRNPUL1_mRNA	932	995	ACCTATAACTGCGACCTCCACTTCAAGGTGGCCCGAGATCGGAGTAGTGGCTATCCGCTCACAA	4	1	E3	1	0	noncanonical_seed	19	5	-21.3	NA	1	NA	III	NA	NA	90	NA	NA
L2-780217_1	MIMAT0000066_MirBase_let-7e_microRNA	1	22	TGAGGTAGGAGGTTGTATAGTT	ENSG00000005339_ENST00000262367_CREBBP_mRNA	6448	6493	TCTGCCTTCTCCTACCTCAGCACCGCCCGGGACCCCCACACAGCAG	1	1	E4	1	0	9-mer	15	6	-21.3	NA	1	NA	I	NA	NA	12	NA	NA
L2-780336_1	MIMAT0000066_MirBase_let-7e_microRNA	1	22	TGAGGTAGGAGGTTGTATAGTT	ENSG00000112200_ENST00000370706_ZNF451_mRNA	971	1016	AACAACCTTCTTCCTCAGATTATTCAGTGTTTTGCATGTCCAAATT	7	1	E4	1	0	noncanonical_seed	15	5	-21.3	NA	1	NA	II	NA	NA	6	NA	NA
L2HS-710119_3	MIMAT0000066_MirBase_let-7e_microRNA	1	22	TGAGGTAGGAGGTTGTATAGTT	ENSG00000115970_ENST00000405975_THADA_mRNA	2679	2726	ACAGCTTCCTACCTGCTGAACTTCTTAATCTGGCAGGATGCTCTACCG	3	1	E4	0	0	7-mer	14	5	-21.3	NA	1	NA	II	NA	NA	3	NA	NA
0727AHS-554410_2	MIMAT0000066_MirBase_let-7e_microRNA	1	22	TGAGGTAGGAGGTTGTATAGTT	ENSG00000092847_ENST00000373204_EIF2C1_mRNA	1867	1933	AAGACCTCACCTCAGACTCTGTCCAACCTCTGCCTCAAGATCAATGTCAAACTTGGTGGCATTAACA	26	4	E2,E3,E4,E5	1	1	noncanonical_seed	18	6	-21.2	NA	1	NA	III	NA	NA	3779	NA	NA
L2HS-1688714_1	MIMAT0000066_MirBase_let-7e_microRNA	1	22	TGAGGTAGGAGGTTGTATAGTT	ENSG00000164338_ENST00000296792_UTP15_mRNA	2871	2917	TAAGCAGTTCTCCTGCCTCAGCCTCCTGAGTAGCTGGGATTACAGGT	1	1	E4	1	0	noncanonical_seed	15	6	-21.2	NA	NA	1	I	-0.251405	NA	2	NA	NA
L2-780170_1	MIMAT0000066_MirBase_let-7e_microRNA	1	22	TGAGGTAGGAGGTTGTATAGTT	ENSG00000182378_ENST00000381657_PLCXD1_mRNA	2927	2975	TCACCGCAACCTCCGCCTCCCTGGTTCAAGCAATTCTCCTGCCTCCGCC	1	1	E4	1	0	noncanonical_seed	14	5	-21.1	NA	NA	1	II	NA	NA	11	NA	NA
L2HS-196751_6	MIMAT0000066_MirBase_let-7e_microRNA	1	22	TGAGGTAGGAGGTTGTATAGTT	ENSG00000131831_ENST00000360011_RAI2_mRNA	454	505	ATGACTGACTCCCCTCCTGCCTTGGCTAATAACAGACTGGAGAATGGCATGG	6	1	E4	1	0	noncanonical_seed	18	6	-21	NA	1	NA	III	NA	NA	NA	NA	NA
TA1-4594256-1_1	MIMAT0000066_MirBase_let-7e_microRNA	1	22	TGAGGTAGGAGGTTGTATAGTT	ENSG00000184203_ENST00000328432_PPP1R2_mRNA	1771	1817	TACCTGTCTTAACCTCCTGCTTTTCTTTCCTACTCCTTTCCACACAT	1	1	E5	1	0	noncanonical_seed	18	6	-21	NA	NA	1	III	0.23207	NA	1	NA	NA
L1HS-346547_3	MIMAT0000066_MirBase_let-7e_microRNA	1	22	TGAGGTAGGAGGTTGTATAGTT	ENSG00000160193_ENST00000398208_WDR4_mRNA	1156	1200	GACAACGTGACCTCCTACCTGAAGAAGAAAGAGGAGAGACTGCAG	3	1	E3	1	0	7-mer	12	5	-20.9	NA	1	NA	I	NA	NA	6	NA	NA
L2-780283_1	MIMAT0000066_MirBase_let-7e_microRNA	1	22	TGAGGTAGGAGGTTGTATAGTT	ENSG00000062822_ENST00000262266_POLD1_mRNA	1240	1293	AGAACTTCGACCTTCCGTACCTCATCTCTCGGGCCCAGACCCTCAAGGTACAAA	8	1	E4	1	1	7-mer	19	6	-20.9	NA	1	NA	III	NA	NA	5	NA	NA
L2HS-1143252_2	MIMAT0000066_MirBase_let-7e_microRNA	1	22	TGAGGTAGGAGGTTGTATAGTT	ENSG00000180787_ENST00000318833_ZFP3_mRNA	1901	1946	CAGTCCTCCTGCCTCAGCCTTCCAAATAGCTAGGACTGCAGGCACT	2	1	E4	0	0	noncanonical_seed	15	6	-20.9	NA	NA	1	I	0.143332	NA	NA	NA	NA
L2HS-1688505_1	MIMAT0000066_MirBase_let-7e_microRNA	1	22	TGAGGTAGGAGGTTGTATAGTT	ENSG00000135821_ENST00000339526_GLUL_mRNA	33	106	GTGAGCAGTACTGCGGCCTCCTCTCCTCTCCTAACCTCGCTCTCGCGGCCTAGCTTTACCCGCCCGCCTGCTCG	14	3	E4,E5,E6	1	1	noseed_9nt_stem	15	5	-20.9	1	NA	NA	II	NA	NA	7767	1	NA
L2HS-818717_2	MIMAT0000066_MirBase_let-7e_microRNA	1	22	TGAGGTAGGAGGTTGTATAGTT	ENSG00000100359_ENST00000248929_SGSM3_mRNA	887	930	CCGCCTCCTACTTCAGCACCACCCTGCTGGGTGTCCAGACTGAC	2	1	E4	1	0	noncanonical_seed	13	6	-20.9	NA	1	NA	I	NA	NA	4	NA	NA
L2HS-818789_2	MIMAT0000066_MirBase_let-7e_microRNA	1	22	TGAGGTAGGAGGTTGTATAGTT	ENSG00000101654_ENST00000383314_RNMT_mRNA	5256	5302	AATGTTTATTAGCCTCCTACCTAAGTCAGTCACTTTGCTAAATTCTT	2	1	E4	1	0	7-mer	16	5	-20.9	NA	NA	1	I	0.253564	NA	7	NA	NA
TA1-4594263-1_1	MIMAT0000066_MirBase_let-7e_microRNA	1	22	TGAGGTAGGAGGTTGTATAGTT	ENSG00000107651_ENST00000369075_SEC23IP_mRNA	2450	2520	TTGCTATGTTTCTCACTATTCGAGGAGTTGATAGGATAGATGAGAATTACAGCCTTCCTACCTGTAAAGGG	1	1	E5	1	0	7-mer	15	5	-20.8	NA	1	NA	II	NA	NA	15	NA	NA
0727A-548198_1	MIMAT0000066_MirBase_let-7e_microRNA	1	22	TGAGGTAGGAGGTTGTATAGTT	ENSG00000171490_ENST00000396503_RSL1D1_mRNA	115	161	TACTGGAACCTCCACCTCGACTCCAGCGGCCCCGACAGCACGGAAGC	16	1	E2	1	0	noncanonical_seed	17	5	-20.7	NA	1	NA	III	NA	NA	41	NA	NA
L1-753169_1	MIMAT0000066_MirBase_let-7e_microRNA	1	22	TGAGGTAGGAGGTTGTATAGTT	ENSG00000198888_ENST00000361390_MT-ND1_mRNA	2	57	TACCCATGGCCAACCTCCTACTCCTCATTGTACCCATTCTAATCGCAATGGCATTC	16	2	E3,E4	1	1	noseed_9nt_stem	17	6	-20.7	NA	1	NA	I	NA	NA	286	1	NA
L2HS-486650_3	MIMAT0000066_MirBase_let-7e_microRNA	1	22	TGAGGTAGGAGGTTGTATAGTT	ENSG00000197822_ENST00000355237_OCLN_mRNA	3667	3715	AGCTCACCACAACCTCCGCCTCCCAGGTTCAAACAATTCTCCTGCCTCG	3	1	E4	1	0	noncanonical_seed	14	5	-20.7	NA	NA	1	II	-0.0257785	NA	4	NA	NA
L2HS-818678_2	MIMAT0000066_MirBase_let-7e_microRNA	1	22	TGAGGTAGGAGGTTGTATAGTT	ENSG00000132716_ENST00000368073_DCAF8_mRNA	3344	3387	TGCCTCAGATCTCCTACCTCTCCTTAAGTCTTGTAGGGGGTTCC	2	1	E4	1	0	8-mer	13	6	-20.7	NA	NA	1	I	0.50778	NA	23	NA	NA
L1-165274_3	MIMAT0000066_MirBase_let-7e_microRNA	1	22	TGAGGTAGGAGGTTGTATAGTT	ENSG00000113387_ENST00000265073_SUB1_mRNA	3016	3091	ATTAATGCCTAAGAACTTAAGAATACTCCTACCTCATTAGCTACTCAAGATGCTGTGACGATCAAATCTATTCTAC	13	2	E3,E4	1	1	9-mer	17	6	-20.6	NA	NA	1	III	0.540568	NA	13	NA	NA
L2-780276_1	MIMAT0000066_MirBase_let-7e_microRNA	1	22	TGAGGTAGGAGGTTGTATAGTT	ENSG00000148773_ENST00000368654_MKI67_mRNA	12276	12322	ACTAACTCTGTACCTACCATCTCCTGCCTCCCTTAGGCAGGCACCTC	1	1	E4	1	0	noncanonical_seed	15	6	-20.6	NA	NA	1	I	0.12658	NA	4	NA	NA
L2HS-1688449_1	MIMAT0000066_MirBase_let-7e_microRNA	1	22	TGAGGTAGGAGGTTGTATAGTT	ENSG00000116337_ENST00000393688_AMPD2_mRNA	2063	2106	AACAGCCTCTTCCTCAGCTATCACCGGAATCCGCTACCGGAGTA	1	1	E4	1	0	noncanonical_seed	15	5	-20.6	NA	1	NA	II	NA	NA	NA	NA	NA
L2HS-1688693_1	MIMAT0000066_MirBase_let-7e_microRNA	1	22	TGAGGTAGGAGGTTGTATAGTT	ENSG00000094916_ENST00000454593_CBX5_mRNA	4314	4361	GCTTACTGTACCCTCCACCTCCTGGGTTCAAGCGATTCTCCTGCCTCA	1	1	E4	1	0	noncanonical_seed	15	6	-20.6	NA	NA	1	I	-0.0498874	NA	13	NA	NA
L2HS-818799_2	MIMAT0000066_MirBase_let-7e_microRNA	1	22	TGAGGTAGGAGGTTGTATAGTT	ENSG00000197822_ENST00000355237_OCLN_mRNA	3697	3742	AAACAATTCTCCTGCCTCGGCCTCCCGAGTAGCTGGGATTACAGGC	2	1	E4	1	0	noncanonical_seed	16	6	-20.6	NA	NA	1	II	0.006376	NA	4	NA	NA
L1-485734_1	MIMAT0000066_MirBase_let-7e_microRNA	1	22	TGAGGTAGGAGGTTGTATAGTT	ENSG00000162521_ENST00000458695_RBBP4_mRNA	5331	5379	TCTTGACTCACTGCAACCTCTGCCTCCTGGTTCAAGCGATTCTCCTGCC	2	2	E3,E4	1	0	noncanonical_seed	19	6	-20.5	NA	NA	1	III	NA	NA	13	NA	NA
L2HS-244797_5	MIMAT0000066_MirBase_let-7e_microRNA	1	22	TGAGGTAGGAGGTTGTATAGTT	ENSG00000105663_ENST00000420124_AD000671-3_mRNA	4963	5015	CTGTCCTCCTGCCTCAGCAACTTCCACTTCATGTGTGCCCGGGCCAGCTACTG	5	1	E4	1	0	noncanonical_seed	12	6	-20.5	NA	1	NA	I	NA	NA	7	NA	NA
L2HS-1688644_1	MIMAT0000066_MirBase_let-7e_microRNA	1	22	TGAGGTAGGAGGTTGTATAGTT	ENSG00000204524_ENST00000414468_ZNF805_mRNA	3072	3129	ATTTTGCTGTCTTGCAACCTTCCTAAACTCATTATTTCTTGCCATTTCTTTTGGGAGA	1	1	E4	1	0	noseed_9nt_stem	20	5	-20.4	NA	NA	1	III	0.339749	NA	9	NA	NA
L2HS-1688752_1	MIMAT0000066_MirBase_let-7e_microRNA	1	22	TGAGGTAGGAGGTTGTATAGTT	ENSG00000157741_ENST00000473989_UBN2_mRNA	3721	3763	CTAAGCCTTCTGCCTCACCCAAGCCCTCTCTGTCAGCTAAGCC	1	1	E4	1	0	noncanonical_seed	14	6	-20.4	NA	1	NA	I	NA	NA	5	NA	1
L2HS-1204733_2	MIMAT0000066_MirBase_let-7e_microRNA	1	22	TGAGGTAGGAGGTTGTATAGTT	ENSG00000096696_ENST00000379802_DSP_mRNA	7985	8040	ATCCGGCAGCCTCAGCCTCACTCAATTTGCTGACATGATCTCCTTGAAAAATGGTG	2	1	E4	0	0	noncanonical_seed	14	5	-20.3	NA	1	NA	II	NA	NA	12	NA	NA
L2HS-1385433_2	MIMAT0000066_MirBase_let-7e_microRNA	1	22	TGAGGTAGGAGGTTGTATAGTT	ENSG00000198888_ENST00000361390_MT-ND1_mRNA	851	903	AACTCATACACCTCCTATGAAAAAACTTCCTACCACTCACCCTAGCATTACTT	2	1	E4	0	0	noncanonical_seed	16	4	-20.3	NA	1	NA	III	NA	NA	112	NA	NA
L2HS-486649_3	MIMAT0000066_MirBase_let-7e_microRNA	1	22	TGAGGTAGGAGGTTGTATAGTT	ENSG00000105323_ENST00000392006_HNRNPUL1_mRNA	1607	1654	AAACATGCAGCCTCCAACCCTTCCAAGAAGTACAACATCCTGGGTACC	3	1	E4	1	0	noseed_9nt_stem	17	3	-20.3	NA	1	NA	IV	NA	NA	36	NA	NA
L1-485716_1	MIMAT0000066_MirBase_let-7e_microRNA	1	22	TGAGGTAGGAGGTTGTATAGTT	ENSG00000154945_ENST00000285243_ANKRD40_mRNA	3296	3344	AGCTCACTGAAACCTCTGCCTCCCGGGTTCAAACGATTCTCCTGCCTCA	6	2	E3,E4	1	0	noncanonical_seed	15	6	-20.2	NA	NA	1	I	0.177221	NA	13	NA	NA
L1-485718_1	MIMAT0000066_MirBase_let-7e_microRNA	1	22	TGAGGTAGGAGGTTGTATAGTT	ENSG00000144560_ENST00000273038_VGLL4_mRNA	1474	1524	TAGCATCCTTACTTCCTGCCTCAGTTACCAAAGAAACCTCTGATGCAGGTC	7	2	E3,E4	1	0	noncanonical_seed	16	6	-20.2	NA	NA	1	II	1.19032	NA	19	NA	NA
L1HS-152892_6	MIMAT0000066_MirBase_let-7e_microRNA	1	22	TGAGGTAGGAGGTTGTATAGTT	ENSG00000163607_ENST00000485330_GTPBP8_mRNA	1031	1078	CACCATTCTCCTGCCTCAGCCTTCCAAGCAGCTGGGACTACAGGCACC	6	1	E3	0	0	noncanonical_seed	14	6	-20.2	NA	NA	1	I	NA	NA	1	NA	NA
L2-2091458_1	MIMAT0000066_MirBase_let-7e_microRNA	1	22	TGAGGTAGGAGGTTGTATAGTT	ENSG00000204525_ENST00000376228_HLA-C_mRNA	1387	1433	AGCTGCAACTTCTTACTTCCCTAATGAAGTTAAGAACCTGAATATAA	7	1	E4	0	0	noncanonical_seed	18	6	-20.2	NA	NA	1	II	0.114802	NA	99	NA	NA
L2HS-1688575_1	MIMAT0000066_MirBase_let-7e_microRNA	1	22	TGAGGTAGGAGGTTGTATAGTT	ENSG00000142039_ENST00000269967_CCDC97_mRNA	2509	2560	ACGGTTCCTGACCTCCGAGCCTCAGCTATGCCCTCTGGGTCAACCAGAATTA	1	1	E4	1	0	noncanonical_seed	13	5	-20.2	NA	NA	1	I	-0.0438349	NA	2	NA	NA
L2HS-818820_2	MIMAT0000066_MirBase_let-7e_microRNA	1	22	TGAGGTAGGAGGTTGTATAGTT	ENSG00000135903_ENST00000392069_PAX3_mRNA	1522	1566	AATGGCCTCTCACCTCAGGTAATGGGACTCCTGACCAACCACGGT	2	1	E4	1	0	noncanonical_seed	15	5	-20.2	NA	1	NA	II	NA	NA	5	NA	NA
L1-198111_2	MIMAT0000066_MirBase_let-7e_microRNA	1	22	TGAGGTAGGAGGTTGTATAGTT	ENSG00000107372_ENST00000237937_ZFAND5_mRNA	3524	3575	TAATCTTGGCTCACTGCAACCTCTGCCTCCTGGGTTCAAGTGATTCTCCTGC	2	1	E3	1	0	noncanonical_seed	18	6	-20.1	NA	NA	1	II	0.157489	NA	4	NA	NA
L2-780234_1	MIMAT0000066_MirBase_let-7e_microRNA	1	22	TGAGGTAGGAGGTTGTATAGTT	ENSG00000147601_ENST00000276602_TERF1_mRNA	1708	1756	TTCAGCTCACTGCAACCTCTGCCTCCCAGGTTCAAGTGATTCTCCTGCC	1	1	E4	1	0	noncanonical_seed	18	6	-20.1	NA	NA	1	II	0.033142	NA	14	NA	NA
A12-1597419_1	MIMAT0000066_MirBase_let-7e_microRNA	1	22	TGAGGTAGGAGGTTGTATAGTT	ENSG00000141367_ENST00000269122_CLTC_mRNA	3338	3394	AGGAATCTGCAAAACCTCCTTATCCTCACTGCAATTAAGGCTGACCGTACACGTGTT	1	1	E1	1	0	noseed_9nt_stem	16	5	-20	NA	1	NA	II	NA	NA	233	NA	NA
L2HS-1688688_1	MIMAT0000066_MirBase_let-7e_microRNA	1	22	TGAGGTAGGAGGTTGTATAGTT	ENSG00000172840_ENST00000311765_PDP2_mRNA	2657	2699	ACACAATCCTTCTACCTCTGCTATGCTGAACCCCTCATTCACC	1	1	E4	1	0	7-mer	15	6	-20	NA	NA	1	II	0.45763	NA	5	NA	NA
L2HS-244791_5	MIMAT0000066_MirBase_let-7e_microRNA	1	22	TGAGGTAGGAGGTTGTATAGTT	ENSG00000084090_ENST00000337288_STARD7_mRNA	1733	1805	ATTCGGTATCTCACTGAGCTAATCTGGAACAAACCTCTCACCTCAGGCCAGAAGGGGATGACCTCCATTTGCT	5	1	E4	1	0	noncanonical_seed	18	5	-20	NA	NA	1	II	0.273634	NA	136	1	NA
L2-780177_1	MIMAT0000066_MirBase_let-7e_microRNA	1	22	TGAGGTAGGAGGTTGTATAGTT	ENSG00000053501_ENST00000263897_USE1_mRNA	290	371	TGACCTCCTCCTCAGAGAAAGCACTGGCCAACCAGTTCCTGGCCCCTGGCCGTGTGCCAACCACAGCCAGAGAGCGAGTGCC	3	1	E4	1	0	noncanonical_seed	13	5	-19.9	NA	1	NA	I	NA	NA	12	NA	NA
L2HS-1688557_1	MIMAT0000066_MirBase_let-7e_microRNA	1	22	TGAGGTAGGAGGTTGTATAGTT	ENSG00000151014_ENST00000280614_CCRN4L_mRNA	1205	1249	GCTTCCTCCAGCCTCAACCTGAACAGCGCCTACAAGCTGCTGAGT	1	1	E4	1	0	noncanonical_seed	13	5	-19.9	NA	1	NA	I	NA	NA	1	NA	NA
L2HS-3288177_1	MIMAT0000066_MirBase_let-7e_microRNA	1	22	TGAGGTAGGAGGTTGTATAGTT	ENSG00000101187_ENST00000217159_SLCO4A1_mRNA	2468	2515	ATTTGACCTGCAACCTTCTACTTAACCTGTGGTTTAAAGTCGGCTGTG	1	1	E4	1	0	noncanonical_seed	15	5	-19.8	NA	NA	1	II	NA	NA	31	NA	NA
L2HS-818688_2	MIMAT0000066_MirBase_let-7e_microRNA	1	22	TGAGGTAGGAGGTTGTATAGTT	ENSG00000196367_ENST00000355540_TRRAP_mRNA	8694	8736	ATCAACCCCTACCTCGTCCTGGAGTGCGCCTGGCGGGTGTCCA	2	1	E4	1	0	8-mer	14	6	-19.8	NA	1	NA	I	NA	NA	8	NA	NA
L2HS-1688444_1	MIMAT0000066_MirBase_let-7e_microRNA	1	22	TGAGGTAGGAGGTTGTATAGTT	ENSG00000188229_ENST00000340384_TUBB2C_mRNA	112	154	TACTTCCTCCTGCTTCCCCGCCGCCGCCGCCGCCATCATGAGG	1	1	E4	1	0	noncanonical_seed	14	6	-19.7	1	NA	NA	I	NA	NA	93	NA	1
L2HS-328078_4	MIMAT0000066_MirBase_let-7e_microRNA	1	22	TGAGGTAGGAGGTTGTATAGTT	ENSG00000163125_ENST00000369068_RPRD2_mRNA	32	76	AGTAAGGCCTCCTCCTCGTCGGCCTCTTCGGCAGGGGCTCTGGAG	4	1	E4	1	0	noncanonical_seed	16	5	-19.7	NA	1	NA	I	NA	NA	171	1	1
L2HS-486611_3	MIMAT0000066_MirBase_let-7e_microRNA	1	22	TGAGGTAGGAGGTTGTATAGTT	ENSG00000170515_ENST00000303305_PA2G4_mRNA	1622	1669	CAGCTTGCTGCTCCTGCCTCATCCCCTTCCCACCAAACCCCAGACTCT	3	1	E4	1	0	noncanonical_seed	17	6	-19.7	NA	NA	1	I	NA	NA	131	NA	NA
L2-186609_3	MIMAT0000066_MirBase_let-7e_microRNA	1	22	TGAGGTAGGAGGTTGTATAGTT	ENSG00000197471_ENST00000360121_SPN_mRNA	1488	1534	AGTTCACTGCAACCTCTGCCTCCTAAGTTCAGGCGATTCTCCTGCCT	6	1	E4	1	0	noncanonical_seed	15	6	-19.6	NA	NA	1	II	0.244304	NA	6	NA	NA
L2-780313_1	MIMAT0000066_MirBase_let-7e_microRNA	1	22	TGAGGTAGGAGGTTGTATAGTT	ENSG00000138756_ENST00000335016_BMP2K_mRNA	2661	2709	TTAATACAATACTCCTCACCTCAGCCCAATTATCCTCTGATGTTGCAGT	1	1	E4	1	0	noncanonical_seed	18	6	-19.6	NA	1	NA	II	NA	NA	11	NA	NA
L2-780347_1	MIMAT0000066_MirBase_let-7e_microRNA	1	22	TGAGGTAGGAGGTTGTATAGTT	ENSG00000102781_ENST00000380615_KATNAL1_mRNA	3982	4027	AAGCCATTCTCCTGCCTCGGCCTCCTGAGTAGCTGGGATTACAGTT	3	1	E4	1	0	noncanonical_seed	14	6	-19.6	NA	NA	1	I	0.216765	NA	19	NA	NA
L2-780389_1	MIMAT0000066_MirBase_let-7e_microRNA	1	22	TGAGGTAGGAGGTTGTATAGTT	ENSG00000009954_ENST00000339594_BAZ1B_mRNA	933	978	ACGAAAACTTCCTACTTCATTAAAAAAAGGAGAAAGGAAATGGGCT	2	1	E4	1	0	noncanonical_seed	14	6	-19.5	NA	1	NA	I	NA	NA	8	NA	1
L2HS-1228373_2	MIMAT0000066_MirBase_let-7e_microRNA	1	22	TGAGGTAGGAGGTTGTATAGTT	ENSG00000107372_ENST00000237937_ZFAND5_mRNA	718	780	AGTGGTTCCAACAGTCCTACCTCAGATTCTGCATCTGTACAGAGAGCAGACACTAGCTTAAAC	2	1	E4	0	0	9-mer	14	6	-19.5	NA	1	NA	I	NA	NA	28	NA	NA
L1-677971_1	MIMAT0000066_MirBase_let-7e_microRNA	1	22	TGAGGTAGGAGGTTGTATAGTT	ENSG00000198899_ENST00000361899_MT-ATP6_mRNA	240	301	CACAACTAACCTCCTCGGACTCCTGCCTCACTCATTTACACCAACCACCCAACTATCTATAA	16	2	E3,E4	1	0	noncanonical_seed	19	6	-19.4	NA	1	NA	III	NA	NA	425	1	NA
L1HS-477144_3	MIMAT0000066_MirBase_let-7e_microRNA	1	22	TGAGGTAGGAGGTTGTATAGTT	ENSG00000174231_ENST00000304992_PRPF8_mRNA	1623	1670	AAAAACCTCAACTACCTGCACCTGGACTACAACTTCAACCTCAAGCCT	3	1	E3	0	0	noncanonical_seed	18	5	-19.4	NA	1	NA	III	NA	NA	96	NA	1
L2-303483_2	MIMAT0000066_MirBase_let-7e_microRNA	1	22	TGAGGTAGGAGGTTGTATAGTT	ENSG00000168495_ENST00000397802_POLR3D_mRNA	1904	1958	TACCTAACCTTTCTGAGCCTCCTATACCTCATCCGACACAAATGGGGATGATACC	4	1	E4	1	0	7-mer	14	6	-19.4	NA	NA	1	I	0.330858	NA	57	NA	NA
L2-780343_1	MIMAT0000066_MirBase_let-7e_microRNA	1	22	TGAGGTAGGAGGTTGTATAGTT	ENSG00000148730_ENST00000373218_EIF4EBP2_mRNA	5009	5054	AAGTGTTTCTCCTGCCTCAGCCTTCCGAGTAGCTGGGATTACAGGC	2	1	E4	1	0	noncanonical_seed	15	6	-19.4	NA	NA	1	I	0.001984	NA	17	NA	NA
TAON-3929222-1_1	MIMAT0000066_MirBase_let-7e_microRNA	1	22	TGAGGTAGGAGGTTGTATAGTT	ENSG00000196670_ENST00000512132_ZFP62_mRNA	495	564	TTAATGGAACCTCCTACCCTAGTCTACAGCAGAAAACCAATGCTGTTAAGAAATTACATAAATGTGATGA	1	1	E6	1	0	noncanonical_seed	14	4	-19.4	NA	1	NA	I	NA	NA	2	NA	NA
L2-780366_1	MIMAT0000066_MirBase_let-7e_microRNA	1	22	TGAGGTAGGAGGTTGTATAGTT	ENSG00000167566_ENST00000335999_KIAA1602_mRNA	4842	4886	TCTGCTTCCTGCCTCTGCTTCTGCCGTATCCCTAATAAAATGTGG	1	1	E4	1	0	noncanonical_seed	12	6	-19.2	NA	NA	1	I	NA	NA	18	1	1
L2-780400_1	MIMAT0000066_MirBase_let-7e_microRNA	1	22	TGAGGTAGGAGGTTGTATAGTT	ENSG00000156030_ENST00000394071_C14orf43_mRNA	6238	6287	GTTAAAAGAATTCTCCTGCCTCAGCCTCCTGAGTAGCTGGGATTATAGGC	2	1	E4	1	0	noncanonical_seed	12	6	-19.1	NA	NA	1	I	0.373641	NA	12	NA	NA
L2HS-1688605_1	MIMAT0000066_MirBase_let-7e_microRNA	1	22	TGAGGTAGGAGGTTGTATAGTT	ENSG00000116771_ENST00000375826_AGMAT_mRNA	1676	1721	AATCGATTCTCCTGCCTCAGCCTCCTGAGTACCTGGGATTACAGGT	1	1	E4	1	0	noncanonical_seed	12	6	-19.1	NA	NA	1	I	0.527549	NA	NA	NA	NA
L2HS-3128855_1	MIMAT0000066_MirBase_let-7e_microRNA	1	22	TGAGGTAGGAGGTTGTATAGTT	ENSG00000008294_ENST00000262013_SPAG9_mRNA	5944	5986	TAGTTCTCCTGCCTCAGCCTCCCAAGTAGCTGGGATTACAGGT	1	1	E4	1	0	noncanonical_seed	12	6	-19.1	NA	NA	1	I	0.33319	NA	6	NA	NA
L2HS-818744_2	MIMAT0000066_MirBase_let-7e_microRNA	1	22	TGAGGTAGGAGGTTGTATAGTT	ENSG00000204469_ENST00000376033_BAT2_mRNA	6228	6286	AGCACCACCTCCTGCCCCACCTCCCCTTTCTCTGTTACCTGTGGGCCCTGCTCTGCAGC	2	1	E4	1	0	noncanonical_seed	14	5	-19.1	NA	1	NA	I	NA	NA	67	1	NA
L2HS-818764_2	MIMAT0000066_MirBase_let-7e_microRNA	1	22	TGAGGTAGGAGGTTGTATAGTT	ENSG00000169714_ENST00000451728_CNBP_mRNA	2684	2728	TAATTCTCCTGCCTCAGCCTCCCAAATAGCTGGGATTACAGGTGT	2	1	E4	1	0	noncanonical_seed	12	6	-19.1	NA	NA	1	I	NA	NA	28	NA	NA
L2HS-818787_2	MIMAT0000066_MirBase_let-7e_microRNA	1	22	TGAGGTAGGAGGTTGTATAGTT	ENSG00000064601_ENST00000372484_CTSA_mRNA	1333	1392	AACACAACAGCTGCTTCCACCTACCTCAACAACCCGTACGTGCGGAAGGCCCTCAACATC	2	1	E4	1	0	9-mer	16	6	-19.1	NA	1	NA	I	NA	NA	6	NA	NA
L2HS-818826_2	MIMAT0000066_MirBase_let-7e_microRNA	1	22	TGAGGTAGGAGGTTGTATAGTT	ENSG00000156030_ENST00000286523_C14orf43_mRNA	6619	6666	TAAAAGAATTCTCCTGCCTCAGCCTCCTGAGTAGCTGGGATTATAGGC	2	1	E4	1	0	noncanonical_seed	12	6	-19.1	NA	NA	1	I	0.373641	NA	NA	NA	NA
L2-303489_2	MIMAT0000066_MirBase_let-7e_microRNA	1	22	TGAGGTAGGAGGTTGTATAGTT	ENSG00000198431_ENST00000503506_TXNRD1_mRNA	2998	3040	ATCAGGCCTCCTGCCAGCAGTTCTTGAAGCTTCTTTTTCATTC	2	1	E4	1	0	noncanonical_seed	11	4	-19	NA	NA	1	I	0.798522	NA	24	NA	NA
L2HS-1688671_1	MIMAT0000066_MirBase_let-7e_microRNA	1	22	TGAGGTAGGAGGTTGTATAGTT	ENSG00000067177_ENST00000339490_PHKA1_mRNA	2327	2370	AAACTAGCCCCTACCTCACAGAAGGGAGGGCTAGATCGGTTCCA	1	1	E4	1	0	9-mer	14	6	-19	NA	1	NA	I	NA	NA	6	NA	NA
TAON-650431-1_2	MIMAT0000066_MirBase_let-7e_microRNA	1	22	TGAGGTAGGAGGTTGTATAGTT	ENSG00000167799_ENST00000301490_NUDT8_mRNA	469	517	TCTACCCTCTCTGCCTCCTGCCTGCAGGTAGATGAGGTGTTTGCACTGC	2	1	E6	1	0	noncanonical_seed	11	5	-19	NA	NA	1	I	NA	NA	41	1	NA
L2-780167_1	MIMAT0000066_MirBase_let-7e_microRNA	1	22	TGAGGTAGGAGGTTGTATAGTT	ENSG00000133983_ENST00000389912_COX16_mRNA	1308	1352	TCTCCTGCCTCAGCATCCTGAGTAGCTGGGACTACAGGCACATGC	1	1	E4	1	0	noncanonical_seed	12	6	-18.9	NA	NA	1	I	NA	NA	3	NA	NA
L2-780241_1	MIMAT0000066_MirBase_let-7e_microRNA	1	22	TGAGGTAGGAGGTTGTATAGTT	ENSG00000136937_ENST00000375147_NCBP1_mRNA	1657	1708	TATTGTTCCTCCTACCTTCTCAGCTCTGTGTCCTGCAAACCCAACCTGCATT	8	1	E4	1	0	7-mer	16	6	-18.9	NA	1	NA	III	NA	NA	7	NA	NA
L2HS-1345476_2	MIMAT0000066_MirBase_let-7e_microRNA	1	22	TGAGGTAGGAGGTTGTATAGTT	ENSG00000213672_ENST00000294129_NCKIPSD_mRNA	958	1001	ACAACCTCAGCCTCTGATGACCTGGAAGCCCTGGGTACACTGAG	2	1	E4	0	0	noncanonical_seed	13	5	-18.9	NA	1	NA	II	NA	NA	NA	NA	NA
L2HS-1688601_1	MIMAT0000066_MirBase_let-7e_microRNA	1	22	TGAGGTAGGAGGTTGTATAGTT	ENSG00000117713_ENST00000324856_ARID1A_mRNA	5475	5517	ATGACCTTCAACCTCAGTCAGCTCCCAGGGTTGCTAGAGCTCC	1	1	E4	1	0	noncanonical_seed	15	5	-18.9	NA	1	NA	II	NA	NA	8	NA	NA
L2HS-647039_3	MIMAT0000066_MirBase_let-7e_microRNA	1	22	TGAGGTAGGAGGTTGTATAGTT	ENSG00000052802_ENST00000261507_SC4MOL_mRNA	1561	1611	AGTTCAAGCAATTCTTCTGCCTCAGCCTCCCAAGTAGCTGGGATTACAGGC	3	1	E4	1	0	noncanonical_seed	16	6	-18.9	NA	NA	1	II	-0.471782	NA	22	NA	NA
L2HS-1688617_1	MIMAT0000066_MirBase_let-7e_microRNA	1	22	TGAGGTAGGAGGTTGTATAGTT	ENSG00000172689_ENST00000308287_MS4A10_mRNA	1241	1286	AAGTGATTCTCCTATCTCAGCCTCCCAAGTAGCTGGGACTATAGGC	1	1	E4	1	0	noncanonical_seed	15	6	-18.8	NA	NA	1	I	0.131734	NA	NA	NA	NA
L2HS-3777287_1	MIMAT0000066_MirBase_let-7e_microRNA	1	22	TGAGGTAGGAGGTTGTATAGTT	ENSG00000109079_ENST00000226225_TNFAIP1_mRNA	226	270	AAGCCTACCTCCTGCCGTGTGGTGATCTACCTGCAGCGGGAGATG	1	1	E4	0	0	8-mer	12	4	-18.8	1	NA	NA	I	NA	NA	8	NA	NA
L2HS-818751_2	MIMAT0000066_MirBase_let-7e_microRNA	1	22	TGAGGTAGGAGGTTGTATAGTT	ENSG00000129128_ENST00000264597_SPCS3_mRNA	4012	4056	TTACTGCAACCTCCACCCCCCAGGTTCAAGCGATTCTCCTGCCTC	2	1	E4	1	0	noncanonical_seed	14	6	-18.8	NA	NA	1	I	0.193934	NA	28	NA	NA
A12-29553_132	MIMAT0000066_MirBase_let-7e_microRNA	1	22	TGAGGTAGGAGGTTGTATAGTT	ENSG00000197563_ENST00000357637_PIGN_mRNA	2596	2653	ATTGATGTCAACCTACCTACTTCTAAGCACAGGGTATGAAGCTCTCTTTCCACTAGTG	139	1	E1	1	0	7-mer	17	6	-18.7	NA	1	NA	I	NA	NA	2	NA	NA
L2-186604_3	MIMAT0000066_MirBase_let-7e_microRNA	1	22	TGAGGTAGGAGGTTGTATAGTT	ENSG00000204793_ENST00000377473_FOXD4L6_mRNA	121	168	TATCATACTTTCCTACCTCGCTTTTATTTGCGCGGGTTTAAATGCGCC	4	1	E4	1	0	8-mer	14	6	-18.7	1	NA	NA	II	NA	NA	NA	NA	NA
L2-780262_1	MIMAT0000066_MirBase_let-7e_microRNA	1	22	TGAGGTAGGAGGTTGTATAGTT	ENSG00000167747_ENST00000391812_C19orf48_mRNA	826	871	AGCTTCCTCCTCAACCTCGTCCTCTGCCCCTGAGCCAGTGACGCCC	1	1	E4	1	0	noncanonical_seed	14	6	-18.7	1	NA	NA	I	NA	NA	28	NA	1
L2-780361_1	MIMAT0000066_MirBase_let-7e_microRNA	1	22	TGAGGTAGGAGGTTGTATAGTT	ENSG00000142186_ENST00000270176_SCYL1_mRNA	1437	1479	AAAATCGGCTCCTACCTCAGTGCTAGCACCAGACACAGGGTCC	1	1	E4	1	0	9-mer	11	6	-18.7	NA	1	NA	I	NA	NA	1	NA	NA
L2-780375_1	MIMAT0000066_MirBase_let-7e_microRNA	1	22	TGAGGTAGGAGGTTGTATAGTT	ENSG00000131795_ENST00000330165_RBM8A_mRNA	952	999	AAGCCATCCTTCTGCCTCACTGTCCCTAGTAGTTGGGATTACAGGCAC	1	1	E4	1	0	noncanonical_seed	14	6	-18.7	NA	NA	1	I	-0.009337	NA	9	NA	NA
L2HS-1495191_1	MIMAT0000066_MirBase_let-7e_microRNA	1	22	TGAGGTAGGAGGTTGTATAGTT	ENSG00000114742_ENST00000302313_WDR48_mRNA	1727	1776	TTCTACCTCCAACCTCATGCATCTTCAGGAGCAAAAACCTTAAAAAAAGA	1	1	E4	0	0	7-mer	12	5	-18.7	NA	1	NA	I	NA	NA	10	NA	NA
L2-780364_1	MIMAT0000066_MirBase_let-7e_microRNA	1	22	TGAGGTAGGAGGTTGTATAGTT	ENSG00000171004_ENST00000370836_HS6ST2_mRNA	1470	1514	GATGGAAGGCCTCCAACCTCCGAAGAGCTGCCCAGCTGCTACACT	1	1	E4	1	0	noncanonical_seed	12	5	-18.6	NA	1	NA	I	NA	NA	5	NA	NA
L2HS-1331741_2	MIMAT0000066_MirBase_let-7e_microRNA	1	22	TGAGGTAGGAGGTTGTATAGTT	ENSG00000092199_ENST00000336053_HNRNPC_mRNA	634	687	ACCCAGCACGTGTACCTCCTCCTCCTCCTATTGCTCGGGCTGTAGTGCCCTCGA	2	1	E4	0	0	6-mer	15	5	-18.6	NA	1	NA	II	NA	NA	52	NA	NA
L2HS-1688553_1	MIMAT0000066_MirBase_let-7e_microRNA	1	22	TGAGGTAGGAGGTTGTATAGTT	ENSG00000015479_ENST00000394805_MATR3_mRNA	1382	1444	AAATCCAGCACCAGGAATTCTGGGACCTCCACCTCCCTCATTTCATCTTGGGGGACCAGCAGT	1	1	E4	1	0	noncanonical_seed	18	5	-18.6	NA	1	NA	III	NA	NA	43	NA	1
A12-117087_51	MIMAT0000066_MirBase_let-7e_microRNA	1	22	TGAGGTAGGAGGTTGTATAGTT	ENSG00000196689_ENST00000425167_TRPV1_mRNA	3005	3047	AATTCTCCTGCCTCGGCTTCCCAAGTAGCTGGGATTACAGGCA	63	1	E1	1	0	noncanonical_seed	12	6	-18.5	NA	NA	1	I	-0.0033769	NA	1	NA	NA
L2-780310_1	MIMAT0000066_MirBase_let-7e_microRNA	1	22	TGAGGTAGGAGGTTGTATAGTT	ENSG00000168610_ENST00000389272_STAT3_mRNA	2670	2715	TTTTAATCTCCTACTTCTGCTATCTTTGAGCAATCTGGGCACTTTT	3	1	E4	1	0	noncanonical_seed	14	6	-18.5	NA	NA	1	I	-0.317002	NA	9	NA	1
L2HS-1688606_1	MIMAT0000066_MirBase_let-7e_microRNA	1	22	TGAGGTAGGAGGTTGTATAGTT	ENSG00000160789_ENST00000368300_LMNA_mRNA	1107	1154	ATCGACAGCCTCTCTGCCCAGCTCAGCCAGCTCCAGAAGCAGCTGGCA	1	1	E4	1	0	noncanonical_seed	15	5	-18.5	NA	1	NA	II	NA	NA	14	NA	NA
TAON-3929287-1_1	MIMAT0000066_MirBase_let-7e_microRNA	1	22	TGAGGTAGGAGGTTGTATAGTT	ENSG00000186591_ENST00000355621_UBE2H_mRNA	707	754	TTTGAGTCCTTCCTGCCTCAGTTATTGGCCTATCCTAACCCCATAGAT	1	1	E6	1	0	noncanonical_seed	12	6	-18.5	NA	1	NA	I	NA	NA	4	NA	NA
0727AHS-320650_5	MIMAT0000066_MirBase_let-7e_microRNA	1	22	TGAGGTAGGAGGTTGTATAGTT	ENSG00000169139_ENST00000523111_UBE2V2_mRNA	507	580	CAAACTTGTCTTAAATCAACAACCTTCTACTCATGTTAATGTCTTGATTAAATATCACAATGCAAAATACACAT	8	2	E2,E4	0	0	noncanonical_seed	13	4	-18.4	NA	NA	1	II	NA	NA	170	1	1
L1-800472_1	MIMAT0000066_MirBase_let-7e_microRNA	1	22	TGAGGTAGGAGGTTGTATAGTT	ENSG00000135913_ENST00000258399_USP37_mRNA	5204	5250	CTTTGCCTCCTACCATCTACCTATATACCTTATTGTAATGAATGTTC	3	1	E3	0	0	6-mer	10	4	-18.4	NA	NA	1	I	0.340624	NA	6	NA	NA
L2-780278_1	MIMAT0000066_MirBase_let-7e_microRNA	1	22	TGAGGTAGGAGGTTGTATAGTT	ENSG00000198763_ENST00000361453_MT-ND2_mRNA	444	501	ACTAAACGTAAGCCTTCTCCTCACTCTCTCAATCTTATCCATCATAGCAGGCAGTTGA	9	1	E4	1	1	noncanonical_seed	19	5	-18.4	NA	1	NA	III	NA	NA	101	NA	NA
L2HS-1688673_1	MIMAT0000066_MirBase_let-7e_microRNA	1	22	TGAGGTAGGAGGTTGTATAGTT	ENSG00000169714_ENST00000451728_CNBP_mRNA	112	155	AAACAGCCTCTACCTTGCGAGCCGTCTTCCCCAGGCCTGCGTCC	1	1	E4	1	0	6-mer	14	6	-18.4	1	NA	NA	II	NA	NA	28	NA	1
L2HS-210329_6	MIMAT0000066_MirBase_let-7e_microRNA	1	22	TGAGGTAGGAGGTTGTATAGTT	ENSG00000148843_ENST00000369797_PDCD11_mRNA	6155	6203	TGTTCCTTCAGCCTCAGCCTCACTGGTACCTTCTGCCCTTTAGGGGAGG	6	1	E4	1	0	noncanonical_seed	15	5	-18.4	NA	NA	1	I	-0.01439	NA	5	NA	NA
L2HS-2409457_1	MIMAT0000066_MirBase_let-7e_microRNA	1	22	TGAGGTAGGAGGTTGTATAGTT	ENSG00000181789_ENST00000314797_COPG_mRNA	1684	1733	GAGCCACCTTCTACCTAAATGTCCTGGAGCAGAAGCAGAAGGCCCTTAAT	1	1	E4	0	0	6-mer	13	5	-18.4	NA	1	NA	I	NA	NA	13	NA	NA
L2HS-486647_3	MIMAT0000066_MirBase_let-7e_microRNA	1	22	TGAGGTAGGAGGTTGTATAGTT	ENSG00000152454_ENST00000282308_ZNF256_mRNA	1642	1698	AAAATCCTTTACCTGTAAATCCTACCTCATCTCACACTGGAAAGTTCATACTGGAGC	3	1	E4	1	0	9-mer	15	6	-18.4	NA	1	NA	III	NA	NA	9	NA	NA
L2HS-818758_2	MIMAT0000066_MirBase_let-7e_microRNA	1	22	TGAGGTAGGAGGTTGTATAGTT	ENSG00000113328_ENST00000340828_CCNG1_mRNA	1817	1864	TACAGAACCTACTGCCTCAAACTGAATCCCATCAAGAAAACTAGTTTC	2	1	E4	1	0	noncanonical_seed	16	6	-18.4	NA	NA	1	II	0.318334	NA	131	NA	NA
L2HS-298420_5	MIMAT0000066_MirBase_let-7e_microRNA	1	22	TGAGGTAGGAGGTTGTATAGTT	ENSG00000197321_ENST00000375398_SVIL_mRNA	7728	7792	ACTCTGGAGAATCTATGCGAATCAACCTTTCTACCTTAATATCTCCCCAAAAATGTATAGTGCCT	5	1	E4	0	0	6-mer	17	6	-18.3	NA	NA	1	I	-0.45302	NA	19	NA	NA
L2HS-3473207_1	MIMAT0000066_MirBase_let-7e_microRNA	1	22	TGAGGTAGGAGGTTGTATAGTT	ENSG00000153201_ENST00000283195_RANBP2_mRNA	4852	4908	ACTTCTGTTCCAGCTCCTGCCTCTTTTAAGTTTGGTACTTCAGAGACAAGCAAGGCT	1	1	E4	0	0	noncanonical_seed	17	6	-18.3	NA	1	NA	III	NA	NA	11	NA	NA
L2HS-818749_2	MIMAT0000066_MirBase_let-7e_microRNA	1	22	TGAGGTAGGAGGTTGTATAGTT	ENSG00000132128_ENST00000343304_LRRC41_mRNA	501	550	TACTTCAAAGCATCCTACCTCTGCTCAATATATATTACTTGGAGAGGATT	4	1	E4	1	0	8-mer	15	6	-18.2	NA	1	NA	I	NA	NA	73	NA	NA
L2-2349744_1	MIMAT0000066_MirBase_let-7e_microRNA	1	22	TGAGGTAGGAGGTTGTATAGTT	ENSG00000198938_ENST00000362079_MT-CO3_mRNA	78	123	AATGACCTCCGGCCTAGCCATGTGATTTCACTTCCACTCCATAACG	1	1	E4	0	0	noncanonical_seed	13	4	-18.1	NA	1	NA	II	NA	NA	102	NA	NA
L2-780264_1	MIMAT0000066_MirBase_let-7e_microRNA	1	22	TGAGGTAGGAGGTTGTATAGTT	ENSG00000134294_ENST00000256689_SLC38A2_mRNA	510	561	AGCGACTTCAACTACTCCTACCCCACCAAGCAAGCTGCTCTGAAAAGCCATT	3	1	E4	1	0	noncanonical_seed	18	5	-18.1	NA	1	NA	III	NA	NA	30	1	1
L2HS-1688513_1	MIMAT0000066_MirBase_let-7e_microRNA	1	22	TGAGGTAGGAGGTTGTATAGTT	ENSG00000100902_ENST00000261479_PSMA6_mRNA	929	1005	TCATGGAGGTCCCTGGATTGAAAAAGGAGCCTCTCCCACTCCTCCTACCACCGAAGTGGTTAGGACTCTATATAAAT	1	1	E4	1	0	noncanonical_seed	11	4	-18.1	NA	NA	1	I	NA	NA	399	NA	NA
L2HS-328096_4	MIMAT0000066_MirBase_let-7e_microRNA	1	22	TGAGGTAGGAGGTTGTATAGTT	ENSG00000198740_ENST00000362063_ZNF652_mRNA	3887	3950	AGCCTCCAACTCTTGGGTTCAAGCAACCCTGCCTCAGCTAACCAAGTAGCTGGGACTACAGGTG	4	1	E4	1	0	noncanonical_seed	14	6	-18.1	NA	NA	1	II	-0.0097891	NA	6	NA	NA
L2HS-818715_2	MIMAT0000066_MirBase_let-7e_microRNA	1	22	TGAGGTAGGAGGTTGTATAGTT	ENSG00000153561_ENST00000283632_RMND5A_mRNA	87	129	CGCCTCCTTTCCTCGCCCGGGTGGCCATCCCCCTCCCCCCAGT	2	1	E4	1	0	none	11	5	-18.1	1	NA	NA	I	NA	NA	NA	NA	NA
L1HS-181095_5	MIMAT0000066_MirBase_let-7e_microRNA	1	22	TGAGGTAGGAGGTTGTATAGTT	ENSG00000142657_ENST00000270776_PGD_mRNA	1196	1248	TCAGAACCTCCTACTGGACGACTTCTTTAAGTCAGCTGTTGAAAACTGCCAGG	5	1	E3	0	0	noncanonical_seed	11	4	-18	NA	1	NA	I	NA	NA	594	1	NA
L1HS-892437_1	MIMAT0000066_MirBase_let-7e_microRNA	1	22	TGAGGTAGGAGGTTGTATAGTT	ENSG00000161547_ENST00000392485_SRSF2_mRNA	223	276	TGGACAACCTGACCTACCGCACCTCGCCCGACACGCTGAGGCGCGTCTTCGAGA	1	1	E3	0	0	noncanonical_seed	13	4	-18	NA	1	NA	II	NA	NA	77	NA	NA
L2-780349_1	MIMAT0000066_MirBase_let-7e_microRNA	1	22	TGAGGTAGGAGGTTGTATAGTT	ENSG00000167193_ENST00000300574_CRK_mRNA	712	756	AGACCTGCCTCCGCCTCAGTATCGGCTCTGATTGGAGGTAACCAG	1	1	E4	1	0	noncanonical_seed	14	5	-18	NA	1	NA	I	NA	NA	98	NA	NA
L2HS-3774368_1	MIMAT0000066_MirBase_let-7e_microRNA	1	22	TGAGGTAGGAGGTTGTATAGTT	ENSG00000163625_ENST00000295888_WDFY3_mRNA	6320	6371	TAGACAACCTCTGTCTCACTCCTGCCAGCAAGCAAACTCCACTAATTGATCT	1	1	E4	1	0	noseed_9nt_stem	14	4	-18	NA	1	NA	II	NA	NA	2	NA	NA
L2HS-818817_2	MIMAT0000066_MirBase_let-7e_microRNA	1	22	TGAGGTAGGAGGTTGTATAGTT	ENSG00000198804_ENST00000361624_MT-CO1_mRNA	581	624	TACTTCTCCTATCTCTCCCAGTCCTAGCTGCTGGCATCACTATA	3	1	E4	1	0	noncanonical_seed	14	6	-18	NA	1	NA	I	NA	NA	268	NA	NA
TAON-3929238-1_1	MIMAT0000066_MirBase_let-7e_microRNA	1	22	TGAGGTAGGAGGTTGTATAGTT	ENSG00000084070_ENST00000372718_SMAP2_mRNA	1751	1809	CCTCGCTCTCCCCTTTCCACAGCCTCCACCCCTGACCCCCATCCTCTTTTCCTACCTCT	1	1	E6	1	0	8-mer	15	6	-18	NA	NA	1	II	NA	NA	8	NA	NA
L1HS-164976_6	MIMAT0000066_MirBase_let-7e_microRNA	1	22	TGAGGTAGGAGGTTGTATAGTT	ENSG00000198840_ENST00000361227_MT-ND3_mRNA	14	75	TAATTTTAATAATCAACACCCTCCTAGCCTTACTACTAATAATTATTACATTTTGACTACCA	27	2	E3,E4	1	1	noncanonical_seed	14	6	-17.9	NA	1	NA	I	NA	NA	169	NA	NA
L2-1126319_1	MIMAT0000066_MirBase_let-7e_microRNA	1	22	TGAGGTAGGAGGTTGTATAGTT	ENSG00000183010_ENST00000329875_PYCR1_mRNA	1448	1490	AACCTCAACCTCCTTTCTTCTCTGCTCCCAAACCATGTCAGGA	1	1	E4	1	0	noseed_9nt_stem	13	5	-17.9	NA	NA	1	I	NA	NA	16	NA	NA
L2-780289_1	MIMAT0000066_MirBase_let-7e_microRNA	1	22	TGAGGTAGGAGGTTGTATAGTT	ENSG00000228253_ENST00000361851_J01415-5_mRNA	70	138	ACCCAACTAAAAATATTAAACACAAACTACCACCTACCTCCCTCACCAAAGCCCATAAAAATAAAAAAT	6	1	E4	1	0	8-mer	13	6	-17.9	NA	1	NA	I	NA	NA	300	1	NA
L2HS-1268135_2	MIMAT0000066_MirBase_let-7e_microRNA	1	22	TGAGGTAGGAGGTTGTATAGTT	ENSG00000171316_ENST00000423902_CHD7_mRNA	10236	10294	AGCCACAAAGCTAAAACAGCATTACCTCAGCTCTAAACTAGCCTTGAAGTTTACAGACA	2	1	E4	0	0	7-mer	17	6	-17.9	NA	NA	1	III	0.85556	NA	58	1	NA
L2HS-486606_3	MIMAT0000066_MirBase_let-7e_microRNA	1	22	TGAGGTAGGAGGTTGTATAGTT	ENSG00000164713_ENST00000297290_BRI3_mRNA	237	284	CGCCGCCCTACCCCTACCTCGTCACAGGGATACCCACCCACCATCCCA	3	1	E4	1	0	8-mer	14	6	-17.9	NA	1	NA	I	NA	NA	26	NA	NA
L2-303492_2	MIMAT0000066_MirBase_let-7e_microRNA	1	22	TGAGGTAGGAGGTTGTATAGTT	ENSG00000147121_ENST00000344302_ZNF673_mRNA	2022	2069	AAGTGATCCGCCTGCCTCAGCTTCCCAAAGTGCTGGGATTACAGGCAT	3	1	E4	1	0	noncanonical_seed	14	6	-17.8	NA	NA	1	I	-0.355599	NA	3	NA	NA
L2HS-576498_3	MIMAT0000066_MirBase_let-7e_microRNA	1	22	TGAGGTAGGAGGTTGTATAGTT	ENSG00000160752_ENST00000447866_FDPS_mRNA	824	871	CTTTCTACTCCTTCTACCTTCCTATAGCTGCAGCCATGTACATGGCAG	3	1	E4	0	0	6-mer	14	6	-17.8	NA	1	NA	I	NA	NA	23	NA	1
TAON-3929219-1_1	MIMAT0000066_MirBase_let-7e_microRNA	1	22	TGAGGTAGGAGGTTGTATAGTT	ENSG00000099194_ENST00000370355_SCD_mRNA	4910	4975	TAATAATACTGACCTACCTCAAAGGGCAGTTTTGAGGCATGACTAATGCTTTTTAGAAAGCATTTT	1	1	E6	1	0	9-mer	15	6	-17.8	NA	NA	1	I	0.76359	NA	93	NA	NA
L2HS-3242937_1	MIMAT0000066_MirBase_let-7e_microRNA	1	22	TGAGGTAGGAGGTTGTATAGTT	ENSG00000108953_ENST00000264335_YWHAE_mRNA	215	268	AGTTGAAGAAAGAAACCTCCTATCTGTTGCATATAAGAATGTGATTGGAGCTAG	1	1	E4	0	0	noncanonical_seed	12	5	-17.7	NA	1	NA	I	NA	NA	221	NA	1
L1HS-316686_4	MIMAT0000066_MirBase_let-7e_microRNA	1	22	TGAGGTAGGAGGTTGTATAGTT	ENSG00000186026_ENST00000328297_ZNF284_mRNA	2371	2425	AAGCGATTCTCCTGCCTAAACCTCCTGAGTAGCAGGGATTACAGGCACGCACCAC	4	1	E3	0	0	noncanonical_seed	13	5	-17.6	NA	NA	1	I	NA	NA	2	NA	NA
L2-780379_1	MIMAT0000066_MirBase_let-7e_microRNA	1	22	TGAGGTAGGAGGTTGTATAGTT	ENSG00000198786_ENST00000361567_MT-ND5_mRNA	1095	1140	CATACCTCTCACTTCAACCTCCCTCACCATTGGCAGCCTAGCATTA	1	1	E4	1	0	6-mer	14	3	-17.6	NA	1	NA	IV	NA	NA	96	1	NA
L2-780382_1	MIMAT0000066_MirBase_let-7e_microRNA	1	22	TGAGGTAGGAGGTTGTATAGTT	ENSG00000227804_ENST00000449113_PPP1R10_mRNA	2689	2736	AAACGAACCTCCTCCTCCTCCTCCTCCATTCCGAGGCGCCAGAGGAGG	1	1	E4	1	0	noncanonical_seed	12	5	-17.6	NA	1	NA	I	NA	NA	16	1	NA
L2HS-818786_2	MIMAT0000066_MirBase_let-7e_microRNA	1	22	TGAGGTAGGAGGTTGTATAGTT	ENSG00000133124_ENST00000372129_IRS4_mRNA	1970	2012	ACCACCTCCTCCTCCACCCCCACCAGCTGGAGGAACTGGTGGA	2	1	E4	1	0	noncanonical_seed	13	5	-17.6	NA	1	NA	I	NA	NA	16	NA	NA
L1HS-906751_1	MIMAT0000066_MirBase_let-7e_microRNA	1	22	TGAGGTAGGAGGTTGTATAGTT	ENSG00000185950_ENST00000375856_IRS2_mRNA	4979	5021	ACAGTCCTACCTCAGTTCAAGGTAAAGCCGGATTTCCGTGGCG	1	1	E3	1	0	9-mer	14	6	-17.5	NA	NA	1	II	1.67247	NA	4	NA	NA
L2HS-1688642_1	MIMAT0000066_MirBase_let-7e_microRNA	1	22	TGAGGTAGGAGGTTGTATAGTT	ENSG00000066855_ENST00000262146_MTFR1_mRNA	678	721	ACCACACCCTCCACCTCCCCCACCGCCCCTGCCTCCCCCTGCAC	1	1	E4	1	0	noncanonical_seed	13	5	-17.5	NA	1	NA	I	NA	NA	NA	NA	NA
L2HS-818725_2	MIMAT0000066_MirBase_let-7e_microRNA	1	22	TGAGGTAGGAGGTTGTATAGTT	ENSG00000213390_ENST00000358531_ARHGAP19_mRNA	1229	1291	ATTGACCCAGACACCAGGGCGAGAACCTTCTACTTCCCAGGTACAAAAGAGGGCTCGTTCGCG	2	1	E4	1	0	noncanonical_seed	13	6	-17.5	NA	1	NA	I	NA	NA	57	NA	NA
L1HS-134221_6	MIMAT0000066_MirBase_let-7e_microRNA	1	22	TGAGGTAGGAGGTTGTATAGTT	ENSG00000174021_ENST00000370645_GNG5_mRNA	654	709	TGCCATAATATACAAACTTCTACTTTCGTCAGTCCTTAACATCTACCTCTCTGAAT	6	1	E3	0	0	7-mer	17	6	-17.4	NA	NA	1	II	NA	NA	268	NA	NA
TA1-4594261-1_1	MIMAT0000066_MirBase_let-7e_microRNA	1	22	TGAGGTAGGAGGTTGTATAGTT	ENSG00000113569_ENST00000231498_NUP155_mRNA	1373	1436	TCCGCTTACCTCCTGGATTCTCAGCATCTTCAACCGTGGAAAAGCCTTCAAAAGTACATAGAGC	1	1	E5	1	0	6-mer	15	6	-17.4	NA	1	NA	I	NA	NA	24	NA	NA
L2-2046687_1	MIMAT0000066_MirBase_let-7e_microRNA	1	22	TGAGGTAGGAGGTTGTATAGTT	ENSG00000143569_ENST00000343815_UBAP2L_mRNA	1429	1477	AGTGGCTACCTCCACAGCTGCACCTCCACCTCCGTCTTCTCCTCTGCCA	1	1	E4	1	0	7-mer	15	5	-17.3	NA	1	NA	III	NA	NA	10	NA	1
L2-780281_1	MIMAT0000066_MirBase_let-7e_microRNA	1	22	TGAGGTAGGAGGTTGTATAGTT	ENSG00000100029_ENST00000354694_PES1_mRNA	792	838	ACGCTGCTGGGCTTTGTCAACTTCCGCCTTTACCAGTTGCTCAACCT	1	1	E4	1	0	noncanonical_seed	16	5	-17.3	NA	1	NA	I	NA	NA	12	NA	1
L2HS-1688493_1	MIMAT0000066_MirBase_let-7e_microRNA	1	22	TGAGGTAGGAGGTTGTATAGTT	ENSG00000163719_ENST00000296003_MTMR14_mRNA	1163	1255	CTTGTGGGCTGATGGGCTCATCCACACGTCCCTGAAGCCCACTGAGATCCTCTACCTCACTGTGGCCTATGACTGGTTCCTCTTCGGGCACAT	1	1	E4	1	0	8-mer	17	6	-17.3	NA	1	NA	III	NA	NA	25	NA	NA
L2-780300_1	MIMAT0000066_MirBase_let-7e_microRNA	1	22	TGAGGTAGGAGGTTGTATAGTT	ENSG00000109606_ENST00000336812_DHX15_mRNA	1305	1368	TTAAAATCATTCCATTGTATTCTACACTTCCACCTCAGCAGCAGCAACGCATTTTTGAGCCTCC	9	1	E4	1	0	noncanonical_seed	18	5	-17.2	NA	1	NA	II	NA	NA	34	NA	1
L2HS-830342_2	MIMAT0000066_MirBase_let-7e_microRNA	1	22	TGAGGTAGGAGGTTGTATAGTT	ENSG00000177200_ENST00000398510_CHD9_mRNA	6285	6330	TCTCCTCTTACCTCTCTACCTAGGCTCCTAGATGCTAAAGGTATTA	2	1	E4	0	0	6-mer	11	6	-17.2	NA	1	NA	I	NA	NA	3	NA	NA
TA1-4594222-1_1	MIMAT0000066_MirBase_let-7e_microRNA	1	22	TGAGGTAGGAGGTTGTATAGTT	ENSG00000168488_ENST00000336783_ATXN2L_mRNA	1589	1640	TTCAGCCTCCATCCCTGTGACCTCATCAGTCTCAGATCCTGGAGTGGGCTCC	1	1	E5	1	0	noncanonical_seed	14	5	-17.2	NA	1	NA	I	NA	NA	15	NA	NA
L1-1131070_1	MIMAT0000066_MirBase_let-7e_microRNA	1	22	TGAGGTAGGAGGTTGTATAGTT	ENSG00000125912_ENST00000246117_NCLN_mRNA	1785	1827	AGCACTTCAGCCTCCTCTACAAGACCGTCCAGAGGCTGCTCGT	3	1	E3	0	0	noseed_9nt_stem	16	4	-17.1	NA	1	NA	IV	NA	NA	4	NA	NA
L1-485756_1	MIMAT0000066_MirBase_let-7e_microRNA	1	22	TGAGGTAGGAGGTTGTATAGTT	ENSG00000064607_ENST00000452918_SUGP2_mRNA	2248	2292	AGACCCTCCTATCCTCAGGCACCAGGCTGAAACACCACGGCCGGC	1	1	E3	1	0	noncanonical_seed	12	6	-17.1	NA	1	NA	I	NA	NA	4	NA	NA
L2-2088531_1	MIMAT0000066_MirBase_let-7e_microRNA	1	22	TGAGGTAGGAGGTTGTATAGTT	ENSG00000007202_ENST00000005905_KIAA0100_mRNA	3824	3873	AGCTTCATGACTCCTACCGGGCCTTTCGCTCGGAGAACCTCAATCTCTCC	2	1	E4	0	0	noncanonical_seed	13	4	-17.1	NA	1	NA	I	NA	NA	28	1	NA
L2-780377_1	MIMAT0000066_MirBase_let-7e_microRNA	1	22	TGAGGTAGGAGGTTGTATAGTT	ENSG00000109919_ENST00000302503_MTCH2_mRNA	776	823	GTAACTCACTGGCCTACCTCGTCAATACCTATGCACTGGACAGTGGGG	4	1	E4	1	0	8-mer	14	6	-17.1	NA	1	NA	I	NA	NA	15	1	NA
L2HS-1688397_1	MIMAT0000066_MirBase_let-7e_microRNA	1	22	TGAGGTAGGAGGTTGTATAGTT	ENSG00000109606_ENST00000336812_DHX15_mRNA	1355	1400	ATTTTTGAGCCTCCACCTCCCAAAAAACAGAATGGAGCAATTGGAA	2	1	E4	1	0	noncanonical_seed	12	5	-17.1	NA	1	NA	I	NA	NA	18	NA	NA
L2HS-563169_3	MIMAT0000066_MirBase_let-7e_microRNA	1	22	TGAGGTAGGAGGTTGTATAGTT	ENSG00000142156_ENST00000361866_COL6A1_mRNA	4089	4136	GCAAACCTCTCCTTCCTCAGAATAGTGATGTGTTCGACGTTTTATCAA	3	1	E4	0	0	noncanonical_seed	15	5	-17.1	NA	NA	1	II	0.189022	NA	14	NA	NA
L1-485680_1	MIMAT0000066_MirBase_let-7e_microRNA	1	22	TGAGGTAGGAGGTTGTATAGTT	ENSG00000140854_ENST00000379661_KATNB1_mRNA	990	1038	AACGAGTACCTCCTGGCCTCCGGCAGCTCTGACAGGACAATCCGCTTCT	1	1	E3	1	0	6-mer	15	6	-17	NA	1	NA	II	NA	NA	7	NA	NA
L1HS-745650_2	MIMAT0000066_MirBase_let-7e_microRNA	1	22	TGAGGTAGGAGGTTGTATAGTT	ENSG00000163214_ENST00000295373_DHX57_mRNA	4341	4393	AATAACAGCAGAACCTCTACCTCGAACTAAAGACCTATTGGGGCTGGCCCTGG	2	1	E3	0	0	7-mer	15	6	-17	NA	NA	1	II	NA	NA	30	NA	NA
L2-186597_3	MIMAT0000066_MirBase_let-7e_microRNA	1	22	TGAGGTAGGAGGTTGTATAGTT	ENSG00000182957_ENST00000424834_SPATA13_mRNA	4709	4751	GGATTCCCTCCTGCCTGCACGCCTTCAGTAACTCCGAGCAGAA	3	1	E4	1	0	noncanonical_seed	10	5	-16.9	NA	NA	1	I	0.085483	NA	2	NA	NA
L2-303481_2	MIMAT0000066_MirBase_let-7e_microRNA	1	22	TGAGGTAGGAGGTTGTATAGTT	ENSG00000116260_ENST00000367602_QSOX1_mRNA	2615	2661	TTATTTGAAGTCCTGCCTCATTCTCACTGGAGCCTCAGTCTCTCCTG	3	1	E4	1	0	noncanonical_seed	17	6	-16.9	NA	NA	1	III	NA	NA	1	NA	NA
L2HS-378277_4	MIMAT0000066_MirBase_let-7e_microRNA	1	22	TGAGGTAGGAGGTTGTATAGTT	ENSG00000164329_ENST00000453514_PAPD4_mRNA	1808	1864	CTCCATGTAATGTTCCTCCTTACCTCTCAAAGAATGAATCAAACCTTGGGGACCTCT	4	1	E4	0	0	6-mer	15	6	-16.9	NA	1	NA	III	NA	NA	42	NA	NA
L2HS-486630_3	MIMAT0000066_MirBase_let-7e_microRNA	1	22	TGAGGTAGGAGGTTGTATAGTT	ENSG00000178691_ENST00000322652_SUZ12_mRNA	1327	1372	ATTGCCAAACCTCTTGCCACTAGAAATTCAGAGAGTCTCCATCAGG	3	1	E4	1	0	noncanonical_seed	11	4	-16.9	NA	1	NA	I	NA	NA	142	NA	1
L2HS-818813_2	MIMAT0000066_MirBase_let-7e_microRNA	1	22	TGAGGTAGGAGGTTGTATAGTT	ENSG00000178921_ENST00000314666_PFAS_mRNA	4975	5017	AAACTCCTAACCTCAAGTGATTCGCCTGCCTCGGCCTCCCAAA	2	1	E4	1	0	noncanonical_seed	19	6	-16.9	NA	NA	1	III	0.249728	NA	17	NA	NA
L1-485651_1	MIMAT0000066_MirBase_let-7e_microRNA	1	22	TGAGGTAGGAGGTTGTATAGTT	ENSG00000169641_ENST00000302291_LUZP1_mRNA	5606	5649	GTTCTTCCCTCCTGCCCTCAATTGTTTTTCTGGGCCTTGTTTTT	2	1	E3	1	0	noncanonical_seed	12	6	-16.8	NA	NA	1	I	0.257493	NA	1	NA	NA
L1HS-121206_7	MIMAT0000066_MirBase_let-7e_microRNA	1	22	TGAGGTAGGAGGTTGTATAGTT	ENSG00000163719_ENST00000296003_MTMR14_mRNA	969	1020	ATCCCCGACTTCCTGACTCACTCTCTGAACATTGACTGGAGCCAGTATCAGT	7	1	E3	0	0	noncanonical_seed	14	5	-16.8	NA	1	NA	I	NA	NA	6	NA	NA
L1HS-519276_2	MIMAT0000066_MirBase_let-7e_microRNA	1	22	TGAGGTAGGAGGTTGTATAGTT	ENSG00000179364_ENST00000447393_PACS2_mRNA	5419	5461	ATTTTCCCTGCCTACCTCACAGAGCTGTTCTGAGGGTGCATGG	2	1	E3	1	0	9-mer	12	6	-16.8	NA	NA	1	I	1.12495	NA	NA	NA	NA
L2-780260_1	MIMAT0000066_MirBase_let-7e_microRNA	1	22	TGAGGTAGGAGGTTGTATAGTT	ENSG00000196642_ENST00000371663_C9orf86_mRNA	877	921	AGGTTCCTCCTACTTCCGCTATGCTGAGTCTTCCATGAAGAACAG	2	1	E4	1	0	noncanonical_seed	11	6	-16.8	NA	1	NA	I	NA	NA	22	NA	NA
L2HS-1287316_2	MIMAT0000066_MirBase_let-7e_microRNA	1	22	TGAGGTAGGAGGTTGTATAGTT	ENSG00000213246_ENST00000225504_SUPT4H1_mRNA	498	552	AGAACTTCAAATACTTCCTACCCTCCAATTCAGACTCAGCTGACTGTTGAGAGAG	5	1	E4	1	1	noncanonical_seed	16	4	-16.8	NA	NA	1	III	NA	NA	37	1	NA
L2HS-1688701_1	MIMAT0000066_MirBase_let-7e_microRNA	1	22	TGAGGTAGGAGGTTGTATAGTT	ENSG00000196642_ENST00000311502_C9orf86_mRNA	834	886	AGACCTCCAGGTTCCTCCTACTTCCGCTATGCTGAGTCTTCCATGAAGAACAG	1	1	E4	1	0	noncanonical_seed	11	6	-16.8	NA	1	NA	I	NA	NA	8	NA	NA
L1-198109_2	MIMAT0000066_MirBase_let-7e_microRNA	1	22	TGAGGTAGGAGGTTGTATAGTT	ENSG00000198938_ENST00000362079_MT-CO3_mRNA	514	575	TATTTTACCCTCCTACAAGCCTCAGAGTACTTCGAGTCTCCCTTCACCATTTCCGACGGCAT	25	2	E3,E4	1	1	noncanonical_seed	17	6	-16.7	NA	1	NA	I	NA	NA	222	NA	NA
L2HS-1688530_1	MIMAT0000066_MirBase_let-7e_microRNA	1	22	TGAGGTAGGAGGTTGTATAGTT	ENSG00000103449_ENST00000251020_SALL1_mRNA	3432	3479	ATGTGGCAAAACCTTCTCCTCATCGAGTGCCCTGCAGATTCACGAGAG	1	1	E4	1	0	noncanonical_seed	15	5	-16.7	NA	1	NA	II	NA	NA	6	NA	NA
0727A-548246_1	MIMAT0000066_MirBase_let-7e_microRNA	1	22	TGAGGTAGGAGGTTGTATAGTT	ENSG00000125841_ENST00000246039_NRSN2_mRNA	1347	1399	TCCCAAAACTTCCTACCCACACCCTCTTCCCAAGGCCCTCAGGGGCAGAAAAC	6	1	E2	1	0	noncanonical_seed	13	5	-16.6	NA	NA	1	I	-0.0557376	NA	11	NA	1
L1HS-906741_1	MIMAT0000066_MirBase_let-7e_microRNA	1	22	TGAGGTAGGAGGTTGTATAGTT	ENSG00000170906_ENST00000485876_NDUFA3_mRNA	144	188	ATTGAGCCCCTACTTCAAGTACTCCGTCATGATCAACAAGGCCAC	1	1	E3	1	0	noncanonical_seed	13	6	-16.6	NA	1	NA	I	NA	NA	67	NA	NA
L2HS-328093_4	MIMAT0000066_MirBase_let-7e_microRNA	1	22	TGAGGTAGGAGGTTGTATAGTT	ENSG00000168653_ENST00000372969_NDUFS5_mRNA	362	404	ACACCCCTCCACCTCACCACATTGGCAAGGGGGAGCCTCGGCC	4	1	E4	1	0	noncanonical_seed	14	5	-16.6	NA	1	NA	I	NA	NA	294	NA	NA
L2-1180441_1	MIMAT0000066_MirBase_let-7e_microRNA	1	22	TGAGGTAGGAGGTTGTATAGTT	ENSG00000105197_ENST00000314349_TIMM50_mRNA	1076	1120	GGCTTCATCTCCTACCGCCTATTCCGGGACGCCACAAGATACATG	1	1	E4	0	0	noncanonical_seed	14	4	-16.5	NA	1	NA	I	NA	NA	67	1	1
L2HS-1688561_1	MIMAT0000066_MirBase_let-7e_microRNA	1	22	TGAGGTAGGAGGTTGTATAGTT	ENSG00000104549_ENST00000265896_SQLE_mRNA	2065	2108	AGCAAGCTTCCTTCCTCCTTCATCAGTGAAGAAACGAGGTGTTC	1	1	E4	1	0	noncanonical_seed	14	5	-16.5	NA	1	NA	II	NA	NA	11	NA	NA
L2HS-223367_6	MIMAT0000066_MirBase_let-7e_microRNA	1	22	TGAGGTAGGAGGTTGTATAGTT	ENSG00000198060_ENST00000358935_MARCH5_mRNA	2080	2130	ATCACCTCCTATTTCCCAGGCACTGTGCAGAGTGCTGTAGGACATAGTGGT	6	1	E4	0	0	noncanonical_seed	14	6	-16.5	NA	NA	1	I	0.067216	NA	10	NA	NA
L2HS-389254_4	MIMAT0000066_MirBase_let-7e_microRNA	1	22	TGAGGTAGGAGGTTGTATAGTT	ENSG00000198763_ENST00000361453_MT-ND2_mRNA	992	1043	CCCTTACCACGCTACTCCTACCTATCTCCCCTTTTATACTAATAATCTTAT	6	1	E4	1	1	7-mer	11	5	-16.5	NA	1	NA	I	NA	NA	55	NA	NA
L2HS-818727_2	MIMAT0000066_MirBase_let-7e_microRNA	1	22	TGAGGTAGGAGGTTGTATAGTT	ENSG00000157500_ENST00000288266_APPL1_mRNA	4833	4876	AGTTATTCCTTCTACCTTTAAAAATTTTGAGAACTTGCCAACCA	2	1	E4	1	0	6-mer	14	6	-16.5	NA	NA	1	I	-0.213391	NA	78	1	NA
L1-114961_3	MIMAT0000066_MirBase_let-7e_microRNA	1	22	TGAGGTAGGAGGTTGTATAGTT	ENSG00000134308_ENST00000381844_YWHAQ_mRNA	1509	1575	ACTCTTTATTTGCTGCTGTTTAAGTTGCCAACCTCCCCTCCCAATAAAAATTCACTTACACCTCCTG	14	1	E3	1	0	none	17	4	-16.4	NA	NA	1	III	-0.3985	NA	144	NA	NA
L1-485739_1	MIMAT0000066_MirBase_let-7e_microRNA	1	22	TGAGGTAGGAGGTTGTATAGTT	ENSG00000136738_ENST00000377524_STAM_mRNA	1763	1828	AACTCTGCCTCAGCCCGGAGGCAGCCAACAGCCACCTCAGCCACAGCAACCATATTCTCAGAAGGC	2	1	E3	1	0	noncanonical_seed	14	5	-16.4	NA	1	NA	II	NA	NA	4	NA	NA
L2-780220_1	MIMAT0000066_MirBase_let-7e_microRNA	1	22	TGAGGTAGGAGGTTGTATAGTT	ENSG00000131504_ENST00000398557_DIAPH1_mRNA	2363	2419	CTCCACCCGGAATGGGTATGCCTCCACCTCCCCCATTTGGATTTGGAGTTCCTGCAG	2	1	E4	1	0	noncanonical_seed	11	5	-16.4	NA	1	NA	I	NA	NA	4	NA	NA
L2HS-741674_3	MIMAT0000066_MirBase_let-7e_microRNA	1	22	TGAGGTAGGAGGTTGTATAGTT	ENSG00000163655_ENST00000496455_GMPS_mRNA	2040	2095	AAAGAACCTCCTACAGATGTTACTCCCACTTTCTTGACAACAGGGGTGCTCAGTAC	3	1	E4	0	0	noseed_9nt_stem	10	3	-16.4	NA	1	NA	I	NA	NA	61	1	NA
TA1-4594223-1_1	MIMAT0000066_MirBase_let-7e_microRNA	1	22	TGAGGTAGGAGGTTGTATAGTT	ENSG00000189403_ENST00000341423_HMGB1_mRNA	481	548	TTCGGCCTTCTTCCTCTTCTGCTCTGAGTATCGCCCAAAAATCAAAGGAGAACATCCTGGCCTGTCCA	1	1	E5	1	0	noncanonical_seed	13	5	-16.4	NA	1	NA	I	NA	NA	350	NA	NA
L1-485736_1	MIMAT0000066_MirBase_let-7e_microRNA	1	22	TGAGGTAGGAGGTTGTATAGTT	ENSG00000239306_ENST00000514361_RBM14_mRNA	932	983	AGTCACCTCACCTCCACCTCTCTCGATCCCTACGATAGACACCTGTTGCCGA	2	1	E3	1	0	noncanonical_seed	11	5	-16.3	NA	1	NA	I	NA	NA	13	NA	1
L1HS-519287_2	MIMAT0000066_MirBase_let-7e_microRNA	1	22	TGAGGTAGGAGGTTGTATAGTT	ENSG00000173933_ENST00000409406_RBM4_mRNA	1561	1616	AGTCACCTCACCTCCACCTCTCTCGATCCCTACGATAGACACCTGTTGCCGACCTC	3	1	E3	1	0	noncanonical_seed	11	5	-16.3	NA	1	NA	I	NA	NA	NA	NA	NA
L2HS-1688406_1	MIMAT0000066_MirBase_let-7e_microRNA	1	22	TGAGGTAGGAGGTTGTATAGTT	ENSG00000140264_ENST00000249786_SERF2_mRNA	857	905	TTTTGTGCTTCCTTCCCCTCAGGTAGCCTCTCTCCCCCTGGGCCACTCC	1	1	E4	1	0	none	16	4	-16.2	NA	NA	1	III	NA	NA	NA	NA	NA
L2HS-1688549_1	MIMAT0000066_MirBase_let-7e_microRNA	1	22	TGAGGTAGGAGGTTGTATAGTT	ENSG00000163349_ENST00000369558_HIPK1_mRNA	3228	3272	TAGCAACCCAGGCCTCAGGTCTCCTGAGCAATAAGACTAAGCCAG	1	1	E4	1	0	noncanonical_seed	12	5	-16.2	NA	1	NA	II	NA	NA	13	NA	1
L2HS-486620_3	MIMAT0000066_MirBase_let-7e_microRNA	1	22	TGAGGTAGGAGGTTGTATAGTT	ENSG00000105568_ENST00000322088_PPP2R1A_mRNA	477	532	GGTTCACCTCCCGCACCTCGGCCTGCGGCCTCTTCTCCGTCTGCTACCCCCGAGTG	3	1	E4	1	0	noncanonical_seed	12	5	-16.2	NA	1	NA	I	NA	NA	7	NA	1
L2HS-818737_2	MIMAT0000066_MirBase_let-7e_microRNA	1	22	TGAGGTAGGAGGTTGTATAGTT	ENSG00000185621_ENST00000330198_LMLN_mRNA	2227	2274	GTCAGCAACCCAACCACCTCGTCAGCAACCCAACCACCTCGTCAGCAA	2	1	E4	1	0	noncanonical_seed	14	5	-16.2	NA	NA	1	II	0.397951	NA	1	NA	NA
TA1-4594177-1_1	MIMAT0000066_MirBase_let-7e_microRNA	1	22	TGAGGTAGGAGGTTGTATAGTT	ENSG00000185808_ENST00000360525_PIGP_mRNA	346	401	AGTTGCATTACCTGTCTACCTCCTTATTGCTATAGTAATTGGCTACGTGCTCTTGT	1	1	E5	1	0	7-mer	16	6	-16.2	NA	1	NA	II	NA	NA	18	NA	1
L1-485720_1	MIMAT0000066_MirBase_let-7e_microRNA	1	22	TGAGGTAGGAGGTTGTATAGTT	ENSG00000167770_ENST00000301453_OTUB1_mRNA	1098	1144	AGAGCACCTCCGACTACCTTGTGGTCTACCTGCGGCTGCTCACCTCG	2	1	E3	1	0	6-mer	14	5	-16.1	NA	1	NA	II	NA	NA	69	1	NA
L1HS-1802089_1	MIMAT0000066_MirBase_let-7e_microRNA	1	22	TGAGGTAGGAGGTTGTATAGTT	ENSG00000065060_ENST00000192788_UHRF1BP1_mRNA	1129	1176	AAAGAGTCCTCCTACCATCTGCTCATCTCCCGCCTGGACCTGCACATT	1	1	E3	0	0	noncanonical_seed	9	4	-16.1	NA	1	NA	I	NA	NA	2	NA	NA
L2-1402863_1	MIMAT0000066_MirBase_let-7e_microRNA	1	22	TGAGGTAGGAGGTTGTATAGTT	ENSG00000143164_ENST00000367843_DCAF6_mRNA	1476	1521	CTTCAGCCTTCTACATCCTCTACAATGTCAGCTCAGGCTCATTCGA	4	1	E4	0	0	noseed_9nt_stem	16	6	-16.1	NA	1	NA	I	NA	NA	3	NA	NA
TA1-4594221-1_1	MIMAT0000066_MirBase_let-7e_microRNA	1	22	TGAGGTAGGAGGTTGTATAGTT	ENSG00000168028_ENST00000301821_RPSA_mRNA	523	594	TTATGTTAACCTACCTACCATTGCGCTGTGTAACACAGATTCTCCTCTGCGCTATGTGGACATTGCCATCCC	1	1	E5	1	0	7-mer	12	4	-16.1	NA	1	NA	I	NA	NA	2478	NA	NA
L1-771509_1	MIMAT0000066_MirBase_let-7e_microRNA	1	22	TGAGGTAGGAGGTTGTATAGTT	ENSG00000166398_ENST00000299505_KIAA0355_mRNA	165	209	AAGGAAACCGCTACCTCAGCAAACAAAAGGAATGGAGGAGGAGAC	4	1	E3	1	0	8-mer	12	6	-16	1	NA	NA	I	NA	NA	8	NA	NA
L2-2064697_1	MIMAT0000066_MirBase_let-7e_microRNA	1	22	TGAGGTAGGAGGTTGTATAGTT	ENSG00000105699_ENST00000361790_LSR_mRNA	697	744	AGGCTACAACCCCTACGTTGAGTGCCAGGACAGCGTGCGCACCGTCAG	5	1	E4	0	0	none	12	3	-16	NA	1	NA	II	NA	NA	12	NA	NA
L2HS-1688659_1	MIMAT0000066_MirBase_let-7e_microRNA	1	22	TGAGGTAGGAGGTTGTATAGTT	ENSG00000220205_ENST00000316509_VAMP2_mRNA	1465	1507	GATCCACCTCCTCCTCCCACCAGGAGAGTTGGGGGTTGGCCAC	1	1	E4	1	0	noncanonical_seed	11	5	-16	NA	NA	1	I	0.15156	NA	179	1	NA
L2HS-1764901_1	MIMAT0000066_MirBase_let-7e_microRNA	1	22	TGAGGTAGGAGGTTGTATAGTT	ENSG00000175166_ENST00000310118_PSMD2_mRNA	3383	3425	TCGCCTCCTGCTCTTTTGTTACTGAGTGAGATAAGGTTGTTCA	1	1	E4	0	0	noncanonical_seed	12	6	-16	NA	NA	1	I	NA	NA	50	1	NA
L1-485707_1	MIMAT0000066_MirBase_let-7e_microRNA	1	22	TGAGGTAGGAGGTTGTATAGTT	ENSG00000136731_ENST00000259253_UGGT1_mRNA	8444	8493	ATCTCAAACTCCTGACCTCAGGTGGTGATCTGCCCACCTCGGCCTCCCAA	2	1	E3	1	0	noncanonical_seed	14	6	-15.9	NA	NA	1	I	-0.316225	NA	4	NA	NA
L2-408834_2	MIMAT0000066_MirBase_let-7e_microRNA	1	22	TGAGGTAGGAGGTTGTATAGTT	ENSG00000171988_ENST00000399262_JMJD1C_mRNA	3644	3694	CTCTTTCAAAGCCTCCACCTTTGATTAAACACCAACCAGAAAGTGAAGGTT	2	1	E4	0	0	noncanonical_seed	12	5	-15.9	NA	1	NA	I	NA	NA	1	NA	NA
L2-780340_1	MIMAT0000066_MirBase_let-7e_microRNA	1	22	TGAGGTAGGAGGTTGTATAGTT	ENSG00000138398_ENST00000260970_PPIG_mRNA	793	848	TAAATCATCATCATCTTCCTCCTCCTCATCTAGTGACTCAGATAGCTCAAGTGATT	5	1	E4	1	0	noncanonical_seed	13	5	-15.9	NA	1	NA	I	NA	NA	5	NA	NA
L2HS-1688405_1	MIMAT0000066_MirBase_let-7e_microRNA	1	22	TGAGGTAGGAGGTTGTATAGTT	ENSG00000166197_ENST00000370007_NOLC1_mRNA	2614	2658	ATTTCATCCCTCCTTCCCTCAAAACCCTAGAGAGGGGCATTAAAG	1	1	E4	1	0	none	11	5	-15.9	NA	NA	1	I	-0.302253	NA	127	1	1
L2HS-1688491_1	MIMAT0000066_MirBase_let-7e_microRNA	1	22	TGAGGTAGGAGGTTGTATAGTT	ENSG00000068308_ENST00000156084_OTUD5_mRNA	1893	1938	TCTTTTCCCTCCTCCTCACTTCCCTCTGGCTAGCCCACCCCTGCAC	1	1	E4	1	0	noncanonical_seed	11	5	-15.9	NA	NA	1	I	-0.694111	NA	15	NA	NA
L2HS-584600_3	MIMAT0000066_MirBase_let-7e_microRNA	1	22	TGAGGTAGGAGGTTGTATAGTT	ENSG00000171988_ENST00000402544_JMJD1C_mRNA	3432	3482	CTCTTTCAAAGCCTCCACCTTTGATTAAACACCAACCAGAAAGTGAAGGTT	3	1	E4	0	0	noncanonical_seed	12	5	-15.9	NA	1	NA	I	NA	NA	NA	NA	NA
TAON-3929241-1_1	MIMAT0000066_MirBase_let-7e_microRNA	1	22	TGAGGTAGGAGGTTGTATAGTT	ENSG00000077809_ENST00000353920_GTF2I_mRNA	3597	3666	TCTCCTACTTCTCCTACTGGAACATCTCAGCTTCTGCAGTGAAGAAAAATTCCTGTGATAGTTCAGTTCT	1	1	E6	1	0	noncanonical_seed	12	4	-15.9	NA	NA	1	I	-0.227571	NA	110	NA	NA
L1-198104_2	MIMAT0000066_MirBase_let-7e_microRNA	1	22	TGAGGTAGGAGGTTGTATAGTT	ENSG00000101966_ENST00000371199_XIAP_mRNA	5658	5700	ATATGAACTCCCATCCTAATACCCTTTTACCTCTCTGTGGGTT	5	1	E3	1	0	6-mer	14	6	-15.8	NA	NA	1	I	-0.559925	NA	13	NA	NA
L1-485758_1	MIMAT0000066_MirBase_let-7e_microRNA	1	22	TGAGGTAGGAGGTTGTATAGTT	ENSG00000142864_ENST00000370994_SERBP1_mRNA	3330	3382	AAATTTGCCTCCTAGTTCACTTTGTGTCAAGAGCTAAAACTGTGAACCTAACT	5	1	E3	1	0	noncanonical_seed	12	5	-15.8	NA	NA	1	I	-0.4968	NA	398	1	NA
L2-186596_3	MIMAT0000066_MirBase_let-7e_microRNA	1	22	TGAGGTAGGAGGTTGTATAGTT	ENSG00000185033_ENST00000411539_SEMA4B_mRNA	652	697	ATCAAGATCCTCCTGCCGCTCAGCGGCAGTCACCTGTTCACCTGTG	8	1	E4	1	0	noncanonical_seed	9	4	-15.8	NA	1	NA	I	NA	NA	NA	NA	NA
L1-423543_1	MIMAT0000066_MirBase_let-7e_microRNA	1	22	TGAGGTAGGAGGTTGTATAGTT	ENSG00000130856_ENST00000253159_ZNF236_mRNA	4083	4132	TGTAAACCTCCTCAACTCCTCCTCTACTGACCCAAACGTGTTTATCATGA	5	1	E3	0	0	none	12	5	-15.7	NA	1	NA	I	NA	NA	NA	NA	NA
L2-521424_2	MIMAT0000066_MirBase_let-7e_microRNA	1	22	TGAGGTAGGAGGTTGTATAGTT	ENSG00000116954_ENST00000373001_RRAGC_mRNA	1233	1278	AGACTACAACTTCCACTGTTTCCGAAAAGCTATTCATGAGGTTTTT	6	1	E4	0	0	noseed_9nt_stem	16	3	-15.7	NA	1	NA	IV	NA	NA	7	NA	NA
L2-780334_1	MIMAT0000066_MirBase_let-7e_microRNA	1	22	TGAGGTAGGAGGTTGTATAGTT	ENSG00000176463_ENST00000318445_SLCO3A1_mRNA	1353	1395	TTAACCTCACCACCTCTTCTGCCAACCAGCTGCTTGGGATGAC	2	1	E4	1	0	noncanonical_seed	12	5	-15.7	NA	1	NA	I	NA	NA	2	NA	NA
L2HS-1364048_2	MIMAT0000066_MirBase_let-7e_microRNA	1	22	TGAGGTAGGAGGTTGTATAGTT	ENSG00000138385_ENST00000260956_SSB_mRNA	444	509	AAGGTCTCCAAGCAAACCCCTACCTGAAGTGACTGATGAGTATAAAAATGATGTAAAAAACAGATC	2	1	E4	0	0	7-mer	13	5	-15.7	NA	1	NA	II	NA	NA	14	NA	NA
L2HS-1688529_1	MIMAT0000066_MirBase_let-7e_microRNA	1	22	TGAGGTAGGAGGTTGTATAGTT	ENSG00000164778_ENST00000297375_EN2_mRNA	2068	2111	TTCTCTTTCCTCCTCCTCCTCACCAAGGGCCCAACCGTGTGCAT	1	1	E4	1	0	noncanonical_seed	11	5	-15.7	NA	NA	1	I	-0.459038	NA	36	NA	NA
L2HS-1688536_1	MIMAT0000066_MirBase_let-7e_microRNA	1	22	TGAGGTAGGAGGTTGTATAGTT	ENSG00000096401_ENST00000371477_CDC5L_mRNA	6098	6140	TGATCCACCTACCTCGGCCTCCCAAAGTGCTAGAATTACAGGT	1	1	E4	1	0	8-mer	12	6	-15.7	NA	NA	1	I	-0.517158	NA	11	NA	NA
L2HS-328073_4	MIMAT0000066_MirBase_let-7e_microRNA	1	22	TGAGGTAGGAGGTTGTATAGTT	ENSG00000169398_ENST00000522684_PTK2_mRNA	2160	2209	CCTCCAAATTGTCCTCCTACCCTCTACAGCCTTATGACGAAATGCTGGGC	4	1	E4	1	0	noncanonical_seed	13	6	-15.7	NA	1	NA	I	NA	NA	12	NA	NA
L2HS-572262_3	MIMAT0000066_MirBase_let-7e_microRNA	1	22	TGAGGTAGGAGGTTGTATAGTT	ENSG00000160058_ENST00000455895_BSDC1_mRNA	1937	1982	GACCCACCTCCTTCCTTTCCTCCAGCCCACGCTGGTCTGTCCCCAT	3	1	E4	0	0	noncanonical_seed	11	5	-15.7	NA	NA	1	I	-0.278937	NA	NA	NA	NA
L2HS-818801_2	MIMAT0000066_MirBase_let-7e_microRNA	1	22	TGAGGTAGGAGGTTGTATAGTT	ENSG00000140443_ENST00000268035_IGF1R_mRNA	1816	1859	TAAAAAACCTTCGCCTCATCCTAGGAGAGGAGCAGCTAGAAGGG	2	1	E4	1	0	noncanonical_seed	13	5	-15.7	NA	1	NA	I	NA	NA	10	NA	NA
L2-303495_2	MIMAT0000066_MirBase_let-7e_microRNA	1	22	TGAGGTAGGAGGTTGTATAGTT	ENSG00000159650_ENST00000290868_UROC1_mRNA	27	70	CTGGCCTCTGCCTCCATCTCAGTCACACATGTCTAGCCTCCAGG	2	1	E4	1	0	noncanonical_seed	12	5	-15.6	1	NA	NA	I	NA	NA	NA	NA	NA
L2-780324_1	MIMAT0000066_MirBase_let-7e_microRNA	1	22	TGAGGTAGGAGGTTGTATAGTT	ENSG00000059691_ENST00000263985_PET112L_mRNA	1058	1101	AGAACCCAACCTGCCTCCCCTGGTGCTCTACGACGCCACATCTC	1	1	E4	1	0	noncanonical_seed	12	6	-15.6	NA	1	NA	I	NA	NA	2	NA	NA
L2HS-1688527_1	MIMAT0000066_MirBase_let-7e_microRNA	1	22	TGAGGTAGGAGGTTGTATAGTT	ENSG00000139154_ENST00000266508_AEBP2_mRNA	4006	4053	TATTGTTGCTCCTACCTTCAAATATGACACCTGAAATAATAAGTCTGT	1	1	E4	1	0	7-mer	10	6	-15.6	NA	NA	1	I	NA	NA	1	NA	NA
L2HS-1688540_1	MIMAT0000066_MirBase_let-7e_microRNA	1	22	TGAGGTAGGAGGTTGTATAGTT	ENSG00000124067_ENST00000316341_SLC12A4_mRNA	2590	2632	ATCGCCTTCTACCCCAGCAACCACGAGCGCTACCTGGAGGGCC	1	1	E4	1	0	6-mer	12	5	-15.6	NA	1	NA	I	NA	NA	NA	NA	NA
L2HS-443770_4	MIMAT0000066_MirBase_let-7e_microRNA	1	22	TGAGGTAGGAGGTTGTATAGTT	ENSG00000198804_ENST00000361624_MT-CO1_mRNA	300	349	AAGCTTCTGACTCTTACCTCCCTCTCTCCTACTCCTGCTCGCATCTGCTA	4	1	E4	0	0	6-mer	13	6	-15.6	NA	1	NA	I	NA	NA	284	NA	NA
L2HS-486590_3	MIMAT0000066_MirBase_let-7e_microRNA	1	22	TGAGGTAGGAGGTTGTATAGTT	ENSG00000095139_ENST00000264028_ARCN1_mRNA	1984	2029	TTAAATACCTCCTCTACCTTTACCTAAGTTGCTCCTTTATTTTTAT	3	1	E4	1	0	6-mer	14	6	-15.6	NA	NA	1	I	-0.097373	NA	25	NA	NA
0727A-991763_1	MIMAT0000066_MirBase_let-7e_microRNA	1	22	TGAGGTAGGAGGTTGTATAGTT	ENSG00000198763_ENST00000361453_MT-ND2_mRNA	856	906	ACCCTCCTTAACCTCTACTTCTACCTACGCCTAATCTACTCCACCTCAATC	2	2	E2,E4	0	0	noncanonical_seed	11	6	-15.4	NA	1	NA	I	NA	NA	84	NA	NA
L1-485700_1	MIMAT0000066_MirBase_let-7e_microRNA	1	22	TGAGGTAGGAGGTTGTATAGTT	ENSG00000145685_ENST00000380345_LHFPL2_mRNA	40	82	CGCCCCTCCTCCTCCTCCCTCTCCCCGAGTGCTAGCCCGGGCG	1	1	E3	1	0	noncanonical_seed	10	5	-15.4	1	NA	NA	I	0.082285	NA	6	NA	NA
L2-780163_1	MIMAT0000066_MirBase_let-7e_microRNA	1	22	TGAGGTAGGAGGTTGTATAGTT	ENSG00000173456_ENST00000311413_RNF26_mRNA	1988	2031	TGAATCCCCTCCTACCCCTGTGGCCATCCTGCCATACATCCAGG	1	1	E4	1	0	noncanonical_seed	9	4	-15.4	NA	NA	1	I	NA	NA	35	NA	NA
L2-780175_1	MIMAT0000066_MirBase_let-7e_microRNA	1	22	TGAGGTAGGAGGTTGTATAGTT	ENSG00000226589_ENST00000457796_VARS_mRNA	1279	1322	TATGACCTCCCAACCCCACCCGGGGAAAAGAAAGATGTCAGTGG	1	1	E4	1	0	noseed_9nt_stem	15	4	-15.4	NA	1	NA	IV	NA	NA	50	NA	NA
L2-780312_1	MIMAT0000066_MirBase_let-7e_microRNA	1	22	TGAGGTAGGAGGTTGTATAGTT	ENSG00000198886_ENST00000361381_MT-ND4_mRNA	197	250	TAATACTAACTACCTGACTCCTACCCCTCACAATCATGGCAAGCCAACGCCACT	3	1	E4	1	0	6-mer	18	6	-15.4	NA	1	NA	III	NA	NA	80	NA	NA
A12-5274028_1	MIMAT0000066_MirBase_let-7e_microRNA	1	22	TGAGGTAGGAGGTTGTATAGTT	ENSG00000153814_ENST00000283928_JAZF1_mRNA	3096	3143	AAAATAAACTGCCTCTGACCCAAAAATAAA	1	1	E1	0	0	none	15	4	-15.3	NA	NA	1	V	NA	NA	14	NA	NA
L2-1377700_1	MIMAT0000066_MirBase_let-7e_microRNA	1	22	TGAGGTAGGAGGTTGTATAGTT	ENSG00000128928_ENST00000487418_IVD_mRNA	1996	2043	GAAACCTCGCCTCAACTAAAAATAGAAAAAAATTAGTTGGGCATGGTG	6	1	E4	0	0	noncanonical_seed	12	5	-15.3	NA	NA	1	I	-0.380493	NA	31	NA	NA
L2HS-1688587_1	MIMAT0000066_MirBase_let-7e_microRNA	1	22	TGAGGTAGGAGGTTGTATAGTT	ENSG00000103202_ENST00000219479_NME4_mRNA	613	656	CAGGACCAACTACCTCCGTCAGCAAGAACCCAAGCCCACATCCA	1	1	E4	1	0	7-mer	11	6	-15.3	NA	NA	1	I	0.685732	NA	121	NA	NA
L2HS-3288167_1	MIMAT0000066_MirBase_let-7e_microRNA	1	22	TGAGGTAGGAGGTTGTATAGTT	ENSG00000197958_ENST00000361436_RPL12_mRNA	57	127	TCCGGGTTCATCCGACACCAGCCGCCTCCACCATGCCGCCGAAGTTCGACCCCAACGAGATCAAAGTCGTA	3	2	E4,E5	1	0	none	11	3	-15.3	1	1	NA	V	NA	NA	748	NA	NA
L2HS-818679_2	MIMAT0000066_MirBase_let-7e_microRNA	1	22	TGAGGTAGGAGGTTGTATAGTT	ENSG00000118705_ENST00000237530_RPN2_mRNA	379	426	TGACGCCCACTCACTACCTCACCAAGCATGACGTGGAGAGACTAAAAG	3	1	E4	1	0	8-mer	14	6	-15.3	NA	1	NA	I	NA	NA	47	NA	NA
TA1-4594258-1_1	MIMAT0000066_MirBase_let-7e_microRNA	1	22	TGAGGTAGGAGGTTGTATAGTT	ENSG00000101901_ENST00000371979_ALG13_mRNA	680	745	TATATTTACAAAATAATATAATTAATAAACTTCCTACATCTATAGAATGTATAGGAAATTTTATGT	1	1	E5	1	0	noncanonical_seed	17	5	-15.3	NA	NA	1	IV	NA	NA	13	NA	NA
L1HS-383730_3	MIMAT0000066_MirBase_let-7e_microRNA	1	22	TGAGGTAGGAGGTTGTATAGTT	ENSG00000087111_ENST00000308360_PIGS_mRNA	1886	1933	GCTCAATCCTCCTCCACCACCAGGGGCCTCAAAAGGCACATCATCCGG	3	1	E3	0	0	noncanonical_seed	18	6	-15.2	NA	NA	1	I	-0.0664932	NA	103	1	NA
0727AHS-1293219_1	MIMAT0000066_MirBase_let-7e_microRNA	1	22	TGAGGTAGGAGGTTGTATAGTT	ENSG00000198840_ENST00000361227_MT-ND3_mRNA	232	285	GCCCTACAAACAACTAACCTGCCACTAATAGTTATGTCATCCCTCTTATTAATC	1	1	E2	0	0	noncanonical_seed	12	4	-15.1	NA	1	NA	II	NA	NA	243	1	NA
L2-780253_1	MIMAT0000066_MirBase_let-7e_microRNA	1	22	TGAGGTAGGAGGTTGTATAGTT	ENSG00000127334_ENST00000319833_DYRK2_mRNA	2090	2149	TATCCAAGTTACCTCCACCTTCTAGCTCAGCTTCCAAACTGAGGACTAATTTGGCGCAGA	3	1	E4	1	0	6-mer	13	5	-15.1	NA	1	NA	I	NA	NA	69	NA	1
L2HS-1688711_1	MIMAT0000066_MirBase_let-7e_microRNA	1	22	TGAGGTAGGAGGTTGTATAGTT	ENSG00000142453_ENST00000327064_CARM1_mRNA	2180	2239	ATGTTGTGGGAGCCCTCGTCCCCCCTCCTGCCCGCTCTACCCTGACCTGGGCTTGTCATC	1	1	E4	1	0	noncanonical_seed	9	4	-15.1	NA	NA	1	I	-0.06787	NA	130	1	NA
TAON-2576749-1_1	MIMAT0000066_MirBase_let-7e_microRNA	1	22	TGAGGTAGGAGGTTGTATAGTT	ENSG00000171282_ENST00000436173_BAHCC1_mRNA	211	255	CCTTCCTTCCTTCCTTCCTTCCTTGAGAGGCCTCTCTACCCAGCA	1	1	E6	0	0	noncanonical_seed	13	5	-15.1	NA	1	NA	I	NA	NA	5	NA	NA
L2-780354_1	MIMAT0000066_MirBase_let-7e_microRNA	1	22	TGAGGTAGGAGGTTGTATAGTT	ENSG00000136231_ENST00000258729_IGF2BP3_mRNA	50	93	CCCTCCTCCTCCTCCTTTCTCTTGCTAATCCCGCCTCCTCCTAA	1	1	E4	1	0	noncanonical_seed	14	4	-15	1	NA	NA	IV	NA	NA	611	1	NA
L2-780394_1	MIMAT0000066_MirBase_let-7e_microRNA	1	22	TGAGGTAGGAGGTTGTATAGTT	ENSG00000161960_ENST00000293831_EIF4A1_mRNA	1307	1379	TACAACACCTCCATTGAGGAAATGCCCCTCAATGTTGCTGACCTCATCTGAGGGGCTGTCCTGCCACCCAGCC	3	1	E4	1	0	noncanonical_seed	16	5	-15	NA	1	NA	II	NA	NA	303	NA	NA
L2HS-445978_4	MIMAT0000066_MirBase_let-7e_microRNA	1	22	TGAGGTAGGAGGTTGTATAGTT	ENSG00000070614_ENST00000261797_NDST1_mRNA	7663	7718	AAGAAGTTCATCCCTCCTGCTCTTACTGTTTCCGGCCCTGGAGGAGAATGAGGGAG	4	1	E4	0	0	noncanonical_seed	15	6	-15	NA	NA	1	I	-0.081986	NA	11	NA	NA
L1-198120_2	MIMAT0000066_MirBase_let-7e_microRNA	1	22	TGAGGTAGGAGGTTGTATAGTT	ENSG00000198786_ENST00000361567_MT-ND5_mRNA	1695	1747	AATTTCACAGCACCAAATCTCCACCTCCATCATCACCTCAACCCAAAAAGGCA	5	1	E3	1	0	noncanonical_seed	12	5	-14.9	NA	1	NA	I	NA	NA	43	NA	NA
L1HS-541723_2	MIMAT0000066_MirBase_let-7e_microRNA	1	22	TGAGGTAGGAGGTTGTATAGTT	ENSG00000005486_ENST00000006777_RHBDD2_mRNA	461	506	TCTCCGCTATCATCTTCCTGTCATTCGAGGCTGTGTCATCACTGTC	2	1	E3	0	0	none	18	5	-14.9	NA	1	NA	III	NA	NA	8	NA	NA
L1-219411_2	MIMAT0000066_MirBase_let-7e_microRNA	1	22	TGAGGTAGGAGGTTGTATAGTT	ENSG00000170027_ENST00000307630_YWHAG_mRNA	1372	1415	TACTTTCTATCTCATCTGTCTCGGCTCTGCATGTTTTCCAGGGT	2	1	E3	0	0	noncanonical_seed	13	6	-14.8	NA	NA	1	I	-0.536112	NA	39	NA	NA
TAON-3929277-1_1	MIMAT0000066_MirBase_let-7e_microRNA	1	22	TGAGGTAGGAGGTTGTATAGTT	ENSG00000010803_ENST00000372596_SCMH1_mRNA	2746	2809	TGCAAACCTCTACCTTTTTTACAAAAAGATCTTATTGTTAATTTATTGTTTCTGGCACTTGGGC	1	1	E6	1	0	6-mer	14	6	-14.8	NA	NA	1	II	0.096823	NA	90	1	NA
TA1-4594282-1_1	MIMAT0000066_MirBase_let-7e_microRNA	1	22	TGAGGTAGGAGGTTGTATAGTT	ENSG00000138101_ENST00000407661_DTNB_mRNA	890	956	ATGGCTGACCCTCCTCCCCAGTGCCTTGTCTGGCTACCTCTCATGCACAGGCTTGCCCATGTTGAGA	1	1	E5	1	0	7-mer	17	6	-14.7	NA	1	NA	III	NA	NA	12	NA	NA
L1-198115_2	MIMAT0000066_MirBase_let-7e_microRNA	1	22	TGAGGTAGGAGGTTGTATAGTT	ENSG00000079102_ENST00000523629_RUNX1T1_mRNA	765	808	TCTTCCTCCTCCTCTCTGGCTAATCAACAGCTGCCCCCAGCCTG	2	1	E3	1	0	noncanonical_seed	10	5	-14.6	NA	1	NA	I	NA	NA	NA	NA	NA
L1HS-103837_7	MIMAT0000066_MirBase_let-7e_microRNA	1	22	TGAGGTAGGAGGTTGTATAGTT	ENSG00000136802_ENST00000372600_LRRC8A_mRNA	3026	3095	TTCTTGGTATTTATTTTTCTCCATCTCCCACCTCCTTCATCCAGATAACTTATACATTCCCAAGAAAGTT	8	1	E3	0	0	noncanonical_seed	11	5	-14.6	NA	NA	1	I	-0.099964	NA	5	NA	NA
L1HS-906736_1	MIMAT0000066_MirBase_let-7e_microRNA	1	22	TGAGGTAGGAGGTTGTATAGTT	ENSG00000196712_ENST00000358273_NF1_mRNA	10017	10059	AATCTTCCTCCTCCTCTCCAAAAAAATCAGAAACCTCTTTAAG	1	1	E3	1	0	noncanonical_seed	10	5	-14.6	NA	NA	1	I	-0.57995	NA	3	NA	NA
L2HS-1688403_1	MIMAT0000066_MirBase_let-7e_microRNA	1	22	TGAGGTAGGAGGTTGTATAGTT	ENSG00000133460_ENST00000345044_SLC2A11_mRNA	1394	1440	ATCTTTGCCTTCATCCTCAGCTTTGGCATTGGCCCTGCCGGAGTGAC	1	1	E4	1	0	none	11	4	-14.6	NA	1	NA	I	NA	NA	NA	NA	NA
L1HS-519275_2	MIMAT0000066_MirBase_let-7e_microRNA	1	22	TGAGGTAGGAGGTTGTATAGTT	ENSG00000100234_ENST00000266085_TIMP3_mRNA	47	93	CCTCCTCCTCTTGCTCCTCCAGCTCCTGCTCCTTCGCCGGGAGGCCG	2	1	E3	1	0	noncanonical_seed	10	5	-14.5	1	NA	NA	I	NA	NA	665	1	NA
L2-303497_2	MIMAT0000066_MirBase_let-7e_microRNA	1	22	TGAGGTAGGAGGTTGTATAGTT	ENSG00000174374_ENST00000329959_WBSCR16_mRNA	1449	1493	TAAACCTCCCTCACCTGCTTGGGCGGCCCCGTCCCGGGAACCACT	2	1	E4	1	0	none	11	4	-14.5	NA	1	1	I	NA	NA	3	NA	NA
L2-780250_1	MIMAT0000066_MirBase_let-7e_microRNA	1	22	TGAGGTAGGAGGTTGTATAGTT	ENSG00000111412_ENST00000261318_C12orf49_mRNA	808	853	TCGCCTCCTGGGACCCAGCTTCAGCCATCGGGCCAGGCTGCAGGAA	1	1	E4	1	0	noncanonical_seed	13	6	-14.5	NA	NA	1	I	NA	NA	7	NA	NA
TA1-4594314-1_1	MIMAT0000066_MirBase_let-7e_microRNA	1	22	TGAGGTAGGAGGTTGTATAGTT	ENSG00000166167_ENST00000370187_BTRC_mRNA	2554	2616	CTCCTGCCTGCCTTCTCTTTGTTTCTGTTCCTCTTCCCATCTACTCCCCTACGCCCCTTCAAC	1	1	E5	1	0	noncanonical_seed	9	5	-14.4	NA	NA	1	I	0.776858	NA	12	NA	NA
L2-303499_2	MIMAT0000066_MirBase_let-7e_microRNA	1	22	TGAGGTAGGAGGTTGTATAGTT	ENSG00000134508_ENST00000256925_CABLES1_mRNA	2609	2658	TGTTTTGTTACTGCTCCTACCCACCAAGGGGATAAAGAAGGCGAGTTCTG	3	1	E4	1	0	noncanonical_seed	13	5	-14.3	NA	NA	1	V	0.093468	NA	12	NA	NA
0727AHS-1202176_1	MIMAT0000066_MirBase_let-7e_microRNA	1	22	TGAGGTAGGAGGTTGTATAGTT	ENSG00000143569_ENST00000428931_UBAP2L_mRNA	3967	4013	TAAAAAGAAAACCTCTACCTTC	1	1	E2	1	0	6-mer	12	6	-14.2	NA	NA	1	I	NA	NA	8	NA	NA
L2-138720_4	MIMAT0000066_MirBase_let-7e_microRNA	1	22	TGAGGTAGGAGGTTGTATAGTT	ENSG00000111665_ENST00000229265_CDCA3_mRNA	1027	1077	TTGTTTTCTTAGACTCCTCCTCAGCTACCAAACTGGGACTCACAGCTTTAT	6	1	E4	1	0	noncanonical_seed	10	5	-14.2	NA	NA	1	I	NA	NA	89	1	NA
L2HS-1688509_1	MIMAT0000066_MirBase_let-7e_microRNA	1	22	TGAGGTAGGAGGTTGTATAGTT	ENSG00000197111_ENST00000439930_PCBP2_mRNA	104	160	CCGGGGTCTCTTTCCCCCTTCCTCCTCCTCCTCCTCCACCCCCCCTTCCTCCTCCGC	1	1	E4	1	0	noncanonical_seed	10	5	-14.2	1	NA	NA	I	NA	NA	5	NA	NA
L2HS-1688566_1	MIMAT0000066_MirBase_let-7e_microRNA	1	22	TGAGGTAGGAGGTTGTATAGTT	ENSG00000137710_ENST00000343115_RDX_mRNA	760	803	TAGACTCCTACCCCAGCGTGTATTGGAACAACACAAACTAACAA	1	1	E4	1	0	noncanonical_seed	10	5	-14.2	NA	1	NA	V	NA	NA	21	NA	NA
L2HS-1688621_1	MIMAT0000066_MirBase_let-7e_microRNA	1	22	TGAGGTAGGAGGTTGTATAGTT	ENSG00000127603_ENST00000361689_MACF1_mRNA	15081	15128	TAAGTCAGCCAACCCCTCCTCCCATGCCAATCCTTTCACAGTCTGAAG	1	1	E4	1	0	noncanonical_seed	12	5	-14.2	NA	1	NA	V	NA	NA	4	NA	NA
TAON-3929272-1_1	MIMAT0000066_MirBase_let-7e_microRNA	1	22	TGAGGTAGGAGGTTGTATAGTT	ENSG00000117625_ENST00000419091_RCOR3_mRNA	94	138	CCTCCTCCTCCTCCTTTCCCTCCCGCCCGCGCTCTAAGCCATCTC	1	1	E6	1	0	noncanonical_seed	10	5	-14.2	1	NA	NA	I	NA	NA	2	NA	NA
TAON-3929291-1_1	MIMAT0000066_MirBase_let-7e_microRNA	1	22	TGAGGTAGGAGGTTGTATAGTT	ENSG00000123066_ENST00000281928_MED13L_mRNA	4352	4424	TCCCCACTCTGCTGGTAGGCTATGACAAGGATTTCCTCACCATCTCGCCATTCTCCTTGCCGTTTTGGGAGAG	1	1	E6	1	0	noncanonical_seed	17	4	-14.2	NA	1	NA	IV	NA	NA	4	NA	NA
L1HS-1112586_1	MIMAT0000066_MirBase_let-7e_microRNA	1	22	TGAGGTAGGAGGTTGTATAGTT	ENSG00000198763_ENST00000361453_MT-ND2_mRNA	887	931	TAATCTACTCCACCTCAATCACACTACTCCCCATATCTAACAACG	3	2	E3,E4	1	0	noncanonical_seed	10	5	-14.1	NA	1	NA	I	NA	NA	59	NA	NA
L2HS-818795_2	MIMAT0000066_MirBase_let-7e_microRNA	1	22	TGAGGTAGGAGGTTGTATAGTT	ENSG00000115306_ENST00000356805_SPTBN1_mRNA	3766	3809	AAAATCTCCTATCCCAGTCACATGCCTACCAGCAGTTCCTCAGA	2	1	E4	1	0	noncanonical_seed	13	5	-14.1	NA	1	NA	I	NA	NA	7	NA	NA
L2HS-884933_2	MIMAT0000066_MirBase_let-7e_microRNA	1	22	TGAGGTAGGAGGTTGTATAGTT	ENSG00000182628_ENST00000330137_SKA2_mRNA	2800	2852	TATTTCCAATAAAATCCCCTACCTGAATATTCAAGTTAAACATGTCCAGAATA	2	1	E4	0	0	7-mer	14	5	-14.1	NA	NA	1	I	-0.102901	NA	51	NA	NA
TAON-650428-1_2	MIMAT0000066_MirBase_let-7e_microRNA	1	22	TGAGGTAGGAGGTTGTATAGTT	ENSG00000092847_ENST00000373204_EIF2C1_mRNA	2029	2097	AAACCTTCTATCACAGCAGTGGTAGGCAGTATGGATGCCCACCCCAGCCGATACTGTGCTACTGTGCGG	2	1	E6	1	0	noncanonical_seed	11	4	-14.1	NA	1	NA	I	NA	NA	3914	NA	1
L1-485724_1	MIMAT0000066_MirBase_let-7e_microRNA	1	22	TGAGGTAGGAGGTTGTATAGTT	ENSG00000161681_ENST00000293441_SHANK1_mRNA	4721	4765	CCTCCGCCTCTGGAATTCTCCAACAGCTTCGAAAAGCCAGAGTCG	1	1	E3	1	0	noncanonical_seed	10	5	-13.8	NA	1	NA	V	NA	NA	55	1	NA
L2-303486_2	MIMAT0000066_MirBase_let-7e_microRNA	1	22	TGAGGTAGGAGGTTGTATAGTT	ENSG00000123416_ENST00000336023_TUBA1B_mRNA	184	232	CTGCTCCTGTCGCCTTCGCCTCCTAATCCCTAGCCACTATGCGTGAGTG	7	1	E4	1	0	noseed_9nt_stem	11	5	-13.7	1	NA	NA	I	NA	NA	816	NA	NA
L2HS-3911895_1	MIMAT0000066_MirBase_let-7e_microRNA	1	22	TGAGGTAGGAGGTTGTATAGTT	ENSG00000118482_ENST00000262043_PHF3_mRNA	2318	2386	AAACTGAAACTGAAAAAACCTGAGAAGAACCTACAACCCCGCCAAAGAAGAAGCAGCAAAAGTTTTTCT	1	1	E4	0	0	none	12	3	-13.6	NA	1	NA	V	NA	NA	27	NA	NA
TA1-4594199-1_1	MIMAT0000066_MirBase_let-7e_microRNA	1	22	TGAGGTAGGAGGTTGTATAGTT	ENSG00000122390_ENST00000407558_NAT15_mRNA	612	681	ACAGCAATAAACTTCTATGAAAACAGAGACTTCAAGCAGCACCACTATCTCCCCTATTACTACTCCATTC	1	1	E5	1	0	noncanonical_seed	16	6	-13.4	NA	1	NA	V	NA	NA	2	NA	NA
TA1-4594234-1_1	MIMAT0000066_MirBase_let-7e_microRNA	1	22	TGAGGTAGGAGGTTGTATAGTT	ENSG00000178971_ENST00000315684_C17orf68_mRNA	5263	5308	GTTCGAATCCTGCCGACTACGTCATATTTTTTTCTTCAGCATACTG	1	1	E5	1	0	noncanonical_seed	12	4	-13.2	NA	NA	1	V	NA	NA	70326	NA	NA
TAON-3929240-1_1	MIMAT0000066_MirBase_let-7e_microRNA	1	22	TGAGGTAGGAGGTTGTATAGTT	ENSG00000132716_ENST00000368073_DCAF8_mRNA	1890	1933	GCCCCACCCTCACCTGCCTGTGCTGGCAACCAGTGGCCTAGACC	1	1	E6	1	0	none	14	4	-13.2	NA	1	NA	V	NA	NA	315	NA	NA
TAON-3314439-1_1	MIMAT0000066_MirBase_let-7e_microRNA	1	22	TGAGGTAGGAGGTTGTATAGTT	ENSG00000118363_ENST00000263672_SPCS2_mRNA	419	462	TTCTGACCATTTATACCTCATATAAGGAGAAGAGCATCTTTCTC	1	1	E6	1	0	7-mer	13	6	-13.1	NA	1	NA	V	NA	NA	25	NA	NA
L2HS-2531032_1	MIMAT0000066_MirBase_let-7e_microRNA	1	22	TGAGGTAGGAGGTTGTATAGTT	ENSG00000147403_ENST00000424325_RPL10_mRNA	701	759	CTGCCCCCCTCTTAATACTCACCAATAAATTCTACTTCCTGTCCACCTATGTCTTTGTA	1	1	E4	0	0	none	14	5	-13	NA	NA	1	V	NA	NA	5351	1	NA
TA1-4352028-1_1	MIMAT0000066_MirBase_let-7e_microRNA	1	22	TGAGGTAGGAGGTTGTATAGTT	ENSG00000048707_ENST00000358136_VPS13D_mRNA	6500	6542	CCCAGTACCTCCACCAAGCAGCAAGGGCCGCAACCCACACTGT	1	1	E5	0	0	6-mer	9	3	-12.9	NA	1	NA	V	NA	NA	17509	1	NA
TAON-3929203-1_1	MIMAT0000066_MirBase_let-7e_microRNA	1	22	TGAGGTAGGAGGTTGTATAGTT	ENSG00000123908_ENST00000220592_EIF2C2_mRNA	1797	1847	AACCTCTGCCTGAAGATCAACGTCAAGCTGGGAGGCGTGAACAACATCCTG	1	1	E6	1	0	noncanonical_seed	11	5	-12.9	NA	1	NA	V	NA	NA	3	NA	NA
TA1-4594201-1_1	MIMAT0000066_MirBase_let-7e_microRNA	1	22	TGAGGTAGGAGGTTGTATAGTT	ENSG00000048740_ENST00000427450_CELF2_mRNA	1007	1057	ACCTCCTCCAGCAACCTGGGTGCGTTCAGCGGCATTCAACAAATGGCAGGC	1	1	E5	1	0	none	9	3	-12.8	NA	1	NA	V	NA	NA	2	NA	NA
L1-161717_3	MIMAT0000066_MirBase_let-7e_microRNA	1	22	TGAGGTAGGAGGTTGTATAGTT	ENSG00000203814_ENST00000369167_HIST2H2BF_mRNA	431	485	ACGCAATAGATCAACCACCTAACCCCAAAGGCTCTTTTCAGAGCCACTTCAGTAA	8	1	E3	0	0	noncanonical_seed	15	5	-12.7	NA	NA	1	V	NA	NA	37061	1	NA
L2HS-1694087_1	MIMAT0000066_MirBase_let-7e_microRNA	1	22	TGAGGTAGGAGGTTGTATAGTT	ENSG00000100304_ENST00000216129_TTLL12_mRNA	3193	3240	CTGCCTCTCCTCTCTGTGTTGTCTGGGCCCTTGTTTACAAGCACGCGT	1	1	E4	1	0	none	10	4	-12.7	NA	NA	1	V	-0.227927	NA	75	NA	NA
L1-485664_1	MIMAT0000066_MirBase_let-7e_microRNA	1	22	TGAGGTAGGAGGTTGTATAGTT	ENSG00000046653_ENST00000454189_GPM6B_mRNA	2377	2424	TTCCAGATCCACTTCCTCATGATACTGTCTTCTAACTGGGCTTACTTA	1	1	E3	1	0	noncanonical_seed	17	5	-12.3	NA	NA	1	V	NA	NA	4	NA	NA
L2-2264136_1	MIMAT0000066_MirBase_let-7e_microRNA	1	22	TGAGGTAGGAGGTTGTATAGTT	ENSG00000172379_ENST00000303329_ARNT2_mRNA	3241	3288	ACCCTCCTCCCAATTGGATCTGAATAGCTGTGTTCCTGATCCCACATA	2	1	E4	0	0	none	8	3	-12.3	NA	NA	1	V	0.196642	NA	2	NA	NA
L2HS-3146087_1	MIMAT0000066_MirBase_let-7e_microRNA	1	22	TGAGGTAGGAGGTTGTATAGTT	ENSG00000177954_ENST00000368567_RPS27_mRNA	55	97	ATCTCCTTCATCCCTCTCCAGAAGAGGAGAAGAGGAAACACAA	1	1	E4	0	0	none	11	5	-11.7	NA	1	NA	V	NA	NA	1535	NA	NA
L2-780153_1	MIMAT0000066_MirBase_let-7e_microRNA	1	22	TGAGGTAGGAGGTTGTATAGTT	ENSG00000092847_ENST00000373204_EIF2C1_mRNA	1171	1215	TATCCCCATCTGCCCTGCCTACAAGTTGGCCAGGAACAAAAGCAT	3	1	E4	1	0	noncanonical_seed	11	5	-11.2	NA	1	NA	V	NA	NA	2681	1	NA
L2HS-3288183_1	MIMAT0000066_MirBase_let-7e_microRNA	1	22	TGAGGTAGGAGGTTGTATAGTT	ENSG00000204351_ENST00000375394_SKIV2L_mRNA	1398	1461	AACGATGTCGAGCGTGGGGTCGTGTGGGAGGAGGTGCTTATCATGCTACCTGACCACGTTTCTA	1	1	E4	1	0	6-mer	11	3	-11.2	NA	1	NA	V	NA	NA	7	NA	NA
TAON-3929215-1_1	MIMAT0000066_MirBase_let-7e_microRNA	1	22	TGAGGTAGGAGGTTGTATAGTT	ENSG00000132383_ENST00000254719_RPA1_mRNA	273	334	AACACTCTATCCTCTTTCATGTTGGCGACACAGTTGAACCCTCTCGTGGAGGAAGAACAATT	1	1	E6	1	0	none	11	4	-11.2	NA	1	NA	V	NA	NA	50	NA	NA
TAON-3929231-1_1	MIMAT0000066_MirBase_let-7e_microRNA	1	22	TGAGGTAGGAGGTTGTATAGTT	ENSG00000116473_ENST00000369709_RAP1A_mRNA	1087	1138	TTATCATGATCCTCCCTATCAAGCACTAAAAAGTTGAACCATTATACTTTAT	1	1	E6	1	0	noncanonical_seed	12	4	-11.2	NA	NA	1	V	-0.55837	NA	183	NA	1
TAON-2399295-1_1	MIMAT0000066_MirBase_let-7e_microRNA	1	22	TGAGGTAGGAGGTTGTATAGTT	ENSG00000128191_ENST00000351989_DGCR8_mRNA	538	584	CCACCTCCCCTGCAAACGTCCAGTGGTGCAGAGGTAATGGACGTTGG	1	1	E6	0	0	none	9	3	-10.8	NA	1	NA	V	NA	NA	1150	1	NA
L1-485702_1	MIMAT0000066_MirBase_let-7e_microRNA	1	22	TGAGGTAGGAGGTTGTATAGTT	ENSG00000100592_ENST00000395125_DAAM1_mRNA	2570	2631	CATCGACAAAAACATTACCCTTTTGCACTATCTCATCACTATTGTGGAAAATAAGTACCCCA	6	1	E3	1	0	noncanonical_seed	16	6	-10.7	NA	1	NA	V	NA	NA	3	NA	1
A12-1597487_1	MIMAT0000066_MirBase_let-7e_microRNA	1	22	TGAGGTAGGAGGTTGTATAGTT	ENSG00000072310_ENST00000261646_SREBF1_mRNA	2676	2718	AAGGAATTCTCGGATGCCCTCGGGTACCTGCAGCTGCTGAACA	1	1	E1	1	0	noncanonical_seed	13	5	-10.5	NA	1	NA	V	NA	NA	3238	1	NA
TA1-4594176-1_1	MIMAT0000066_MirBase_let-7e_microRNA	1	22	TGAGGTAGGAGGTTGTATAGTT	ENSG00000179029_ENST00000316425_TMEM107_mRNA	1279	1339	ACCCTGATTGCTCCTGTCTGATTCTTTCTGACGATCACTTACATTTGTGTTATGCTGATTA	1	1	E5	1	0	none	11	3	-10.3	NA	NA	1	V	1.43127	NA	1644	NA	1
A12-154073_40	MIMAT0000066_MirBase_let-7e_microRNA	1	22	TGAGGTAGGAGGTTGTATAGTT	ENSG00000188312_ENST00000375587_CENPP_mRNA	2722	2770	TTTTTGCACCTCTGAGAGTAGAATTAGAAGTAAATATGACAGAATTGAA	40	1	E1	1	0	none	9	0	-9.8	NA	NA	1	V	-0.323064	NA	NA	NA	NA
A12-1596719_1	MIMAT0000066_MirBase_let-7e_microRNA	1	22	TGAGGTAGGAGGTTGTATAGTT	ENSG00000205177_ENST00000379011_C11orf91_mRNA	190	232	TCCCTGTCCCAGGCGCTCCCCGCCCCGGCGCCCCCGCCCCCGC	1	1	E1	1	0	none	12	4	-9	NA	1	NA	V	NA	NA	3	NA	NA
TA1-4594227-1_1	MIMAT0000066_MirBase_let-7e_microRNA	1	22	TGAGGTAGGAGGTTGTATAGTT	ENSG00000178761_ENST00000357635_C15orf17_mRNA	3499	3569	CACTTCTACAGCTCTGTACATTTATAAGAATAAATGCAATCACACTAGTTG	1	1	E5	1	0	noseed_9nt_stem	10	6	-8.9	NA	NA	1	V	NA	NA	129	1	NA
L2HS-617985_3	MIMAT0000066_MirBase_let-7e_microRNA	1	22	TGAGGTAGGAGGTTGTATAGTT	ENSG00000156787_ENST00000287380_WDR67_mRNA	1159	1218	CCCAAGAATAAACTGAGTTCCAGTGATCTTAAGATGAAAGTAACATCAGGGAGAGTACAG	3	1	E4	0	0	noncanonical_seed	12	5	-7.6	NA	1	NA	V	NA	NA	13	NA	NA
L2-779895_1	MIMAT0000067_MirBase_let-7f_microRNA	1	22	TGAGGTAGTAGATTGTATAGTT	ENSG00000113328_ENST00000340828_CCNG1_mRNA	1814	1859	TTATACAGAACCTACTGCCTCAAACTGAATCCCATCAAGAAAACTA	4	1	E4	1	0	noncanonical_seed	19	6	-21	NA	NA	1	III	0.191254	-0.0208018	122	NA	NA
L1-485621_1	MIMAT0000067_MirBase_let-7f_microRNA	1	22	TGAGGTAGTAGATTGTATAGTT	ENSG00000158813_ENST00000374553_EDA_mRNA	2936	2980	CTTGTACAGTCTGCTCCTCTTGTTCCTGAAATGTGTTTCCTTTTC	4	1	E3	1	0	noncanonical_seed	18	5	-20.6	NA	NA	1	III	-0.0439884	-0.0993964	NA	NA	NA
L2HS-270024_5	MIMAT0000067_MirBase_let-7f_microRNA	1	22	TGAGGTAGTAGATTGTATAGTT	ENSG00000100296_ENST00000490103_THOC5_mRNA	1201	1255	CTTCACCTGACTTTCTACTACCTCATGAACCTCAACATCATGACAGTAAAAGCCA	5	1	E4	0	0	9-mer	14	6	-20.1	NA	1	NA	I	NA	0.108348	87	NA	1
TAON-3929449-1_1	MIMAT0000067_MirBase_let-7f_microRNA	1	22	TGAGGTAGTAGATTGTATAGTT	ENSG00000198513_ENST00000441560_ATL1_mRNA	1197	1266	CATTCCTGTTTCACCAACATTTCCTGTTTTCTGCTACCTCATCCTGGCTTAAAAGTAGCTACCAATCCAA	1	1	E6	1	0	8-mer	16	6	-19.1	NA	1	NA	III	NA	-0.275228	2	NA	NA
L2HS-1034334_2	MIMAT0000067_MirBase_let-7f_microRNA	1	22	TGAGGTAGTAGATTGTATAGTT	ENSG00000075856_ENST00000228284_SART3_mRNA	2970	3028	AGCTGTCTCTACTGCCTCGTGCCCTGCAGCGCCCAAGTGCTGCAGCTCCTCAGGCTGAG	3	1	E4	0	0	noncanonical_seed	17	6	-18.7	NA	1	NA	III	NA	-0.0832089	112	NA	NA
TAON-1449417-1_1	MIMAT0000067_MirBase_let-7f_microRNA	1	22	TGAGGTAGTAGATTGTATAGTT	ENSG00000198886_ENST00000361381_MT-ND4_mRNA	519	568	ACTAAACATTCTACTACTCACTCTCACTGCCCAAGAACTATCAAACTCCT	1	1	E6	0	0	noncanonical_seed	16	4	-17.9	NA	1	NA	III	NA	NA	341	1	NA
L1-772515_1	MIMAT0000067_MirBase_let-7f_microRNA	1	22	TGAGGTAGTAGATTGTATAGTT	ENSG00000173598_ENST00000415493_NUDT4_mRNA	3427	3482	TAGTGTCTACTATCTCAACCCTCCAAAATTTGCAGAGTGTTGGGACTGTCATTTGT	6	1	E3	1	0	noncanonical_seed	13	6	-16.8	NA	NA	1	I	0.388558	0.00379889	20	NA	NA
TAON-3929458-1_1	MIMAT0000067_MirBase_let-7f_microRNA	1	22	TGAGGTAGTAGATTGTATAGTT	ENSG00000034533_ENST00000264992_ASTE1_mRNA	1069	1129	TATGAATAAAGCTCTACTACCTCTCTTTGCGGTGCTATGTGGAAATGACCATGTTAATCTA	1	1	E6	1	0	8-mer	11	6	-16.8	NA	1	NA	I	NA	0.0380758	2	NA	NA
TA1-4594481-1_1	MIMAT0000067_MirBase_let-7f_microRNA	1	22	TGAGGTAGTAGATTGTATAGTT	ENSG00000139263_ENST00000320743_LRIG3_mRNA	3624	3680	GAAAAGCTTAACATACTACCTCAAGTGAACTTTTATTTAAAAGAGAGAGAATCTTAT	1	1	E5	1	0	9-mer	16	6	-16.7	NA	NA	1	I	NA	0.351326	236	1	NA
TA1-763372-1_2	MIMAT0000067_MirBase_let-7f_microRNA	1	22	TGAGGTAGTAGATTGTATAGTT	ENSG00000122566_ENST00000360787_HNRNPA2B1_mRNA	1243	1312	TTTGCCATGGCATTGATATGAACCATGGACAAGTATATTCTGCTGCCACAAAGACTGTAAAGTGCTTCAT	2	1	E5	1	0	noncanonical_seed	14	4	-16.7	NA	NA	1	II	NA	-0.00989477	453	1	NA
L2-779911_1	MIMAT0000067_MirBase_let-7f_microRNA	1	22	TGAGGTAGTAGATTGTATAGTT	ENSG00000149948_ENST00000403681_HMGA2_mRNA	3649	3697	TCAAAACACACTACTACCTCTTAAGTCCCAGTATACCTCATTTTTCATA	2	1	E4	1	0	8-mer	13	6	-16.3	NA	NA	1	I	1.08467	0.203362	13	NA	NA
L2HS-664227_3	MIMAT0000067_MirBase_let-7f_microRNA	1	22	TGAGGTAGTAGATTGTATAGTT	ENSG00000159217_ENST00000290341_IGF2BP1_mRNA	3672	3749	AGTCAGGCAATGCTGTGTGCGAAGTAAACTACCTCAAGGTATGAAGTTACCTCAGCAATTATTTTCCTTTTTGTTCCC	3	1	E4	0	0	9-mer	16	6	-15.8	NA	NA	1	II	1.86271	0.297053	62	NA	1
L2HS-3616561_1	MIMAT0000067_MirBase_let-7f_microRNA	1	22	TGAGGTAGTAGATTGTATAGTT	ENSG00000036672_ENST00000260187_USP2_mRNA	1965	2007	ACTATACAGCCTACTGTCGCAGTCCAGGGACAGGAGAATGGCA	1	1	E4	0	0	noncanonical_seed	17	4	-15.7	NA	1	NA	III	NA	-0.0404772	8	NA	NA
L2-186576_3	MIMAT0000067_MirBase_let-7f_microRNA	1	22	TGAGGTAGTAGATTGTATAGTT	ENSG00000157456_ENST00000288207_CCNB2_mRNA	396	445	AACAAACAACTGAAACCTACTGCTTCTGTCAAACCAGTACAGATGGAAAA	4	1	E4	1	0	noncanonical_seed	17	6	-15.4	NA	1	NA	III	NA	0.00850832	51	NA	NA
L2-779750_1	MIMAT0000067_MirBase_let-7f_microRNA	1	22	TGAGGTAGTAGATTGTATAGTT	ENSG00000205423_ENST00000458059_TMEM188_mRNA	1215	1261	TTGGCTTTCTGCAACCTCTGCCTCCCAGGTTCAAGCGATTCTCCTGC	1	1	E4	1	0	noncanonical_seed	12	5	-15.3	NA	NA	1	I	-0.218767	0.535747	14	NA	NA
L2-779872_1	MIMAT0000067_MirBase_let-7f_microRNA	1	22	TGAGGTAGTAGATTGTATAGTT	ENSG00000174437_ENST00000313432_ATP2A2_mRNA	2836	2881	AGTTCATCCGCTACCTCATCTCGTCCAACGTCGGGGAAGTTGTCTG	1	1	E4	1	0	8-mer	12	6	-15	NA	1	NA	I	NA	0.0974338	23	NA	NA
L2-779865_1	MIMAT0000067_MirBase_let-7f_microRNA	1	22	TGAGGTAGTAGATTGTATAGTT	ENSG00000198477_ENST00000406426_ZNF280B_mRNA	4275	4318	ATGGCTTGCTACCTCACTTAATTGTTTGACACTTCCTTTGGTTC	1	1	E4	1	0	8-mer	15	6	-14.9	NA	NA	1	I	1.22824	0.374856	49	NA	NA
L1-485466_1	MIMAT0000067_MirBase_let-7f_microRNA	1	22	TGAGGTAGTAGATTGTATAGTT	ENSG00000112249_ENST00000369162_ASCC3_mRNA	2292	2338	AACTTTACCTAACTACCTCGATGTTGCCACATTTTTACATGTTAATC	1	1	E3	1	0	8-mer	16	6	-14.8	NA	1	NA	III	NA	0.0651871	2	NA	NA
L2-779908_1	MIMAT0000067_MirBase_let-7f_microRNA	1	22	TGAGGTAGTAGATTGTATAGTT	ENSG00000183337_ENST00000397354_BCOR_mRNA	884	927	AAGGCCTTGCTACCTCAGCAGTCCTACAGCTTGGCCCAGCCGCT	1	1	E4	1	0	8-mer	11	6	-14.7	NA	1	NA	I	NA	-0.133209	117	NA	NA
TA1-763359-1_2	MIMAT0000067_MirBase_let-7f_microRNA	1	22	TGAGGTAGTAGATTGTATAGTT	ENSG00000175054_ENST00000350721_ATR_mRNA	3109	3159	AAGTTCTACTACCTGATCTTGCTGCCAAAGCAAGCCCTGCAGCTTCTGCTC	2	1	E5	1	0	7-mer	10	5	-14.5	NA	1	NA	I	NA	0.0721502	6	NA	NA
TA1-330967-1_3	MIMAT0000067_MirBase_let-7f_microRNA	1	22	TGAGGTAGTAGATTGTATAGTT	ENSG00000115840_ENST00000422440_SLC25A12_mRNA	2627	2684	GCATAACGAGACATAGTGCTGCTACCACTGAATAAGTGATACTTTGGAAAGATGCATG	3	1	E5	1	0	noncanonical_seed	14	4	-14.4	NA	NA	1	I	-0.502422	0.188867	22	NA	NA
TAON-1459672-1_1	MIMAT0000067_MirBase_let-7f_microRNA	1	22	TGAGGTAGTAGATTGTATAGTT	ENSG00000153767_ENST00000283875_GTF2E1_mRNA	362	409	ACTACTACTTCATCAATTATCGTACTCTTGTTAATGTGGTAAAATATA	1	1	E6	0	0	noncanonical_seed	11	6	-14.4	NA	1	NA	I	NA	-0.11329	20	NA	NA
TA1-4594519-1_1	MIMAT0000067_MirBase_let-7f_microRNA	1	22	TGAGGTAGTAGATTGTATAGTT	ENSG00000110955_ENST00000262030_ATP5B_mRNA	670	726	GTTGTCGATCTGCTAGCTCCCTATGCCAAGGGTGGCAAAATTGGGCTTTTTGGTGGT	1	1	E5	1	0	noncanonical_seed	17	5	-14.3	NA	1	NA	IV	NA	0.0562912	273	NA	NA
L2-779858_1	MIMAT0000067_MirBase_let-7f_microRNA	1	22	TGAGGTAGTAGATTGTATAGTT	ENSG00000137877_ENST00000320955_SPTBN5_mRNA	10850	10893	AGTTCAAGCAGCACCTGCTGCCTGGCGGGAGGCAGCCTAGCTCG	1	1	E4	1	0	noncanonical_seed	13	5	-14.1	NA	1	NA	I	NA	NA	NA	NA	NA
L2-780119_1	MIMAT0000067_MirBase_let-7f_microRNA	1	22	TGAGGTAGTAGATTGTATAGTT	ENSG00000168488_ENST00000336783_ATXN2L_mRNA	2295	2342	TACATCTCCTACATACCTCAGATCCACATGGGACCAGCTGTGCAGGCA	5	1	E4	1	0	7-mer	15	6	-14.1	NA	1	NA	I	NA	-0.0773481	133	1	NA
L2HS-818519_2	MIMAT0000067_MirBase_let-7f_microRNA	1	22	TGAGGTAGTAGATTGTATAGTT	ENSG00000055208_ENST00000367456_TAB2_mRNA	1439	1482	AGTTCACCTACTACTTCACAACCACCAACCATTCATTCATCTGG	4	1	E4	1	0	noncanonical_seed	11	6	-14.1	NA	1	NA	I	NA	-0.0480168	6	NA	NA
TAON-3929557-1_1	MIMAT0000067_MirBase_let-7f_microRNA	1	22	TGAGGTAGTAGATTGTATAGTT	ENSG00000184701_ENST00000330241_ANP32C_mRNA	122	195	TTGAAGAACTGGAATTCTTAAGTAAAATCAACGGAGGCCTCACCTCAATCTCAGACTTACCAAAGTTAAAGTTG	1	1	E6	1	0	noncanonical_seed	15	5	-14	NA	NA	NA	V	-0.17332	NA	1	NA	NA
0727A-97135_6	MIMAT0000067_MirBase_let-7f_microRNA	1	22	TGAGGTAGTAGATTGTATAGTT	ENSG00000169071_ENST00000375708_ROR2_mRNA	3504	3547	CTGCTGCCTCCCTGCTGAGAATATTCTCCCTTTAGCAGCCAAAG	20	1	E2	0	0	noncanonical_seed	10	6	-13.9	NA	NA	1	I	1.11846	-0.117285	8	NA	NA
L1HS-906532_1	MIMAT0000067_MirBase_let-7f_microRNA	1	22	TGAGGTAGTAGATTGTATAGTT	ENSG00000135720_ENST00000258198_DYNC1LI2_mRNA	465	508	AGAATATCTCTACCTCAGTGTCCATGATGAGGACCGAGATGATC	1	1	E3	1	0	8-mer	12	6	-13.9	NA	1	NA	I	NA	0.351519	20	NA	NA
TAON-3929553-1_1	MIMAT0000067_MirBase_let-7f_microRNA	1	22	TGAGGTAGTAGATTGTATAGTT	ENSG00000134440_ENST00000256854_NARS_mRNA	1988	2056	TTTTTCTTTCTACTACCATAAAAACTATCTCAAATCACCTGAACATCAAGTGATATTAAGGTTGTCATC	2	1	E6	1	1	noncanonical_seed	9	4	-13.6	NA	NA	1	V	-0.386229	0.0125491	57	NA	NA
L2HS-818516_2	MIMAT0000067_MirBase_let-7f_microRNA	1	22	TGAGGTAGTAGATTGTATAGTT	ENSG00000009954_ENST00000339594_BAZ1B_mRNA	1758	1801	TGCAGCCCTACACCTCATTGCATACTACAAAGAAAACAAAGACA	2	1	E4	1	0	noncanonical_seed	14	5	-13.5	NA	1	NA	V	NA	0.00660602	7	NA	1
TA1-4594489-1_1	MIMAT0000067_MirBase_let-7f_microRNA	1	22	TGAGGTAGTAGATTGTATAGTT	ENSG00000110888_ENST00000308433_CAPRIN2_mRNA	1482	1553	TGTATTTGCCTTCAAAAGAACTTGACTACCTCATTAAGTTTTCAAAACTGACCTGCCCTGAAAGAAATGAAA	1	1	E5	1	0	9-mer	11	6	-13.4	1	NA	NA	V	NA	0.169204	36	NA	1
L2HS-1688032_1	MIMAT0000067_MirBase_let-7f_microRNA	1	22	TGAGGTAGTAGATTGTATAGTT	ENSG00000107862_ENST00000369983_GBF1_mRNA	1976	2019	AACACACCTACTATCTCTTGATGCCCTATTGACAGTGATTGACA	1	1	E4	1	0	noncanonical_seed	13	6	-13.2	NA	1	NA	V	NA	0.157999	12	NA	NA
L2-303409_2	MIMAT0000067_MirBase_let-7f_microRNA	1	22	TGAGGTAGTAGATTGTATAGTT	ENSG00000140391_ENST00000267970_TSPAN3_mRNA	1175	1228	ATGTGCCCACCTACTTACCTACTACCTGCGACTTTCTTTTTCCTTGTTCTAGCT	5	1	E4	1	0	7-mer	12	5	-13.1	NA	NA	1	V	-0.728417	-0.0851405	57	NA	NA
L2HS-3663953_1	MIMAT0000067_MirBase_let-7f_microRNA	1	22	TGAGGTAGTAGATTGTATAGTT	ENSG00000132613_ENST00000338779_MTSS1L_mRNA	954	1008	ACAGCAGAACCCCACAAACTGCCTCCCGCCAGCGAGCAGGTAATCAAAGACCTAA	1	1	E4	0	0	noncanonical_seed	12	6	-12.6	NA	1	NA	V	NA	-0.0853254	6	NA	NA
TA1-4594468-1_1	MIMAT0000067_MirBase_let-7f_microRNA	1	22	TGAGGTAGTAGATTGTATAGTT	ENSG00000173473_ENST00000254480_SMARCC1_mRNA	621	688	ACCCAACATCTACCTCATTCCAGACATTGATCTGAAGTTGGCTAACAAATTGAAAGATATCATCAAAC	1	1	E5	1	0	8-mer	11	6	-12.6	NA	1	NA	V	NA	0.0654387	60	NA	1
L2HS-3627263_1	MIMAT0000067_MirBase_let-7f_microRNA	1	22	TGAGGTAGTAGATTGTATAGTT	ENSG00000155506_ENST00000336314_LARP1_mRNA	2816	2881	ACCCCAAACTGCAAGAATACCTCGGCAAATTCCGACGTCTTGAAGACTTCCGAGTAGATCCCCCCA	1	1	E4	0	0	6-mer	15	6	-12.5	NA	1	NA	V	NA	-0.0672584	109	NA	NA
L2HS-818528_2	MIMAT0000067_MirBase_let-7f_microRNA	1	22	TGAGGTAGTAGATTGTATAGTT	ENSG00000164904_ENST00000409134_ALDH7A1_mRNA	417	461	TTACGACCTATTGCCCTGCTAACAACGAGCCAATAGCAAGAGTCC	2	1	E4	1	0	noncanonical_seed	13	4	-12.5	NA	1	NA	V	NA	0.176964	7	NA	NA
L2-779765_1	MIMAT0000067_MirBase_let-7f_microRNA	1	22	TGAGGTAGTAGATTGTATAGTT	ENSG00000099995_ENST00000439242_SF3A1_mRNA	399	443	TTACCATGCCTACTACCGCCACAAGGTCAGCGAGTTCAAGGAAGG	1	1	E4	1	0	noncanonical_seed	14	4	-12.4	NA	1	NA	V	NA	-0.0756621	49	NA	1
L2HS-1688293_1	MIMAT0000067_MirBase_let-7f_microRNA	1	22	TGAGGTAGTAGATTGTATAGTT	ENSG00000011007_ENST00000418390_TCEB3_mRNA	1569	1611	TTGAATCCTACCTCAGCTATGACCAGCCCCGGAAGAAAAAGAA	1	1	E4	1	0	8-mer	12	6	-12.4	NA	1	NA	V	NA	0.0539588	7	NA	NA
TA1-4699846-1_1	MIMAT0000067_MirBase_let-7f_microRNA	1	22	TGAGGTAGTAGATTGTATAGTT	ENSG00000134308_ENST00000381844_YWHAQ_mRNA	2137	2189	TGGGCCATCTCTTCCTCAGATGTAAATGATATCTGGTTAAGTGTTATATGGAA	1	1	E5	0	0	noncanonical_seed	13	5	-12.3	NA	NA	1	V	NA	0.0161772	97	NA	NA
L2-779849_1	MIMAT0000067_MirBase_let-7f_microRNA	1	22	TGAGGTAGTAGATTGTATAGTT	ENSG00000185591_ENST00000327443_SP1_mRNA	1075	1121	CTACTCAACTACTACTACCACCAGCAACATGGGAATTATGAACTTTA	1	1	E4	1	0	noncanonical_seed	14	4	-12.2	NA	1	NA	V	NA	0.0374655	15	NA	1
L2-779907_1	MIMAT0000067_MirBase_let-7f_microRNA	1	22	TGAGGTAGTAGATTGTATAGTT	ENSG00000170540_ENST00000304414_ARL6IP1_mRNA	590	635	AAGTCCACAACCTGCTTCTCACCTACCTGATAGTGACTTCCTTACT	1	1	E4	1	0	6-mer	14	5	-12.1	NA	1	NA	V	NA	0.0506417	35	NA	NA
L2-779851_1	MIMAT0000067_MirBase_let-7f_microRNA	1	22	TGAGGTAGTAGATTGTATAGTT	ENSG00000143569_ENST00000343815_UBAP2L_mRNA	1836	1881	AGTCGACAACCTATACCTCCCAAAATAATGCTCAGGGCCCTCTTTA	5	1	E4	1	0	6-mer	13	6	-11.7	NA	1	NA	V	NA	0.0944851	27	NA	NA
TAON-282932-1_3	MIMAT0000067_MirBase_let-7f_microRNA	1	22	TGAGGTAGTAGATTGTATAGTT	ENSG00000198886_ENST00000361381_MT-ND4_mRNA	193	246	CTCCTAATACTAACTACCTGACTCCTACCCCTCACAATCATGGCAAGCCAACGC	3	1	E6	1	0	7-mer	16	4	-11.1	NA	1	NA	V	NA	NA	75	NA	NA
TAON-3929519-1_1	MIMAT0000067_MirBase_let-7f_microRNA	1	22	TGAGGTAGTAGATTGTATAGTT	ENSG00000169359_ENST00000392845_SLC33A1_mRNA	606	664	TTTGCTACTACTCTTTCTTTACGTGCTTCAGGGTATTCCCCTGGGCTTGGCGGGAAGCA	1	1	E6	1	0	noncanonical_seed	19	6	-11.1	NA	1	NA	V	NA	-0.11031	4	NA	NA
L1HS-83201_9	MIMAT0000067_MirBase_let-7f_microRNA	1	22	TGAGGTAGTAGATTGTATAGTT	ENSG00000155508_ENST00000403027_CNOT8_mRNA	2125	2181	ATTCTCCCACTTCTCTACTCCATTATTTCTCTACTTTTCCTTCCAGCAAACCTGAAA	10	1	E3	0	0	none	10	5	-10.9	NA	NA	1	V	-0.406793	-0.00526803	12	NA	NA
L1HS-175276_5	MIMAT0000067_MirBase_let-7f_microRNA	1	22	TGAGGTAGTAGATTGTATAGTT	ENSG00000029725_ENST00000262477_RABEP1_mRNA	1456	1514	TGGGAACCTCGGGCTCATTGCAATCCAAAGCTTTAGGCTATAACTACAAAGCAAAATCT	5	1	E3	0	0	noncanonical_seed	16	5	-10.6	NA	1	NA	V	NA	0.0643612	16	NA	1
L1HS-1200149_1	MIMAT0000067_MirBase_let-7f_microRNA	1	22	TGAGGTAGTAGATTGTATAGTT	ENSG00000123552_ENST00000327681_USP45_mRNA	2931	2986	GCACTTAGTGCACAAGCCTACCTTCTTTTCTATGAAAGAGTATTATAACTATTAAT	1	1	E3	0	0	6-mer	12	6	-10.5	NA	1	NA	V	NA	0.0216327	11	NA	NA
L2HS-818498_2	MIMAT0000067_MirBase_let-7f_microRNA	1	22	TGAGGTAGTAGATTGTATAGTT	ENSG00000179361_ENST00000346246_ARID3B_mRNA	4221	4266	TAAACCTCTACCTCTTCACACAA	2	1	E4	1	0	7-mer	9	6	-10.4	NA	NA	1	V	NA	0.0688006	21	NA	NA
L2HS-818529_2	MIMAT0000067_MirBase_let-7f_microRNA	1	22	TGAGGTAGTAGATTGTATAGTT	ENSG00000105323_ENST00000392006_HNRNPUL1_mRNA	2702	2745	GCACAGACCTACCCTCAGCCCAGCTATAACCAGTATCAGCAGTA	2	1	E4	1	0	none	13	4	-10.2	NA	1	NA	V	NA	-0.0263257	42	NA	NA
TA1-3017026-1_1	MIMAT0000067_MirBase_let-7f_microRNA	1	22	TGAGGTAGTAGATTGTATAGTT	ENSG00000135821_ENST00000339526_GLUL_mRNA	56	103	TCCTCTCCTAACCTCGCTCTCGCGGCCTAGCTTTACCCGCCCGCCTGC	1	1	E5	1	0	noncanonical_seed	10	6	-9.4	1	NA	NA	V	NA	-0.0136128	6883	1	NA
TAON-3929556-1_1	MIMAT0000067_MirBase_let-7f_microRNA	1	22	TGAGGTAGTAGATTGTATAGTT	ENSG00000139131_ENST00000324868_YARS2_mRNA	1537	1611	ATCATTCATTCTCAAGACCTCTGAAGGGTTGGCTCCAGAACTTAGACCTTTGCTTATGCAAATCAGAAAAACAGA	1	1	E6	1	0	noncanonical_seed	12	5	-9.2	NA	NA	1	V	NA	-0.114636	381	1	NA
A12-103452_57	MIMAT0000067_MirBase_let-7f_microRNA	1	22	TGAGGTAGTAGATTGTATAGTT	ENSG00000124562_ENST00000244520_SNRPC_mRNA	450	502	AATGATGGGCCCTCCTCCTCCTGGGATGATGCCAGTGGGACCTGCTCCTGGAA	62	1	E1	1	0	noncanonical_seed	13	4	-9	NA	1	NA	V	NA	-0.00186357	119	NA	NA
L2-303423_2	MIMAT0000067_MirBase_let-7f_microRNA	1	22	TGAGGTAGTAGATTGTATAGTT	ENSG00000198786_ENST00000361567_MT-ND5_mRNA	1101	1147	TCTCACTTCAACCTCCCTCACCATTGGCAGCCTAGCATTAGCAGGAA	6	1	E4	1	0	noncanonical_seed	11	4	-8.5	NA	1	NA	V	NA	-0.0949956	103	1	NA
L2HS-1414047_2	MIMAT0000067_MirBase_let-7f_microRNA	1	22	TGAGGTAGTAGATTGTATAGTT	ENSG00000184110_ENST00000331666_EIF3S8_mRNA	2875	2918	AAACCACACCTCAGTCACTAAAGGTCTGTTTAAAGTTGTTCTGG	2	1	E4	0	0	noncanonical_seed	6	5	-8.5	NA	NA	1	V	NA	NA	802	1	NA
L2-779885_1	MIMAT0000067_MirBase_let-7f_microRNA	1	22	TGAGGTAGTAGATTGTATAGTT	ENSG00000114098_ENST00000481646_ARMC8_mRNA	347	389	AGTTACTGGGAGATAACTTCGAAGGATTTTGCAACAAATTCGA	3	1	E4	1	0	noncanonical_seed	14	5	-8	1	NA	NA	V	NA	0.817945	6	NA	NA
A12-1589167_1	MIMAT0000067_MirBase_let-7f_microRNA	1	22	TGAGGTAGTAGATTGTATAGTT	ENSG00000099814_ENST00000414716_KIAA0284_mRNA	5516	5558	TTGGGGCTGCCCTGTGGAGGCCTCCTGGGTATGGACCAGGGGC	1	1	E1	1	0	noncanonical_seed	6	4	-7.9	NA	NA	1	V	-0.0982867	-0.377223	1	NA	NA
A12-1589178_1	MIMAT0000067_MirBase_let-7f_microRNA	1	22	TGAGGTAGTAGATTGTATAGTT	ENSG00000137073_ENST00000379238_UBAP2_mRNA	1722	1765	AGTTTGGGGCTCTGGAATTTGGGTCAGAACCTTCTCTCTCTGAA	12	1	E1	1	0	noncanonical_seed	16	5	-7.4	NA	1	NA	V	NA	-0.0836469	4	NA	NA
L2-303422_2	MIMAT0000067_MirBase_let-7f_microRNA	1	22	TGAGGTAGTAGATTGTATAGTT	ENSG00000158545_ENST00000301011_ZC3H18_mRNA	3230	3274	GAATCCCAGCCTCCCTCCCCAGAGCAGAAGTCCCGCAGGACAGAC	2	1	E4	1	0	noncanonical_seed	9	5	-7.2	NA	NA	1	V	-0.38907	-0.0813476	17	NA	NA
L2-1283055_1	MIMAT0000067_MirBase_let-7f_microRNA	1	22	TGAGGTAGTAGATTGTATAGTT	ENSG00000116604_ENST00000348159_MEF2D_mRNA	1238	1283	CCCCCACCTACCCACAGCACCCAGCTTGGAGCCCCCAGCCGCAAGC	1	1	E4	0	0	noncanonical_seed	7	5	-5.9	NA	1	NA	V	NA	0.00165247	4	NA	NA
A12-1594026_1	MIMAT0000067_MirBase_let-7f_microRNA	1	22	TGAGGTAGTAGATTGTATAGTT	ENSG00000005302_ENST00000337339_MSL3_mRNA	1207	1249	ATTCTCGGGTGCCCCAGGCCGGGGAGAGCCAGCGTGTACTTTG	1	1	E1	1	0	noncanonical_seed	6	6	-5	NA	1	NA	V	NA	0.0404451	36	NA	NA
L2-1014518_1	MIMAT0000068_MirBase_miR-15a_microRNA	1	22	TAGCAGCACATAATGGTTTGTG	ENSG00000166167_ENST00000370187_BTRC_mRNA	714	758	ACCTGGATGCCAAATCACTATGTGCTGCTGAACTTGTGTGCAAGG	1	1	E4	1	0	8-mer	19	6	-25.1	NA	1	NA	III	NA	0.265207	3	NA	1
L2-1014533_1	MIMAT0000068_MirBase_miR-15a_microRNA	1	22	TAGCAGCACATAATGGTTTGTG	ENSG00000113312_ENST00000231238_TTC1_mRNA	1000	1046	AAAAGCTTTACAAGCTGACTTGGAATTGTGTGCTGCTTGCTGTTAGC	1	1	E4	1	0	8-mer	21	6	-22.5	NA	NA	1	III	NA	0.0250999	65	1	NA
TAON-630915-1_2	MIMAT0000068_MirBase_miR-15a_microRNA	1	22	TAGCAGCACATAATGGTTTGTG	ENSG00000185697_ENST00000402282_MYBL1_mRNA	718	786	AAACTTCAACACAAACCTTGTGCAGCTATGGATCATATGCAAACCCAGAATCAGTTTTACATACCTGTT	2	1	E6	1	0	noncanonical_seed	17	5	-22.3	NA	1	NA	III	NA	0.420202	4	NA	NA
L2HS-2381137_1	MIMAT0000068_MirBase_miR-15a_microRNA	1	22	TAGCAGCACATAATGGTTTGTG	ENSG00000111641_ENST00000399466_NOP2_mRNA	805	865	AATGTGGATGAGGAACCATTTGTGCTGCCCCCTGCTGGGGAGATGGAGCAGGATGCCCAGG	1	1	E4	0	0	7-mer	16	5	-21.9	NA	1	NA	II	NA	NA	41	NA	NA
0727AHS-507365_3	MIMAT0000068_MirBase_miR-15a_microRNA	1	22	TAGCAGCACATAATGGTTTGTG	ENSG00000130726_ENST00000253024_TRIM28_mRNA	732	776	ATGCGAACCAGTGCTGCACTAGCTGTGAGGATAATGCCCCAGCCA	3	1	E2	0	0	7-mer	15	5	-21.3	NA	1	NA	III	NA	0.0151652	297	1	NA
L2HS-897179_2	MIMAT0000068_MirBase_miR-15a_microRNA	1	22	TAGCAGCACATAATGGTTTGTG	ENSG00000119777_ENST00000238788_TMEM214_mRNA	1916	1967	GCTTTTCCACCAGAATGTGCTGCTGCCACTGTGGCACCTCTTGCTTGAGGCC	2	1	E4	1	0	8-mer	15	6	-21.3	NA	1	NA	II	NA	-0.0289724	7	NA	NA
L2HS-1983782_1	MIMAT0000068_MirBase_miR-15a_microRNA	1	22	TAGCAGCACATAATGGTTTGTG	ENSG00000150907_ENST00000379561_FOXO1_mRNA	2550	2602	CCAATGTGTGCAGGTTATGTGCTGCTGTAGATAAGGACTGTGCCATTGGAAAT	1	1	E4	1	0	8-mer	18	6	-21.2	NA	NA	1	III	0.24436	-0.213009	23	NA	NA
TAON-1226221-1_1	MIMAT0000068_MirBase_miR-15a_microRNA	1	22	TAGCAGCACATAATGGTTTGTG	ENSG00000133059_ENST00000367162_DSTYK_mRNA	7831	7886	ACAAATACCAGATGTGCTGTATAATAAAGATCACATTAACGTTT	1	1	E6	0	0	noncanonical_seed	17	5	-21.1	NA	NA	1	III	NA	0.35107	9	NA	NA
L2-1014474_1	MIMAT0000068_MirBase_miR-15a_microRNA	1	22	TAGCAGCACATAATGGTTTGTG	ENSG00000188647_ENST00000415701_PTAR1_mRNA	3714	3760	TGTAACTTTTGTGTGCTGCTTTATTTCTAGAGTTTGCATTTTTTAAT	4	1	E4	1	0	8-mer	16	6	-21	NA	NA	1	II	-0.086239	0.243042	12	NA	NA
L2-1014497_1	MIMAT0000068_MirBase_miR-15a_microRNA	1	22	TAGCAGCACATAATGGTTTGTG	ENSG00000025796_ENST00000369002_SEC63_mRNA	1626	1680	ATTTGAAAAGGAGCAGTCCATCTGTGCTGCAGAGGAACAGCCAGCAGAAGATGGG	2	1	E4	1	0	7-mer	16	5	-21	NA	1	NA	III	NA	-0.103929	3	NA	NA
L2-340747_2	MIMAT0000068_MirBase_miR-15a_microRNA	1	22	TAGCAGCACATAATGGTTTGTG	ENSG00000169710_ENST00000306749_FASN_mRNA	4519	4565	CGCCTCCGGTGTGTGCTGCTCTCCAACCTCAGCAGCACCTCCCACGT	3	1	E4	1	0	8-mer	16	6	-20.9	NA	1	NA	I	NA	-0.0270966	9	NA	NA
0727A-1054664_1	MIMAT0000068_MirBase_miR-15a_microRNA	1	22	TAGCAGCACATAATGGTTTGTG	ENSG00000099991_ENST00000398319_CABIN1_mRNA	5178	5240	TTGCCTGGCACATGAACCGCTCCATCGTGCTGCTGCTCAAGGTGCTGGCCCAGCTGCGGGACC	2	1	E2	1	0	8-mer	18	6	-20.5	NA	1	NA	III	NA	-0.0943297	11	NA	NA
L2-1014523_1	MIMAT0000068_MirBase_miR-15a_microRNA	1	22	TAGCAGCACATAATGGTTTGTG	ENSG00000110429_ENST00000265651_FBXO3_mRNA	296	341	ATTGACCATTATGCTGCTATTAAAAAGGCCTGGGATGATCTCAAGA	5	1	E4	1	0	8-mer	16	6	-20	NA	1	NA	II	NA	0.185783	16	NA	1
L2HS-520579_3	MIMAT0000068_MirBase_miR-15a_microRNA	1	22	TAGCAGCACATAATGGTTTGTG	ENSG00000165672_ENST00000298510_PRDX3_mRNA	543	595	AGATTTCCCGAGACTACGGTGTGCTGTTAGAAGGTTCTGGTCTTGCACTAAGA	3	1	E4	1	0	noncanonical_seed	17	6	-19.8	NA	1	NA	II	NA	-0.0042287	361	NA	NA
L2HS-3688004_1	MIMAT0000068_MirBase_miR-15a_microRNA	1	22	TAGCAGCACATAATGGTTTGTG	ENSG00000131023_ENST00000253339_BX276089-1_mRNA	666	727	AATTTATCTAAACCATCTGATGCTGCTAAGGCTGAGCATAACATGAGTAAAATGTCAACCGA	2	1	E4	0	0	8-mer	18	6	-19.3	NA	1	NA	III	NA	0.19858	60	1	1
L2-1014535_1	MIMAT0000068_MirBase_miR-15a_microRNA	1	22	TAGCAGCACATAATGGTTTGTG	ENSG00000071553_ENST00000369762_ATP6AP1_mRNA	294	361	TAGATCCCGCCCTGGAGCTGGGTCCCAGGAATGTGCTGCTGTTCCTGCAGGACAAGCTGAGCATTGAG	3	1	E4	1	0	8-mer	14	6	-19.1	NA	1	NA	I	NA	0.0489263	5	NA	NA
0727A-209912_3	MIMAT0000068_MirBase_miR-15a_microRNA	1	22	TAGCAGCACATAATGGTTTGTG	ENSG00000118971_ENST00000261254_CCND2_mRNA	2916	2970	TAGCTGTAATGTTTCACAGAGTGTGCTGCTATTTTATAAACATTTTTATAATATA	17	1	E2	1	0	9-mer	17	6	-18.9	NA	NA	1	III	1.34057	0.242737	78	NA	1
L2-1014555_1	MIMAT0000068_MirBase_miR-15a_microRNA	1	22	TAGCAGCACATAATGGTTTGTG	ENSG00000115966_ENST00000264110_ATF2_mRNA	805	852	TACAGGTTCCCAATGTGCTGCTTACAAGTTCTGACTCAAGTGTAATTA	4	1	E4	1	0	8-mer	18	6	-18.6	NA	1	NA	III	NA	-0.169825	12	NA	NA
L2-1469090_1	MIMAT0000068_MirBase_miR-15a_microRNA	1	22	TAGCAGCACATAATGGTTTGTG	ENSG00000013275_ENST00000157812_PSMC4_mRNA	361	404	CTCCAACTATTATGTGCGCATCCTGAGCACCATCGATCGGGAGC	1	1	E4	0	0	noncanonical_seed	15	4	-18.3	NA	1	NA	IV	NA	0.0410527	29	NA	1
L2HS-3006637_1	MIMAT0000068_MirBase_miR-15a_microRNA	1	22	TAGCAGCACATAATGGTTTGTG	ENSG00000069956_ENST00000261845_MAPK6_mRNA	1609	1668	CACACAAACCTTTAACTCAGCTGCTTCCAGGAATTAGTCGAGAAGCACTGGATTTCCTGG	1	1	E4	0	0	6-mer	17	6	-18.3	NA	1	NA	III	NA	0.0548491	12	NA	NA
L2HS-2356538_1	MIMAT0000068_MirBase_miR-15a_microRNA	1	22	TAGCAGCACATAATGGTTTGTG	ENSG00000185658_ENST00000341322_BRWD1_mRNA	1743	1813	GCACAGTGTGACTGCTTCAAACCTATGTTCTGCTGCTATCTCCTATAGAGGAGGGCAGACTTTTTTTTCTT	1	1	E4	0	0	8-mer	18	6	-18.2	NA	NA	1	III	-0.026465	-0.020725	27	NA	NA
L2-1014529_1	MIMAT0000068_MirBase_miR-15a_microRNA	1	22	TAGCAGCACATAATGGTTTGTG	ENSG00000057608_ENST00000380191_GDI2_mRNA	1942	1987	AGCTATGTGCTGCTGCTGCTCAAGAGCTGGATCCATACAGGTTGTG	1	1	E4	1	0	8-mer	12	6	-17.8	NA	NA	1	I	-0.306057	0.107901	48	NA	NA
TAON-3548805-1_1	MIMAT0000068_MirBase_miR-15a_microRNA	1	22	TAGCAGCACATAATGGTTTGTG	ENSG00000110092_ENST00000227507_CCND1_mRNA	3103	3170	GCTTCTGTGTATCTCTTTCACATTGTTTGCTGCTATTGGAGGATCAGTTTTTTGTTTTACAATGTCAT	1	1	E6	1	0	8-mer	14	6	-17.8	NA	NA	1	I	2.11374	0.649228	102	1	1
L2HS-637544_3	MIMAT0000068_MirBase_miR-15a_microRNA	1	22	TAGCAGCACATAATGGTTTGTG	ENSG00000121940_ENST00000415331_CLCC1_mRNA	210	278	ATTGACCCCACAGACATGCTTAACTATGATGCTGCTTCAGGAACAATGAGAAAATCTCAGGCAAAATAT	3	1	E4	0	0	7-mer	18	6	-17.2	NA	1	NA	III	NA	0.0962426	9	NA	1
L2-1736075_1	MIMAT0000068_MirBase_miR-15a_microRNA	1	22	TAGCAGCACATAATGGTTTGTG	ENSG00000111642_ENST00000357008_CHD4_mRNA	2699	2744	CCATGTGCTGCTGACATCCTATGAATTGATCACCATTGACATGGCT	1	1	E4	0	0	8-mer	11	6	-17.1	NA	1	NA	I	NA	-0.0584044	56	NA	NA
TAON-3548702-1_1	MIMAT0000068_MirBase_miR-15a_microRNA	1	22	TAGCAGCACATAATGGTTTGTG	ENSG00000132141_ENST00000314144_CCT6B_mRNA	260	333	CTCACCAAAGATGGCAATGTGCTGCTCGATGAGATGCAAATTCAACATCCAACAGCTTCCTTGATAGCAAAAGT	1	1	E6	1	0	8-mer	17	6	-16.6	NA	1	NA	I	NA	0.0756677	1	NA	NA
L2-1014521_1	MIMAT0000068_MirBase_miR-15a_microRNA	1	22	TAGCAGCACATAATGGTTTGTG	ENSG00000138386_ENST00000337386_NAB1_mRNA	842	885	CCCCAAATGTGCTGCCACCACCTGTGTGCAGAGCTTGGGACAGG	1	1	E4	1	0	7-mer	12	5	-16	NA	1	NA	I	NA	0.0944296	16	NA	NA
L2HS-3555297_1	MIMAT0000068_MirBase_miR-15a_microRNA	1	22	TAGCAGCACATAATGGTTTGTG	ENSG00000130294_ENST00000320389_KIF1A_mRNA	5380	5431	ACCTGTGCCACACGACCAGCTGTGCTCCCAGCAGAGGCTGTGCGTGTCAGTT	1	1	E4	0	0	noseed_9nt_stem	17	5	-15.9	NA	NA	1	III	-0.0651774	-0.136461	3	NA	NA
L2HS-254302_5	MIMAT0000068_MirBase_miR-15a_microRNA	1	22	TAGCAGCACATAATGGTTTGTG	ENSG00000117519_ENST00000370206_CNN3_mRNA	1189	1236	GATCCCAAATACTGTGCTGCTCCTACAGAACCTGTCATTCACAACGGA	5	1	E4	1	0	8-mer	14	6	-15.8	NA	1	NA	III	NA	-0.125736	23	NA	1
TA1-4336411-1_1	MIMAT0000068_MirBase_miR-15a_microRNA	1	22	TAGCAGCACATAATGGTTTGTG	ENSG00000129515_ENST00000396526_SNX6_mRNA	858	905	TCCCACAAAAGTGCTGCAGATGATTACAATAGAATTGGTTCTTCATTA	1	1	E5	0	0	7-mer	13	5	-15.7	NA	1	NA	III	NA	0.0649431	23	NA	1
TAON-3548747-1_1	MIMAT0000068_MirBase_miR-15a_microRNA	1	22	TAGCAGCACATAATGGTTTGTG	ENSG00000110435_ENST00000227868_PDHX_mRNA	1654	1722	AATCATAAAAGATGCTGCTGCTAAAGGTATCCAGGAAATTGCTGACTCTGTAAAGGCTCTATCAAAGAA	1	1	E6	1	0	8-mer	17	6	-15.6	NA	NA	1	III	NA	0.0537939	18	NA	NA
L2HS-897225_2	MIMAT0000068_MirBase_miR-15a_microRNA	1	22	TAGCAGCACATAATGGTTTGTG	ENSG00000138073_ENST00000260643_PREB_mRNA	1460	1512	TATTGTGACCATCCTGCTGCTCCAGAGTGCCTTTCCAGGTTTCCTTTAGCTTC	3	1	E4	1	0	7-mer	13	6	-15.4	NA	1	NA	II	NA	0.0476334	10	NA	1
L1HS-1016707_1	MIMAT0000068_MirBase_miR-15a_microRNA	1	22	TAGCAGCACATAATGGTTTGTG	ENSG00000015568_ENST00000016946_RGPD5_mRNA	6810	6874	ATTGGTTTCCAATTTAGTTTAACTGAAATTTGCTGCTGATATGTTGAGTTTGTTCTTTAAAAAAT	2	1	E3	1	0	7-mer	15	6	-14.4	NA	NA	1	II	0.315806	NA	207	NA	NA
L2-1999757_1	MIMAT0000068_MirBase_miR-15a_microRNA	1	22	TAGCAGCACATAATGGTTTGTG	ENSG00000163249_ENST00000295414_CCNYL1_mRNA	1849	1899	AAACCAAAAAGCTGCTGGATAACATTTGTCATTCATATTCTTTGCAAGCAT	2	1	E4	1	0	6-mer	13	6	-14.4	NA	NA	1	II	0.542077	-0.184024	3	NA	NA
L2HS-520593_3	MIMAT0000068_MirBase_miR-15a_microRNA	1	22	TAGCAGCACATAATGGTTTGTG	ENSG00000138381_ENST00000260952_ASNSD1_mRNA	1559	1614	AGAAGAATTCTCTAAAGATGTTGCTGCTGCTGCTGCTGACAGTCCTAATAAACATG	4	1	E4	1	0	7-mer	17	6	-14	NA	1	NA	V	NA	0.0868165	60	NA	NA
TAON-3548744-1_1	MIMAT0000068_MirBase_miR-15a_microRNA	1	22	TAGCAGCACATAATGGTTTGTG	ENSG00000148688_ENST00000413330_RPP30_mRNA	1273	1342	ACTTACACAAGAATCCTAATTTGAAATGCTGCTTCCAGGAGACCTGACTTAGAAAATTGGACAAATAAAG	1	1	E6	1	0	7-mer	18	6	-13.9	NA	NA	1	III	-0.204388	0.00606361	44	1	NA
TA1-4186523-1_1	MIMAT0000068_MirBase_miR-15a_microRNA	1	22	TAGCAGCACATAATGGTTTGTG	ENSG00000122786_ENST00000361901_CALD1_mRNA	3949	4016	CTGTTATCTTTACGAGGTAAAACTGCAAGCTGACTAGCATGTTCTGTGAATCTGCCATTCCTAAAAAT	1	1	E5	1	0	noncanonical_seed	15	4	-13.8	NA	NA	1	V	0.66887	0.0762061	NA	NA	NA
L2HS-1339555_2	MIMAT0000068_MirBase_miR-15a_microRNA	1	22	TAGCAGCACATAATGGTTTGTG	ENSG00000115758_ENST00000234111_ODC1_mRNA	764	806	ACAGGATTTGACTGTGCTAGCAAGACTGAAATACAGTTGGTGC	2	1	E4	0	0	noncanonical_seed	16	5	-13.1	NA	1	NA	V	NA	-0.0148528	500	1	NA
L2HS-897218_2	MIMAT0000068_MirBase_miR-15a_microRNA	1	22	TAGCAGCACATAATGGTTTGTG	ENSG00000197903_ENST00000396891_HIST1H2BK_mRNA	1	50	ACTTCCCGTTTTCTCGATCTGCTGCTCGTCTCAGGCTCGTAGTTCGCCTT	2	1	E4	1	0	7-mer	16	6	-12.2	1	NA	NA	V	NA	-0.068278	4263	1	1
L2-1014445_1	MIMAT0000068_MirBase_miR-15a_microRNA	1	22	TAGCAGCACATAATGGTTTGTG	ENSG00000165494_ENST00000298281_PCF11_mRNA	4566	4608	GTTTTTTGAAAAGGTGCATGAAGAAGTTGTGCTCAAAACTCAA	1	1	E4	1	0	none	9	3	-9.3	NA	1	NA	V	NA	-0.0330832	4	NA	NA
TAON-1195468-1_1	MIMAT0000068_MirBase_miR-15a_microRNA	1	22	TAGCAGCACATAATGGTTTGTG	ENSG00000023909_ENST00000370238_GCLM_mRNA	2236	2284	TAAATTTGTGTCTGTAACCTGAATAGTTTGAAAACTTCTTTAAAAATCT	1	1	E6	0	0	noncanonical_seed	15	4	-9	NA	NA	1	V	0.404517	0.0751883	2	NA	NA
L2HS-2544664_1	MIMAT0000068_MirBase_miR-15a_microRNA	1	22	TAGCAGCACATAATGGTTTGTG	ENSG00000073009_ENST00000369606_IKBKG_mRNA	288	331	CTTCCGGATCCCACAGCTATGACACCGGAAGCCGGAAGCGTGGT	1	1	E4	0	0	none	9	1	-7.8	1	NA	NA	V	NA	NA	4	NA	NA
TA1-4186508-1_1	MIMAT0000068_MirBase_miR-15a_microRNA	1	22	TAGCAGCACATAATGGTTTGTG	ENSG00000135503_ENST00000257963_ACVR1B_mRNA	2530	2572	TGGAAGTCTTGGGTGTTAGTGTCAGCCATGGGAAATGAGCCAG	1	1	E5	1	0	none	8	0	-7.6	NA	NA	1	V	0.453593	0.202271	3	NA	NA
A12-2186411_1	MIMAT0000068_MirBase_miR-15a_microRNA	1	22	TAGCAGCACATAATGGTTTGTG	ENSG00000117215_ENST00000375105_PLA2G2D_mRNA	697	739	GTGGATGGGAATCTTGGGAGAAGCCCAAGCAAGGGAGCCCTCA	1	1	E1	1	0	none	5	0	-4.7	NA	NA	1	V	-0.20426	NA	NA	NA	NA
L2-1013935_1	MIMAT0000069_MirBase_miR-16_microRNA	1	22	TAGCAGCACGTAAATATTGGCG	ENSG00000184634_ENST00000374080_MED12_mRNA	3855	3907	CTGGATGTCTATGCCAAGTACGTGCTGCGCAGCATCTGCCAACAGGAATGGGT	2	1	E4	1	0	7-mer	15	5	-26.1	NA	1	NA	III	NA	-0.104566	8	NA	NA
L2-2072351_1	MIMAT0000069_MirBase_miR-16_microRNA	1	22	TAGCAGCACGTAAATATTGGCG	ENSG00000127616_ENST00000429416_SMARCA4_mRNA	3395	3442	AGGCCAAGGGCGTGCTGCTGACTGATGGCTCCGAGAAGGACAAGAAGG	5	1	E4	0	0	8-mer	16	6	-25.8	NA	1	NA	III	NA	-0.0144243	15	NA	NA
L1HS-302322_4	MIMAT0000069_MirBase_miR-16_microRNA	1	22	TAGCAGCACGTAAATATTGGCG	ENSG00000100304_ENST00000216129_TTLL12_mRNA	1097	1161	AGGAAACTCAGCCAGGAGAGGCCAGGCGTGCTGCTGAACCAGTTCCCCTGCGAGAACCTGCTGAC	22	2	E3,E4	0	0	8-mer	16	6	-24.7	NA	1	NA	III	NA	0.144689	148	NA	1
L2HS-1343920_2	MIMAT0000069_MirBase_miR-16_microRNA	1	22	TAGCAGCACGTAAATATTGGCG	ENSG00000185818_ENST00000331662_NAT8L_mRNA	495	556	ACACATGGGCGCCAGTGACCACTACGTGCTGCCGGGCATGACCCTCTCGCTGGCTGAGCGCC	3	1	E4	1	1	7-mer	18	5	-24.6	NA	1	NA	III	NA	0.000438922	20	NA	NA
L2-2130139_1	MIMAT0000069_MirBase_miR-16_microRNA	1	22	TAGCAGCACGTAAATATTGGCG	ENSG00000168758_ENST00000305476_SEMA4C_mRNA	2484	2532	CAAATGCCAATGGTTACGTGCGCTTACAACTAGGAGGGGAGGACCGGGG	2	1	E4	1	0	noncanonical_seed	18	5	-24.4	NA	1	NA	IV	NA	0.271299	4	NA	NA
L2-1013953_1	MIMAT0000069_MirBase_miR-16_microRNA	1	22	TAGCAGCACGTAAATATTGGCG	ENSG00000133773_ENST00000256151_CCDC59_mRNA	581	631	ACAAGCCAAACGTGCTGCTAAGAAACAAGAATTCGAGAGGAGAAAACAGGA	3	1	E4	1	1	9-mer	16	6	-23.9	NA	1	NA	III	NA	-0.118432	31	NA	NA
L2HS-648161_3	MIMAT0000069_MirBase_miR-16_microRNA	1	22	TAGCAGCACGTAAATATTGGCG	ENSG00000137713_ENST00000427203_PPP2R1B_mRNA	647	715	ATGACACACCAATGGTACGACGTGCTGCTGCTTCCAAATTGGGTGAATTTGCAAAAGTTTTGGAATTAG	4	1	E4	0	0	8-mer	17	6	-23.7	NA	1	NA	III	NA	0.177074	12	NA	NA
0727AHS-696792_2	MIMAT0000069_MirBase_miR-16_microRNA	1	22	TAGCAGCACGTAAATATTGGCG	ENSG00000166167_ENST00000370187_BTRC_mRNA	720	772	ATGCCAAATCACTATGTGCTGCTGAACTTGTGTGCAAGGAATGGTACCGAGTG	2	1	E2	0	0	8-mer	17	6	-23	NA	1	NA	III	NA	0.265207	4	NA	1
L1HS-1283854_1	MIMAT0000069_MirBase_miR-16_microRNA	1	22	TAGCAGCACGTAAATATTGGCG	ENSG00000164818_ENST00000297440_HEATR2_mRNA	1573	1622	AGCTCTTGGACGTGCTGCTGACAATAGTGGCCCTCGCAGGTGCTACCGGC	5	2	E3,E4	0	0	8-mer	16	6	-23	NA	1	NA	I	NA	-0.0361789	9	NA	NA
A12-149230_41	MIMAT0000069_MirBase_miR-16_microRNA	1	22	TAGCAGCACGTAAATATTGGCG	ENSG00000125166_ENST00000245206_GOT2_mRNA	2257	2320	TATTCTAGGCTTTGCGTGCTGCTAGCTGGGTTCAGGCTTCACCCACTGGAAAGAACCACCATCT	56	3	E1,E3,E4	1	1	9-mer	18	6	-22.9	NA	NA	1	III	NA	0.00160442	165	1	NA
L1HS-514789_2	MIMAT0000069_MirBase_miR-16_microRNA	1	22	TAGCAGCACGTAAATATTGGCG	ENSG00000120158_ENST00000381750_RCL1_mRNA	1582	1657	CCTTACCTGGAGGAAGAATGTGCCTTCAGGCCACAGTCGTGCTGCTAGAACAGTCTCGTAGCTGCAGTTCAGCTGT	4	2	E3,E4	0	0	9-mer	14	6	-21.7	NA	NA	1	III	-0.407088	NA	16	NA	NA
L2HS-169514_7	MIMAT0000069_MirBase_miR-16_microRNA	1	22	TAGCAGCACGTAAATATTGGCG	ENSG00000140829_ENST00000268482_DHX38_mRNA	3028	3073	GGCCAACGTGGTGCTGCTGCTCAAGTCCCTCGGGGTGCAGGACCTG	7	1	E4	1	0	8-mer	16	6	-21.5	NA	1	NA	III	NA	-0.00406775	20	NA	NA
L1HS-303795_4	MIMAT0000069_MirBase_miR-16_microRNA	1	22	TAGCAGCACGTAAATATTGGCG	ENSG00000155393_ENST00000299192_HEATR3_mRNA	619	674	AGCCAATGAGACTGTGAACGTGCTGTGGAATATATGTGAATGCAGTAGTAGAGCAG	4	1	E3	0	0	noncanonical_seed	16	5	-21.2	NA	1	NA	III	NA	-0.0906874	26	NA	NA
L2HS-520443_3	MIMAT0000069_MirBase_miR-16_microRNA	1	22	TAGCAGCACGTAAATATTGGCG	ENSG00000093000_ENST00000347635_NUP50_mRNA	1898	1943	ATTGCCAAGTTGCTGCTGCTTCCACCGCCCCTTAAAGTTAGTCAGT	4	1	E4	1	0	7-mer	16	6	-21.2	NA	NA	1	III	NA	0.0223968	32	NA	NA
TA1-4187608-1_1	MIMAT0000069_MirBase_miR-16_microRNA	1	22	TAGCAGCACGTAAATATTGGCG	ENSG00000065665_ENST00000379033_SEC61A2_mRNA	542	600	AGTTGTTTGTTGCTGGTTTGATTGTGCTGCTGTTAGATGAGCTGCTACAGAAGGGTTAC	1	1	E5	1	0	8-mer	16	6	-21.2	NA	1	NA	III	NA	0.110017	12	NA	NA
L2HS-2226664_1	MIMAT0000069_MirBase_miR-16_microRNA	1	22	TAGCAGCACGTAAATATTGGCG	ENSG00000164889_ENST00000485713_SLC4A2_mRNA	2288	2331	GGCCAACGTGCTGCGGGCTCTGCTGTTGAAACACAGCCACCCAA	1	1	E4	0	0	7-mer	13	5	-20.9	NA	1	NA	III	NA	0.0212061	13	NA	NA
L1HS-272081_4	MIMAT0000069_MirBase_miR-16_microRNA	1	22	TAGCAGCACGTAAATATTGGCG	ENSG00000165629_ENST00000356708_ATP5C1_mRNA	734	798	GACGATATTGATGCTGACGTGCTGCAAAATTACCAAGAATACAATCTGGCCAACATCATCTACTA	7	2	E3,E4	0	0	7-mer	16	5	-20.6	NA	1	NA	II	NA	0.00868266	90	NA	NA
L1HS-622192_2	MIMAT0000069_MirBase_miR-16_microRNA	1	22	TAGCAGCACGTAAATATTGGCG	ENSG00000095739_ENST00000375533_BAMBI_mRNA	604	652	CTGCGCCATGGCCGTGCTGCTCACCAAAGGTGAAATTCGATGCTACTGT	2	1	E3	0	0	8-mer	14	6	-20.6	NA	1	NA	III	NA	0.40023	4	NA	1
L1HS-313382_4	MIMAT0000069_MirBase_miR-16_microRNA	1	22	TAGCAGCACGTAAATATTGGCG	ENSG00000147533_ENST00000520817_GOLGA7_mRNA	1280	1350	AATGTTGGAAAGATATGATACGTGCTGCTTGTTCATCACAAAAATCAGTAAGCACAATAAAGTGGATGCCA	11	2	E3,E4	0	0	8-mer	16	6	-20.5	NA	NA	1	II	-0.389584	-0.0227531	87	NA	NA
L2HS-2997770_1	MIMAT0000069_MirBase_miR-16_microRNA	1	22	TAGCAGCACGTAAATATTGGCG	ENSG00000152291_ENST00000377386_TGOLN2_mRNA	1813	1860	CACCAATGGATTGTGCTGCTCTCGTTTCAGCTTTGATTTTTTTGTCCT	1	1	E4	0	0	8-mer	15	6	-20.5	NA	NA	1	III	NA	0.179203	17	NA	1
L2HS-761322_2	MIMAT0000069_MirBase_miR-16_microRNA	1	22	TAGCAGCACGTAAATATTGGCG	ENSG00000187837_ENST00000343677_HIST1H1C_mRNA	579	644	TTGCGAAGCCCAAGAAAGCTGCCAAAAGTGCTGCTAAGGCTGTGAAGCCCAAGGCCGCTAAGCCCA	2	1	E4	0	0	9-mer	14	6	-20.5	NA	1	NA	III	NA	0.0904486	2353	NA	NA
L1HS-1017137_1	MIMAT0000069_MirBase_miR-16_microRNA	1	22	TAGCAGCACGTAAATATTGGCG	ENSG00000008838_ENST00000394126_MED24_mRNA	2513	2557	GTGTGCCGACGTGCTGCAGCAGACAGCCACGCAGATCAAGTTTCC	1	1	E3	1	0	7-mer	12	5	-20.4	NA	1	NA	I	NA	0.00726287	4	NA	NA
L1HS-452200_3	MIMAT0000069_MirBase_miR-16_microRNA	1	22	TAGCAGCACGTAAATATTGGCG	ENSG00000009954_ENST00000339594_BAZ1B_mRNA	3820	3883	ACTTTCTCCAGGATGCACGTGCTGCTTGGGATGCTTGATGCCTGTATCAAGTGGGATATGTCCG	6	1	E3	0	0	8-mer	16	6	-20.3	NA	1	NA	III	NA	0.00660602	11	NA	NA
L2-1013973_1	MIMAT0000069_MirBase_miR-16_microRNA	1	22	TAGCAGCACGTAAATATTGGCG	ENSG00000122566_ENST00000354667_HNRNPA2B1_mRNA	439	484	AGTTGAGCCAAAACGTGCTGTAGCAAGAGAGGAATCTGGAAAACCA	3	1	E4	1	0	noncanonical_seed	14	5	-20.3	NA	1	NA	III	NA	0.0343997	93	NA	1
TAON-3549901-1_1	MIMAT0000069_MirBase_miR-16_microRNA	1	22	TAGCAGCACGTAAATATTGGCG	ENSG00000005700_ENST00000306270_IBTK_mRNA	4964	5007	AGAAGATTTTGCCAAGTATGTGTTGTTGCTTGACTTCTTAAATA	1	1	E6	1	0	noncanonical_seed	17	6	-20.3	NA	NA	1	III	-0.588646	0.0573447	151	1	NA
0727AHS-1306379_1	MIMAT0000069_MirBase_miR-16_microRNA	1	22	TAGCAGCACGTAAATATTGGCG	ENSG00000065526_ENST00000375759_SPEN_mRNA	11071	11115	GCCTACGTGCTGCAGATCTTCCCGCCCTGTGAGTTCTCTGAGAGT	1	1	E2	0	0	7-mer	13	5	-20.2	NA	1	NA	I	NA	-0.019636	35	NA	NA
TA1-2566580-1_1	MIMAT0000069_MirBase_miR-16_microRNA	1	22	TAGCAGCACGTAAATATTGGCG	ENSG00000168268_ENST00000422318_NT5DC2_mRNA	548	595	ATTGACGCCTTCCACTACGTGCAGCTGGGGACAGCCTACAGGGGCCTC	1	1	E5	0	0	noncanonical_seed	15	5	-20.2	NA	1	NA	III	NA	0.0545382	186	NA	NA
L1HS-346782_3	MIMAT0000069_MirBase_miR-16_microRNA	1	22	TAGCAGCACGTAAATATTGGCG	ENSG00000072135_ENST00000175756_PTPN18_mRNA	271	328	TGAGGAAGAACCGCTACAAAGACGTGCTGCCTTATGATCAGACGCGAGTAATCCTCTC	3	1	E3	0	0	7-mer	14	5	-20.1	NA	1	NA	III	NA	-0.0751614	8	NA	NA
L2-1602208_1	MIMAT0000069_MirBase_miR-16_microRNA	1	22	TAGCAGCACGTAAATATTGGCG	ENSG00000106009_ENST00000340611_C7orf27_mRNA	387	461	TCCAGTGTCGTGCTGCTGCAGGAGCACCCCTGCCTGGTGGAGCTGCTGTCCCATGTGCTGAAAGTCCAGGACCTG	7	1	E4	0	0	8-mer	17	6	-20.1	NA	1	NA	III	NA	0.136079	17	NA	NA
L2HS-1292991_2	MIMAT0000069_MirBase_miR-16_microRNA	1	22	TAGCAGCACGTAAATATTGGCG	ENSG00000196924_ENST00000369863_FLNA_mRNA	1942	2010	ACTGGCCGCAGGAGGCTGGCGAGTATGCCGTTCACGTGCTGTGCAACAGCGAAGACATCCGCCTCAGCC	2	1	E4	0	0	noncanonical_seed	15	5	-20.1	NA	1	NA	III	NA	-0.147894	16	NA	NA
L2HS-1293929_2	MIMAT0000069_MirBase_miR-16_microRNA	1	22	TAGCAGCACGTAAATATTGGCG	ENSG00000010322_ENST00000345716_NISCH_mRNA	3663	3707	ACTGCCTGCGTGCTGCTCTCCACCAAGGCTGTGTACTTTGTGCTC	2	1	E4	0	0	8-mer	14	6	-20	NA	1	NA	I	NA	0.00989839	2	NA	NA
L2HS-1982956_1	MIMAT0000069_MirBase_miR-16_microRNA	1	22	TAGCAGCACGTAAATATTGGCG	ENSG00000112592_ENST00000392092_TBP_mRNA	1475	1523	GAGTTGCTCATACCGTGCTGCTATCTGGGCAGCGCTGCCCATTTATTTA	1	1	E4	1	0	9-mer	16	6	-20	NA	NA	1	I	-0.10642	0.0536555	36	NA	1
L1HS-104841_7	MIMAT0000069_MirBase_miR-16_microRNA	1	22	TAGCAGCACGTAAATATTGGCG	ENSG00000112664_ENST00000358797_NUDT3_mRNA	671	728	TTAAAATAGAAGACGCCATAAAAGTGCTGCAGTATCACAAACCCGTGCAGGCATCATA	7	1	E3	0	0	7-mer	12	5	-19.9	NA	1	NA	III	NA	-0.100153	9	NA	NA
L2HS-520447_3	MIMAT0000069_MirBase_miR-16_microRNA	1	22	TAGCAGCACGTAAATATTGGCG	ENSG00000173638_ENST00000311124_SLC19A1_mRNA	428	470	ACACGCCGGTGCTGCTGCTGCAGGGGCTCAGCTTCGTGTCGGT	3	1	E4	1	0	8-mer	17	5	-19.9	NA	1	NA	III	NA	-0.0236629	9	NA	NA
L2HS-650130_3	MIMAT0000069_MirBase_miR-16_microRNA	1	22	TAGCAGCACGTAAATATTGGCG	ENSG00000134049_ENST00000256433_IER3IP1_mRNA	146	212	AACGCCATCGCAGTGCTGCACGAGGAGCGATTCCTCAAGAACATTGGCTGGGGAACAGACCAGGGAA	6	1	E4	0	0	7-mer	12	5	-19.9	NA	1	NA	III	NA	0.127446	266	1	NA
A12-4128585_1	MIMAT0000069_MirBase_miR-16_microRNA	1	22	TAGCAGCACGTAAATATTGGCG	ENSG00000100304_ENST00000216129_TTLL12_mRNA	1459	1533	AAAGGTCAAGTTCGACATCCGCTACATCGTGCTGCTGCGGTCAGTGAGGCCCCTACGGTTGTTCGTGTATGATGT	3	2	E1,E4	1	1	8-mer	15	6	-19.5	NA	1	NA	III	NA	0.144689	43	NA	NA
L1-621115_1	MIMAT0000069_MirBase_miR-16_microRNA	1	22	TAGCAGCACGTAAATATTGGCG	ENSG00000140526_ENST00000355100_ABHD2_mRNA	8392	8443	GTTCTGAAAGCCTCCGTGCTGCTGGATCTTTGGGGGGAAATACAGGATCCTT	4	1	E3	0	0	8-mer	13	6	-19.5	NA	NA	1	I	-0.107533	0.0581093	4	NA	NA
L1-591722_1	MIMAT0000069_MirBase_miR-16_microRNA	1	22	TAGCAGCACGTAAATATTGGCG	ENSG00000104341_ENST00000445593_LAPTM4B_mRNA	1590	1661	AATGGTGCTGCCAAGGAGCCACCGCCACCTTACGTGTCTGCCTAAGCCTTCAAGTGGGCGGAGCTGAGGGCA	6	2	E3,E4	1	1	7-mer	16	5	-19.4	NA	1	1	III	NA	0.00753941	87	NA	NA
A12-2142661_1	MIMAT0000069_MirBase_miR-16_microRNA	1	22	TAGCAGCACGTAAATATTGGCG	ENSG00000076826_ENST00000446248_KIAA1543_mRNA	183	229	GATTTCTCGCGGGCCAAGGCGGCGGCCAGCCTGGCGTGGGTGCTGCG	3	1	E1	1	0	7-mer	16	5	-19.3	NA	1	NA	III	NA	-0.201248	4	NA	NA
A12-89889_64	MIMAT0000069_MirBase_miR-16_microRNA	1	22	TAGCAGCACGTAAATATTGGCG	ENSG00000141367_ENST00000269122_CLTC_mRNA	3129	3188	ATCCAGAATTGTGGGGCAGCGTGCTGCTGGAAAGCAATCCTTACAGGAGACCCCTAATTG	70	2	E1,E3	0	0	8-mer	18	6	-19.2	NA	1	NA	III	NA	0.103071	99	NA	1
L1HS-730671_2	MIMAT0000069_MirBase_miR-16_microRNA	1	22	TAGCAGCACGTAAATATTGGCG	ENSG00000085872_ENST00000198939_CHERP_mRNA	721	769	ACCTGATCAATGACGTGCTGCACCACTGCCAGCGCAAGCAGGCCCGGGA	2	1	E3	0	0	7-mer	15	5	-19.1	NA	1	NA	III	NA	-0.0275547	13	NA	NA
0727A-1091759_1	MIMAT0000069_MirBase_miR-16_microRNA	1	22	TAGCAGCACGTAAATATTGGCG	ENSG00000197157_ENST00000354725_SND1_mRNA	3435	3486	CCCAATAAAATAGTACGTGCTGTCTGCAGCCCTTATTGATCA	2	1	E2	0	0	noncanonical_seed	16	5	-19	NA	NA	1	III	NA	-0.156034	41	NA	NA
A12-472424_8	MIMAT0000069_MirBase_miR-16_microRNA	1	22	TAGCAGCACGTAAATATTGGCG	ENSG00000112306_ENST00000230050_RPS12_mRNA	204	263	CACCGCCATGGCCGAGGAAGGCATTGCTGCTGGAGGTGTAATGGACGTTAATACTGCTTT	9	1	E1	1	0	7-mer	15	6	-18.9	1	1	NA	III	NA	NA	1400	1	1
A12-96086_61	MIMAT0000069_MirBase_miR-16_microRNA	1	22	TAGCAGCACGTAAATATTGGCG	ENSG00000117984_ENST00000236671_CTSD_mRNA	749	811	ATCTCCGTCAACAACGTGCTGCCCGTCTTCGACAACCTGATGCAGCAGAAGCTGGTGGACCAG	68	2	E1,E4	1	1	7-mer	15	5	-18.9	NA	1	NA	III	NA	0.0100387	13	NA	NA
L2HS-1076573_2	MIMAT0000069_MirBase_miR-16_microRNA	1	22	TAGCAGCACGTAAATATTGGCG	ENSG00000142235_ENST00000270238_LMTK3_mRNA	1637	1690	CGCTGTCCACGCCCAGCGTGCTGCCTGTCATCAGCGCCCGCAGCCCCTCCGTGA	2	1	E4	0	0	7-mer	13	5	-18.9	NA	1	NA	III	NA	-0.00365143	1	NA	NA
L2HS-1982802_1	MIMAT0000069_MirBase_miR-16_microRNA	1	22	TAGCAGCACGTAAATATTGGCG	ENSG00000103148_ENST00000399953_C16orf35_mRNA	542	584	GTATCGCCACCGTGCTGCAGCACGAGGAGCGCCGCTGCCAGTA	1	1	E4	1	0	7-mer	13	5	-18.9	NA	1	NA	III	NA	0.00806024	115	NA	NA
0727A-442703_2	MIMAT0000069_MirBase_miR-16_microRNA	1	22	TAGCAGCACGTAAATATTGGCG	ENSG00000109971_ENST00000227378_HSPA8_mRNA	595	650	ATTAATGAGCCAACTGCTGCTGCTATTGCTTACGGCTTAGACAAAAAGGTTGGAGC	34	4	E2,E4,E5,E6	1	0	8-mer	16	6	-18.8	NA	1	NA	III	NA	NA	278	NA	NA
L2HS-1983124_1	MIMAT0000069_MirBase_miR-16_microRNA	1	22	TAGCAGCACGTAAATATTGGCG	ENSG00000132153_ENST00000443212_DHX30_mRNA	3198	3244	ACCCGCTAGCTGTGCTGCTGCTGACCGACGGGGACGTGCACATCCGT	1	1	E4	1	0	8-mer	16	6	-18.8	NA	1	NA	III	NA	NA	NA	NA	NA
TA1-4060266-1_1	MIMAT0000069_MirBase_miR-16_microRNA	1	22	TAGCAGCACGTAAATATTGGCG	ENSG00000124529_ENST00000377364_HIST1H4B_mRNA	29	100	GTTTGGGTAAGGGAGGTGCCAAGCGTCACCGAAAAGTGCTGCGGGATAACATCCAAGGCATCACCAAACCGG	1	1	E5	0	0	7-mer	12	5	-18.8	NA	1	NA	III	NA	NA	640	NA	NA
A12-83188_68	MIMAT0000069_MirBase_miR-16_microRNA	1	22	TAGCAGCACGTAAATATTGGCG	ENSG00000231555_ENST00000445736_HSPA1B_mRNA	686	767	CCACCAAGGATGCGGGTGTGATCGCGGGGCTCAACGTGCTGCGGATCATCAACGAGCCCACGGCCGCCGCCATCGCCTACGG	118	4	E1,E2,E3,E4	0	0	7-mer	14	5	-18.6	NA	1	NA	I	NA	NA	582	NA	NA
L1-1137927_1	MIMAT0000069_MirBase_miR-16_microRNA	1	22	TAGCAGCACGTAAATATTGGCG	ENSG00000141140_ENST00000378326_MYO19_mRNA	1994	2042	AGAGGACGTGCTGCTGGAGATGGTGCAGATTAGAACCATCAGGGCAGGC	5	1	E3	0	0	8-mer	11	6	-18.6	NA	1	NA	I	NA	0.123301	NA	NA	NA
L2-1014063_1	MIMAT0000069_MirBase_miR-16_microRNA	1	22	TAGCAGCACGTAAATATTGGCG	ENSG00000099991_ENST00000398319_CABIN1_mRNA	5189	5239	ATGAACCGCTCCATCGTGCTGCTGCTCAAGGTGCTGGCCCAGCTGCGGGAC	2	1	E4	1	0	8-mer	14	6	-18.6	NA	1	NA	III	NA	-0.0943297	9	NA	NA
L2HS-1233569_2	MIMAT0000069_MirBase_miR-16_microRNA	1	22	TAGCAGCACGTAAATATTGGCG	ENSG00000101190_ENST00000335351_TCFL5_mRNA	2083	2128	AGTCACGTGCTGCTGTATTGCAACGTGCAGGACCATTTTAAACCTG	2	1	E4	0	0	8-mer	11	6	-18.3	NA	NA	1	I	-0.261768	0.0486389	15	NA	NA
L2HS-3837479_1	MIMAT0000069_MirBase_miR-16_microRNA	1	22	TAGCAGCACGTAAATATTGGCG	ENSG00000132423_ENST00000254759_COQ3_mRNA	718	787	AGAAACATTTTTACAGTGCTGCTGTCAAGTGTTAAAACCCGGTGGTTCTTTATTCATTACTACAATCAAC	1	1	E4	1	0	8-mer	16	6	-18.3	NA	1	NA	I	NA	0.0207336	12	NA	NA
L1-393026_1	MIMAT0000069_MirBase_miR-16_microRNA	1	22	TAGCAGCACGTAAATATTGGCG	ENSG00000138041_ENST00000272313_SMEK2_mRNA	2406	2459	ACTCTGCCAGTGCTGCTAATGGAACAAACAGTAAATCTGTAGTGGCTCAGATAC	9	1	E3	1	0	9-mer	13	6	-18.2	NA	1	NA	III	NA	0.0391707	11	NA	NA
[truncated: 4,235,403 more chars]
