# Supplementary material for: Mapping the Human miRNA Interactome by CLASH Reveals Frequent Noncanonical Binding
Source: Cell. 2013 Apr 25;153(3):654–65. doi: 10.1016/j.cell.2013.03.043 (PMC3650559; doi:10.1016/j.cell.2013.03.043)
Supplement: Data S2. Base Pairing between miRNAs and Their mRNA Targets, Related to Figure 3 [file mmc2.txt]

A12-7167_494_MIMAT0000081_MirBase_miR-25_microRNA_1_22-A12-7167_494_ENSG00000159459_ENST00000290650_UBR1_mRNA_2957_3000
CATTGCACTTGTCTCGGTCTGAGAAAAACTCAAAGGAATTCCCCAGTTAGAAGGCCAGAAGGACAT
CATTGCACTTGTCTCGGTCTGA--------------------------------------------	miR-25_microRNA	1	22
----------------------GAAAAACTCAAAGGAATTCCCCAGTTAGAAGGCCAGAAGGACAT	UBR1_mRNA	2957	3000
.........(((((.(((((...............................)))))....))))).	(-10.2)

A12-10349_339_MIMAT0000456_MirBase_miR-186_microRNA_1_22-A12-10349_339_ENSG00000117148_ENST00000375406_ACTL8_mRNA_1426_1468
CAAAGAATTCTCCTTTTGGGCTGGCTTTGGAATTCTAGGGGCATGAGGGTATTTTTTAGGTTCTA
CAAAGAATTCTCCTTTTGGGCT-------------------------------------------	miR-186_microRNA	1	22
----------------------GGCTTTGGAATTCTAGGGGCATGAGGGTATTTTTTAGGTTCTA	ACTL8_mRNA	1426	1468
.(((((((...(((((...(((.................)))..))))).)))))))........	(-12.1)

A12-13279_263_MIMAT0000443_MirBase_miR-125a-5p_microRNA_1_24-A12-13279_263_ENSG00000154001_ENST00000337537_PPP2R5E_mRNA_1761_1810
TCCCTGAGACCCTTTAACCTGTGACATGTTTTCCAGCCTTTATAGGATTTCAAAAGAACATTGGAATCCGGCTA
TCCCTGAGACCCTTTAACCTGTGA--------------------------------------------------	miR-125a-5p_microRNA	1	24
------------------------CATGTTTTCCAGCCTTTATAGGATTTCAAAAGAACATTGGAATCCGGCTA	PPP2R5E_mRNA	1761	1810
....(((((.(((.(((.(((.((.......)))))...))).))).)))))......................	(-9.5)

A12-19508_184_MIMAT0000081_MirBase_miR-25_microRNA_1_22-A12-19508_184_ENSG00000111731_ENST00000333957_KIAA0528_mRNA_1883_1926
CATTGCACTTGTCTCGGTCTGAAACTAAAACTCAAAGGAATGAATGCTTTGTTTGGACTAAGAATT
CATTGCACTTGTCTCGGTCTGA--------------------------------------------	miR-25_microRNA	1	22
----------------------AACTAAAACTCAAAGGAATGAATGCTTTGTTTGGACTAAGAATT	KIAA0528_mRNA	1883	1926
...........(((.(((((((..............................))))))).)))...	(-9.8)

A12-22610_162_MIMAT0000456_MirBase_miR-186_microRNA_1_22-A12-22610_162_ENSG00000105185_ENST00000221784_PDCD5_mRNA_484_527
CAAAGAATTCTCCTTTTGGGCTAGGACAGAAGTTAAGATCTGATTATTTACTTTGTTTATTGTCTA
CAAAGAATTCTCCTTTTGGGCT--------------------------------------------	miR-186_microRNA	1	22
----------------------AGGACAGAAGTTAAGATCTGATTATTTACTTTGTTTATTGTCTA	PDCD5_mRNA	484	527
...(((..(((.((((((..((.)).))))))...)))))).........................	(-6.9)

A12-22763_161_MIMAT0002174_MirBase_miR-484_microRNA_1_22-A12-22763_161_ENSG00000080824_ENST00000216281_HSP90AA1_mRNA_1819_1867
TCAGGCTCAGTCCCCTCCCGATAGTCACCAAAGAAGGCCTGGAACTTCCAGAGGATGAAGAAGAGAAAAAG
TCAGGCTCAGTCCCCTCCCGAT-------------------------------------------------	miR-484_microRNA	1	22
----------------------AGTCACCAAAGAAGGCCTGGAACTTCCAGAGGATGAAGAAGAGAAAAAG	HSP90AA1_mRNA	1819	1867
(((((((...((....................)).))))))).............................	(-10.8)

A12-26930_141_MIMAT0000265_MirBase_miR-204_microRNA_1_22-A12-26930_141_ENSG00000008513_ENST00000521180_ST3GAL1_mRNA_502_545
TTCCCTTTGTCATCCTATGCCTACAGGATGGGAAAGAAAAAGCCCTAATTAAGGATCGTCAGAAAC
TTCCCTTTGTCATCCTATGCCT--------------------------------------------	miR-204_microRNA	1	22
----------------------ACAGGATGGGAAAGAAAAAGCCCTAATTAAGGATCGTCAGAAAC	ST3GAL1_mRNA	502	545
....((((.(((((((........))))))).))))..............................	(-12)

A12-27346_140_MIMAT0000254_MirBase_miR-10b_microRNA_1_23-A12-27346_140_ENSG00000174106_ENST00000308330_LEMD3_mRNA_3592_3649
TACCCTGTAGAACCGAATTTGTGATGATTTTGTGTGAAAGTTCTGATACCAGTTGTAATAGAGTCAAATTTATGTGAGCAA
TACCCTGTAGAACCGAATTTGTG-----------------------------------------------------	miR-10b_microRNA	1	23
-----------------------ATGATTTTGTGTGAAAGTTCTGATACCAGTTGTAATAGAGTCAAATTTATGTGAGCAA	LEMD3_mRNA	3592	3649
.......((((((..........................))))))....................................	(-5.7)

A12-28544_136_MIMAT0000069_MirBase_miR-16_microRNA_1_22-A12-28544_136_ENSG00000104824_ENST00000221419_HNRNPL_mRNA_1497_1559
TAGCAGCACGTAAATATTGGCGATCCAGCACCCCAGCAACGTGCTGCACTTCTTCAACGCCCCGCTGGAGGTGACCGAGGAGAAC
TAGCAGCACGTAAATATTGGCG-----------------------------------------------------	miR-16_microRNA	1	22
----------------------ATCCAGCACCCCAGCAACGTGCTGCACTTCTTCAACGCCCCGCTGGAGGTGACCGAGGAGAAC	HNRNPL_mRNA	1497	1559
..(((((((((........((......)).........)))))))))......................................	(-18)

A12-29205_133_MIMAT0004504_MirBase_miR-31*_microRNA_1_22-A12-29205_133_ENSG00000132341_ENST00000448750_RAN_mRNA_468_524
TGCTATGCCAACATATTGCCATGTTGTGTGGCAACAAAGTGGATATTAAGGACAGGAAAGTGAAGGCGAAATCCATTGT
TGCTATGCCAACATATTGCCAT-----------------------------------------------------	miR-31*_microRNA	1	22
----------------------GTTGTGTGGCAACAAAGTGGATATTAAGGACAGGAAAGTGAAGGCGAAATCCATTGT	RAN_mRNA	468	524
.......(((.....(((((((.....))))))).....))).....................................	(-10.8)

A12-29553_132_MIMAT0000066_MirBase_let-7e_microRNA_1_22-A12-29553_132_ENSG00000197563_ENST00000357637_PIGN_mRNA_2596_2653
TGAGGTAGGAGGTTGTATAGTTATTGATGTCAACCTACCTACTTCTAAGCACAGGGTATGAAGCTCTCTTTCCACTAGTG
TGAGGTAGGAGGTTGTATAGTT-----------------------------------------------------	let-7e_microRNA	1	22
----------------------ATTGATGTCAACCTACCTACTTCTAAGCACAGGGTATGAAGCTCTCTTTCCACTAGTG	PIGN_mRNA	2596	2653
.((((((((((((((.(((........))))))))).))))))))...................................	(-18.7)

A12-32061_125_MIMAT0000688_MirBase_miR-301a_microRNA_1_23-A12-32061_125_ENSG00000084774_ENST00000264705_CAD_mRNA_4519_4572
CAGTGCAATAGTATTGTCAAAGCGTTGACTGTATGACCTCCCAAAAGCTTGTGCGACTGCCGGGATTGATTGATGTC
CAGTGCAATAGTATTGTCAAAGC-----------------------------------------------------	miR-301a_microRNA	1	23
-----------------------GTTGACTGTATGACCTCCCAAAAGCTTGTGCGACTGCCGGGATTGATTGATGTC	CAD_mRNA	4519	4572
(((((((..(((.((((((..............))))......)).)))..))).))))..................	(-10.5)

A12-32220_125_MIMAT0000081_MirBase_miR-25_microRNA_1_22-A12-32220_125_ENSG00000203814_ENST00000369167_HIST2H2BF_mRNA_416_474
CATTGCACTTGTCTCGGTCTGAAAGAGTGTGCAAGGGACGCAATAGATCAACCACCTAACCCCAAAGGCTCTTTTCAGAGC
CATTGCACTTGTCTCGGTCTGA-----------------------------------------------------	miR-25_microRNA	1	22
----------------------AAGAGTGTGCAAGGGACGCAATAGATCAACCACCTAACCCCAAAGGCTCTTTTCAGAGC	HIST2H2BF_mRNA	416	474
.(((((.(((((..((.(((...))).)).)))))....))))).....................................	(-11.9)

A12-32362_125_MIMAT0000456_MirBase_miR-186_microRNA_1_22-A12-32362_125_ENSG00000131791_ENST00000254101_PRKAB2_mRNA_1993_2035
CAAAGAATTCTCCTTTTGGGCTGGAGAATTTCAGGCTTTTGATAAATGCTTCTTCAAAGAGATTT
CAAAGAATTCTCCTTTTGGGCT-------------------------------------------	miR-186_microRNA	1	22
----------------------GGAGAATTTCAGGCTTTTGATAAATGCTTCTTCAAAGAGATTT	PRKAB2_mRNA	1993	2035
....(((((((((.........)))))))))..................................	(-10.8)

A12-32433_124_MIMAT0000414_MirBase_let-7g_microRNA_1_22-A12-32433_124_ENSG00000009335_ENST00000348165_UBE3C_mRNA_2689_2748
TGAGGTAGTAGTTTGTACAGTTTTAAATGAACTACTGAAGTCAGGATTTAACCCCAACCAGGGGTTCTTTAAGACTACTAAT
TGAGGTAGTAGTTTGTACAGTT-----------------------------------------------------	let-7g_microRNA	1	22
----------------------TTAAATGAACTACTGAAGTCAGGATTTAACCCCAACCAGGGGTTCTTTAAGACTACTAAT	UBE3C_mRNA	2689	2748
(((..(((((((((((..........)))))))))))...))).......................................	(-12.6)

A12-32434_124_MIMAT0000062_MirBase_let-7a_microRNA_1_22-A12-32434_124_ENSG00000198522_ENST00000264718_GPN1_mRNA_1008_1066
TGAGGTAGTAGGTTGTATAGTTTGTGCTGCACCCTTCTGATTTGATCCTGACTCGAGGAACCTTGGATGAAGAGGATGAGG
TGAGGTAGTAGGTTGTATAGTT-----------------------------------------------------	let-7a_microRNA	1	22
----------------------TGTGCTGCACCCTTCTGATTTGATCCTGACTCGAGGAACCTTGGATGAAGAGGATGAGG	GPN1_mRNA	1008	1066
.(((.(((.(((.(((..(((....)))))).))).))).)))......................................	(-9.1)

A12-33697_121_MIMAT0000062_MirBase_let-7a_microRNA_1_22-A12-33697_121_ENSG00000137073_ENST00000379238_UBAP2_mRNA_1722_1766
TGAGGTAGTAGGTTGTATAGTTAGTTTGGGGCTCTGGAATTTGGGTCAGAACCTTCTCTCTCTGAAT
TGAGGTAGTAGGTTGTATAGTT---------------------------------------------	let-7a_microRNA	1	22
----------------------AGTTTGGGGCTCTGGAATTTGGGTCAGAACCTTCTCTCTCTGAAT	UBAP2_mRNA	1722	1766
.((((.((.(((((...................................))))).)).)))).....	(-11.3)

A12-34418_120_MIMAT0000456_MirBase_miR-186_microRNA_1_22-A12-34418_120_ENSG00000124486_ENST00000324545_USP9X_mRNA_3819_3874
CAAAGAATTCTCCTTTTGGGCTAGACCATGCCAAACTTGGAGAAAGCAGCCTTAGTCCATCTCTTGACTCACTTTTCT
CAAAGAATTCTCCTTTTGGGCT-----------------------------------------------------	miR-186_microRNA	1	22
----------------------AGACCATGCCAAACTTGGAGAAAGCAGCCTTAGTCCATCTCTTGACTCACTTTTCT	USP9X_mRNA	3819	3874
.......((((((.(((((...........)))))...))))))..................................	(-13.1)

A12-34854_119_MIMAT0000261_MirBase_miR-183_microRNA_1_22-A12-34854_119_ENSG00000163960_ENST00000296328_UBXN7_mRNA_1098_1148
TATGGCACTGGTAGAATTCACTAGAGAATCTTGCCAAGTCCAGAAAGTCTCCCCACAAAGATTTGGGGCATAG
TATGGCACTGGTAGAATTCACT---------------------------------------------------	miR-183_microRNA	1	22
----------------------AGAGAATCTTGCCAAGTCCAGAAAGTCTCCCCACAAAGATTTGGGGCATAG	UBXN7_mRNA	1098	1148
..(((.((((((((.((((......)))).)))))).)))))...............................	(-13.3)

A12-35038_118_MIMAT0000688_MirBase_miR-301a_microRNA_1_23-A12-35038_118_ENSG00000178950_ENST00000314167_GAK_mRNA_4379_4428
CAGTGCAATAGTATTGTCAAAGCGTTTGCACCGCACTTTGTAATCAGTCCCGTGGTTGTCTGTACAGAATTAA
CAGTGCAATAGTATTGTCAAAGC--------------------------------------------------	miR-301a_microRNA	1	23
-----------------------GTTTGCACCGCACTTTGTAATCAGTCCCGTGGTTGTCTGTACAGAATTAA	GAK_mRNA	4379	4428
(((.(((((...((((.(((((.............)))))....))))......))))))))...........	(-7.8)

A12-35276_118_MIMAT0004504_MirBase_miR-31*_microRNA_1_22-A12-35276_118_ENSG00000122641_ENST00000242208_INHBA_mRNA_5669_5716
TGCTATGCCAACATATTGCCATGTTTGTTTCTATTTTGTTGGTTTTTTACTTTGTTTTTTGTTTTGTTTT
TGCTATGCCAACATATTGCCAT------------------------------------------------	miR-31*_microRNA	1	22
----------------------GTTTGTTTCTATTTTGTTGGTTTTTTACTTTGTTTTTTGTTTTGTTTT	INHBA_mRNA	5669	5716
......(((((((.......................)))))))...........................	(-9.2)

A12-36263_116_MIMAT0000069_MirBase_miR-16_microRNA_1_22-A12-36263_116_ENSG00000089157_ENST00000228306_RPLP0_mRNA_481_532
TAGCAGCACGTAAATATTGGCGATCCGGGGGAATGTGGGCTTTGTGTTCACCAAGGAGGACCTCACTGAGATCA
TAGCAGCACGTAAATATTGGCG----------------------------------------------------	miR-16_microRNA	1	22
----------------------ATCCGGGGGAATGTGGGCTTTGTGTTCACCAAGGAGGACCTCACTGAGATCA	RPLP0_mRNA	481	532
.(((..(((((.....((((....))))....))))).))).................................	(-8.5)

A12-36679_115_MIMAT0000253_MirBase_miR-10a_microRNA_1_23-A12-36679_115_ENSG00000017797_ENST00000383432_RALBP1_mRNA_1452_1499
TACCCTGTAGATCCGAATTTGTGCATCGAGATCTGCAGGGTGGGATAAAGGATTTGTCTAAAGAAGAAAGA
TACCCTGTAGATCCGAATTTGTG------------------------------------------------	miR-10a_microRNA	1	23
-----------------------CATCGAGATCTGCAGGGTGGGATAAAGGATTTGTCTAAAGAAGAAAGA	RALBP1_mRNA	1452	1499
((((((((((((((((.........))).))))))))))))).............................	(-23.4)

A12-36963_114_MIMAT0000227_MirBase_miR-197_microRNA_1_22-A12-36963_114_ENSG00000127334_ENST00000319833_DYRK2_mRNA_2669_2727
TTCACCACCTTCTCCACCCAGCAATCTGGGTGTTGGGGGTAGTGGGAGGAGAACGGTCAGAATCAAAGTGACATTCTAAGA
TTCACCACCTTCTCCACCCAGC-----------------------------------------------------	miR-197_microRNA	1	22
----------------------AATCTGGGTGTTGGGGGTAGTGGGAGGAGAACGGTCAGAATCAAAGTGACATTCTAAGA	DYRK2_mRNA	2669	2727
(((((.((((((..(((((((....)))))))..)))))).)))))...................................	(-23.1)

A12-37092_114_MIMAT0000680_MirBase_miR-106b_microRNA_1_21-A12-37092_114_ENSG00000100714_ENST00000216605_MTHFD1_mRNA_1233_1301
TAAAGTGCTGACAGTGCAGATGGTGAAACAAAGGCCAAAGTTCTGCTGTCAGCACTAGAACGCCTGAAGCACCGGCCTGATGGGAAATAC
TAAAGTGCTGACAGTGCAGAT-----------------------------------------------------	miR-106b_microRNA	1	21
---------------------GGTGAAACAAAGGCCAAAGTTCTGCTGTCAGCACTAGAACGCCTGAAGCACCGGCCTGATGGGAAATAC	MTHFD1_mRNA	1233	1301
...(((((((((...(((((.....................))))).)))))))))..................................	(-22.7)

A12-38036_112_MIMAT0000244_MirBase_miR-30c_microRNA_1_23-A12-38036_112_ENSG00000100281_ENST00000216106_HMGXB4_mRNA_1442_1492
TGTAAACATCCTACACTCTCAGCTAAAAAACTGGCTGAGGTGTGGAAGCAATTACCAGAAAAAGACAAACTGAT
TGTAAACATCCTACACTCTCAGC---------------------------------------------------	miR-30c_microRNA	1	23
-----------------------TAAAAAACTGGCTGAGGTGTGGAAGCAATTACCAGAAAAAGACAAACTGAT	HMGXB4_mRNA	1442	1492
........(((.((((.((((((..........)))))))))))))............................	(-16)

A12-38330_112_MIMAT0000456_MirBase_miR-186_microRNA_1_22-A12-38330_112_ENSG00000129515_ENST00000396526_SNX6_mRNA_1506_1565
CAAAGAATTCTCCTTTTGGGCTCTGAGAAACATGGAGCAGCGCACGCCCAGGCGATGCCAGTCTGTGTGCCGTGATGCCGCA
CAAAGAATTCTCCTTTTGGGCT-----------------------------------------------------	miR-186_microRNA	1	22
----------------------CTGAGAAACATGGAGCAGCGCACGCCCAGGCGATGCCAGTCTGTGTGCCGTGATGCCGCA	SNX6_mRNA	1506	1565
((.(((..((.((...(((((........................))))))).))......))).))...............	(-11.9)

A12-41241_107_MIMAT0004697_MirBase_miR-151-5p_microRNA_1_21-A12-41241_107_ENSG00000144028_ENST00000323853_SNRNP200_mRNA_1558_1618
TCGAGGAGCTCACAGTCTAGTGAGACGGATGAGAATCTGCTGCTGTGTGCTCCTACTGGTGCTGGGAAGACCAACGTGGCCC
TCGAGGAGCTCACAGTCTAGT-----------------------------------------------------	miR-151-5p_microRNA	1	21
---------------------GAGACGGATGAGAATCTGCTGCTGTGTGCTCCTACTGGTGCTGGGAAGACCAACGTGGCCC	SNRNP200_mRNA	1558	1618
...((((((.((((((..(((.................))))))))).))))))............................	(-18.6)

A12-41625_106_MIMAT0000692_MirBase_miR-30e_microRNA_1_22-A12-41625_106_ENSG00000156508_ENST00000316292_EEF1A1_mRNA_1929_2001
TGTAAACATCCTTGACTGGAAGAAGAATGTGTCTGTCAAGGATGTTCGTCGTGGCAACGTTGCTGGTGACAGCAAAAATGACCCACCAATGGAAG
TGTAAACATCCTTGACTGGAAG-----------------------------------------------------	miR-30e_microRNA	1	22
----------------------AAGAATGTGTCTGTCAAGGATGTTCGTCGTGGCAACGTTGCTGGTGACAGCAAAAATGACCCACCAATGGAAG	EEF1A1_mRNA	1929	2001
....((((((((((((.(((...........))))))))))))))).................................................	(-18.5)

A12-41703_106_MIMAT0000261_MirBase_miR-183_microRNA_1_22-A12-41703_106_ENSG00000139977_ENST00000298406_NAA30_mRNA_1804_1847
TATGGCACTGGTAGAATTCACTTTTTGTCTGCCAGTGCCTGTGTAGATAAGTATATTTGTCTTCAT
TATGGCACTGGTAGAATTCACT--------------------------------------------	miR-183_microRNA	1	22
----------------------TTTTGTCTGCCAGTGCCTGTGTAGATAAGTATATTTGTCTTCAT	NAA30_mRNA	1804	1847
...((((((((((((............))))))))))))...........................	(-21.6)

A12-43060_104_MIMAT0000455_MirBase_miR-185_microRNA_1_22-A12-43060_104_ENSG00000160877_ENST00000292431_NACC1_mRNA_4467_4512
TGGAGAGAAAGGCAGTTCCTGAGAATAAACTAAACGCCTTTGT
TGGAGAGAAAGGCAGTTCCTGA---------------------	miR-185_microRNA	1	22
----------------------GAATAAACTAAACGCCTTTGT	NACC1_mRNA	4467	4512
.......((((((......................))))))..	(-8.8)

A12-43390_104_MIMAT0000081_MirBase_miR-25_microRNA_1_22-A12-43390_104_ENSG00000072864_ENST00000396355_NDE1_mRNA_34_81
CATTGCACTTGTCTCGGTCTGAGTCAGGCTCAGTCCCCTCCCGATAAACCCCTAAATAGGGACTTTCCCG
CATTGCACTTGTCTCGGTCTGA------------------------------------------------	miR-25_microRNA	1	22
----------------------GTCAGGCTCAGTCCCCTCCCGATAAACCCCTAAATAGGGACTTTCCCG	NDE1_mRNA	34	81
..........((((((((((((.)))))))............................))))).......	(-9.5)

A12-45711_101_MIMAT0002174_MirBase_miR-484_microRNA_1_22-A12-45711_101_ENSG00000164542_ENST00000297063_KIAA0895_mRNA_1097_1153
TCAGGCTCAGTCCCCTCCCGATACAGTTGGACTGGACGTAAAAAACATGAGCTAAAGCCAAATAATCCCACAGAGGAAG
TCAGGCTCAGTCCCCTCCCGAT-----------------------------------------------------	miR-484_microRNA	1	22
----------------------ACAGTTGGACTGGACGTAAAAAACATGAGCTAAAGCCAAATAATCCCACAGAGGAAG	KIAA0895_mRNA	1097	1153
...((((((((((..(((..........)))..))))..........))))))..........................	(-13.8)

A12-48898_96_MIMAT0000244_MirBase_miR-30c_microRNA_1_23-A12-48898_96_ENSG00000125149_ENST00000219139_C16orf70_mRNA_747_802
TGTAAACATCCTACACTCTCAGCAATGTCTATGCTGAGAGTGTAGATGTTCTTCGAGATGGAACTGGACCTGCAGGTTT
TGTAAACATCCTACACTCTCAGC-----------------------------------------------------	miR-30c_microRNA	1	23
-----------------------AATGTCTATGCTGAGAGTGTAGATGTTCTTCGAGATGGAACTGGACCTGCAGGTTT	C16orf70_mRNA	747	802
....(((((.(((((((((((((.........)))))))))))))))))).............................	(-24.1)

A12-49022_96_MIMAT0000072_MirBase_miR-18a_microRNA_1_23-A12-49022_96_ENSG00000130449_ENST00000252744_ZSWIM6_mRNA_3419_3474
TAAGGTGCATCTAGTGCAGATAGAACTCTTGGATGCCACGATCGGGGCCTACATCAACACAACGCACTCACGGCTCACA
TAAGGTGCATCTAGTGCAGATAG-----------------------------------------------------	miR-18a_microRNA	1	23
-----------------------AACTCTTGGATGCCACGATCGGGGCCTACATCAACACAACGCACTCACGGCTCACA	ZSWIM6_mRNA	3419	3474
..((((((((((((..............))))))))..........)))).............................	(-10.5)

A12-49447_96_MIMAT0000461_MirBase_miR-195_microRNA_1_21-A12-49447_96_ENSG00000198478_ENST00000369838_SH3BGRL2_mRNA_2963_3024
TAGCAGCACAGAAATATTGGCAGGCTTGCTGGAGCAAAGGAAATGTGCTGCTAAAAATCAACTTATGCCATTTTAAAATTAGA
TAGCAGCACAGAAATATTGGC-----------------------------------------------------	miR-195_microRNA	1	21
---------------------AGGCTTGCTGGAGCAAAGGAAATGTGCTGCTAAAAATCAACTTATGCCATTTTAAAATTAGA	SH3BGRL2_mRNA	2963	3024
((((((((((......((.((............))..))....))))))))))..............................	(-17.1)

A12-50229_95_MIMAT0000443_MirBase_miR-125a-5p_microRNA_1_24-A12-50229_95_ENSG00000138078_ENST00000409936_PREPL_mRNA_3214_3266
TCCCTGAGACCCTTTAACCTGTGAATTCAAGCTACAGAAATATCGAAGAATTAATGATTGTTCACCAAGCAGCATGC
TCCCTGAGACCCTTTAACCTGTGA-----------------------------------------------------	miR-125a-5p_microRNA	1	24
------------------------ATTCAAGCTACAGAAATATCGAAGAATTAATGATTGTTCACCAAGCAGCATGC	PREPL_mRNA	3214	3266
..................(((((.........)))))........................................	(-4.7)

A12-50940_94_MIMAT0004678_MirBase_miR-99b*_microRNA_1_22-A12-50940_94_ENSG00000166441_ENST00000314138_RPL27A_mRNA_616_664
CAAGCTCGTGTCTGTGGGTCCGGAACAGACACGGGTGAATGCTGCTAAAAACAAGACTGGGGCTGCTCCCA
CAAGCTCGTGTCTGTGGGTCCG-------------------------------------------------	miR-99b*_microRNA	1	22
----------------------GAACAGACACGGGTGAATGCTGCTAAAAACAAGACTGGGGCTGCTCCCA	RPL27A_mRNA	616	664
...((((((((((((.........))))))))))))...................................	(-19.6)

A12-51630_93_MIMAT0004776_MirBase_miR-505*_microRNA_1_22-A12-51630_93_ENSG00000151247_ENST00000450253_EIF4E_mRNA_2435_2480
GGGAGCCAGGAAGTATTGATGTGTTCCTGGCCCACTCTGTAATAGTTCAGTAGAATTACCATTAATTA
GGGAGCCAGGAAGTATTGATGT----------------------------------------------	miR-505*_microRNA	1	22
----------------------GTTCCTGGCCCACTCTGTAATAGTTCAGTAGAATTACCATTAATTA	EIF4E_mRNA	2435	2480
.((.((((((((...........))))))))))...................................	(-16.4)

A12-52261_93_MIMAT0004679_MirBase_miR-296-3p_microRNA_1_22-A12-52261_93_ENSG00000180596_ENST00000396984_HIST1H2BC_mRNA_401_482
GAGGGTTGGGTGGAGGCTCTCCTAAACATTCCAAGTAAGCGTCTTAACACCTAACCCCAAAGGCTCTTTTAAGAGCCACCCAGATACCCACTAAAAGAGCTGTG
GAGGGTTGGGTGGAGGCTCTCC-----------------------------------------------------	miR-296-3p_microRNA	1	22
----------------------TAAACATTCCAAGTAAGCGTCTTAACACCTAACCCCAAAGGCTCTTTTAAGAGCCACCCAGATACCCACTAAAAGAGCTGTG	HIST1H2BC_mRNA	401	482
..(((((((((...((((((...................................................)))))))))))...))))...............	(-20.8)

A12-52716_92_MIMAT0000253_MirBase_miR-10a_microRNA_1_23-A12-52716_92_ENSG00000100504_ENST00000216392_PYGL_mRNA_2048_2091
TACCCTGTAGATCCGAATTTGTGCTTGGAGAACTACAGAGTATCTCTTGCTGAAAAAGTCATTCCAG
TACCCTGTAGATCCGAATTTGTG--------------------------------------------	miR-10a_microRNA	1	23
-----------------------CTTGGAGAACTACAGAGTATCTCTTGCTGAAAAAGTCATTCCAG	PYGL_mRNA	2048	2091
(((.((((((.(((((........)))))...)))))).))).........................	(-13.9)

A12-53776_91_MIMAT0000063_MirBase_let-7b_microRNA_1_22-A12-53776_91_ENSG00000198888_ENST00000361390_MT-ND1_mRNA_783_829
TGAGGTAGTAGGTTGTGTGGTTCAAGACCCTACTTCTAACCTCCCTGTTCTTATGAATTCGAACAGCAT
TGAGGTAGTAGGTTGTGTGGTT-----------------------------------------------	let-7b_microRNA	1	22
----------------------CAAGACCCTACTTCTAACCTCCCTGTTCTTATGAATTCGAACAGCAT	MT-ND1_mRNA	783	829
.(((((..((((..(((.((((...)))).))).)))))))))..........................	(-14.8)

A12-54013_91_MIMAT0000455_MirBase_miR-185_microRNA_1_22-A12-54013_91_ENSG00000015479_ENST00000394805_MATR3_mRNA_2849_2901
TGGAGAGAAAGGCAGTTCCTGAAGAAGAACGCAGACAGAAGAAGGAAACTTAAGATGTGCAAGGAGATTTAATGA
TGGAGAGAAAGGCAGTTCCTGA-----------------------------------------------------	miR-185_microRNA	1	22
----------------------AGAAGAACGCAGACAGAAGAAGGAAACTTAAGATGTGCAAGGAGATTTAATGA	MATR3_mRNA	2849	2901
........(((....(((((......................))))).)))........................	(-7)

A12-54695_90_MIMAT0000081_MirBase_miR-25_microRNA_1_22-A12-54695_90_ENSG00000135446_ENST00000257904_CDK4_mRNA_1255_1313
CATTGCACTTGTCTCGGTCTGAAGAGATTACTTTGCTGCCTTAATGACATTCCCCTCCCACCTCTCCTTTTGAGGCTTCTC
CATTGCACTTGTCTCGGTCTGA-----------------------------------------------------	miR-25_microRNA	1	22
----------------------AGAGATTACTTTGCTGCCTTAATGACATTCCCCTCCCACCTCTCCTTTTGAGGCTTCTC	CDK4_mRNA	1255	1313
....(((...(((((........))))).....))).............................................	(-7.9)

A12-54711_90_MIMAT0000089_MirBase_miR-31_microRNA_1_21-A12-54711_90_ENSG00000095319_ENST00000372577_NUP188_mRNA_2624_2675
AGGCAAGATGCTGGCATAGCTCACGTCTTGCCATTCAGCTGCTGAAACGTCTGGCCACGGTGGCCCCAATGTC
AGGCAAGATGCTGGCATAGCT----------------------------------------------------	miR-31_microRNA	1	21
---------------------CACGTCTTGCCATTCAGCTGCTGAAACGTCTGGCCACGGTGGCCCCAATGTC	NUP188_mRNA	2624	2675
.(((.(((((.(((((..(((...............))))))))...))))).))).................	(-16.6)

A12-55999_89_MIMAT0004945_MirBase_miR-744_microRNA_1_22-A12-55999_89_ENSG00000219200_ENST00000402093_RNASEK_mRNA_344_401
TGCGGGGCTAGGGCTAACAGCAACGGAGAAAGATTTTGAGAATGGCCCCCAGAACATATACAACCTTTACGAGCAAGTCA
TGCGGGGCTAGGGCTAACAGCA-----------------------------------------------------	miR-744_microRNA	1	22
----------------------ACGGAGAAAGATTTTGAGAATGGCCCCCAGAACATATACAACCTTTACGAGCAAGTCA	RNASEK_mRNA	344	401
((.(((((((...((.......................))..))))))))).............................	(-14.4)

A12-56098_89_MIMAT0000261_MirBase_miR-183_microRNA_1_22-A12-56098_89_ENSG00000116830_ENST00000369466_TTF2_mRNA_501_553
TATGGCACTGGTAGAATTCACTAAGAAGCAAAGAGAAAAGGGAGATCAGCTTTTCGATCAAAAGAAAGAACAGAA
TATGGCACTGGTAGAATTCACT-----------------------------------------------------	miR-183_microRNA	1	22
----------------------AAGAAGCAAAGAGAAAAGGGAGATCAGCTTTTCGATCAAAAGAAAGAACAGAA	TTF2_mRNA	501	553
.........(((.((.(((......................))).)).)))........................	(-6)

A12-56135_89_MIMAT0000510_MirBase_miR-320a_microRNA_1_22-A12-56135_89_ENSG00000144029_ENST00000272418_MRPS5_mRNA_1557_1615
AAAAGCTGGGTTGAGAGGGCGACAGCCCCTCACAGCTTGGGATGTTACCTTGCCTTTTGTTTGTTTTGAGGGAAGTTTAAT
AAAAGCTGGGTTGAGAGGGCGA-----------------------------------------------------	miR-320a_microRNA	1	22
----------------------CAGCCCCTCACAGCTTGGGATGTTACCTTGCCTTTTGTTTGTTTTGAGGGAAGTTTAAT	MRPS5_mRNA	1557	1615
..((((((....(((.((((....))))))).))))))...........................................	(-18.9)

A12-56346_88_MIMAT0000072_MirBase_miR-18a_microRNA_1_23-A12-56346_88_ENSG00000131174_ENST00000481445_COX7B_mRNA_420_468
TAAGGTGCATCTAGTGCAGATAGAAAGCACTGTGTACCCATTAAGATATGGCATTATTGAAGAAATAAAGTA
TAAGGTGCATCTAGTGCAGATAG-------------------------------------------------	miR-18a_microRNA	1	23
-----------------------AAAGCACTGTGTACCCATTAAGATATGGCATTATTGAAGAAATAAAGTA	COX7B_mRNA	420	468
...(((((((..(((((.........))))))))))))..................................	(-15.4)

A12-56516_88_MIMAT0002174_MirBase_miR-484_microRNA_1_22-A12-56516_88_ENSG00000168439_ENST00000305218_STIP1_mRNA_1742_1794
TCAGGCTCAGTCCCCTCCCGATAGAAGCTGATGGATGTGGGTCTGATTGCAATTCGGTGATGACTTGTTCATCCC
TCAGGCTCAGTCCCCTCCCGAT-----------------------------------------------------	miR-484_microRNA	1	22
----------------------AGAAGCTGATGGATGTGGGTCTGATTGCAATTCGGTGATGACTTGTTCATCCC	STIP1_mRNA	1742	1794
((((((((.((((...................))))..)))))))).............................	(-14.8)

A12-56881_88_MIMAT0001340_MirBase_miR-423-3p_microRNA_1_23-A12-56881_88_ENSG00000142687_ENST00000325722_KIAA0319L_mRNA_1563_1619
AGCTCGGTCTGAGGCCCCTCAGTATTGGGAAGAACTTAAGGGGCCTCTAAGAGAAGAGAAGATTTCTGAAGATACAGCCA
AGCTCGGTCTGAGGCCCCTCAGT-----------------------------------------------------	miR-423-3p_microRNA	1	23
-----------------------ATTGGGAAGAACTTAAGGGGCCTCTAAGAGAAGAGAAGATTTCTGAAGATACAGCCA	KIAA0319L_mRNA	1563	1619
..(((..((((((((((((.(((..........)))..)))))))))....))).)))......................	(-21.9)

A12-57086_88_MIMAT0000253_MirBase_miR-10a_microRNA_1_23-A12-57086_88_ENSG00000141425_ENST00000399022_RPRD1A_mRNA_2130_2180
TACCCTGTAGATCCGAATTTGTGAAGCAGTGCCACACTACAGGGTAGATATGGTAAATTTTATATTTGTATATT
TACCCTGTAGATCCGAATTTGTG---------------------------------------------------	miR-10a_microRNA	1	23
-----------------------AAGCAGTGCCACACTACAGGGTAGATATGGTAAATTTTATATTTGTATATT	RPRD1A_mRNA	2130	2180
((((((((((........((((...)))).......))))))))))............................	(-16.9)

A12-57535_87_MIMAT0002819_MirBase_miR-193b_microRNA_1_22-A12-57535_87_ENSG00000188223_ENST00000301159_LIN37_mRNA_560_610
AACTGGCCCTCAAAGTCCCGCTGAGGATGAGGAGGGCTCAGAGGTAACCAACAGCAAGAGTCGTGATGTGTAC
AACTGGCCCTCAAAGTCCCGCT---------------------------------------------------	miR-193b_microRNA	1	22
----------------------GAGGATGAGGAGGGCTCAGAGGTAACCAACAGCAAGAGTCGTGATGTGTAC	LIN37_mRNA	560	610
..(((((((((...((((......))))...)))))).)))................................	(-19.6)

A12-58539_86_MIMAT0000761_MirBase_miR-324-5p_microRNA_1_23-A12-58539_86_ENSG00000105254_ENST00000221855_TBCB_mRNA_1170_1212
CGCATCCCCTAGGGCATTGGTGTGAGCCACTGGGGAAAAATGATGGCAGTGTGAATGGGAAACGCT
CGCATCCCCTAGGGCATTGGTGT-------------------------------------------	miR-324-5p_microRNA	1	23
-----------------------GAGCCACTGGGGAAAAATGATGGCAGTGTGAATGGGAAACGCT	TBCB_mRNA	1170	1212
....(((((...(((..........)))...)))))..............................	(-15.7)

A12-58681_86_MIMAT0000081_MirBase_miR-25_microRNA_1_22-A12-58681_86_ENSG00000111229_ENST00000228825_ARPC3_mRNA_360_417
CATTGCACTTGTCTCGGTCTGAAACTCTCTACATTTCTGAATGTCTGAAGAAACTGCAAAAGTGCAATTCCAAAAGCCAA
CATTGCACTTGTCTCGGTCTGA-----------------------------------------------------	miR-25_microRNA	1	22
----------------------AACTCTCTACATTTCTGAATGTCTGAAGAAACTGCAAAAGTGCAATTCCAAAAGCCAA	ARPC3_mRNA	360	417
.(((((((((....((((..................................))))...)))))))))............	(-12.9)

A12-60246_85_MIMAT0000510_MirBase_miR-320a_microRNA_1_22-A12-60246_85_ENSG00000196262_ENST00000468812_PPIA_mRNA_667_774
AAAAGCTGGGTTGAGAGGGCGATTCCATGTTTTCCTTGTTCCCTCCCATGCCTAGCTGGATTGCAGAGTTAAGTTTATGATTATGAAATAAAAACTAAATAACAATTGTCCTCGTTTGAGTTAAGAGTGT
AAAAGCTGGGTTGAGAGGGCGA-----------------------------------------------------	miR-320a_microRNA	1	22
----------------------TTCCATGTTTTCCTTGTTCCCTCCCATGCCTAGCTGGATTGCAGAGTTAAGTTTATGATTATGAAATAAAAACTAAATAACAATTGTCCTCGTTTGAGTTAAGAGTGT	PPIA_mRNA	667	774
...((((((((.(.(((((.....................))))).)..)))))))).........................................................................	(-19.4)

A12-60479_84_MIMAT0000226_MirBase_miR-196a_microRNA_1_22-A12-60479_84_ENSG00000085978_ENST00000392017_ATG16L1_mRNA_2494_2555
TAGGTAGTTTCATGTTGTTGGGTGTCCCAACACCTTGGGTTCATTTGCCCGGTGAACTCACTTTAAGCATTGGATTAACGGAAA
TAGGTAGTTTCATGTTGTTGGG-----------------------------------------------------	miR-196a_microRNA	1	22
----------------------TGTCCCAACACCTTGGGTTCATTTGCCCGGTGAACTCACTTTAAGCATTGGATTAACGGAAA	ATG16L1_mRNA	2494	2555
..(((((.((((...(((((((...)))))))...)))).....)))))...................................	(-14.7)

A12-60498_84_MIMAT0000253_MirBase_miR-10a_microRNA_1_23-A12-60498_84_ENSG00000115241_ENST00000344034_PPM1G_mRNA_1727_1772
TACCCTGTAGATCCGAATTTGTGACTTCTGGGGATGGTACAGGGTGTGACAACATGACCTGCATCATCA
TACCCTGTAGATCCGAATTTGTG----------------------------------------------	miR-10a_microRNA	1	23
-----------------------ACTTCTGGGGATGGTACAGGGTGTGACAACATGACCTGCATCATCA	PPM1G_mRNA	1727	1772
(((((((((.((((.................))))..))))))))).......................	(-16.3)

A12-60514_84_MIMAT0004612_MirBase_miR-186*_microRNA_1_22-A12-60514_84_ENSG00000111716_ENST00000350669_LDHB_mRNA_258_311
GCCCAAAGGTGAATTTTTTGGGGTTTTGGAAGATAAGCTTAAAGGAGAAATGATGGATCTGCAGCATGGGAGCTTA
GCCCAAAGGTGAATTTTTTGGG-----------------------------------------------------	miR-186*_microRNA	1	22
----------------------GTTTTGGAAGATAAGCTTAAAGGAGAAATGATGGATCTGCAGCATGGGAGCTTA	LDHB_mRNA	258	311
.((((...(((.((((.((................................)).)))).)))....))))......	(-7.9)

A12-60765_84_MIMAT0000753_MirBase_miR-342-3p_microRNA_1_23-A12-60765_84_ENSG00000182481_ENST00000330459_KPNA2_mRNA_172_229
TCTCACACAGAAATCGCACCCGTCTTCACAGATTCAAGAACAAGGGAAAAGACAGTACAGAAATGAGGCGTCGCAGAATAG
TCTCACACAGAAATCGCACCCGT-----------------------------------------------------	miR-342-3p_microRNA	1	23
-----------------------CTTCACAGATTCAAGAACAAGGGAAAAGACAGTACAGAAATGAGGCGTCGCAGAATAG	KPNA2_mRNA	172	229
(((((........((...(((......................)))....))...........))))).............	(-5.8)

A12-60864_84_MIMAT0004612_MirBase_miR-186*_microRNA_1_22-A12-60864_84_ENSG00000130159_ENST00000270517_ECSIT_mRNA_682_724
GCCCAAAGGTGAATTTTTTGGGTGATTCAGATCTTTGGACGCAAAAGCTACCCCATGCTCAAGTT
GCCCAAAGGTGAATTTTTTGGG-------------------------------------------	miR-186*_microRNA	1	22
----------------------TGATTCAGATCTTTGGACGCAAAAGCTACCCCATGCTCAAGTT	ECSIT_mRNA	682	724
(((((((((((((((........))))))..)))))))..)).......................	(-12.3)

A12-63382_82_MIMAT0004509_MirBase_miR-93*_microRNA_1_22-A12-63382_82_ENSG00000052749_ENST00000370992_RRP12_mRNA_1636_1692
ACTGCTGAGCTAGCACTTCCCGGATGAGGAAGTGCCTCCAGTCCCTGTGTGACCTGCGCCTCTCCCCTCATTTCCCCCA
ACTGCTGAGCTAGCACTTCCCG-----------------------------------------------------	miR-93*_microRNA	1	22
----------------------GATGAGGAAGTGCCTCCAGTCCCTGTGTGACCTGCGCCTCTCCCCTCATTTCCCCCA	RRP12_mRNA	1636	1692
((((..(((...((((((((.......))))))))))))))).....................................	(-15.1)

A12-63701_81_MIMAT0000680_MirBase_miR-106b_microRNA_1_21-A12-63701_81_ENSG00000113300_ENST00000261951_CNOT6_mRNA_5055_5104
TAAAGTGCTGACAGTGCAGATTGGGATTATTAGCACTTTCAAACTTAGGGACATTATTAAATTGGATGGAA
TAAAGTGCTGACAGTGCAGAT--------------------------------------------------	miR-106b_microRNA	1	21
---------------------TGGGATTATTAGCACTTTCAAACTTAGGGACATTATTAAATTGGATGGAA	CNOT6_mRNA	5055	5104
..((((..(((.(((((...............))))).))).)))).........................	(-13.6)

A12-63706_81_MIMAT0000255_MirBase_miR-34a_microRNA_1_22-A12-63706_81_ENSG00000091483_ENST00000366560_FH_mRNA_847_905
TGGCAGTGTCTTAGCTGGTTGTTATGAGCTCGCAGCTGGAGGCACTGCTGTTGGTACAGGTTTAAATACTAGAATTGGCTT
TGGCAGTGTCTTAGCTGGTTGT-----------------------------------------------------	miR-34a_microRNA	1	22
----------------------TATGAGCTCGCAGCTGGAGGCACTGCTGTTGGTACAGGTTTAAATACTAGAATTGGCTT	FH_mRNA	847	905
.((((((((((((((((...............)))))).))))))))))................................	(-23.3)

A12-64501_81_MIMAT0002819_MirBase_miR-193b_microRNA_1_22-A12-64501_81_ENSG00000103495_ENST00000322945_MAZ_mRNA_2250_2300
AACTGGCCCTCAAAGTCCCGCTAGGAGGGCCAGAGGCAGAGAAGAGATGGAGTCTTAGGGGCCAGGGTGAGCG
AACTGGCCCTCAAAGTCCCGCT---------------------------------------------------	miR-193b_microRNA	1	22
----------------------AGGAGGGCCAGAGGCAGAGAAGAGATGGAGTCTTAGGGGCCAGGGTGAGCG	MAZ_mRNA	2250	2300
..(((((((((.............)))))))))........................................	(-18.8)

A12-64848_81_MIMAT0000062_MirBase_let-7a_microRNA_1_22-A12-64848_81_ENSG00000153814_ENST00000283928_JAZF1_mRNA_3096_3143
TGAGGTAGTAGGTTGTATAGTTAAAATAAACTGCCTCTGACCCAAAAATAAA
TGAGGTAGTAGGTTGTATAGTT------------------------------	let-7a_microRNA	1	22
----------------------AAAATAAACTGCCTCTGACCCAAAAATAAA	JAZF1_mRNA	3096	3143
.((((((((..(((..........)))..))))))))...............	(-11.9)

A12-65039_80_MIMAT0003283_MirBase_miR-615-3p_microRNA_1_22-A12-65039_80_ENSG00000089597_ENST00000346178_GANAB_mRNA_3740_3799
TCCGAGCCTGGGTCTCCCTCTTCCTGAGGGTGGGGGGAGATGATCATGTGTGCTCGGGGTTGGCTGGAAGCCCTGGGTGGGG
TCCGAGCCTGGGTCTCCCTCTT-----------------------------------------------------	miR-615-3p_microRNA	1	22
----------------------CCTGAGGGTGGGGGGAGATGATCATGTGTGCTCGGGGTTGGCTGGAAGCCCTGGGTGGGG	GANAB_mRNA	3740	3799
(((((((.(((((((((((((..........))))))))))..))).....)))))))........................	(-25.3)

A12-65275_80_MIMAT0002174_MirBase_miR-484_microRNA_1_22-A12-65275_80_ENSG00000198695_ENST00000361681_MT-ND6_mRNA_424_480
TCAGGCTCAGTCCCCTCCCGATGCGGGGGCTTTGTATGATTATGGGCGTTGATTAGTAGTAGTTACTGGTTGAACATTG
TCAGGCTCAGTCCCCTCCCGAT-----------------------------------------------------	miR-484_microRNA	1	22
----------------------GCGGGGGCTTTGTATGATTATGGGCGTTGATTAGTAGTAGTTACTGGTTGAACATTG	MT-ND6_mRNA	424	480
(((.((..(((((((.........)))))))..)).)))........................................	(-15.9)

A12-65390_80_MIMAT0000092_MirBase_miR-92a_microRNA_1_22-A12-65390_80_ENSG00000173905_ENST00000470487_GOLIM4_mRNA_2377_2432
TATTGCACTTGTCCCGGCCTGTGAAGAAGCCGAGCAAGTGAGAGAAGAAAATTTGCCAGATGAAAATGAAGAGCAAAA
TATTGCACTTGTCCCGGCCTGT-----------------------------------------------------	miR-92a_microRNA	1	22
----------------------GAAGAAGCCGAGCAAGTGAGAGAAGAAAATTTGCCAGATGAAAATGAAGAGCAAAA	GOLIM4_mRNA	2377	2432
..((.(((((((..((((..........)))).)))))))...)).................................	(-14.3)

A12-65563_80_MIMAT0002819_MirBase_miR-193b_microRNA_1_22-A12-65563_80_ENSG00000115993_ENST00000332624_TRAK2_mRNA_3389_3437
AACTGGCCCTCAAAGTCCCGCTCAGAGGGAGAAAAGAAAGGTTTAATATACTCCTTCAGTTGAGTTTTCTT
AACTGGCCCTCAAAGTCCCGCT-------------------------------------------------	miR-193b_microRNA	1	22
----------------------CAGAGGGAGAAAAGAAAGGTTTAATATACTCCTTCAGTTGAGTTTTCTT	TRAK2_mRNA	3389	3437
(((((((((((.............)))))..........................))))))..........	(-9.7)

A12-66140_79_MIMAT0000081_MirBase_miR-25_microRNA_1_22-A12-66140_79_ENSG00000181163_ENST00000393820_NPM1_mRNA_1091_1150
CATTGCACTTGTCTCGGTCTGAAGTGAACCTTGCCCTTTGCTTTCTATTACTTGTGCATTTGCCTCACCTGACAATGTTTTA
CATTGCACTTGTCTCGGTCTGA-----------------------------------------------------	miR-25_microRNA	1	22
----------------------AGTGAACCTTGCCCTTTGCTTTCTATTACTTGTGCATTTGCCTCACCTGACAATGTTTTA	NPM1_mRNA	1091	1150
....(((.(((((..(((................................................))).))))))))....	(-8.8)

A12-67817_78_MIMAT0000092_MirBase_miR-92a_microRNA_1_22-A12-67817_78_ENSG00000136807_ENST00000373265_CDK9_mRNA_221_275
TATTGCACTTGTCCCGGCCTGTGAGGCCGGAAGTGGCCGTGGAGGCGGAAGTGGCGCGGCCGCGGAGGGGCCTGGAG
TATTGCACTTGTCCCGGCCTGT-----------------------------------------------------	miR-92a_microRNA	1	22
----------------------GAGGCCGGAAGTGGCCGTGGAGGCGGAAGTGGCGCGGCCGCGGAGGGGCCTGGAG	CDK9_mRNA	221	275
.....(((((...(((((((...))))))))))))..........................................	(-17.3)

A12-67824_78_MIMAT0005577_MirBase_miR-1226_microRNA_1_22-A12-67824_78_ENSG00000171223_ENST00000302754_JUNB_mRNA_32_75
TCACCAGCCCTGTGTTCCCTAGGAGCTGGGAGCTGGGGGAAACGACGCCAGGAAAGCTATCGCGCC
TCACCAGCCCTGTGTTCCCTAG--------------------------------------------	miR-1226_microRNA	1	22
----------------------GAGCTGGGAGCTGGGGGAAACGACGCCAGGAAAGCTATCGCGCC	JUNB_mRNA	32	75
((.(((((((((.((((.....)))))))).)))))..))..........................	(-16.5)

A12-67834_78_MIMAT0000092_MirBase_miR-92a_microRNA_1_22-A12-67834_78_ENSG00000125414_ENST00000397183_MYH2_mRNA_2922_2966
TATTGCACTTGTCCCGGCCTGTGCTGAGGATGAGGAAGAGATCAATGCTGAGCTGACAGCCAAGAAG
TATTGCACTTGTCCCGGCCTGT---------------------------------------------	miR-92a_microRNA	1	22
----------------------GCTGAGGATGAGGAAGAGATCAATGCTGAGCTGACAGCCAAGAAG	MYH2_mRNA	2922	2966
.......(((((((((((....)))).))))))).................................	(-13.2)

A12-68480_78_MIMAT0018001_MirBase_miR-3620_microRNA_1_22-A12-68480_78_ENSG00000177119_ENST00000320560_ANO6_mRNA_5364_5412
TCACCCTGCATCCCGCACCCAGAAGTTGTAGTGGAGATGCAGGGTCATTTCCCCATGCCATCCACAGTGTT
TCACCCTGCATCCCGCACCCAG-------------------------------------------------	miR-3620_microRNA	1	22
----------------------AAGTTGTAGTGGAGATGCAGGGTCATTTCCCCATGCCATCCACAGTGTT	ANO6_mRNA	5364	5412
..((((((((((((((..............)))).))))))))))..........................	(-23.2)

A12-69222_77_MIMAT0000461_MirBase_miR-195_microRNA_1_21-A12-69222_77_ENSG00000166197_ENST00000370007_NOLC1_mRNA_10_54
TAGCAGCACAGAAATATTGGCCGTGCTGCGTCGACAACGGTAGTGACGCGTATTGCCTGGAGGATG
TAGCAGCACAGAAATATTGGC---------------------------------------------	miR-195_microRNA	1	21
---------------------CGTGCTGCGTCGACAACGGTAGTGACGCGTATTGCCTGGAGGATG	NOLC1_mRNA	10	54
..(((((((.............))))))).....................................	(-14)

A12-69342_77_MIMAT0000418_MirBase_miR-23b_microRNA_1_21-A12-69342_77_ENSG00000198689_ENST00000370695_SLC9A6_mRNA_2258_2315
ATCACATTGCCAGGGATTACCTTATATGGCATAGAAAGAATATAAATATCCTGTACACGGCAGATTGTGAACAAACTAT
ATCACATTGCCAGGGATTACC-----------------------------------------------------	miR-23b_microRNA	1	21
---------------------TTATATGGCATAGAAAGAATATAAATATCCTGTACACGGCAGATTGTGAACAAACTAT	SLC9A6_mRNA	2258	2315
.((((((((((.(((((..............................)))))......)))))..))))).........	(-15.1)

A12-69725_77_MIMAT0000253_MirBase_miR-10a_microRNA_1_23-A12-69725_77_ENSG00000173812_ENST00000469257_EIF1_mRNA_381_447
TACCCTGTAGATCCGAATTTGTGTATGGAGAAGTAATTCAGCTACAGGGTGACCAACGCAAGAACATATGCCAGTTCCTCGTAGAGATTG
TACCCTGTAGATCCGAATTTGTG-----------------------------------------------------	miR-10a_microRNA	1	23
-----------------------TATGGAGAAGTAATTCAGCTACAGGGTGACCAACGCAAGAACATATGCCAGTTCCTCGTAGAGATTG	EIF1_mRNA	381	447
((((((((((....(((((...............)))))..)))))))))).......................................	(-17)

A12-70125_76_MIMAT0000226_MirBase_miR-196a_microRNA_1_22-A12-70125_76_ENSG00000037965_ENST00000040584_HOXC8_mRNA_1968_2065
TAGGTAGTTTCATGTTGTTGGGGTTTGTTGCTGCTTATTTCACTAAGAAAACCCAACAACTGAGACTGCCTAGCCCGCCGGTCCTGTGCGCTTTTATTGTGCTTCTAACCCCAGTAGAGT
TAGGTAGTTTCATGTTGTTGGG-----------------------------------------------------	miR-196a_microRNA	1	22
----------------------GTTTGTTGCTGCTTATTTCACTAAGAAAACCCAACAACTGAGACTGCCTAGCCCGCCGGTCCTGTGCGCTTTTATTGTGCTTCTAACCCCAGTAGAGT	HOXC8_mRNA	1968	2065
((((((((((((.(((((((((.............................)))))))))))))))))))))................................................	(-28.5)

A12-70410_76_MIMAT0003339_MirBase_miR-421_microRNA_1_23-A12-70410_76_ENSG00000159086_ENST00000331923_GCFC1_mRNA_1067_1109
ATCAACAGACATTAATTGGGCGCGAGGGGAGTGATGATGATGCTTTAGTAACTGGAGAACAGGATG
ATCAACAGACATTAATTGGGCGC-------------------------------------------	miR-421_microRNA	1	23
-----------------------GAGGGGAGTGATGATGATGCTTTAGTAACTGGAGAACAGGATG	GCFC1_mRNA	1067	1109
.((..(((..(((((...((((..................)))))))))..)))..))........	(-6.9)

A12-70689_76_MIMAT0000764_MirBase_miR-339-5p_microRNA_1_23-A12-70689_76_ENSG00000100077_ENST00000324198_ADRBK2_mRNA_781_833
TCCCTGTCCTCCAGGAGCTCACGATTGGACGAGGAGGATTCGGGGAAGTTTATGGTTGCAGGAAAGCAGACACTGG
TCCCTGTCCTCCAGGAGCTCACG-----------------------------------------------------	miR-339-5p_microRNA	1	23
-----------------------ATTGGACGAGGAGGATTCGGGGAAGTTTATGGTTGCAGGAAAGCAGACACTGG	ADRBK2_mRNA	781	833
((((((((((((....................))))))..))))))..............................	(-18.8)

A12-70757_76_MIMAT0003886_MirBase_miR-769-5p_microRNA_1_22-A12-70757_76_ENSG00000182217_ENST00000392932_HIST2H4B_mRNA_1_49
TGAGACCTCTGGGTTCTGAGCTATCGGGCTCCAGCGGTCATGTCCGGCAGAGGAAAGGGCGGAAAAGGCTT
TGAGACCTCTGGGTTCTGAGCT-------------------------------------------------	miR-769-5p_microRNA	1	22
----------------------ATCGGGCTCCAGCGGTCATGTCCGGCAGAGGAAAGGGCGGAAAAGGCTT	HIST2H4B_mRNA	1	49
...((((.(((((.(((((....))))).))))).))))................................	(-19.2)

A12-71157_76_MIMAT0000450_MirBase_miR-149_microRNA_1_23-A12-71157_76_ENSG00000089685_ENST00000301633_BIRC5_mRNA_305_365
TCTGGCTCCGTGTCTTCACTCCCAAGGAGCTGGAAGGCTGGGAGCCAGATGACGACCCCATTGGGCCGGGCACGGTGGCTTACG
TCTGGCTCCGTGTCTTCACTCCC-----------------------------------------------------	miR-149_microRNA	1	23
-----------------------AAGGAGCTGGAAGGCTGGGAGCCAGATGACGACCCCATTGGGCCGGGCACGGTGGCTTACG	BIRC5_mRNA	305	365
(((((((((..((((((.((((...))))...))))))..)))))))))...................................	(-29.6)

A12-73404_74_MIMAT0000081_MirBase_miR-25_microRNA_1_22-A12-73404_74_ENSG00000158435_ENST00000289382_C2orf29_mRNA_1763_1813
CATTGCACTTGTCTCGGTCTGAAAAACCCTGAGTGGATTGCTTGGTTTAATGCATATAAACAGTACTTTATCT
CATTGCACTTGTCTCGGTCTGA---------------------------------------------------	miR-25_microRNA	1	22
----------------------AAAACCCTGAGTGGATTGCTTGGTTTAATGCATATAAACAGTACTTTATCT	C2orf29_mRNA	1763	1813
((..(((.((..(((((...........)))))..)).))).)).............................	(-10.2)

A12-75227_73_MIMAT0000455_MirBase_miR-185_microRNA_1_22-A12-75227_73_ENSG00000129083_ENST00000439561_COPB1_mRNA_3242_3288
TGGAGAGAAAGGCAGTTCCTGAAGCCTTTCCCTTAAATCAAGATTGAGTTTAAAATTATAGTTTGTCTT
TGGAGAGAAAGGCAGTTCCTGA-----------------------------------------------	miR-185_microRNA	1	22
----------------------AGCCTTTCCCTTAAATCAAGATTGAGTTTAAAATTATAGTTTGTCTT	COPB1_mRNA	3242	3288
..(((.(((((((..........))))))).)))...................................	(-13.3)

A12-75378_73_MIMAT0000069_MirBase_miR-16_microRNA_1_22-A12-75378_73_ENSG00000253953_ENST00000519479_PCDHGB4_mRNA_1811_1855
TAGCAGCACGTAAATATTGGCGACCACGTGCTGCAGGCTAGCGAGCCCGGGCTCTTCAGCCTGGGGC
TAGCAGCACGTAAATATTGGCG---------------------------------------------	miR-16_microRNA	1	22
----------------------ACCACGTGCTGCAGGCTAGCGAGCCCGGGCTCTTCAGCCTGGGGC	PCDHGB4_mRNA	1811	1855
..(((((((((..............))))))))).................................	(-17.1)

A12-75747_72_MIMAT0000062_MirBase_let-7a_microRNA_1_22-A12-75747_72_ENSG00000176087_ENST00000323146_SLC35A4_mRNA_1495_1538
TGAGGTAGTAGGTTGTATAGTTTACTGCCTCTGCCTCCGGCACCGCCTCTCTGTGCGTCAGGGGTT
TGAGGTAGTAGGTTGTATAGTT--------------------------------------------	let-7a_microRNA	1	22
----------------------TACTGCCTCTGCCTCCGGCACCGCCTCTCTGTGCGTCAGGGGTT	SLC35A4_mRNA	1495	1538
.(((((((.((((.(((.....))).))))))))))).............................	(-16.3)

A12-75766_72_MIMAT0000450_MirBase_miR-149_microRNA_1_23-A12-75766_72_ENSG00000091039_ENST00000261183_OSBPL8_mRNA_2225_2274
TCTGGCTCCGTGTCTTCACTCCCCAATGACACTGGAGCTTGGTGGAACAGTCAATATTACATGTCAAAAAACT
TCTGGCTCCGTGTCTTCACTCCC--------------------------------------------------	miR-149_microRNA	1	23
-----------------------CAATGACACTGGAGCTTGGTGGAACAGTCAATATTACATGTCAAAAAACT	OSBPL8_mRNA	2225	2274
((.(((((((((((.............))))).)))))).))...............................	(-16.9)

A12-76506_72_MIMAT0000101_MirBase_miR-103_microRNA_1_23-A12-76506_72_ENSG00000163902_ENST00000296255_RPN1_mRNA_1258_1304
AGCAGCATTGTACAGGGCTATGAATTTGGCCGCCCTGTGATTGTTGCCTACAAGAAAAATCTGGTAGAAC
AGCAGCATTGTACAGGGCTATGA-----------------------------------------------	miR-103_microRNA	1	23
-----------------------ATTTGGCCGCCCTGTGATTGTTGCCTACAAGAAAAATCTGGTAGAAC	RPN1_mRNA	1258	1304
.((((((...((((((((.............))))))))..)))))).......................	(-22.7)

A12-78461_71_MIMAT0004950_MirBase_miR-877*_microRNA_1_21-A12-78461_71_ENSG00000176788_ENST00000322611_BASP1_mRNA_1145_1195
TCCTCTTCTCCCTCCTCCCAGAAGGGAGGGAGGGGGTGGGAGAATCCAAATAGTATTTTTGTGGGGAAATAT
TCCTCTTCTCCCTCCTCCCAG---------------------------------------------------	miR-877*_microRNA	1	21
---------------------AAGGGAGGGAGGGGGTGGGAGAATCCAAATAGTATTTTTGTGGGGAAATAT	BASP1_mRNA	1145	1195
((((...((((((((((((....)))))).)))))).))))...............................	(-25.6)

A12-79131_70_MIMAT0000081_MirBase_miR-25_microRNA_1_22-A12-79131_70_ENSG00000168028_ENST00000301821_RPSA_mRNA_207_268
CATTGCACTTGTCTCGGTCTGAAGATGGAACAGTACATCTATAAAAGGAAAAGTGATGGCATCTATATCATAAATCTCAAGAGG
CATTGCACTTGTCTCGGTCTGA-----------------------------------------------------	miR-25_microRNA	1	22
----------------------AGATGGAACAGTACATCTATAAAAGGAAAAGTGATGGCATCTATATCATAAATCTCAAGAGG	RPSA_mRNA	207	268
.....(((((.(((................................))).))))).............................	(-7.8)

A12-80753_69_MIMAT0003339_MirBase_miR-421_microRNA_1_23-A12-80753_69_ENSG00000158985_ENST00000505065_CDC42SE2_mRNA_1975_2024
ATCAACAGACATTAATTGGGCGCGATCATTTTTATTTGTTTGTTTGTTTGAAACTTCAGCAGAATAGATATCT
ATCAACAGACATTAATTGGGCGC--------------------------------------------------	miR-421_microRNA	1	23
-----------------------GATCATTTTTATTTGTTTGTTTGTTTGAAACTTCAGCAGAATAGATATCT	CDC42SE2_mRNA	1975	2024
...((((((((.(((.(((......)))...)))..)))))))).............................	(-9.9)

A12-81012_69_MIMAT0000081_MirBase_miR-25_microRNA_1_22-A12-81012_69_ENSG00000180071_ENST00000399703_ANKRD18A_mRNA_1615_1658
CATTGCACTTGTCTCGGTCTGAAGACTAGAAGCTGAAGTTGAATCCCTCCATTCTAGCCTGGCCAC
CATTGCACTTGTCTCGGTCTGA--------------------------------------------	miR-25_microRNA	1	22
----------------------AGACTAGAAGCTGAAGTTGAATCCCTCCATTCTAGCCTGGCCAC	ANKRD18A_mRNA	1615	1658
......((((((.(((((((..))))).)).))..))))...........................	(-7.5)

A12-81161_69_MIMAT0001343_MirBase_miR-425*_microRNA_1_22-A12-81161_69_ENSG00000124571_ENST00000265351_XPO5_mRNA_436_494
ATCGGGAATGTCGTGTCCGCCCCAAGTTTCGGTGGAACGGCATGTCTCGATTGGAGAAGGTGTATCTGAAGAACAGTGTCA
ATCGGGAATGTCGTGTCCGCCC-----------------------------------------------------	miR-425*_microRNA	1	22
----------------------CAAGTTTCGGTGGAACGGCATGTCTCGATTGGAGAAGGTGTATCTGAAGAACAGTGTCA	XPO5_mRNA	436	494
((((((((((((((.((((((.........))))))))))))).)))))))..............................	(-23.6)

A12-81316_69_MIMAT0004748_MirBase_miR-423-5p_microRNA_1_23-A12-81316_69_ENSG00000198242_ENST00000422514_RPL23A_mRNA_609_718
TGAGGGGCAGAGAGCGAGACTTTACAAGATGGCGCCGAAAGCGAAGAAGGAAGCTCCTGCCCCTCCTAAAGCTGAAGCCAAAGCGAAGGCTTTAAAGGCCAAGAAGGCAGTGTTGAAAGGTGTCCACAGCCAC
TGAGGGGCAGAGAGCGAGACTTT-----------------------------------------------------	miR-423-5p_microRNA	1	23
-----------------------ACAAGATGGCGCCGAAAGCGAAGAAGGAAGCTCCTGCCCCTCCTAAAGCTGAAGCCAAAGCGAAGGCTTTAAAGGCCAAGAAGGCAGTGTTGAAAGGTGTCCACAGCCAC	RPL23A_mRNA	609	718
.(((((((((.((((....((((......................))))...)))))))))))))....................................................................	(-25.8)

A12-81823_68_MIMAT0000450_MirBase_miR-149_microRNA_1_23-A12-81823_68_ENSG00000181163_ENST00000296930_NPM1_mRNA_649_705
TCTGGCTCCGTGTCTTCACTCCCAGTAGCTGTGGAGGAAGATGCAGAGTCAGAAGATGAAGAGGAGGAGGATGTGAAACT
TCTGGCTCCGTGTCTTCACTCCC-----------------------------------------------------	miR-149_microRNA	1	23
-----------------------AGTAGCTGTGGAGGAAGATGCAGAGTCAGAAGATGAAGAGGAGGAGGATGTGAAACT	NPM1_mRNA	649	705
((((((((.((((((((.((((..........)))))))))))).))))))))...........................	(-26.4)

A12-82348_68_MIMAT0002174_MirBase_miR-484_microRNA_1_22-A12-82348_68_ENSG00000146701_ENST00000315758_MDH2_mRNA_1096_1144
TCAGGCTCAGTCCCCTCCCGATGAAGACCCTGAAGTGAGCCGCTGTGACGGGTGGCCAGTTTCCTTAATTT
TCAGGCTCAGTCCCCTCCCGAT-------------------------------------------------	miR-484_microRNA	1	22
----------------------GAAGACCCTGAAGTGAGCCGCTGTGACGGGTGGCCAGTTTCCTTAATTT	MDH2_mRNA	1096	1144
...((((....(((.((.((.......................)).)).))).))))..............	(-12)

A12-83188_68_MIMAT0000069_MirBase_miR-16_microRNA_1_22-A12-83188_68_ENSG00000231555_ENST00000445736_HSPA1B_mRNA_686_767
TAGCAGCACGTAAATATTGGCGCCACCAAGGATGCGGGTGTGATCGCGGGGCTCAACGTGCTGCGGATCATCAACGAGCCCACGGCCGCCGCCATCGCCTACGG
TAGCAGCACGTAAATATTGGCG-----------------------------------------------------	miR-16_microRNA	1	22
----------------------CCACCAAGGATGCGGGTGTGATCGCGGGGCTCAACGTGCTGCGGATCATCAACGAGCCCACGGCCGCCGCCATCGCCTACGG	HSPA1B_mRNA	686	767
..(((((((((.....((.(((......................))).)).....)))))))))........................................	(-18.6)

A12-84321_67_MIMAT0000092_MirBase_miR-92a_microRNA_1_22-A12-84321_67_ENSG00000069667_ENST00000335670_RORA_mRNA_3201_3253
TATTGCACTTGTCCCGGCCTGTATTTGGCTTGTGTGTTCAGGTGAGAAATACTGAGTTGTTTTTGTTTAATTTCA
TATTGCACTTGTCCCGGCCTGT-----------------------------------------------------	miR-92a_microRNA	1	22
----------------------ATTTGGCTTGTGTGTTCAGGTGAGAAATACTGAGTTGTTTTTGTTTAATTTCA	RORA_mRNA	3201	3253
((((.((((((....((((.......))))........))))))...))))........................	(-12.1)

A12-84985_67_MIMAT0002819_MirBase_miR-193b_microRNA_1_22-A12-84985_67_ENSG00000176658_ENST00000318217_MYO1D_mRNA_4806_4857
AACTGGCCCTCAAAGTCCCGCTAAAGGCTGGAGGGCAGGAGGAGGGCCTGGGTTTGGGTTCTTTCCTCCCAGCC
AACTGGCCCTCAAAGTCCCGCT----------------------------------------------------	miR-193b_microRNA	1	22
----------------------AAAGGCTGGAGGGCAGGAGGAGGGCCTGGGTTTGGGTTCTTTCCTCCCAGCC	MYO1D_mRNA	4806	4857
(((((((((((....(((.(((...........))).))).)))))))..))))....................	(-21.3)

A12-85067_66_MIMAT0004950_MirBase_miR-877*_microRNA_1_21-A12-85067_66_ENSG00000160932_ENST00000429120_LY6E_mRNA_952_998
TCCTCTTCTCCCTCCTCCCAGTTGGGGAGGGAGGTGTGCCAGCAGCCTGGAGAGCCTCAGTCCCTGTA
TCCTCTTCTCCCTCCTCCCAG-----------------------------------------------	miR-877*_microRNA	1	21
---------------------TTGGGGAGGGAGGTGTGCCAGCAGCCTGGAGAGCCTCAGTCCCTGTA	LY6E_mRNA	952	998
..(((((((((((((((......)))))))))))..............))))................	(-19.5)

A12-85255_66_MIMAT0003283_MirBase_miR-615-3p_microRNA_1_22-A12-85255_66_ENSG00000163932_ENST00000394729_PRKCD_mRNA_1652_1710
TCCGAGCCTGGGTCTCCCTCTTAAAGGCCGCTTTGAACTCTACCGTGCCACGTTTTATGCCGCTGAGATAATGTGTGGACT
TCCGAGCCTGGGTCTCCCTCTT-----------------------------------------------------	miR-615-3p_microRNA	1	22
----------------------AAAGGCCGCTTTGAACTCTACCGTGCCACGTTTTATGCCGCTGAGATAATGTGTGGACT	PRKCD_mRNA	1652	1710
((((.((....(((((................................................)))))...)).))))..	(-9.7)

A12-85281_66_MIMAT0004679_MirBase_miR-296-3p_microRNA_1_22-A12-85281_66_ENSG00000132182_ENST00000254508_NUP210_mRNA_4630_4673
GAGGGTTGGGTGGAGGCTCTCCTCCACATCGACCCCAAGACGGGTGTGGCTGTGGCCCGGGCCGTG
GAGGGTTGGGTGGAGGCTCTCC--------------------------------------------	miR-296-3p_microRNA	1	22
----------------------TCCACATCGACCCCAAGACGGGTGTGGCTGTGGCCCGGGCCGTG	NUP210_mRNA	4630	4673
..((((((((((((........))))).)))))))...............................	(-16.4)

A12-85295_66_MIMAT0002174_MirBase_miR-484_microRNA_1_22-A12-85295_66_ENSG00000108406_ENST00000251241_DHX40_mRNA_3537_3594
TCAGGCTCAGTCCCCTCCCGATCTTGTGGGCAGGGACTGTGTCTTTTTTCATCTTTGTATCTTTCATGCACCTAGCATAG
TCAGGCTCAGTCCCCTCCCGAT-----------------------------------------------------	miR-484_microRNA	1	22
----------------------CTTGTGGGCAGGGACTGTGTCTTTTTTCATCTTTGTATCTTTCATGCACCTAGCATAG	DHX40_mRNA	3537	3594
..((((.(((((((..((((......))))..))))))).))))....................................	(-20.5)

A12-86258_66_MIMAT0004694_MirBase_miR-342-5p_microRNA_1_21-A12-86258_66_ENSG00000127616_ENST00000429416_SMARCA4_mRNA_1248_1304
AGGGGTGCTATCTGTGATTGAGAGCACCCCTCAGAAGCTGATTCCCCCGCAGCCAACGGGCCGCCCTTCCCCCGCGCC
AGGGGTGCTATCTGTGATTGA-----------------------------------------------------	miR-342-5p_microRNA	1	21
---------------------GAGCACCCCTCAGAAGCTGATTCCCCCGCAGCCAACGGGCCGCCCTTCCCCCGCGCC	SMARCA4_mRNA	1248	1304
(((((((((.............)))))))))...............................................	(-16.5)

A12-86722_65_MIMAT0000761_MirBase_miR-324-5p_microRNA_1_23-A12-86722_65_ENSG00000133226_ENST00000323848_SRRM1_mRNA_3454_3510
CGCATCCCCTAGGGCATTGGTGTTTTCCTGTTGCCTGTGGAGTCTCTGCTGAAATGAATCAGGATTCGAGCTCTAGGATG
CGCATCCCCTAGGGCATTGGTGT-----------------------------------------------------	miR-324-5p_microRNA	1	23
-----------------------TTTCCTGTTGCCTGTGGAGTCTCTGCTGAAATGAATCAGGATTCGAGCTCTAGGATG	SRRM1_mRNA	3454	3510
.......((((((((.((((.............................................))))))))))))...	(-13.7)

A12-87881_65_MIMAT0000756_MirBase_miR-326_microRNA_1_20-A12-87881_65_ENSG00000181220_ENST00000340622_ZNF746_mRNA_3507_3554
CCTCTGGGCCCTTCCTCCAGATAAAGGTGGGCCCAGATTTCTTGATTCGACCACAGTGCTGTTCCTAC
CCTCTGGGCCCTTCCTCCAG------------------------------------------------	miR-326_microRNA	1	20
--------------------ATAAAGGTGGGCCCAGATTTCTTGATTCGACCACAGTGCTGTTCCTAC	ZNF746_mRNA	3507	3554
..(((((((((..(((........))).)))))))))...............................	(-22)

A12-87916_65_MIMAT0003393_MirBase_miR-425_microRNA_1_23-A12-87916_65_ENSG00000099942_ENST00000354336_CRKL_mRNA_3147_3190
AATGACACGATCACTCCCGTTGAAGTGAACACAGCAGACCTAGAAATGTAGCAGCAGCCTACTGAGT
AATGACACGATCACTCCCGTTGA--------------------------------------------	miR-425_microRNA	1	23
-----------------------AGTGAACACAGCAGACCTAGAAATGTAGCAGCAGCCTACTGAGT	CRKL_mRNA	3147	3190
..........(((((........))))).......................................	(-5)

A12-89169_64_MIMAT0000086_MirBase_miR-29a_microRNA_1_22-A12-89169_64_ENSG00000031698_ENST00000234677_SARS_mRNA_85_133
TAGCACCATCTGAAATCGGTTAGATCTGGATTTGTTTCGGGTGGATAAAGGAGGGGACCCAGCCCTCATCC
TAGCACCATCTGAAATCGGTTA-------------------------------------------------	miR-29a_microRNA	1	22
----------------------GATCTGGATTTGTTTCGGGTGGATAAAGGAGGGGACCCAGCCCTCATCC	SARS_mRNA	85	133
.....(((((((((((.((((.......)))).)))))))))))...........................	(-15.9)

A12-89501_64_MIMAT0000081_MirBase_miR-25_microRNA_1_22-A12-89501_64_ENSG00000101856_ENST00000217971_PGRMC1_mRNA_1039_1097
CATTGCACTTGTCTCGGTCTGATGCACCAAGAGCAAAGGATCAACTTTTAGTCATGATGTTCTGTAAAGACAACAAATCCC
CATTGCACTTGTCTCGGTCTGA-----------------------------------------------------	miR-25_microRNA	1	22
----------------------TGCACCAAGAGCAAAGGATCAACTTTTAGTCATGATGTTCTGTAAAGACAACAAATCCC	PGRMC1_mRNA	1039	1097
..((((.((((................)))).)))).............................................	(-7.6)

A12-89889_64_MIMAT0000069_MirBase_miR-16_microRNA_1_22-A12-89889_64_ENSG00000141367_ENST00000269122_CLTC_mRNA_3129_3188
TAGCAGCACGTAAATATTGGCGATCCAGAATTGTGGGGCAGCGTGCTGCTGGAAAGCAATCCTTACAGGAGACCCCTAATTG
TAGCAGCACGTAAATATTGGCG-----------------------------------------------------	miR-16_microRNA	1	22
----------------------ATCCAGAATTGTGGGGCAGCGTGCTGCTGGAAAGCAATCCTTACAGGAGACCCCTAATTG	CLTC_mRNA	3129	3188
(((((((((((.(((.((((....)))).)))........)))))))))))...............................	(-19.2)

A12-89892_64_MIMAT0000093_MirBase_miR-93_microRNA_1_23-A12-89892_64_ENSG00000015133_ENST00000389857_CCDC88C_mRNA_3635_3692
CAAAGTGCTGTTCGTGCAGGTAGAGCGGCAATCGGCCGAGTACGAGGCCCTCATCCGCCAGCACAGCTGCCTAAAGACACT
CAAAGTGCTGTTCGTGCAGGTAG-----------------------------------------------------	miR-93_microRNA	1	23
-----------------------AGCGGCAATCGGCCGAGTACGAGGCCCTCATCCGCCAGCACAGCTGCCTAAAGACACT	CCDC88C_mRNA	3635	3692
....(((((((((((((.(((.............)))..)))))))............)))))).................	(-17.9)

A12-90750_63_MIMAT0000680_MirBase_miR-106b_microRNA_1_21-A12-90750_63_ENSG00000101276_ENST00000217254_C20orf54_mRNA_1332_1376
TAAAGTGCTGACAGTGCAGATGGGGTCCTCTCCGTGCTTGGGACCTGCTTTGGGGGCTACAACATG
TAAAGTGCTGACAGTGCAGAT---------------------------------------------	miR-106b_microRNA	1	21
---------------------GGGGTCCTCTCCGTGCTTGGGACCTGCTTTGGGGGCTACAACATG	C20orf54_mRNA	1332	1376
....(((((..(((.((((.........................)))).)))..))).))......	(-11.7)

A12-91397_63_MIMAT0004978_MirBase_miR-935_microRNA_1_23-A12-91397_63_ENSG00000077235_ENST00000356183_GTF3C1_mRNA_3683_3741
CCAGTTACCGCTTCCGCTACCGCCAGAAGCGGAAGCGGCTGAAGAAGGACCCTGGGAAGAAGATCAAGAGAAAGAAGAAAGG
CCAGTTACCGCTTCCGCTACCGC-----------------------------------------------------	miR-935_microRNA	1	23
-----------------------CAGAAGCGGAAGCGGCTGAAGAAGGACCCTGGGAAGAAGATCAAGAGAAAGAAGAAAGG	GTF3C1_mRNA	3683	3741
((((((((((((((((((.........))))))))))).))).........))))...........................	(-22.5)

A12-92131_63_MIMAT0000092_MirBase_miR-92a_microRNA_1_22-A12-92131_63_ENSG00000197603_ENST00000508244_C5orf42_mRNA_9753_9837
TATTGCACTTGTCCCGGCCTGTAACAGGTTTAAGGGACAGAAGCAATGAAAGAAGCAATGTGAATTTTCCATTTGCTTTCATATTATTACCTGGATTAGCCATTACC
TATTGCACTTGTCCCGGCCTGT-----------------------------------------------------	miR-92a_microRNA	1	22
----------------------AACAGGTTTAAGGGACAGAAGCAATGAAAGAAGCAATGTGAATTTTCCATTTGCTTTCATATTATTACCTGGATTAGCCATTACC	C5orf42_mRNA	9753	9837
((((((..((((((((((((((.)))))))...)))))))..))))))...........................................................	(-22.9)

A12-96086_61_MIMAT0000069_MirBase_miR-16_microRNA_1_22-A12-96086_61_ENSG00000117984_ENST00000236671_CTSD_mRNA_749_811
TAGCAGCACGTAAATATTGGCGATCTCCGTCAACAACGTGCTGCCCGTCTTCGACAACCTGATGCAGCAGAAGCTGGTGGACCAG
TAGCAGCACGTAAATATTGGCG-----------------------------------------------------	miR-16_microRNA	1	22
----------------------ATCTCCGTCAACAACGTGCTGCCCGTCTTCGACAACCTGATGCAGCAGAAGCTGGTGGACCAG	CTSD_mRNA	749	811
..(((((((((.....((((((.....))))))..))))))))).........................................	(-18.9)

A12-96459_60_MIMAT0003283_MirBase_miR-615-3p_microRNA_1_22-A12-96459_60_ENSG00000168209_ENST00000307365_DDIT4_mRNA_947_1005
TCCGAGCCTGGGTCTCCCTCTTTGAACTTTTGGGGTGGAGACTAGAGGCAGGAGCTGAGGGACTGATTCCTGTGGTTGGAA
TCCGAGCCTGGGTCTCCCTCTT-----------------------------------------------------	miR-615-3p_microRNA	1	22
----------------------TGAACTTTTGGGGTGGAGACTAGAGGCAGGAGCTGAGGGACTGATTCCTGTGGTTGGAA	DDIT4_mRNA	947	1005
(((..((((.(((((((((((..........)))).)))))))..)))).)))............................	(-24.8)

A12-96917_60_MIMAT0000081_MirBase_miR-25_microRNA_1_22-A12-96917_60_ENSG00000001629_ENST00000265742_ANKIB1_mRNA_331_393
CATTGCACTTGTCTCGGTCTGAAGAAGGAAAAAAGTGCCACTGCCTATCAGAAAAAACAAAACAAAACATGGGAAATACAACCAC
CATTGCACTTGTCTCGGTCTGA-----------------------------------------------------	miR-25_microRNA	1	22
----------------------AGAAGGAAAAAAGTGCCACTGCCTATCAGAAAAAACAAAACAAAACATGGGAAATACAACCAC	ANKIB1_mRNA	331	393
....((((((.(((...(((..))).)))...))))))...............................................	(-12.1)

A12-98163_60_MIMAT0002174_MirBase_miR-484_microRNA_1_22-A12-98163_60_ENSG00000133318_ENST00000339997_RTN3_mRNA_86_133
TCAGGCTCAGTCCCCTCCCGATAAAGGGACTTGAGCGAGCCAGTTGCCGGATTATTCTATTTCCCCTCCC
TCAGGCTCAGTCCCCTCCCGAT------------------------------------------------	miR-484_microRNA	1	22
----------------------AAAGGGACTTGAGCGAGCCAGTTGCCGGATTATTCTATTTCCCCTCCC	RTN3_mRNA	86	133
...(((((((((((...........)))))).....))))).............................	(-16.2)

A12-98412_59_MIMAT0000062_MirBase_let-7a_microRNA_1_22-A12-98412_59_ENSG00000099814_ENST00000414716_KIAA0284_mRNA_5516_5558
TGAGGTAGTAGGTTGTATAGTTTTGGGGCTGCCCTGTGGAGGCCTCCTGGGTATGGACCAGGGGC
TGAGGTAGTAGGTTGTATAGTT-------------------------------------------	let-7a_microRNA	1	22
----------------------TTGGGGCTGCCCTGTGGAGGCCTCCTGGGTATGGACCAGGGGC	KIAA0284_mRNA	5516	5558
.(((((.(((((..((...........))...)))))....)))))...................	(-9.7)

A12-98970_59_MIMAT0000760_MirBase_miR-331-3p_microRNA_1_21-A12-98970_59_ENSG00000103549_ENST00000324685_RNF40_mRNA_2870_2912
GCCCCTGGGCCTATCCTAGAAAAGAGGGCTCAGGAGGACATCTCACGGCTGCGGCGCAAGCTGG
GCCCCTGGGCCTATCCTAGAA-------------------------------------------	miR-331-3p_microRNA	1	21
---------------------AAGAGGGCTCAGGAGGACATCTCACGGCTGCGGCGCAAGCTGG	RNF40_mRNA	2870	2912
.(((((((((((.............))))))))).))...........................	(-18.4)

A12-99254_59_MIMAT0000254_MirBase_miR-10b_microRNA_1_23-A12-99254_59_ENSG00000198374_ENST00000357320_HIST1H2AL_mRNA_104_157
TACCCTGTAGAACCGAATTTGTGCGGGACGCGGCAAGCAGGGAGGCAAAGCTCGCGCCAAAGCCAAGACCCGCTCTT
TACCCTGTAGAACCGAATTTGTG-----------------------------------------------------	miR-10b_microRNA	1	23
-----------------------CGGGACGCGGCAAGCAGGGAGGCAAAGCTCGCGCCAAAGCCAAGACCCGCTCTT	HIST1H2AL_mRNA	104	157
..((((((....(((..(((.....)))..)))...))))))...................................	(-11.8)

A12-99287_59_MIMAT0000761_MirBase_miR-324-5p_microRNA_1_23-A12-99287_59_ENSG00000123416_ENST00000336023_TUBA1B_mRNA_992_1049
CGCATCCCCTAGGGCATTGGTGTCAACCTGGTGCCCTACCCCCGCATCCACTTCCCTCTGGCCACATATGCCCCTGTCATC
CGCATCCCCTAGGGCATTGGTGT-----------------------------------------------------	miR-324-5p_microRNA	1	23
-----------------------CAACCTGGTGCCCTACCCCCGCATCCACTTCCCTCTGGCCACATATGCCCCTGTCATC	TUBA1B_mRNA	992	1049
.((......(((((((((((.((..))))))))))))).....))....................................	(-15.8)

A12-101415_58_MIMAT0002876_MirBase_miR-505_microRNA_1_22-A12-101415_58_ENSG00000089157_ENST00000228306_RPLP0_mRNA_800_856
CGTCAACACTTGCTGGTTTCCTTCATCCAGCAGGTGTTCGACAATGGCAGCATCTACAACCCTGAAGTGCTTGATATCA
CGTCAACACTTGCTGGTTTCCT-----------------------------------------------------	miR-505_microRNA	1	22
----------------------TCATCCAGCAGGTGTTCGACAATGGCAGCATCTACAACCCTGAAGTGCTTGATATCA	RPLP0_mRNA	800	856
.(((((((((((((((..........)))))))))))).))).....................................	(-21.8)

A12-101447_58_MIMAT0005794_MirBase_miR-1296_microRNA_1_22-A12-101447_58_ENSG00000115844_ENST00000234198_DLX2_mRNA_1015_1059
TTAGGGCCCTGGCTCCATCTCCCGGAGCAGCACCCTGGGGCCAGCGCTTCTCCACCTTGTGCTTCGC
TTAGGGCCCTGGCTCCATCTCC---------------------------------------------	miR-1296_microRNA	1	22
----------------------CGGAGCAGCACCCTGGGGCCAGCGCTTCTCCACCTTGTGCTTCGC	DLX2_mRNA	1015	1059
...((((.(((((((((.((((.))))........))))))))).))))..................	(-20.8)

A12-101761_58_MIMAT0002174_MirBase_miR-484_microRNA_1_22-A12-101761_58_ENSG00000118705_ENST00000237530_RPN2_mRNA_966_1013
TCAGGCTCAGTCCCCTCCCGATATGGATCATGTGGGGACTGAGCCATCCATTAAGGAGGATCAGGTCATC
TCAGGCTCAGTCCCCTCCCGAT------------------------------------------------	miR-484_microRNA	1	22
----------------------ATGGATCATGTGGGGACTGAGCCATCCATTAAGGAGGATCAGGTCATC	RPN2_mRNA	966	1013
...((((((((((((....(((....)))....)))))))))))).........................	(-26.3)

A12-102141_58_MIMAT0005825_MirBase_miR-1180_microRNA_1_22-A12-102141_58_ENSG00000006114_ENST00000346661_SYNRG_mRNA_3823_3870
TTTCCGGCTCGCGTGGGTGTGTAGAAGAGAAGCCTGCAGAAGAACATCCTAAAAAAGCATTCAACTCAGA
TTTCCGGCTCGCGTGGGTGTGT------------------------------------------------	miR-1180_microRNA	1	22
----------------------AGAAGAGAAGCCTGCAGAAGAACATCCTAAAAAAGCATTCAACTCAGA	SYNRG_mRNA	3823	3870
......(((.....((((((.......................))))))......)))............	(-9.7)

A12-103452_57_MIMAT0000067_MirBase_let-7f_microRNA_1_22-A12-103452_57_ENSG00000124562_ENST00000244520_SNRPC_mRNA_450_502
TGAGGTAGTAGATTGTATAGTTAATGATGGGCCCTCCTCCTCCTGGGATGATGCCAGTGGGACCTGCTCCTGGAA
TGAGGTAGTAGATTGTATAGTT-----------------------------------------------------	let-7f_microRNA	1	22
----------------------AATGATGGGCCCTCCTCCTCCTGGGATGATGCCAGTGGGACCTGCTCCTGGAA	SNRPC_mRNA	450	502
..(((.(((((.((.(((......................................))).)).))))))))....	(-9)

A12-103776_57_MIMAT0000092_MirBase_miR-92a_microRNA_1_22-A12-103776_57_ENSG00000067704_ENST00000302637_IARS2_mRNA_272_334
TATTGCACTTGTCCCGGCCTGTCCGAACTCGAATAGTGGCAGATACCGGGACACGGTGCTGCTGCCGCAGACGAGCTTCCCCATG
TATTGCACTTGTCCCGGCCTGT-----------------------------------------------------	miR-92a_microRNA	1	22
----------------------CCGAACTCGAATAGTGGCAGATACCGGGACACGGTGCTGCTGCCGCAGACGAGCTTCCCCATG	IARS2_mRNA	272	334
....(((((((((((((.((((................))))...)))))))).)))))..........................	(-23.1)

A12-103822_57_MIMAT0000081_MirBase_miR-25_microRNA_1_22-A12-103822_57_ENSG00000118007_ENST00000383202_STAG1_mRNA_5692_5749
CATTGCACTTGTCTCGGTCTGATGAAGGTGCAGGAATGACTGGACTGTCCACCCCAGCCCTGCCTGCCTGTGGTTTTGGC
CATTGCACTTGTCTCGGTCTGA-----------------------------------------------------	miR-25_microRNA	1	22
----------------------TGAAGGTGCAGGAATGACTGGACTGTCCACCCCAGCCCTGCCTGCCTGTGGTTTTGGC	STAG1_mRNA	5692	5749
...((.((..(((.(((((..................)))))))).)).)).............................	(-11.4)

A12-104946_56_MIMAT0004945_MirBase_miR-744_microRNA_1_22-A12-104946_56_ENSG00000115053_ENST00000322723_NCL_mRNA_775_824
TGCGGGGCTAGGGCTAACAGCAAGCTGCTGCCCCTGCCTCAGAGGATGAGGACGATGAGGATGACGAAGATG
TGCGGGGCTAGGGCTAACAGCA--------------------------------------------------	miR-744_microRNA	1	22
----------------------AGCTGCTGCCCCTGCCTCAGAGGATGAGGACGATGAGGATGACGAAGATG	NCL_mRNA	775	824
...(((((..((((...((((..))))..))))..)))))................................	(-23)

A12-105151_56_MIMAT0000092_MirBase_miR-92a_microRNA_1_22-A12-105151_56_ENSG00000184916_ENST00000331782_JAG2_mRNA_840_891
TATTGCACTTGTCCCGGCCTGTGTGGAGGCCTGGGACTGGGACAACGATACCACCCCGAATGAGGAGCTGCTGA
TATTGCACTTGTCCCGGCCTGT----------------------------------------------------	miR-92a_microRNA	1	22
----------------------GTGGAGGCCTGGGACTGGGACAACGATACCACCCCGAATGAGGAGCTGCTGA	JAG2_mRNA	840	891
..(((..((.((((((((((......))))).))))).))..))).............................	(-20.1)

A12-107037_55_MIMAT0005941_MirBase_miR-1284_microRNA_1_22-A12-107037_55_ENSG00000130723_ENST00000357304_BAT2L_mRNA_5045_5090
TCTATACAGACCCTGGCTTTTCTTTAAGAGCAGCCAGGGAGATAGTGGCGTTGACTTGAGTGCCGAGT
TCTATACAGACCCTGGCTTTTC----------------------------------------------	miR-1284_microRNA	1	22
----------------------TTTAAGAGCAGCCAGGGAGATAGTGGCGTTGACTTGAGTGCCGAGT	BAT2L_mRNA	5045	5090
..........((((((((.(((.....))).)))))))).............................	(-17)

A12-107372_55_MIMAT0000089_MirBase_miR-31_microRNA_1_21-A12-107372_55_ENSG00000196182_ENST00000373129_STK40_mRNA_2851_2904
AGGCAAGATGCTGGCATAGCTTTGAAGTGGATGCCCGTCTTGCCAGAAATGCTGTTCTCACCAGAATGCCCCCTC
AGGCAAGATGCTGGCATAGCT-----------------------------------------------------	miR-31_microRNA	1	21
---------------------TTGAAGTGGATGCCCGTCTTGCCAGAAATGCTGTTCTCACCAGAATGCCCCCTC	STK40_mRNA	2851	2904
.(((((((((..(((((.(((....)))..))))))))))))))...............................	(-22)

A12-110896_54_MIMAT0000761_MirBase_miR-324-5p_microRNA_1_23-A12-110896_54_ENSG00000183072_ENST00000329198_NKX2-5_mRNA_961_1008
CGCATCCCCTAGGGCATTGGTGTATGCCTAGGGGACTCGGCGCCCTACGCGCCTGCCTACGGCGTGGGCCT
CGCATCCCCTAGGGCATTGGTGT------------------------------------------------	miR-324-5p_microRNA	1	23
-----------------------ATGCCTAGGGGACTCGGCGCCCTACGCGCCTGCCTACGGCGTGGGCCT	NKX2-5_mRNA	961	1008
(((.(((((((.(((((......))))))))))))....))).............................	(-19.9)

A12-111299_54_MIMAT0000279_MirBase_miR-222_microRNA_1_21-A12-111299_54_ENSG00000112159_ENST00000369393_MDN1_mRNA_8982_9024
AGCTACATCTGGCTACTGGGTAGAAGATGCAGCAAAAATCAACAACCCCAGATAAATGAGGAGA
AGCTACATCTGGCTACTGGGT-------------------------------------------	miR-222_microRNA	1	21
---------------------AGAAGATGCAGCAAAAATCAACAACCCCAGATAAATGAGGAGA	MDN1_mRNA	8982	9024
.(((.(((((..((.......)).))))).)))...............................	(-10.7)

A12-114222_53_MIMAT0000092_MirBase_miR-92a_microRNA_1_22-A12-114222_53_ENSG00000144136_ENST00000272542_SLC20A1_mRNA_1845_1898
TATTGCACTTGTCCCGGCCTGTAAAGAAGGTGAACAGAAGGGCGAAGAAATGGAGAAGCTGACATGGCCTAATGCA
TATTGCACTTGTCCCGGCCTGT-----------------------------------------------------	miR-92a_microRNA	1	22
----------------------AAAGAAGGTGAACAGAAGGGCGAAGAAATGGAGAAGCTGACATGGCCTAATGCA	SLC20A1_mRNA	1845	1898
...(((((((.(((..((((...................))))........))).))).)).))............	(-9.5)

A12-114455_52_MIMAT0004945_MirBase_miR-744_microRNA_1_22-A12-114455_52_ENSG00000168036_ENST00000349496_CTNNB1_mRNA_1809_1866
TGCGGGGCTAGGGCTAACAGCACTGTTGGATTGATTCGAAATCTTGCCCTTTGTCCCGCAAATCATGCACCTTTGCGTGA
TGCGGGGCTAGGGCTAACAGCA-----------------------------------------------------	miR-744_microRNA	1	22
----------------------CTGTTGGATTGATTCGAAATCTTGCCCTTTGTCCCGCAAATCATGCACCTTTGCGTGA	CTNNB1_mRNA	1809	1866
((((((((.(((((((((((..)))))).................)))))..))))))))....................	(-24.8)

A12-114678_52_MIMAT0005577_MirBase_miR-1226_microRNA_1_22-A12-114678_52_ENSG00000151835_ENST00000382298_SACS_mRNA_1544_1601
TCACCAGCCCTGTGTTCCCTAGTATGTCCGAGAGGCTGACGGAACAGAGAAACTGGTGTTTAGAGTGACTTCGAGTGAGA
TCACCAGCCCTGTGTTCCCTAG-----------------------------------------------------	miR-1226_microRNA	1	22
----------------------TATGTCCGAGAGGCTGACGGAACAGAGAAACTGGTGTTTAGAGTGACTTCGAGTGAGA	SACS_mRNA	1544	1601
.((((((..((.((((((......................)))))).))...))))))......................	(-16.3)

A12-115894_52_MIMAT0000243_MirBase_miR-148a_microRNA_1_22-A12-115894_52_ENSG00000076201_ENST00000265562_PTPN23_mRNA_215_257
TCAGTGCACTACAGAACTTTGTGAAGCTGGAGTTGCTCAGACAGAATGCTGTCCGTGTCCCACGA
TCAGTGCACTACAGAACTTTGT-------------------------------------------	miR-148a_microRNA	1	22
----------------------GAAGCTGGAGTTGCTCAGACAGAATGCTGTCCGTGTCCCACGA	PTPN23_mRNA	215	257
.....((((.((((...(((((..................)))))...))))..)))).......	(-9.2)

A12-116362_52_MIMAT0000762_MirBase_miR-324-3p_microRNA_1_20-A12-116362_52_ENSG00000147403_ENST00000424325_RPL10_mRNA_136_194
ACTGCCCCAGGTGCTGCTGGGCATTTTTGACCTGGGGCGGAAAAAGGCAAAAGTGGATGAGTTTCCGCTTTGTGGCCAC
ACTGCCCCAGGTGCTGCTGG-----------------------------------------------------	miR-324-3p_microRNA	1	20
--------------------GCATTTTTGACCTGGGGCGGAAAAAGGCAAAAGTGGATGAGTTTCCGCTTTGTGGCCAC	RPL10_mRNA	136	194
.(((((((((((..(((...)))......))))))))))).......................................	(-22.4)

A12-117087_51_MIMAT0000066_MirBase_let-7e_microRNA_1_22-A12-117087_51_ENSG00000196689_ENST00000425167_TRPV1_mRNA_3005_3047
TGAGGTAGGAGGTTGTATAGTTAATTCTCCTGCCTCGGCTTCCCAAGTAGCTGGGATTACAGGCA
TGAGGTAGGAGGTTGTATAGTT-------------------------------------------	let-7e_microRNA	1	22
----------------------AATTCTCCTGCCTCGGCTTCCCAAGTAGCTGGGATTACAGGCA	TRPV1_mRNA	3005	3047
((((((((((((.............))))))))))))............................	(-18.5)

A12-117275_51_MIMAT0000092_MirBase_miR-92a_microRNA_1_22-A12-117275_51_ENSG00000137285_ENST00000259818_TUBB2B_mRNA_489_537
TATTGCACTTGTCCCGGCCTGTTAACTGGGCCAAGGGCCACTACACAGAGGGAGCCGAGCTGGTCGACTCG
TATTGCACTTGTCCCGGCCTGT-------------------------------------------------	miR-92a_microRNA	1	22
----------------------TAACTGGGCCAAGGGCCACTACACAGAGGGAGCCGAGCTGGTCGACTCG	TUBB2B_mRNA	489	537
.....(((((((((((((((..............)))))..........))))..)))).)).........	(-13.4)

A12-119084_51_MIMAT0001341_MirBase_miR-424_microRNA_1_22-A12-119084_51_ENSG00000188186_ENST00000341942_C7orf59_mRNA_432_486
CAGCAGCAATTCATGTTTTGAAACCTGTCGGTCTTGGCTTGCTGCTAGAACTAGGGCCTTCTGCTCGCCCACCTCCC
CAGCAGCAATTCATGTTTTGAA-----------------------------------------------------	miR-424_microRNA	1	22
----------------------ACCTGTCGGTCTTGGCTTGCTGCTAGAACTAGGGCCTTCTGCTCGCCCACCTCCC	C7orf59_mRNA	432	486
.((((((((.(((....((((......))))...))).))))))))...............................	(-17.2)

A12-119253_51_MIMAT0000752_MirBase_miR-328_microRNA_1_22-A12-119253_51_ENSG00000188987_ENST00000340756_HIST1H4D_mRNA_1_61
CTGGCCCTCTCTGCCCTTCCGTATGTCTGGCCGCGGTAAGGGCGGAAAGGGTCTAGGTAAGGGTGGCGCCAAGCGTCACCGTA
CTGGCCCTCTCTGCCCTTCCGT-----------------------------------------------------	miR-328_microRNA	1	22
----------------------ATGTCTGGCCGCGGTAAGGGCGGAAAGGGTCTAGGTAAGGGTGGCGCCAAGCGTCACCGTA	HIST1H4D_mRNA	1	61
((((((((.(((((((((((((..........)))).))))))))).)))).))))...........................	(-30.6)

A12-119704_50_MIMAT0000450_MirBase_miR-149_microRNA_1_23-A12-119704_50_ENSG00000184445_ENST00000333479_KNTC1_mRNA_6482_6539
TCTGGCTCCGTGTCTTCACTCCCCAATTGGAAGAGCATATGAACACGGGCCAGCTAGCAGGATTTTCACATCAAATTAGAA
TCTGGCTCCGTGTCTTCACTCCC-----------------------------------------------------	miR-149_microRNA	1	23
-----------------------CAATTGGAAGAGCATATGAACACGGGCCAGCTAGCAGGATTTTCACATCAAATTAGAA	KNTC1_mRNA	6482	6539
.(((((.((((((..(((.....................))))))))))))))............................	(-17.9)

A12-119808_50_MIMAT0003283_MirBase_miR-615-3p_microRNA_1_22-A12-119808_50_ENSG00000011132_ENST00000316757_APBA3_mRNA_223_280
TCCGAGCCTGGGTCTCCCTCTTATGGACTTGGAGGGGCCCAGGGACATTCTTGTGCCTTCGGAGGACCTCACCCCTGACA
TCCGAGCCTGGGTCTCCCTCTT-----------------------------------------------------	miR-615-3p_microRNA	1	22
----------------------ATGGACTTGGAGGGGCCCAGGGACATTCTTGTGCCTTCGGAGGACCTCACCCCTGACA	APBA3_mRNA	223	280
(((((((((((((..((((((.........)))))))))))))..............)))))).................	(-24.6)

A12-120723_50_MIMAT0005584_MirBase_miR-1229_microRNA_1_23-A12-120723_50_ENSG00000170144_ENST00000392524_HNRNPA3_mRNA_1275_1330
CTCTCACCACTGCCCTCCCACAGGAAAGGGGGCAGTTTTGGTGGAAGAAGCTCGGGCAGTCCCTATGGTGGTGGTTATG
CTCTCACCACTGCCCTCCCACAG-----------------------------------------------------	miR-1229_microRNA	1	23
-----------------------GAAAGGGGGCAGTTTTGGTGGAAGAAGCTCGGGCAGTCCCTATGGTGGTGGTTATG	HNRNPA3_mRNA	1275	1330
((.((((((((((((((..........)))))))))...))))).))................................	(-21.7)

A12-121013_50_MIMAT0000081_MirBase_miR-25_microRNA_1_22-A12-121013_50_ENSG00000075420_ENST00000336824_FNDC3B_mRNA_5932_5980
CATTGCACTTGTCTCGGTCTGATCCATGCAGGTGTTTTGGGGAGAGGTATTTTTTAAGCAATGAAAATTCA
CATTGCACTTGTCTCGGTCTGA-------------------------------------------------	miR-25_microRNA	1	22
----------------------TCCATGCAGGTGTTTTGGGGAGAGGTATTTTTTAAGCAATGAAAATTCA	FNDC3B_mRNA	5932	5980
((((((((((.((((((.((..........))....))))))..)))).........))))))........	(-11.6)

A12-121015_50_MIMAT0000081_MirBase_miR-25_microRNA_1_22-A12-121015_50_ENSG00000182934_ENST00000332118_SRPR_mRNA_2860_2920
CATTGCACTTGTCTCGGTCTGAACAGATGTGCTATTAGTGCAATAAGGTGAAGGCTGTCTGCCCAGAGAAATAAGTAATTTAT
CATTGCACTTGTCTCGGTCTGA-----------------------------------------------------	miR-25_microRNA	1	22
----------------------ACAGATGTGCTATTAGTGCAATAAGGTGAAGGCTGTCTGCCCAGAGAAATAAGTAATTTAT	SRPR_mRNA	2860	2920
.((((((((.((....(((((..)))))..))....)))))))).......................................	(-14)

A12-121531_50_MIMAT0003887_MirBase_miR-769-3p_microRNA_1_23-A12-121531_50_ENSG00000164902_ENST00000297540_PHAX_mRNA_1176_1219
CTGGGATCTCCGGGGTCTTGGTTAGGAAGGAATCTCAAGAGCATACAAAAGATCTAGACAAGGAACT
CTGGGATCTCCGGGGTCTTGGTT--------------------------------------------	miR-769-3p_microRNA	1	23
-----------------------AGGAAGGAATCTCAAGAGCATACAAAAGATCTAGACAAGGAACT	PHAX_mRNA	1176	1219
.((((((.(((....((((....)))).)))))))))..............................	(-11.4)

A12-122206_49_MIMAT0000275_MirBase_miR-218_microRNA_1_21-A12-122206_49_ENSG00000196262_ENST00000468812_PPIA_mRNA_397_453
TTGTGCTTGATCTAACCATGTAAGACTGAGTGGTTGGATGGCAAGCATGTGGTGTTTGGCAAAGTGAAAGAAGGCATG
TTGTGCTTGATCTAACCATGT-----------------------------------------------------	miR-218_microRNA	1	21
---------------------AAGACTGAGTGGTTGGATGGCAAGCATGTGGTGTTTGGCAAAGTGAAAGAAGGCATG	PPIA_mRNA	397	453
..(((((((((((((((((..........))))))))))..)))))))..............................	(-20.8)

A12-122412_49_MIMAT0004945_MirBase_miR-744_microRNA_1_22-A12-122412_49_ENSG00000116649_ENST00000376957_SRM_mRNA_960_1003
TGCGGGGCTAGGGCTAACAGCATGCCCGCAAGGCCCTGAATGATGTGAGCTGAGCCCAGGCGCCAC
TGCGGGGCTAGGGCTAACAGCA--------------------------------------------	miR-744_microRNA	1	22
----------------------TGCCCGCAAGGCCCTGAATGATGTGAGCTGAGCCCAGGCGCCAC	SRM_mRNA	960	1003
...((.(((.(((((..((((...........................))))))))).))).))..	(-21.1)

A12-125578_48_MIMAT0003283_MirBase_miR-615-3p_microRNA_1_22-A12-125578_48_ENSG00000131795_ENST00000330165_RBM8A_mRNA_430_518
TCCGAGCCTGGGTCTCCCTCTTTATGAAACATACAAGGAAGCCCAGGCTGCTATGGAGGGACTCAATGGCCAGGATTTGATGGGACAGCCCATCAGCGTTGACTGGTGTTT
TCCGAGCCTGGGTCTCCCTCTT-----------------------------------------------------	miR-615-3p_microRNA	1	22
----------------------TATGAAACATACAAGGAAGCCCAGGCTGCTATGGAGGGACTCAATGGCCAGGATTTGATGGGACAGCCCATCAGCGTTGACTGGTGTTT	RBM8A_mRNA	430	518
(((((((((((((.(((...................))).)))))))))....))))......................................................	(-23.7)

A12-126164_48_MIMAT0000761_MirBase_miR-324-5p_microRNA_1_23-A12-126164_48_ENSG00000026950_ENST00000289361_BTN3A1_mRNA_1145_1195
CGCATCCCCTAGGGCATTGGTGTGCTGCTGCTTCTTGGGGGAGCCGGTTACTTCCTGTGGCAACAGCAGGAGGA
CGCATCCCCTAGGGCATTGGTGT---------------------------------------------------	miR-324-5p_microRNA	1	23
-----------------------GCTGCTGCTTCTTGGGGGAGCCGGTTACTTCCTGTGGCAACAGCAGGAGGA	BTN3A1_mRNA	1145	1195
.((.((((((((((((.((((..)))).))))..))))))))))..............................	(-21)

A12-126189_48_MIMAT0004950_MirBase_miR-877*_microRNA_1_21-A12-126189_48_ENSG00000188735_ENST00000449592_TMEM120B_mRNA_876_927
TCCTCTTCTCCCTCCTCCCAGGCGGGCCCTGGGGGAGAGGAACCACCTGGATCTCACAGTGGAAGGGTTCCAG
TCCTCTTCTCCCTCCTCCCAG----------------------------------------------------	miR-877*_microRNA	1	21
---------------------GCGGGCCCTGGGGGAGAGGAACCACCTGGATCTCACAGTGGAAGGGTTCCAG	TMEM120B_mRNA	876	927
...(((((((((((..(((....)))....)))))))))))................................	(-21.4)

A12-126853_48_MIMAT0000081_MirBase_miR-25_microRNA_1_22-A12-126853_48_ENSG00000167978_ENST00000301740_SRRM2_mRNA_5192_5241
CATTGCACTTGTCTCGGTCTGAAACCCAGTGCATCCCCTCAGGAAAGAAGTGAGTCAGACTCTTCTCCAGAT
CATTGCACTTGTCTCGGTCTGA--------------------------------------------------	miR-25_microRNA	1	22
----------------------AACCCAGTGCATCCCCTCAGGAAAGAAGTGAGTCAGACTCTTCTCCAGAT	SRRM2_mRNA	5192	5241
..(((.((((((.((..(((((................)))))...)).)))))))))..............	(-9.8)

A12-127013_48_MIMAT0000081_MirBase_miR-25_microRNA_1_22-A12-127013_48_ENSG00000104371_ENST00000220812_DKK4_mRNA_499_541
CATTGCACTTGTCTCGGTCTGATGATGAGCAAGATGGCACACATGCAGAAGGAACAACTGGGCAC
CATTGCACTTGTCTCGGTCTGA-------------------------------------------	miR-25_microRNA	1	22
----------------------TGATGAGCAAGATGGCACACATGCAGAAGGAACAACTGGGCAC	DKK4_mRNA	499	541
...(((..((((.((..((((........................)))).)).))))....))).	(-11.2)

A12-128631_47_MIMAT0000253_MirBase_miR-10a_microRNA_1_23-A12-128631_47_ENSG00000139636_ENST00000267102_LMBR1L_mRNA_666_716
TACCCTGTAGATCCGAATTTGTGTCATCCATGGCCTCTGGAACCTTGTTTTTCTCTTCTCCAACCTGTCCCTCA
TACCCTGTAGATCCGAATTTGTG---------------------------------------------------	miR-10a_microRNA	1	23
-----------------------TCATCCATGGCCTCTGGAACCTTGTTTTTCTCTTCTCCAACCTGTCCCTCA	LMBR1L_mRNA	666	716
...........((((......................)))).................................	(-4.4)

A12-129675_47_MIMAT0003218_MirBase_miR-92b_microRNA_1_22-A12-129675_47_ENSG00000126461_ENST00000360565_SCAF1_mRNA_165_212
TATTGCACTCGTCCCGGCCTCCCGGGGGAGGATCGGGGCGATGGTCCGCCAGACAGAGACCCCACGCTTT
TATTGCACTCGTCCCGGCCTCC------------------------------------------------	miR-92b_microRNA	1	22
----------------------CGGGGGAGGATCGGGGCGATGGTCCGCCAGACAGAGACCCCACGCTTT	SCAF1_mRNA	165	212
....((..((((((((((((((....))))).)))))))))..)).........................	(-22.5)

A12-131886_46_MIMAT0000253_MirBase_miR-10a_microRNA_1_23-A12-131886_46_ENSG00000146729_ENST00000322090_GBAS_mRNA_470_512
TACCCTGTAGATCCGAATTTGTGTAAGGAATTTTTGGAATTTCGTAAGGCAAGAAGTGACATGCTT
TACCCTGTAGATCCGAATTTGTG-------------------------------------------	miR-10a_microRNA	1	23
-----------------------TAAGGAATTTTTGGAATTTCGTAAGGCAAGAAGTGACATGCTT	GBAS_mRNA	470	512
...(((...((((((((...............))))))...))...))).................	(-8.4)

A12-133320_46_MIMAT0003283_MirBase_miR-615-3p_microRNA_1_22-A12-133320_46_ENSG00000150768_ENST00000280346_DLAT_mRNA_701_745
TCCGAGCCTGGGTCTCCCTCTTATGGGCGGGACTCGAGGCTCGGTGGACGGCCTTGCAGGAGGTACC
TCCGAGCCTGGGTCTCCCTCTT---------------------------------------------	miR-615-3p_microRNA	1	22
----------------------ATGGGCGGGACTCGAGGCTCGGTGGACGGCCTTGCAGGAGGTACC	DLAT_mRNA	701	745
.((((((((((((((((((.....))).))))))).)))))))).......................	(-26.9)

A12-134672_45_MIMAT0004945_MirBase_miR-744_microRNA_1_22-A12-134672_45_ENSG00000157514_ENST00000372397_TSC22D3_mRNA_265_329
TGCGGGGCTAGGGCTAACAGCAAGCCGCCCAGCCGCCCAGCCCCGCACGAAACCCGGCCAGAGCTTCCTAGCAGCCCGAGCCATGAA
TGCGGGGCTAGGGCTAACAGCA-----------------------------------------------------	miR-744_microRNA	1	22
----------------------AGCCGCCCAGCCGCCCAGCCCCGCACGAAACCCGGCCAGAGCTTCCTAGCAGCCCGAGCCATGAA	TSC22D3_mRNA	265	329
(((((((((.((((.....((.....))......)))))))))))))........................................	(-26.2)

A12-134874_45_MIMAT0003283_MirBase_miR-615-3p_microRNA_1_22-A12-134874_45_ENSG00000164715_ENST00000297293_LMTK2_mRNA_7154_7204
TCCGAGCCTGGGTCTCCCTCTTACATTGGGGGGTCGAGGCGGACGGATCACTTTGAGCCCAGGAGTTCAAGAC
TCCGAGCCTGGGTCTCCCTCTT---------------------------------------------------	miR-615-3p_microRNA	1	22
----------------------ACATTGGGGGGTCGAGGCGGACGGATCACTTTGAGCCCAGGAGTTCAAGAC	LMTK2_mRNA	7154	7204
((((.((((.((((((((.........)))))))).))))...))))..........................	(-21.2)

A12-134877_45_MIMAT0003283_MirBase_miR-615-3p_microRNA_1_22-A12-134877_45_ENSG00000123131_ENST00000379341_PRDX4_mRNA_245_301
TCCGAGCCTGGGTCTCCCTCTTAGAGGAGAGGCCCCGGACTCGCGAAGAGGAGTGCCACTTCTACGCGGGTGGACAAGT
TCCGAGCCTGGGTCTCCCTCTT-----------------------------------------------------	miR-615-3p_microRNA	1	22
----------------------AGAGGAGAGGCCCCGGACTCGCGAAGAGGAGTGCCACTTCTACGCGGGTGGACAAGT	PRDX4_mRNA	245	301
((((((((.((((((((((((.))))).))))))).)).)))).)).................................	(-26.6)

A12-136886_45_MIMAT0000760_MirBase_miR-331-3p_microRNA_1_21-A12-136886_45_ENSG00000090861_ENST00000261772_AARS_mRNA_827_869
GCCCCTGGGCCTATCCTAGAAAGGGATGGGCCTGGAACGACTGGTATCTGTGCTGCAGAATAAG
GCCCCTGGGCCTATCCTAGAA-------------------------------------------	miR-331-3p_microRNA	1	21
---------------------AGGGATGGGCCTGGAACGACTGGTATCTGTGCTGCAGAATAAG	AARS_mRNA	827	869
....(((((((((((((.....))))))))))))).............................	(-22.6)

A12-139742_44_MIMAT0002174_MirBase_miR-484_microRNA_1_22-A12-139742_44_ENSG00000181315_ENST00000415922_ZNF322A_mRNA_1925_2022
TCAGGCTCAGTCCCCTCCCGATAAATCTCAGACTTTGCTCAGAGCTCAGAATTCAGTGGGGACCAGAGAGCCTGCAATTGGAAATATGAGAAATTCTTTGCCCAGAGAGCTGCCCTAACA
TCAGGCTCAGTCCCCTCCCGAT-----------------------------------------------------	miR-484_microRNA	1	22
----------------------AAATCTCAGACTTTGCTCAGAGCTCAGAATTCAGTGGGGACCAGAGAGCCTGCAATTGGAAATATGAGAAATTCTTTGCCCAGAGAGCTGCCCTAACA	ZNF322A_mRNA	1925	2022
.(((((((.((((((..........................................))))))....)))))))..............................................	(-21.3)

A12-139922_44_MIMAT0000752_MirBase_miR-328_microRNA_1_22-A12-139922_44_ENSG00000076108_ENST00000379441_BAZ2A_mRNA_1867_1914
CTGGCCCTCTCTGCCCTTCCGTATGGGTGGCGGAGAGAGGTGCGCATCAAGAAGGGCAGCCACCGATGGC
CTGGCCCTCTCTGCCCTTCCGT------------------------------------------------	miR-328_microRNA	1	22
----------------------ATGGGTGGCGGAGAGAGGTGCGCATCAAGAAGGGCAGCCACCGATGGC	BAZ2A_mRNA	1867	1914
...((((((((((((..((((())))).))))))))).))).............................	(-23.8)

A12-141974_43_MIMAT0000070_MirBase_miR-17_microRNA_1_23-A12-141974_43_ENSG00000105216_ENST00000356258_LSM14A_mRNA_3044_3103
CAAAGTGCTTACAGTGCAGGTAGTAGAAACTGCACTGTAGGAGAATTGGAATATTTAAGGCTGGTTGACATTTTTTATTTTCA
CAAAGTGCTTACAGTGCAGGTAG-----------------------------------------------------	miR-17_microRNA	1	23
-----------------------TAGAAACTGCACTGTAGGAGAATTGGAATATTTAAGGCTGGTTGACATTTTTTATTTTCA	LSM14A_mRNA	3044	3103
...(((.((((((((((((..........))))))))))))...)))....................................	(-19.5)

A12-142906_43_MIMAT0000753_MirBase_miR-342-3p_microRNA_1_23-A12-142906_43_ENSG00000006042_ENST00000261713_TMEM98_mRNA_1400_1442
TCTCACACAGAAATCGCACCCGTTGTTTTCAAGAAAATTGAGCCACCGTCTAAGAAATCAAGAGGT
TCTCACACAGAAATCGCACCCGT-------------------------------------------	miR-342-3p_microRNA	1	23
-----------------------TGTTTTCAAGAAAATTGAGCCACCGTCTAAGAAATCAAGAGGT	TMEM98_mRNA	1400	1442
((((.........................................................)))).	(-3.8)

A12-142922_43_MIMAT0001340_MirBase_miR-423-3p_microRNA_1_23-A12-142922_43_ENSG00000137818_ENST00000260379_RPLP1_mRNA_139_233
AGCTCGGTCTGAGGCCCCTCAGTAGCGCCAGCCCTACACTCGCCCGCGCCATGGCCTCTGTCTCCGAGCTCGCCTGCATCTACTCGGCCCTCATTCTGCACGACGATGAGGTGACAGT
AGCTCGGTCTGAGGCCCCTCAGT-----------------------------------------------------	miR-423-3p_microRNA	1	23
-----------------------AGCGCCAGCCCTACACTCGCCCGCGCCATGGCCTCTGTCTCCGAGCTCGCCTGCATCTACTCGGCCCTCATTCTGCACGACGATGAGGTGACAGT	RPLP1_mRNA	139	233
(((((((...((((((....................................)))))).....)))))))................................................	(-22.4)

A12-143540_43_MIMAT0000069_MirBase_miR-16_microRNA_1_22-A12-143540_43_ENSG00000110713_ENST00000324932_NUP98_mRNA_2443_2488
TAGCAGCACGTAAATATTGGCGATGCGTGCTGCTTTGCGAAATGGGCTGGAAGGAAGCAGTGAAGAAA
TAGCAGCACGTAAATATTGGCG----------------------------------------------	miR-16_microRNA	1	22
----------------------ATGCGTGCTGCTTTGCGAAATGGGCTGGAAGGAAGCAGTGAAGAAA	NUP98_mRNA	2443	2488
.(((((((((((...........)))))))))))..................................	(-18.1)

A12-146009_42_MIMAT0003393_MirBase_miR-425_microRNA_1_23-A12-146009_42_ENSG00000100348_ENST00000216185_TXN2_mRNA_878_932
AATGACACGATCACTCCCGTTGAGGCCATGAAGAATGGGGACGTGGTGGACAAGTTTGTGGGCATCAAGGATGAGGAT
AATGACACGATCACTCCCGTTGA-----------------------------------------------------	miR-425_microRNA	1	23
-----------------------GGCCATGAAGAATGGGGACGTGGTGGACAAGTTTGTGGGCATCAAGGATGAGGAT	TXN2_mRNA	878	932
.(((.((((((((((((((((............)))))))..)))).........)))))..))).............	(-13.4)

A12-147613_42_MIMAT0000456_MirBase_miR-186_microRNA_1_22-A12-147613_42_ENSG00000110536_ENST00000326674_PTPMT1_mRNA_560_608
CAAAGAATTCTCCTTTTGGGCTAGGCCTGGCCAGCTGGATGTTCTTAAAGAGTTCCACAAGCAGATTACTG
CAAAGAATTCTCCTTTTGGGCT-------------------------------------------------	miR-186_microRNA	1	22
----------------------AGGCCTGGCCAGCTGGATGTTCTTAAAGAGTTCCACAAGCAGATTACTG	PTPMT1_mRNA	560	608
..((((((..(((..(((((((.)))))))......))).)))))).........................	(-14.2)

A12-148040_42_MIMAT0004949_MirBase_miR-877_microRNA_1_20-A12-148040_42_ENSG00000040933_ENST00000409016_INPP4A_mRNA_4936_4988
GTAGAGGAGATGGCGCAGGGACCCTTTCACCTCTCCACCATCTCATTTAATTTGTAAATTTTTAGTTCTGTCT
GTAGAGGAGATGGCGCAGGG-----------------------------------------------------	miR-877_microRNA	1	20
--------------------ACCCTTTCACCTCTCCACCATCTCATTTAATTTGTAAATTTTTAGTTCTGTCT	INPP4A_mRNA	4936	4988
.((((.(((((((...(((..........))).....))))))).))))........................	(-13)

A12-148851_41_MIMAT0004945_MirBase_miR-744_microRNA_1_22-A12-148851_41_ENSG00000167613_ENST00000391742_LAIR1_mRNA_864_906
TGCGGGGCTAGGGCTAACAGCACACCTCGGCCCTGGCTGCAGGGAGTTCCCAGGAGGTGACGTAT
TGCGGGGCTAGGGCTAACAGCA-------------------------------------------	miR-744_microRNA	1	22
----------------------CACCTCGGCCCTGGCTGCAGGGAGTTCCCAGGAGGTGACGTAT	LAIR1_mRNA	864	906
(((..((((((((((.............)))))))))))))........................	(-21)

A12-149230_41_MIMAT0000069_MirBase_miR-16_microRNA_1_22-A12-149230_41_ENSG00000125166_ENST00000245206_GOT2_mRNA_2257_2320
TAGCAGCACGTAAATATTGGCGTATTCTAGGCTTTGCGTGCTGCTAGCTGGGTTCAGGCTTCACCCACTGGAAAGAACCACCATCT
TAGCAGCACGTAAATATTGGCG-----------------------------------------------------	miR-16_microRNA	1	22
----------------------TATTCTAGGCTTTGCGTGCTGCTAGCTGGGTTCAGGCTTCACCCACTGGAAAGAACCACCATCT	GOT2_mRNA	2257	2320
((((((((((((((..((((......))))..))))))))))))))........................................	(-22.9)

A12-150061_41_MIMAT0000069_MirBase_miR-16_microRNA_1_22-A12-150061_41_ENSG00000130402_ENST00000252699_ACTN4_mRNA_1202_1256
TAGCAGCACGTAAATATTGGCGGAGGGCAAGATGGTCTCGGACATCAACAATGGCTGGCAGCACTTGGAGCAGGCTG
TAGCAGCACGTAAATATTGGCG-----------------------------------------------------	miR-16_microRNA	1	22
----------------------GAGGGCAAGATGGTCTCGGACATCAACAATGGCTGGCAGCACTTGGAGCAGGCTG	ACTN4_mRNA	1202	1256
.(((.((.((......(((((................................))))).......))..))..))).	(-8.9)

A12-151051_41_MIMAT0000092_MirBase_miR-92a_microRNA_1_22-A12-151051_41_ENSG00000176619_ENST00000325327_LMNB2_mRNA_1087_1146
TATTGCACTTGTCCCGGCCTGTATGGCCGGGGAGCGGGACAAGTTCCGGAAGATGCTGGACGCCAAGGAGCAGGAGATGACG
TATTGCACTTGTCCCGGCCTGT-----------------------------------------------------	miR-92a_microRNA	1	22
----------------------ATGGCCGGGGAGCGGGACAAGTTCCGGAAGATGCTGGACGCCAAGGAGCAGGAGATGACG	LMNB2_mRNA	1087	1146
......((((((((((.(((.........)))..))))))))))......................................	(-20)

A12-153233_40_MIMAT0000072_MirBase_miR-18a_microRNA_1_23-A12-153233_40_ENSG00000083312_ENST00000337273_TNPO1_mRNA_2822_2880
TAAGGTGCATCTAGTGCAGATAGAGCAGTTTATAAGACCCTGGTGCACCTCTCTGAGAAACATAAGAGACAATGAGGAAAAG
TAAGGTGCATCTAGTGCAGATAG-----------------------------------------------------	miR-18a_microRNA	1	23
-----------------------AGCAGTTTATAAGACCCTGGTGCACCTCTCTGAGAAACATAAGAGACAATGAGGAAAAG	TNPO1_mRNA	2822	2880
..(((((((((..((.....................))...)))))))))................................	(-14)

A12-154073_40_MIMAT0000066_MirBase_let-7e_microRNA_1_22-A12-154073_40_ENSG00000188312_ENST00000375587_CENPP_mRNA_2722_2770
TGAGGTAGGAGGTTGTATAGTTTTTTTGCACCTCTGAGAGTAGAATTAGAAGTAAATATGACAGAATTGAA
TGAGGTAGGAGGTTGTATAGTT-------------------------------------------------	let-7e_microRNA	1	22
----------------------TTTTTGCACCTCTGAGAGTAGAATTAGAAGTAAATATGACAGAATTGAA	CENPP_mRNA	2722	2770
.......(((((.((((.........)))))))))....................................	(-9.8)

A12-154599_40_MIMAT0004672_MirBase_miR-106b*_microRNA_1_22-A12-154599_40_ENSG00000124789_ENST00000262077_NUP153_mRNA_5437_5484
CCGCACTGTGGGTACTTGCTGCATTAACATGTTAAACCATGGGATAAATGCCATCAATAAAAAATTATGA
CCGCACTGTGGGTACTTGCTGC------------------------------------------------	miR-106b*_microRNA	1	22
----------------------ATTAACATGTTAAACCATGGGATAAATGCCATCAATAAAAAATTATGA	NUP153_mRNA	5437	5484
.....((((((..((.((.........)).))....))))))............................	(-7.9)

A12-157770_39_MIMAT0004775_MirBase_miR-502-3p_microRNA_1_22-A12-157770_39_ENSG00000143970_ENST00000435504_ASXL2_mRNA_2374_2434
AATGCACCTGGGCAAGGATTCAGGCCCAGGGGGTGGACAAGGTCCAGGAGAGGGTGGTGAAGGGCAGACTGCTAGAGGAGGCA
AATGCACCTGGGCAAGGATTCA-----------------------------------------------------	miR-502-3p_microRNA	1	22
----------------------GGCCCAGGGGGTGGACAAGGTCCAGGAGAGGGTGGTGAAGGGCAGACTGCTAGAGGAGGCA	ASXL2_mRNA	2374	2434
...((.(((((((..........)))))))..)).................................................	(-16.7)

A12-159994_39_MIMAT0000510_MirBase_miR-320a_microRNA_1_22-A12-159994_39_ENSG00000105204_ENST00000323039_DYRK1B_mRNA_1649_1705
AAAAGCTGGGTTGAGAGGGCGAACCTGCCCCTCTTCCAGCACCGCCAGCTCCATCTCCAGTTCTGGAGGCTCCAGTGGC
AAAAGCTGGGTTGAGAGGGCGA-----------------------------------------------------	miR-320a_microRNA	1	22
----------------------ACCTGCCCCTCTTCCAGCACCGCCAGCTCCATCTCCAGTTCTGGAGGCTCCAGTGGC	DYRK1B_mRNA	1649	1705
....((((((..(((.(((((....)))))))).)))))).......................................	(-23)

A12-161500_38_MIMAT0000680_MirBase_miR-106b_microRNA_1_21-A12-161500_38_ENSG00000158545_ENST00000301011_ZC3H18_mRNA_1247_1295
TAAAGTGCTGACAGTGCAGATAGATTGGAATTCTCGGATCCCGAGAGATGTCAGAGACACAGTACTCGAG
TAAAGTGCTGACAGTGCAGAT-------------------------------------------------	miR-106b_microRNA	1	21
---------------------AGATTGGAATTCTCGGATCCCGAGAGATGTCAGAGACACAGTACTCGAG	ZC3H18_mRNA	1247	1295
....(((((((((...................................))))))...)))..........	(-9)

A12-163082_38_MIMAT0000081_MirBase_miR-25_microRNA_1_22-A12-163082_38_ENSG00000185115_ENST00000332303_NDNL2_mRNA_1415_1458
CATTGCACTTGTCTCGGTCTGATGTAAGGAAAAATAAAAGTTTTTATAAAATTAAAAAAAATAATT
CATTGCACTTGTCTCGGTCTGA--------------------------------------------	miR-25_microRNA	1	22
----------------------TGTAAGGAAAAATAAAAGTTTTTATAAAATTAAAAAAAATAATT	NDNL2_mRNA	1415	1458
......((((.......(((.......))).......)))).........................	(-4.4)

A12-163794_38_MIMAT0004509_MirBase_miR-93*_microRNA_1_22-A12-163794_38_ENSG00000154380_ENST00000366844_ENAH_mRNA_1769_1811
ACTGCTGAGCTAGCACTTCCCGAGGGGGTAGTGGTTTAATGGAAGAAATGAGTGCCCTGCTGGCC
ACTGCTGAGCTAGCACTTCCCG-------------------------------------------	miR-93*_microRNA	1	22
----------------------AGGGGGTAGTGGTTTAATGGAAGAAATGAGTGCCCTGCTGGCC	ENAH_mRNA	1769	1811
...(((.(((..(((((((((..)))).......................)))))...)))))).	(-14.1)

A12-164239_38_MIMAT0000086_MirBase_miR-29a_microRNA_1_22-A12-164239_38_ENSG00000198727_ENST00000361789_MT-CYB_mRNA_311_362
TAGCACCATCTGAAATCGGTTAACGGATCATTTCTCTACTCAGAAACCTGAAACATCGGCATTATCCTCCTGCT
TAGCACCATCTGAAATCGGTTA----------------------------------------------------	miR-29a_microRNA	1	22
----------------------ACGGATCATTTCTCTACTCAGAAACCTGAAACATCGGCATTATCCTCCTGCT	MT-CYB_mRNA	311	362
........(((((..........................)))))..............................	(-6)

A12-164540_38_MIMAT0000419_MirBase_miR-27b_microRNA_1_21-A12-164540_38_ENSG00000169213_ENST00000371655_RAB3B_mRNA_11480_11526
TTCACAGTGGCTAAGTTCTGCAAGGTGGAGCCACTGTGAGAGTCTAGGGGGATAGATGGTATTCGTCT
TTCACAGTGGCTAAGTTCTGC-----------------------------------------------	miR-27b_microRNA	1	21
---------------------AAGGTGGAGCCACTGTGAGAGTCTAGGGGGATAGATGGTATTCGTCT	RAB3B_mRNA	11480	11526
((((((((((((....(((...)))...))))))))))))............................	(-21.4)

A12-165491_37_MIMAT0000731_MirBase_miR-378*_microRNA_1_22-A12-165491_37_ENSG00000198298_ENST00000374435_ZNF485_mRNA_529_583
CTCCTGACTCCAGGTCCTGTGTATGATGGAAAAAGGCCTGGACTGGGAGGGCAGAAGCTCCACAGAGAAGAACTATA
CTCCTGACTCCAGGTCCTGTGT-----------------------------------------------------	miR-378*_microRNA	1	22
----------------------ATGATGGAAAAAGGCCTGGACTGGGAGGGCAGAAGCTCCACAGAGAAGAACTATA	ZNF485_mRNA	529	583
((((((..((((((.(((...............))))))))).))))))............................	(-20)

A12-168870_37_MIMAT0000261_MirBase_miR-183_microRNA_1_22-A12-168870_37_ENSG00000196182_ENST00000373132_STK40_mRNA_314_356
TATGGCACTGGTAGAATTCACTACCGGTGCCAAGCATAGTGCAGTGTTTGGCGAGGAAAGATGGC
TATGGCACTGGTAGAATTCACT-------------------------------------------	miR-183_microRNA	1	22
----------------------ACCGGTGCCAAGCATAGTGCAGTGTTTGGCGAGGAAAGATGGC	STK40_mRNA	314	356
..((((((((((..........)))))))))).................................	(-17.8)

A12-172281_36_MIMAT0000081_MirBase_miR-25_microRNA_1_22-A12-172281_36_ENSG00000177030_ENST00000382409_DEAF1_mRNA_1401_1459
CATTGCACTTGTCTCGGTCTGATCCCACCGAGTTTGAGGCCATGGCAGGAAGAGCCAGCAGTAAGGACTGGAAAAGAAGCA
CATTGCACTTGTCTCGGTCTGA-----------------------------------------------------	miR-25_microRNA	1	22
----------------------TCCCACCGAGTTTGAGGCCATGGCAGGAAGAGCCAGCAGTAAGGACTGGAAAAGAAGCA	DEAF1_mRNA	1401	1459
(((.((.((((.((((((........))))))..)))))).))).....................................	(-15.5)

A12-175338_35_MIMAT0000689_MirBase_miR-99b_microRNA_1_22-A12-175338_35_ENSG00000161682_ENST00000293443_FAM171A2_mRNA_2778_2823
CACCCGTAGAACCGACCTTGCGCCGTGGTTGGTGCTGGGTCGTGTCTTGCAAGGGACCCTGTGTCTGC
CACCCGTAGAACCGACCTTGCG----------------------------------------------	miR-99b_microRNA	1	22
----------------------CCGTGGTTGGTGCTGGGTCGTGTCTTGCAAGGGACCCTGTGTCTGC	FAM171A2_mRNA	2778	2823
..(((..(((..((((((.((............)).))))))..))).....))).............	(-19.5)

A12-178077_35_MIMAT0000773_MirBase_miR-346_microRNA_1_23-A12-178077_35_ENSG00000165424_ENST00000372336_ZCCHC24_mRNA_3286_3335
TGTCTGCCCGCATGCCTGCCTCTAGGGGATGGGAAAGTGTGTGGTTTTAGTACGTTCAAAAGGGACAATCGCT
TGTCTGCCCGCATGCCTGCCTCT--------------------------------------------------	miR-346_microRNA	1	23
-----------------------AGGGGATGGGAAAGTGTGTGGTTTTAGTACGTTCAAAAGGGACAATCGCT	ZCCHC24_mRNA	3286	3335
(((((((((((((.((((((((())))).))))...))))).))).................)))))......	(-19.3)

A12-179065_35_MIMAT0000095_MirBase_miR-96_microRNA_1_23-A12-179065_35_ENSG00000168152_ENST00000302236_THAP9_mRNA_279_337
TTTGGCACTAGCACATTTTTGCTAAGAAGAAAGCTGAAAAAAGGAGCTGTGCCTTCTGTTTCTCTATACAAGATTCCTCAAG
TTTGGCACTAGCACATTTTTGCT-----------------------------------------------------	miR-96_microRNA	1	23
-----------------------AAGAAGAAAGCTGAAAAAAGGAGCTGTGCCTTCTGTTTCTCTATACAAGATTCCTCAAG	THAP9_mRNA	279	337
...(((((.(((...((((((((........)))...)))))...)))))))).............................	(-13.8)

A12-181480_34_MIMAT0000760_MirBase_miR-331-3p_microRNA_1_21-A12-181480_34_ENSG00000168907_ENST00000382396_PLA2G4F_mRNA_1152_1195
GCCCCTGGGCCTATCCTAGAATTGGGTTCCGGGGGTGGAACCCGAGCCATGTCTTCTCTGTACGG
GCCCCTGGGCCTATCCTAGAA--------------------------------------------	miR-331-3p_microRNA	1	21
---------------------TTGGGTTCCGGGGGTGGAACCCGAGCCATGTCTTCTCTGTACGG	PLA2G4F_mRNA	1152	1195
(((((((((((((.........))))).)))))))).............................	(-19.9)

A12-183065_34_MIMAT0003273_MirBase_miR-605_microRNA_1_23-A12-183065_34_ENSG00000180694_ENST00000458549_TMEM64_mRNA_2918_2978
TAAATCCCATGGTGCCTTCTCCTACTTTGAGAGCACCTGGGTCTACAGGACATAATTGGCATCTAAATCCTCATTTCTTGCTAT
TAAATCCCATGGTGCCTTCTCCT-----------------------------------------------------	miR-605_microRNA	1	23
-----------------------ACTTTGAGAGCACCTGGGTCTACAGGACATAATTGGCATCTAAATCCTCATTTCTTGCTAT	TMEM64_mRNA	2918	2978
.....((((.(((((..((((.......)))))))))))))...........................................	(-16.2)

A12-187918_33_MIMAT0000081_MirBase_miR-25_microRNA_1_22-A12-187918_33_ENSG00000111640_ENST00000229239_GAPDH_mRNA_1097_1150
CATTGCACTTGTCTCGGTCTGATCAAGATCATCAGCAATGCCTCCTGCACCACCAACTGCTTAGCACCCCTGGCCA
CATTGCACTTGTCTCGGTCTGA-----------------------------------------------------	miR-25_microRNA	1	22
----------------------TCAAGATCATCAGCAATGCCTCCTGCACCACCAACTGCTTAGCACCCCTGGCCA	GAPDH_mRNA	1097	1150
((((((...((....(((((.....)))))..))))))))....................................	(-8.5)

A12-190115_33_MIMAT0004957_MirBase_miR-760_microRNA_1_20-A12-190115_33_ENSG00000198763_ENST00000361453_MT-ND2_mRNA_144_200
CGGCTCTGGGTCTGTGGGGAAAACCCTCGTTCCACAGAAGCTGCCATCAAGTATTTCCTCACGCAAGCAACCGCATC
CGGCTCTGGGTCTGTGGGGA-----------------------------------------------------	miR-760_microRNA	1	20
--------------------AAACCCTCGTTCCACAGAAGCTGCCATCAAGTATTTCCTCACGCAAGCAACCGCATC	MT-ND2_mRNA	144	200
.(((......(((((((((..........)))))))))....)))................................	(-17.4)

A12-190225_32_MIMAT0005825_MirBase_miR-1180_microRNA_1_22-A12-190225_32_ENSG00000137106_ENST00000318158_GRHPR_mRNA_532_584
TTTCCGGCTCGCGTGGGTGTGTTGGACTCACGCAGAGCACTGTCGGCATCATCGGGCTGGGGCGCATAGGCCAGG
TTTCCGGCTCGCGTGGGTGTGT-----------------------------------------------------	miR-1180_microRNA	1	22
----------------------TGGACTCACGCAGAGCACTGTCGGCATCATCGGGCTGGGGCGCATAGGCCAGG	GRHPR_mRNA	532	584
.(((((((((((((((((.......))))))))....................))))))))).............	(-20.6)

A12-193975_32_MIMAT0000081_MirBase_miR-25_microRNA_1_22-A12-193975_32_ENSG00000184584_ENST00000330794_TMEM173_mRNA_251_300
CATTGCACTTGTCTCGGTCTGAAGAGAAGCTGCCCTTGGCTGCTCGTAGCGCCGGGCCTTCTCTCCTCGTCA
CATTGCACTTGTCTCGGTCTGA--------------------------------------------------	miR-25_microRNA	1	22
----------------------AGAGAAGCTGCCCTTGGCTGCTCGTAGCGCCGGGCCTTCTCTCCTCGTCA	TMEM173_mRNA	251	300
...............((((((...............................))))))..............	(-8.3)

A12-194172_32_MIMAT0002174_MirBase_miR-484_microRNA_1_22-A12-194172_32_ENSG00000139433_ENST00000318348_GLTP_mRNA_445_497
TCAGGCTCAGTCCCCTCCCGATATCTGCGACGGGGAGCGGGACGAGAACCACCCCAACCTCATCCGTGTCAACGC
TCAGGCTCAGTCCCCTCCCGAT-----------------------------------------------------	miR-484_microRNA	1	22
----------------------ATCTGCGACGGGGAGCGGGACGAGAACCACCCCAACCTCATCCGTGTCAACGC	GLTP_mRNA	445	497
...((.((.((((((((((.............))))).)))))..)).)).........................	(-21.7)

A12-195295_32_MIMAT0000254_MirBase_miR-10b_microRNA_1_23-A12-195295_32_ENSG00000138640_ENST00000264344_FAM13A_mRNA_338_394
TACCCTGTAGAACCGAATTTGTGAGTCTCCAAGAACTTGAACGGCAGGGGCTCACCGAGAATGGCATTCCAGCAGTAGTG
TACCCTGTAGAACCGAATTTGTG-----------------------------------------------------	miR-10b_microRNA	1	23
-----------------------AGTCTCCAAGAACTTGAACGGCAGGGGCTCACCGAGAATGGCATTCCAGCAGTAGTG	FAM13A_mRNA	338	394
..((((((.....(((.(((............))).)))....))))))...............................	(-11.3)

A12-196236_31_MIMAT0005794_MirBase_miR-1296_microRNA_1_22-A12-196236_31_ENSG00000164054_ENST00000296444_SHISA5_mRNA_1551_1610
TTAGGGCCCTGGCTCCATCTCCCCGTTGCAGAGCCAGGGACATGATGCAGGCGAAGCTTGGGATCTGGCCAAGTTGGACTTT
TTAGGGCCCTGGCTCCATCTCC-----------------------------------------------------	miR-1296_microRNA	1	22
----------------------CCGTTGCAGAGCCAGGGACATGATGCAGGCGAAGCTTGGGATCTGGCCAAGTTGGACTTT	SHISA5_mRNA	1551	1610
(((...(((((((((...............)))))))))...))).....................................	(-18.2)

A12-201171_31_MIMAT0002891_MirBase_miR-18a*_microRNA_1_23-A12-201171_31_ENSG00000134343_ENST00000256737_ANO3_mRNA_3284_3326
ACTGCCCTAAGTGCTCCTTCTGGTCTGGCTTGGAATTCTCGAAGGAATCGGTATATTGGCTGTGAT
ACTGCCCTAAGTGCTCCTTCTGG-------------------------------------------	miR-18a*_microRNA	1	23
-----------------------TCTGGCTTGGAATTCTCGAAGGAATCGGTATATTGGCTGTGAT	ANO3_mRNA	3284	3326
((.(((....((((((((((....................))))))....))))...))).))...	(-11.8)

A12-201607_31_MIMAT0000069_MirBase_miR-16_microRNA_1_22-A12-201607_31_ENSG00000162300_ENST00000294258_ZFPL1_mRNA_403_447
TAGCAGCACGTAAATATTGGCGAATGAACGTGCTGCCCAGCTACCCCGAAACACGGCACCTGCCGGC
TAGCAGCACGTAAATATTGGCG---------------------------------------------	miR-16_microRNA	1	22
----------------------AATGAACGTGCTGCCCAGCTACCCCGAAACACGGCACCTGCCGGC	ZFPL1_mRNA	403	447
..(((((((((................)))))))))...............................	(-16.2)

A12-202065_31_MIMAT0000510_MirBase_miR-320a_microRNA_1_22-A12-202065_31_ENSG00000183337_ENST00000397354_BCOR_mRNA_756_810
AAAAGCTGGGTTGAGAGGGCGAAGAGCCCTCTCAACATCAATGGTGCTAGTTATCTGCGGCTGCCCTGGGTCAATCC
AAAAGCTGGGTTGAGAGGGCGA-----------------------------------------------------	miR-320a_microRNA	1	22
----------------------AGAGCCCTCTCAACATCAATGGTGCTAGTTATCTGCGGCTGCCCTGGGTCAATCC	BCOR_mRNA	756	810
....((((.(((((((((((.....))))))))))).....))))................................	(-23.9)

A12-203168_30_MIMAT0000423_MirBase_miR-125b_microRNA_1_22-A12-203168_30_ENSG00000181090_ENST00000460843_EHMT1_mRNA_3389_3443
TCCCTGAGACCCTAACTTGTGAAGAATGGTCTCAGGGCAAGGCTGCAGCTCTACCGGACGCGGGACATGGGCTGGGG
TCCCTGAGACCCTAACTTGTGA-----------------------------------------------------	miR-125b_microRNA	1	22
----------------------AGAATGGTCTCAGGGCAAGGCTGCAGCTCTACCGGACGCGGGACATGGGCTGGGG	EHMT1_mRNA	3389	3443
.((((((((((................))))))))))........................................	(-17.8)

A12-205274_30_MIMAT0004509_MirBase_miR-93*_microRNA_1_22-A12-205274_30_ENSG00000070759_ENST00000372086_TESK2_mRNA_2279_2321
ACTGCTGAGCTAGCACTTCCCGACGGGAGGCAGCAGTGAGAGGCCTTCCTAGTTAGGGCCAACAG
ACTGCTGAGCTAGCACTTCCCG-------------------------------------------	miR-93*_microRNA	1	22
----------------------ACGGGAGGCAGCAGTGAGAGGCCTTCCTAGTTAGGGCCAACAG	TESK2_mRNA	2279	2321
(((((((........(((((((.))))))))))))))............................	(-16.8)

A12-205910_30_MIMAT0000081_MirBase_miR-25_microRNA_1_22-A12-205910_30_ENSG00000084070_ENST00000372718_SMAP2_mRNA_654_711
CATTGCACTTGTCTCGGTCTGAAGATTCAGTGCATGCAAGAGATGGGAAATGGAAAGGCAAACCGACTTTATGAAGCCTA
CATTGCACTTGTCTCGGTCTGA-----------------------------------------------------	miR-25_microRNA	1	22
----------------------AGATTCAGTGCATGCAAGAGATGGGAAATGGAAAGGCAAACCGACTTTATGAAGCCTA	SMAP2_mRNA	654	711
((((...((((((((.((.((...........)).))..)))))))).))))............................	(-13.2)

A12-206197_30_MIMAT0000081_MirBase_miR-25_microRNA_1_22-A12-206197_30_ENSG00000204843_ENST00000409240_DCTN1_mRNA_1551_1612
CATTGCACTTGTCTCGGTCTGAGGAAGAGAAAGTGCGCGAGTTGAGGGAGACTGTGGGAGACTTGGAAGCGATGAATGAGATGA
CATTGCACTTGTCTCGGTCTGA-----------------------------------------------------	miR-25_microRNA	1	22
----------------------GGAAGAGAAAGTGCGCGAGTTGAGGGAGACTGTGGGAGACTTGGAAGCGATGAATGAGATGA	DCTN1_mRNA	1551	1612
((((((.((.((((((((((............................)))))....)))))..))..))))))..........	(-17.3)

A12-206932_30_MIMAT0000760_MirBase_miR-331-3p_microRNA_1_21-A12-206932_30_ENSG00000100522_ENST00000216410_GNPNAT1_mRNA_3693_3739
GCCCCTGGGCCTATCCTAGAAAGGCCTAATGGGGGAAGATGGTAATATAAAAGCAAGAAGTATTTTTT
GCCCCTGGGCCTATCCTAGAA-----------------------------------------------	miR-331-3p_microRNA	1	21
---------------------AGGCCTAATGGGGGAAGATGGTAATATAAAAGCAAGAAGTATTTTTT	GNPNAT1_mRNA	3693	3739
.(((((((((((.........))))))...))))).................................	(-17.8)

A12-211120_29_MIMAT0000760_MirBase_miR-331-3p_microRNA_1_21-A12-211120_29_ENSG00000103187_ENST00000262428_COTL1_mRNA_1434_1492
GCCCCTGGGCCTATCCTAGAAAGGGAGAGAGGCCCAGGGTGGGGACTGGGAATTTAAGGAGAGCTGGGAACGGATCCCTT
GCCCCTGGGCCTATCCTAGAA-----------------------------------------------------	miR-331-3p_microRNA	1	21
---------------------AGGGAGAGAGGCCCAGGGTGGGGACTGGGAATTTAAGGAGAGCTGGGAACGGATCCCTT	COTL1_mRNA	1434	1492
..((((((((((.((((.....))))...)))))))))).........................................	(-27.3)

A12-211785_29_MIMAT0000752_MirBase_miR-328_microRNA_1_22-A12-211785_29_ENSG00000140988_ENST00000343262_RPS2_mRNA_208_267
CTGGCCCTCTCTGCCCTTCCGTCGCGGAGGCAAGGCCGAGGATAAGGAGTGGATGCCCGTCACCAAGTTGGGCCGCTTGGTC
CTGGCCCTCTCTGCCCTTCCGT-----------------------------------------------------	miR-328_microRNA	1	22
----------------------CGCGGAGGCAAGGCCGAGGATAAGGAGTGGATGCCCGTCACCAAGTTGGGCCGCTTGGTC	RPS2_mRNA	208	267
.((((((((((.((((((((((.)))))))...))).))))............................)))))).......	(-22.5)

A12-215371_29_MIMAT0000092_MirBase_miR-92a_microRNA_1_22-A12-215371_29_ENSG00000143442_ENST00000271715_POGZ_mRNA_4147_4212
TATTGCACTTGTCCCGGCCTGTAAAAAATGGAAGGAACAGGCTCGGGAAATGGCAGATACTGCATGTGATTCTGATGTCCTGCTTCAG
TATTGCACTTGTCCCGGCCTGT-----------------------------------------------------	miR-92a_microRNA	1	22
----------------------AAAAAATGGAAGGAACAGGCTCGGGAAATGGCAGATACTGCATGTGATTCTGATGTCCTGCTTCAG	POGZ_mRNA	4147	4212
..((((.....(((((((((((..............)))))).)))))....))))................................	(-22.4)

A12-216046_28_MIMAT0004945_MirBase_miR-744_microRNA_1_22-A12-216046_28_ENSG00000126453_ENST00000246785_BCL2L12_mRNA_1040_1090
TGCGGGGCTAGGGCTAACAGCAAGAAGCCCTGCCCAAGAAGAGCCAACAGACTTCCTGAGCCGCCTTCGAAGA
TGCGGGGCTAGGGCTAACAGCA---------------------------------------------------	miR-744_microRNA	1	22
----------------------AGAAGCCCTGCCCAAGAAGAGCCAACAGACTTCCTGAGCCGCCTTCGAAGA	BCL2L12_mRNA	1040	1090
.((.((((.((((((..........)))))))))).......)).............................	(-18.4)

A12-216288_28_MIMAT0017994_MirBase_miR-3615_microRNA_1_21-A12-216288_28_ENSG00000140157_ENST00000337451_NIPA2_mRNA_611_660
TCTCTCGGCTCCTCGCGGCTCGAAATGAGCCAGGGGCGTGGAAAATATGACTTCTATATTGGTCTGGGATT
TCTCTCGGCTCCTCGCGGCTC--------------------------------------------------	miR-3615_microRNA	1	21
---------------------GAAATGAGCCAGGGGCGTGGAAAATATGACTTCTATATTGGTCTGGGATT	NIPA2_mRNA	611	660
..(((..((((((...(((((.....)))))))))))..))).............................	(-16.7)

A12-220729_28_MIMAT0000092_MirBase_miR-92a_microRNA_1_22-A12-220729_28_ENSG00000092871_ENST00000315249_RFFL_mRNA_4327_4377
TATTGCACTTGTCCCGGCCTGTAGGGCCGGGTGCGGTGGCTCACGCCTGTAATCCCAGCACTTTGGGAGGCTG
TATTGCACTTGTCCCGGCCTGT---------------------------------------------------	miR-92a_microRNA	1	22
----------------------AGGGCCGGGTGCGGTGGCTCACGCCTGTAATCCCAGCACTTTGGGAGGCTG	RFFL_mRNA	4327	4377
....((..((((((((((((...)))))))).))))..)).................................	(-21.3)

A12-223209_27_MIMAT0000081_MirBase_miR-25_microRNA_1_22-A12-223209_27_ENSG00000178057_ENST00000326925_NDUFAF3_mRNA_1734_1795
CATTGCACTTGTCTCGGTCTGAAATGCTTTCACTCTTATCTACCCTTTGGCACTTATCTTGCTTATCAACATAATAATTTATAC
CATTGCACTTGTCTCGGTCTGA-----------------------------------------------------	miR-25_microRNA	1	22
----------------------AATGCTTTCACTCTTATCTACCCTTTGGCACTTATCTTGCTTATCAACATAATAATTTATAC	NDUFAF3_mRNA	1734	1795
....(((..((((..(((..((................)).)))....)))).......)))......................	(-5.4)

A12-228396_27_MIMAT0000680_MirBase_miR-106b_microRNA_1_21-A12-228396_27_ENSG00000182446_ENST00000331134_NPLOC4_mRNA_1925_1979
TAAAGTGCTGACAGTGCAGATAGCCATGTGGGCCTGTCAGCACTGCACGTTCATGAACCAGCCAGGCACAGGCCAC
TAAAGTGCTGACAGTGCAGAT-----------------------------------------------------	miR-106b_microRNA	1	21
---------------------AGCCATGTGGGCCTGTCAGCACTGCACGTTCATGAACCAGCCAGGCACAGGCCAC	NPLOC4_mRNA	1925	1979
...(((((((((((.((..............)))))))))))))................................	(-21.4)

A12-229582_27_MIMAT0002819_MirBase_miR-193b_microRNA_1_22-A12-229582_27_ENSG00000181163_ENST00000296930_NPM1_mRNA_583_657
AACTGGCCCTCAAAGTCCCGCTAACACCACCAGTGGTCTTAAGGTTGAAGTGTGGTTCAGGGCCAGTGCATATTAGTGGACAGCACTTAGTAGCTGT
AACTGGCCCTCAAAGTCCCGCT-----------------------------------------------------	miR-193b_microRNA	1	22
----------------------AACACCACCAGTGGTCTTAAGGTTGAAGTGTGGTTCAGGGCCAGTGCATATTAGTGGACAGCACTTAGTAGCTGT	NPM1_mRNA	583	657
.(((((((((.((...((((((..........................)))).)))).)))))))))..............................	(-20.1)

A12-231232_26_MIMAT0000423_MirBase_miR-125b_microRNA_1_22-A12-231232_26_ENSG00000179528_ENST00000460508_LBX2_mRNA_771_813
TCCCTGAGACCCTAACTTGTGATGATGGGGATCGGGGTGGGCACACAGCAGACGGCCTGGGTACG
TCCCTGAGACCCTAACTTGTGA-------------------------------------------	miR-125b_microRNA	1	22
----------------------TGATGGGGATCGGGGTGGGCACACAGCAGACGGCCTGGGTACG	LBX2_mRNA	771	813
.((((((..(((((...........))))).))))))............................	(-15.7)

A12-246622_24_MIMAT0004945_MirBase_miR-744_microRNA_1_22-A12-246622_24_ENSG00000166484_ENST00000299612_MAPK7_mRNA_2448_2494
TGCGGGGCTAGGGCTAACAGCACCACCTGGCCTGCCGCCCCCAGACGCCGGGGGAGCCCCTCAGTCTTC
TGCGGGGCTAGGGCTAACAGCA-----------------------------------------------	miR-744_microRNA	1	22
----------------------CCACCTGGCCTGCCGCCCCCAGACGCCGGGGGAGCCCCTCAGTCTTC	MAPK7_mRNA	2448	2494
((.(((((..((((((...........))))))...)))))))..........................	(-19.5)

A12-247040_24_MIMAT0004950_MirBase_miR-877*_microRNA_1_21-A12-247040_24_ENSG00000179528_ENST00000460508_LBX2_mRNA_771_813
TCCTCTTCTCCCTCCTCCCAGTGATGGGGATCGGGGTGGGCACACAGCAGACGGCCTGGGTACG
TCCTCTTCTCCCTCCTCCCAG-------------------------------------------	miR-877*_microRNA	1	21
---------------------TGATGGGGATCGGGGTGGGCACACAGCAGACGGCCTGGGTACG	LBX2_mRNA	771	813
...(((...((((..(((((....)))))...)))).)))........................	(-13.6)

A12-249896_24_MIMAT0003888_MirBase_miR-766_microRNA_1_22-A12-249896_24_ENSG00000167548_ENST00000301067_MLL2_mRNA_18395_18439
ACTCCAGCCCCACAGCCTCAGCAGGGGCTGTGGGCAAAGGGCATTTTGTAATTAATATTTTCAAGAA
ACTCCAGCCCCACAGCCTCAGC---------------------------------------------	miR-766_microRNA	1	22
----------------------AGGGGCTGTGGGCAAAGGGCATTTTGTAATTAATATTTTCAAGAA	MLL2_mRNA	18395	18439
..(((.(.(((((((((((....))))))))))))...)))..........................	(-22.6)

A12-266092_22_MIMAT0002891_MirBase_miR-18a*_microRNA_1_23-A12-266092_22_ENSG00000132953_ENST00000255305_XPO4_mRNA_4706_4748
ACTGCCCTAAGTGCTCCTTCTGGGTTGGGGCATTAGGGGCAATAATTCTTATCCAGACATGGGAGC
ACTGCCCTAAGTGCTCCTTCTGG-------------------------------------------	miR-18a*_microRNA	1	23
-----------------------GTTGGGGCATTAGGGGCAATAATTCTTATCCAGACATGGGAGC	XPO4_mRNA	4706	4748
..((((((.((((((((.........)))))))).)))))).........................	(-23)

A12-270732_22_MIMAT0004495_MirBase_miR-22*_microRNA_1_22-A12-270732_22_ENSG00000103021_ENST00000443128_CCDC113_mRNA_644_686
AGTTCTTCAGTGGCAAGCTTTACTGACCCAGCTAAAGCTGTCATCTGGAAACACTCTGCAGGTTC
AGTTCTTCAGTGGCAAGCTTTA-------------------------------------------	miR-22*_microRNA	1	22
----------------------CTGACCCAGCTAAAGCTGTCATCTGGAAACACTCTGCAGGTTC	CCDC113_mRNA	644	686
.(((.(((((((((.(((((((..........))))))))))).)))))))).............	(-15)

A12-272929_22_MIMAT0002819_MirBase_miR-193b_microRNA_1_22-A12-272929_22_ENSG00000182534_ENST00000375036_MXRA7_mRNA_458_515
AACTGGCCCTCAAAGTCCCGCTAGCCCCGGGAAGCTGAGGGGAAACCAGTACAAGAAGATGATGACCAAAGAGGAGCTGG
AACTGGCCCTCAAAGTCCCGCT-----------------------------------------------------	miR-193b_microRNA	1	22
----------------------AGCCCCGGGAAGCTGAGGGGAAACCAGTACAAGAAGATGATGACCAAAGAGGAGCTGG	MXRA7_mRNA	458	515
.(((((((((((...(((((.......)))))...))))))....)))))..............................	(-21.1)

A12-274350_21_MIMAT0004945_MirBase_miR-744_microRNA_1_22-A12-274350_21_ENSG00000148303_ENST00000323345_RPL7A_mRNA_183_228
TGCGGGGCTAGGGCTAACAGCACACCCGCTTTGTGAAATGGCCCCGCTATATCAGGTTGCAGCGGCAG
TGCGGGGCTAGGGCTAACAGCA----------------------------------------------	miR-744_microRNA	1	22
----------------------CACCCGCTTTGTGAAATGGCCCCGCTATATCAGGTTGCAGCGGCAG	RPL7A_mRNA	183	228
.(((((((((......(((((......))..)))....))))))))).....................	(-21)

A12-277331_21_MIMAT0000760_MirBase_miR-331-3p_microRNA_1_21-A12-277331_21_ENSG00000116560_ENST00000357214_SFPQ_mRNA_1308_1365
GCCCCTGGGCCTATCCTAGAAAGTGGATGATCGTGGAAGATCTACAGGGAAAGGCATTGTTGAATTTGCTTCTAAGCCA
GCCCCTGGGCCTATCCTAGAA-----------------------------------------------------	miR-331-3p_microRNA	1	21
---------------------AGTGGATGATCGTGGAAGATCTACAGGGAAAGGCATTGTTGAATTTGCTTCTAAGCCA	SFPQ_mRNA	1308	1365
........((((.(((((((....................)))...)))).))))........................	(-13.5)

A12-278375_21_MIMAT0004509_MirBase_miR-93*_microRNA_1_22-A12-278375_21_ENSG00000158545_ENST00000301011_ZC3H18_mRNA_1245_1287
ACTGCTGAGCTAGCACTTCCCGCGAGATTGGAATTCTCGGATCCCGAGAGATGTCAGAGACACAG
ACTGCTGAGCTAGCACTTCCCG-------------------------------------------	miR-93*_microRNA	1	22
----------------------CGAGATTGGAATTCTCGGATCCCGAGAGATGTCAGAGACACAG	ZC3H18_mRNA	1245	1287
.((.((((.((......(((..................))).......))...))))))......	(-7)

A12-287728_20_MIMAT0000773_MirBase_miR-346_microRNA_1_23-A12-287728_20_ENSG00000108799_ENST00000264646_EZH1_mRNA_3841_3893
TGTCTGCCCGCATGCCTGCCTCTGCCGGGCTGGCTGGGAACAAGGAGCAGTATGTTGAGTAGAAAGGGTGTGGGCG
TGTCTGCCCGCATGCCTGCCTCT-----------------------------------------------------	miR-346_microRNA	1	23
-----------------------GCCGGGCTGGCTGGGAACAAGGAGCAGTATGTTGAGTAGAAAGGGTGTGGGCG	EZH1_mRNA	3841	3893
..(((.(((....(((.((((.....)))).))).))).....)))..............................	(-17.5)

A12-288783_20_MIMAT0000731_MirBase_miR-378*_microRNA_1_22-A12-288783_20_ENSG00000198804_ENST00000361624_MT-CO1_mRNA_350_405
CTCCTGACTCCAGGTCCTGTGTTAGTGGAGGCCGGAGCAGGAACAGGTTGAACAGTCTACCCTCCCTTAGCAGGGAAC
CTCCTGACTCCAGGTCCTGTGT-----------------------------------------------------	miR-378*_microRNA	1	22
----------------------TAGTGGAGGCCGGAGCAGGAACAGGTTGAACAGTCTACCCTCCCTTAGCAGGGAAC	MT-CO1_mRNA	350	405
.(((((.((((.((((((........)).)))))))))))))....................................	(-18.7)

A12-290121_20_MIMAT0000081_MirBase_miR-25_microRNA_1_22-A12-290121_20_ENSG00000183558_ENST00000369161_HIST2H2AA3_mRNA_230_290
CATTGCACTTGTCTCGGTCTGAGACCGCCGAGATCCTGGAGCTGGCGGGCAACGCGGCTCGGGACAACAAGAAGACGCGCATC
CATTGCACTTGTCTCGGTCTGA-----------------------------------------------------	miR-25_microRNA	1	22
----------------------GACCGCCGAGATCCTGGAGCTGGCGGGCAACGCGGCTCGGGACAACAAGAAGACGCGCATC	HIST2H2AA3_mRNA	230	290
..((((.(((((((((((........))))))))....)))...))))...................................	(-14.2)

A12-301066_19_MIMAT0000081_MirBase_miR-25_microRNA_1_22-A12-301066_19_ENSG00000139197_ENST00000420616_PEX5_mRNA_1621_1665
CATTGCACTTGTCTCGGTCTGATGAGGCAGCTGTGCAGCAGGATCCTAAGCACATGGAAGCTTGGCA
CATTGCACTTGTCTCGGTCTGA---------------------------------------------	miR-25_microRNA	1	22
----------------------TGAGGCAGCTGTGCAGCAGGATCCTAAGCACATGGAAGCTTGGCA	PEX5_mRNA	1621	1665
..((((((.(((((((......)))))))...)))))).............................	(-15)

A12-305391_19_MIMAT0000070_MirBase_miR-17_microRNA_1_23-A12-305391_19_ENSG00000156508_ENST00000316292_EEF1A1_mRNA_1869_1926
CAAAGTGCTTACAGTGCAGGTAGGAAATGCACCATGAAGCTTTGAGTGAAGCTCTTCCTGGGGACAATGTGGGCTTCAATG
CAAAGTGCTTACAGTGCAGGTAG-----------------------------------------------------	miR-17_microRNA	1	23
-----------------------GAAATGCACCATGAAGCTTTGAGTGAAGCTCTTCCTGGGGACAATGTGGGCTTCAATG	EEF1A1_mRNA	1869	1926
((((((..(((..(((((.........)))))..))).)))))).....................................	(-11.9)

A12-308074_18_MIMAT0000092_MirBase_miR-92a_microRNA_1_22-A12-308074_18_ENSG00000157778_ENST00000252329_PSMG3_mRNA_7_58
TATTGCACTTGTCCCGGCCTGTACTTTGGGAGGCCGAGGAAGGCAGATCACCTGAGGTCAGGAGTTCAAGACCA
TATTGCACTTGTCCCGGCCTGT----------------------------------------------------	miR-92a_microRNA	1	22
----------------------ACTTTGGGAGGCCGAGGAAGGCAGATCACCTGAGGTCAGGAGTTCAAGACCA	PSMG3_mRNA	7	58
..((((.....(((((((((..........)))))).)))..))))............................	(-18.9)

A12-310222_18_MIMAT0000760_MirBase_miR-331-3p_microRNA_1_21-A12-310222_18_ENSG00000196924_ENST00000369863_FLNA_mRNA_1620_1675
GCCCCTGGGCCTATCCTAGAAGTGAAGCAGAAGGACCTGGGGGATGGCGTGTATGGCTTCGAGTATTACCCCATGGT
GCCCCTGGGCCTATCCTAGAA-----------------------------------------------------	miR-331-3p_microRNA	1	21
---------------------GTGAAGCAGAAGGACCTGGGGGATGGCGTGTATGGCTTCGAGTATTACCCCATGGT	FLNA_mRNA	1620	1675
.(((((((((((...................))).))))))))..................................	(-17.9)

A12-318782_17_MIMAT0004945_MirBase_miR-744_microRNA_1_22-A12-318782_17_ENSG00000013810_ENST00000313288_TACC3_mRNA_2400_2457
TGCGGGGCTAGGGCTAACAGCAAAGCCCTGAAGGCCCACGCGGAGGAGAAGCTGCAGCTGGCAAACGAGGAGATCGCCCA
TGCGGGGCTAGGGCTAACAGCA-----------------------------------------------------	miR-744_microRNA	1	22
----------------------AAGCCCTGAAGGCCCACGCGGAGGAGAAGCTGCAGCTGGCAAACGAGGAGATCGCCCA	TACC3_mRNA	2400	2457
(((((((((((((((........))))))...))))).))))......................................	(-23.5)

A12-324385_17_MIMAT0000756_MirBase_miR-326_microRNA_1_20-A12-324385_17_ENSG00000143970_ENST00000435504_ASXL2_mRNA_2757_2814
CCTCTGGGCCCTTCCTCCAGACAAGGGCCCAGTAGTTGCAGACAGGAGAAAGCACCTTCTCCAACAGGTCCTGCTCTA
CCTCTGGGCCCTTCCTCCAG-----------------------------------------------------	miR-326_microRNA	1	20
--------------------ACAAGGGCCCAGTAGTTGCAGACAGGAGAAAGCACCTTCTCCAACAGGTCCTGCTCTA	ASXL2_mRNA	2757	2814
.((((((((((((.........)))))))))).))...........................................	(-18.4)

A12-325290_17_MIMAT0004978_MirBase_miR-935_microRNA_1_23-A12-325290_17_ENSG00000161970_ENST00000293842_RPL26_mRNA_78_136
CCAGTTACCGCTTCCGCTACCGCCACCGAAGCGGGAGCGGCCAAAATGAAGTTTAATCCCTTTGTGACTTCCGACCGAAGCA
CCAGTTACCGCTTCCGCTACCGC-----------------------------------------------------	miR-935_microRNA	1	23
-----------------------CACCGAAGCGGGAGCGGCCAAAATGAAGTTTAATCCCTTTGTGACTTCCGACCGAAGCA	RPL26_mRNA	78	136
.......(((((((((((...........)))))))))))..........................................	(-20.3)

A12-326917_17_MIMAT0000253_MirBase_miR-10a_microRNA_1_23-A12-326917_17_ENSG00000175265_ENST00000360553_GOLGA8A_mRNA_1802_1851
TACCCTGTAGATCCGAATTTGTGAGTGGCAGCAGAGGATGAGGAAAATGTCGCAGGAGGTTTGCACATTGAAG
TACCCTGTAGATCCGAATTTGTG--------------------------------------------------	miR-10a_microRNA	1	23
-----------------------AGTGGCAGCAGAGGATGAGGAAAATGTCGCAGGAGGTTTGCACATTGAAG	GOLGA8A_mRNA	1802	1851
...(((((.(((((...(((((........)))))......))).....))))))).................	(-10.6)

A12-331188_16_MIMAT0000092_MirBase_miR-92a_microRNA_1_22-A12-331188_16_ENSG00000183558_ENST00000369161_HIST2H2AA3_mRNA_250_327
TATTGCACTTGTCCCGGCCTGTTGGCGGGCAACGCGGCTCGGGACAACAAGAAGACGCGCATCATCCCTCGTCACCTCCAGCTGGCCATCCGCAACGACG
TATTGCACTTGTCCCGGCCTGT-----------------------------------------------------	miR-92a_microRNA	1	22
----------------------TGGCGGGCAACGCGGCTCGGGACAACAAGAAGACGCGCATCATCCCTCGTCACCTCCAGCTGGCCATCCGCAACGACG	HIST2H2AA3_mRNA	250	327
........((((((((((((((.........))).))).)))))))).....................................................	(-18.3)

A12-346542_15_MIMAT0003322_MirBase_miR-652_microRNA_1_21-A12-346542_15_ENSG00000178971_ENST00000315684_C17orf68_mRNA_5203_5248
AATGGCGCCACTAGGGTTGTGTAGTCGTGGCCGAGTGGTTAAGGCGATGGACTAGAAATCCATTGGG
AATGGCGCCACTAGGGTTGTG----------------------------------------------	miR-652_microRNA	1	21
---------------------TAGTCGTGGCCGAGTGGTTAAGGCGATGGACTAGAAATCCATTGGG	C17orf68_mRNA	5203	5248
......((((((..((((..........)))).))))))............................	(-12.5)

A12-349180_15_MIMAT0004945_MirBase_miR-744_microRNA_1_22-A12-349180_15_ENSG00000167548_ENST00000301067_MLL2_mRNA_16380_16432
TGCGGGGCTAGGGCTAACAGCAGATTGATGCTACGTTGACCGGCGGCCCTGCCAGGTACATTAACCATTCCTGTG
TGCGGGGCTAGGGCTAACAGCA-----------------------------------------------------	miR-744_microRNA	1	22
----------------------GATTGATGCTACGTTGACCGGCGGCCCTGCCAGGTACATTAACCATTCCTGTG	MLL2_mRNA	16380	16432
.((((((((.((..((((((((......))))..)))).))...)))))))).......................	(-22.1)

A12-358572_14_MIMAT0000255_MirBase_miR-34a_microRNA_1_22-A12-358572_14_ENSG00000140332_ENST00000451782_TLE3_mRNA_4361_4403
TGGCAGTGTCTTAGCTGGTTGTTTGTTGTGAGCAATGGAAGTTCAAAGGAACTCCCTCTCCAGCT
TGGCAGTGTCTTAGCTGGTTGT-------------------------------------------	miR-34a_microRNA	1	22
----------------------TTGTTGTGAGCAATGGAAGTTCAAAGGAACTCCCTCTCCAGCT	TLE3_mRNA	4361	4403
.((.(((.((((((((.(((((.........)))))...))))..)))).))).)).........	(-11.1)

A12-359187_14_MIMAT0000753_MirBase_miR-342-3p_microRNA_1_23-A12-359187_14_ENSG00000111181_ENST00000428720_SLC6A12_mRNA_1301_1343
TCTCACACAGAAATCGCACCCGTCACCTGTCATGGAATTCTGGGAGAGACGAGTTCTGGGCATCAC
TCTCACACAGAAATCGCACCCGT-------------------------------------------	miR-342-3p_microRNA	1	23
-----------------------CACCTGTCATGGAATTCTGGGAGAGACGAGTTCTGGGCATCAC	SLC6A12_mRNA	1301	1343
((((...(((((.((...................)).))))).))))...................	(-12.8)

A12-362461_14_MIMAT0004776_MirBase_miR-505*_microRNA_1_22-A12-362461_14_ENSG00000099949_ENST00000389355_LZTR1_mRNA_910_958
GGGAGCCAGGAAGTATTGATGTAACTGAACACCTGCTCCGGGGCTCCCCACCACCCCCGCAGCGGCGCTAC
GGGAGCCAGGAAGTATTGATGT-------------------------------------------------	miR-505*_microRNA	1	22
----------------------AACTGAACACCTGCTCCGGGGCTCCCCACCACCCCCGCAGCGGCGCTAC	LZTR1_mRNA	910	958
(((((((.((.((((..................))))))..))))))).......................	(-19.4)

A12-362908_14_MIMAT0002819_MirBase_miR-193b_microRNA_1_22-A12-362908_14_ENSG00000037474_ENST00000264670_NSUN2_mRNA_391_450
AACTGGCCCTCAAAGTCCCGCTGGAAAGCGCGGCGAGGCGGGCTGGGAAGGAGGCTACCCCGAGATCGTCAAGGAGAACAAG
AACTGGCCCTCAAAGTCCCGCT-----------------------------------------------------	miR-193b_microRNA	1	22
----------------------GGAAAGCGCGGCGAGGCGGGCTGGGAAGGAGGCTACCCCGAGATCGTCAAGGAGAACAAG	NSUN2_mRNA	391	450
..(((((((((...(((.((((....)))).)))..)).)))))))....................................	(-19)

A12-365602_14_MIMAT0000756_MirBase_miR-326_microRNA_1_20-A12-365602_14_ENSG00000033050_ENST00000287844_ABCF2_mRNA_1151_1210
CCTCTGGGCCCTTCCTCCAGTGGCAGTGCCAAGCTGGCCCGGCAGGCCCAGAGCAAGGAGAAGACGCTACAGAAAATGAT
CCTCTGGGCCCTTCCTCCAG-----------------------------------------------------	miR-326_microRNA	1	20
--------------------TGGCAGTGCCAAGCTGGCCCGGCAGGCCCAGAGCAAGGAGAAGACGCTACAGAAAATGAT	ABCF2_mRNA	1151	1210
.(((((((((...((.((((.............))))...))..)))))))))...........................	(-20.6)

A12-369700_14_MIMAT0004509_MirBase_miR-93*_microRNA_1_22-A12-369700_14_ENSG00000135829_ENST00000367549_DHX9_mRNA_3889_3944
ACTGCTGAGCTAGCACTTCCCGACTTTGGACAGGGAAGAGGAGGTGGCGGCTATTAAAACTTGGTTATGTCAGTTCCT
ACTGCTGAGCTAGCACTTCCCG-----------------------------------------------------	miR-93*_microRNA	1	22
----------------------ACTTTGGACAGGGAAGAGGAGGTGGCGGCTATTAAAACTTGGTTATGTCAGTTCCT	DHX9_mRNA	3889	3944
...((((.(((....((((((...........))))))....)))..))))...........................	(-16.2)

A12-371984_14_MIMAT0005793_MirBase_miR-320c_microRNA_1_20-A12-371984_14_ENSG00000204969_ENST00000520672_PCDHA2_mRNA_2720_2762
AAAAGCTGGGTTGAGAGGGTGGGTGAAAATGGAATTCTTCCTCCTTTTTTCCAATGTGCTTGA
AAAAGCTGGGTTGAGAGGGT-------------------------------------------	miR-320c_microRNA	1	20
--------------------GGGTGAAAATGGAATTCTTCCTCCTTTTTTCCAATGTGCTTGA	PCDHA2_mRNA	2720	2762
..((((((((..(((((((......................))))))).))))....))))..	(-13.4)

A12-375499_13_MIMAT0000092_MirBase_miR-92a_microRNA_1_22-A12-375499_13_ENSG00000183558_ENST00000369161_HIST2H2AA3_mRNA_408_497
TATTGCACTTGTCCCGGCCTGTAAGAAGACGGAGAGTCACCACAAGGCAAAGGGCAAGTGAGGCTGACGTCCGGCCCAAGTGGGCCCAGCCCGGCCCGCGTCTCGAAGGGGC
TATTGCACTTGTCCCGGCCTGT-----------------------------------------------------	miR-92a_microRNA	1	22
----------------------AAGAAGACGGAGAGTCACCACAAGGCAAAGGGCAAGTGAGGCTGACGTCCGGCCCAAGTGGGCCCAGCCCGGCCCGCGTCTCGAAGGGGC	HIST2H2AA3_mRNA	408	497
.....((((((.(((.((((........................))))...)))))))))....................................................	(-19.7)

A12-386079_13_MIMAT0000253_MirBase_miR-10a_microRNA_1_23-A12-386079_13_ENSG00000012232_ENST00000220562_EXTL3_mRNA_2985_3027
TACCCTGTAGATCCGAATTTGTGGTGTGGAATTCTCCCAAGCTGCCATCAGAGGACCTTCTGTGGC
TACCCTGTAGATCCGAATTTGTG-------------------------------------------	miR-10a_microRNA	1	23
-----------------------GTGTGGAATTCTCCCAAGCTGCCATCAGAGGACCTTCTGTGGC	EXTL3_mRNA	2985	3027
..((((((((....((((((........)))))).......))))....)).))............	(-5.9)

A12-404935_12_MIMAT0000510_MirBase_miR-320a_microRNA_1_22-A12-404935_12_ENSG00000136813_ENST00000259335_KIAA0368_mRNA_2263_2316
AAAAGCTGGGTTGAGAGGGCGAACTGTCCTTCCATTTAACCCAGCAGCCTTTGGAGAGATCGTTCTGTACTTGCGC
AAAAGCTGGGTTGAGAGGGCGA-----------------------------------------------------	miR-320a_microRNA	1	22
----------------------ACTGTCCTTCCATTTAACCCAGCAGCCTTTGGAGAGATCGTTCTGTACTTGCGC	KIAA0368_mRNA	2263	2316
....(((((((((((((((((...)))))))....))))))))))...............................	(-22.6)

A12-420225_11_MIMAT0000419_MirBase_miR-27b_microRNA_1_21-A12-420225_11_ENSG00000139263_ENST00000320743_LRIG3_mRNA_2646_2703
TTCACAGTGGCTAAGTTCTGCAGACGATGACGGATGGGCCACTGTGGGTGTCGTGATCATAGCCGTGGTTTGCTGTGTG
TTCACAGTGGCTAAGTTCTGC-----------------------------------------------------	miR-27b_microRNA	1	21
---------------------AGACGATGACGGATGGGCCACTGTGGGTGTCGTGATCATAGCCGTGGTTTGCTGTGTG	LRIG3_mRNA	2646	2703
.(((((((((((....((((..........))))..)))))))))))................................	(-22)

A12-424786_10_MIMAT0004945_MirBase_miR-744_microRNA_1_22-A12-424786_10_ENSG00000153107_ENST00000341068_ANAPC1_mRNA_572_626
TGCGGGGCTAGGGCTAACAGCAGAGCCCGCTGCTGTTGCCCGTTCTTCCTCCAGAATAGGGGAGGGAGAGGGAATGA
TGCGGGGCTAGGGCTAACAGCA-----------------------------------------------------	miR-744_microRNA	1	22
----------------------GAGCCCGCTGCTGTTGCCCGTTCTTCCTCCAGAATAGGGGAGGGAGAGGGAATGA	ANAPC1_mRNA	572	626
((.((((...((((.(((((((........))))))))))).....)))).))........................	(-20.4)

A12-428721_10_MIMAT0000075_MirBase_miR-20a_microRNA_1_23-A12-428721_10_ENSG00000152133_ENST00000409774_CCDC75_mRNA_3296_3344
TAAAGTGCTTATAGTGCAGGTAGAACACTGATGGAACCCATGACTTCACCAGGATTGTGGTCTACATTTACA
TAAAGTGCTTATAGTGCAGGTAG-------------------------------------------------	miR-20a_microRNA	1	23
-----------------------AACACTGATGGAACCCATGACTTCACCAGGATTGTGGTCTACATTTACA	CCDC75_mRNA	3296	3344
....((.((..(((((.........)))))..)).))...................................	(-6)

A12-436069_10_MIMAT0003339_MirBase_miR-421_microRNA_1_23-A12-436069_10_ENSG00000240682_ENST00000393295_ISY1_mRNA_204_246
ATCAACAGACATTAATTGGGCGCCAGTGTCTGTGGGTAGTTGGAATCTTCAGTTCCTGTGAGCGTC
ATCAACAGACATTAATTGGGCGC-------------------------------------------	miR-421_microRNA	1	23
-----------------------CAGTGTCTGTGGGTAGTTGGAATCTTCAGTTCCTGTGAGCGTC	ISY1_mRNA	204	246
(((.(((((((((...........))))))))).))).............................	(-12.5)

A12-436673_10_MIMAT0004553_MirBase_miR-7-1*_microRNA_1_22-A12-436673_10_ENSG00000102172_ENST00000404933_SMS_mRNA_757_807
CAACAAATCACAGTCTGCCATAAATTTGGCAGAGAGTGATTTGGCATATACCCGGGCCATCATGGGCAGTGGC
CAACAAATCACAGTCTGCCATA---------------------------------------------------	miR-7-1*_microRNA	1	22
----------------------AATTTGGCAGAGAGTGATTTGGCATATACCCGGGCCATCATGGGCAGTGGC	SMS_mRNA	757	807
...((((((((..(((((((......)))))))..))))))))..............................	(-20.7)

A12-437346_10_MIMAT0000261_MirBase_miR-183_microRNA_1_22-A12-437346_10_ENSG00000141448_ENST00000269216_GATA6_mRNA_2164_2210
TATGGCACTGGTAGAATTCACTAGAACGTGATTCTCGTGCCTTTATTTTGAAAGAGATGTTTTTCCCAA
TATGGCACTGGTAGAATTCACT-----------------------------------------------	miR-183_microRNA	1	22
----------------------AGAACGTGATTCTCGTGCCTTTATTTTGAAAGAGATGTTTTTCCCAA	GATA6_mRNA	2164	2210
...(((((.((......((((......))))..)).)))))............................	(-13.4)

A12-439276_10_MIMAT0001340_MirBase_miR-423-3p_microRNA_1_23-A12-439276_10_ENSG00000197077_ENST00000358431_KIAA1671_mRNA_9087_9129
AGCTCGGTCTGAGGCCCCTCAGTCAGTTGGAATTCTGGGTGGGCTCAGGAAGTTTAGAGCCACGTA
AGCTCGGTCTGAGGCCCCTCAGT-------------------------------------------	miR-423-3p_microRNA	1	23
-----------------------CAGTTGGAATTCTGGGTGGGCTCAGGAAGTTTAGAGCCACGTA	KIAA1671_mRNA	9087	9129
.((((..(((((.(((((((((............))))).))))))))).......))))......	(-22.8)

A12-446700_9_MIMAT0003283_MirBase_miR-615-3p_microRNA_1_22-A12-446700_9_ENSG00000226589_ENST00000457796_VARS_mRNA_687_743
TCCGAGCCTGGGTCTCCCTCTTAGGCCTGGGGGGCCCAGGGGGCAGCCGGGCGGCTGTCCTTGTCCAACAGTGGGTCAG
TCCGAGCCTGGGTCTCCCTCTT-----------------------------------------------------	miR-615-3p_microRNA	1	22
----------------------AGGCCTGGGGGGCCCAGGGGGCAGCCGGGCGGCTGTCCTTGTCCAACAGTGGGTCAG	VARS_mRNA	687	743
((((.(((((((((((((.((..))...)))))))))...))))...))))............................	(-24.6)

A12-449531_9_MIMAT0000072_MirBase_miR-18a_microRNA_1_23-A12-449531_9_ENSG00000158545_ENST00000301011_ZC3H18_mRNA_1247_1289
TAAGGTGCATCTAGTGCAGATAGAGATTGGAATTCTCGGATCCCGAGAGATGTCAGAGACACAGTA
TAAGGTGCATCTAGTGCAGATAG-------------------------------------------	miR-18a_microRNA	1	23
-----------------------AGATTGGAATTCTCGGATCCCGAGAGATGTCAGAGACACAGTA	ZC3H18_mRNA	1247	1289
......((((((..((..(((..................))).))..)))))).............	(-8.5)

A12-449623_9_MIMAT0000680_MirBase_miR-106b_microRNA_1_21-A12-449623_9_ENSG00000138041_ENST00000272313_SMEK2_mRNA_3631_3673
TAAAGTGCTGACAGTGCAGATGATATGAAAGCTGCTTTTTTAAGAAGAGTAAAAGCACATTCCA
TAAAGTGCTGACAGTGCAGAT-------------------------------------------	miR-106b_microRNA	1	21
---------------------GATATGAAAGCTGCTTTTTTAAGAAGAGTAAAAGCACATTCCA	SMEK2_mRNA	3631	3673
....(((((.((((.((((............))))..)).........))...)))))......	(-10.7)

A12-468072_8_MIMAT0004945_MirBase_miR-744_microRNA_1_22-A12-468072_8_ENSG00000172354_ENST00000303210_GNB2_mRNA_1043_1100
TGCGGGGCTAGGGCTAACAGCAGATGTCCCTGTCCCTGGCCCCCGATGGCCGCACGTTTGTGTCAGGCGCCTGTGATGCC
TGCGGGGCTAGGGCTAACAGCA-----------------------------------------------------	miR-744_microRNA	1	22
----------------------GATGTCCCTGTCCCTGGCCCCCGATGGCCGCACGTTTGTGTCAGGCGCCTGTGATGCC	GNB2_mRNA	1043	1100
...((((((((((...((((.........)))))))))))))).....................................	(-22.1)

A12-468433_8_MIMAT0000063_MirBase_let-7b_microRNA_1_22-A12-468433_8_ENSG00000188612_ENST00000420826_SUMO2_mRNA_497_553
TGAGGTAGTAGGTTGTGTGGTTAAAGACCAAGATTACATTCTCAATTAGAAAACTGCAATTTGGTTCCACCACATCCTG
TGAGGTAGTAGGTTGTGTGGTT-----------------------------------------------------	let-7b_microRNA	1	22
----------------------AAAGACCAAGATTACATTCTCAATTAGAAAACTGCAATTTGGTTCCACCACATCCTG	SUMO2_mRNA	497	553
(((((..((((......(((((...)))))...))))..)))))...................................	(-12.7)

A12-472227_8_MIMAT0000069_MirBase_miR-16_microRNA_1_22-A12-472227_8_ENSG00000131269_ENST00000253577_ABCB7_mRNA_457_500
TAGCAGCACGTAAATATTGGCGGCTGGGATTTTTGGGTGGTGCAAAGGCCATGAATATTGTGGTTC
TAGCAGCACGTAAATATTGGCG--------------------------------------------	miR-16_microRNA	1	22
----------------------GCTGGGATTTTTGGGTGGTGCAAAGGCCATGAATATTGTGGTTC	ABCB7_mRNA	457	500
..(((.(((.((((..(((((.)))))....)))).))).))).......................	(-13.9)

A12-472424_8_MIMAT0000069_MirBase_miR-16_microRNA_1_22-A12-472424_8_ENSG00000112306_ENST00000230050_RPS12_mRNA_204_263
TAGCAGCACGTAAATATTGGCGCACCGCCATGGCCGAGGAAGGCATTGCTGCTGGAGGTGTAATGGACGTTAATACTGCTTT
TAGCAGCACGTAAATATTGGCG-----------------------------------------------------	miR-16_microRNA	1	22
----------------------CACCGCCATGGCCGAGGAAGGCATTGCTGCTGGAGGTGTAATGGACGTTAATACTGCTTT	RPS12_mRNA	204	263
((((((((.((.....(((((...........))))).....))..))))))))............................	(-18.9)

A12-472510_8_MIMAT0000100_MirBase_miR-29b_microRNA_1_23-A12-472510_8_ENSG00000197077_ENST00000358431_KIAA1671_mRNA_9087_9129
TAGCACCATTTGAAATCAGTGTTCAGTTGGAATTCTGGGTGGGCTCAGGAAGTTTAGAGCCACGTA
TAGCACCATTTGAAATCAGTGTT-------------------------------------------	miR-29b_microRNA	1	23
-----------------------CAGTTGGAATTCTGGGTGGGCTCAGGAAGTTTAGAGCCACGTA	KIAA1671_mRNA	9087	9129
.(((.(((((((((.((............)).))).))))))))).....................	(-10.5)

A12-483008_8_MIMAT0000762_MirBase_miR-324-3p_microRNA_1_20-A12-483008_8_ENSG00000124222_ENST00000371141_STX16_mRNA_4573_4615
ACTGCCCCAGGTGCTGCTGGTGGGGGTGGTGGTGCTGGCTGGGCCATGCTTGTGAAGTGATGT
ACTGCCCCAGGTGCTGCTGG-------------------------------------------	miR-324-3p_microRNA	1	20
--------------------TGGGGGTGGTGGTGCTGGCTGGGCCATGCTTGTGAAGTGATGT	STX16_mRNA	4573	4615
...((((..(((((((((.........)))))))))....))))...................	(-17.1)

A12-488186_8_MIMAT0003393_MirBase_miR-425_microRNA_1_23-A12-488186_8_ENSG00000173915_ENST00000337003_USMG5_mRNA_131_178
AATGACACGATCACTCCCGTTGAACTCGGCGTGGCGTCGGTCGTGGTAGATAGGCGGTCATGCATACGAAT
AATGACACGATCACTCCCGTTGA------------------------------------------------	miR-425_microRNA	1	23
-----------------------ACTCGGCGTGGCGTCGGTCGTGGTAGATAGGCGGTCATGCATACGAAT	USMG5_mRNA	131	178
.....(((((((((.((((((((..)))))).)).)).)))))))..........................	(-17.5)

A12-489064_8_MIMAT0000253_MirBase_miR-10a_microRNA_1_23-A12-489064_8_ENSG00000105784_ENST00000338056_RUNDC3B_mRNA_208_255
TACCCTGTAGATCCGAATTTGTGTGTGTGGAGCTCGGGTGCCAAGGGCGAGCCGTCAGTCCCCGGGTGCGA
TACCCTGTAGATCCGAATTTGTG------------------------------------------------	miR-10a_microRNA	1	23
-----------------------TGTGTGGAGCTCGGGTGCCAAGGGCGAGCCGTCAGTCCCCGGGTGCGA	RUNDC3B_mRNA	208	255
..((((....((((((.(((.........))).))))))....))))........................	(-13.3)

A12-491409_8_MIMAT0015020_MirBase_miR-548v_microRNA_1_22-A12-491409_8_ENSG00000165449_ENST00000395348_SLC16A9_mRNA_251_303
AGCTACAGTTACTTTTGCACCAAAAGAGAGACAAGGGAGAAAAAGACAGCAGGGAAAACCCCGGGGAGGAGAAGG
AGCTACAGTTACTTTTGCACCA-----------------------------------------------------	miR-548v_microRNA	1	22
----------------------AAAGAGAGACAAGGGAGAAAAAGACAGCAGGGAAAACCCCGGGGAGGAGAAGG	SLC16A9_mRNA	251	303
.(((...(((..((((...((.............))..))))..)))))).........................	(-6.7)

A12-496314_7_MIMAT0003283_MirBase_miR-615-3p_microRNA_1_22-A12-496314_7_ENSG00000136463_ENST00000258975_TACO1_mRNA_181_223
TCCGAGCCTGGGTCTCCCTCTTGAACCCCAGGGTCGGGACCGATGTCGGCTTGGGCTGCTGCCAG
TCCGAGCCTGGGTCTCCCTCTT-------------------------------------------	miR-615-3p_microRNA	1	22
----------------------GAACCCCAGGGTCGGGACCGATGTCGGCTTGGGCTGCTGCCAG	TACO1_mRNA	181	223
((((((((..(((((((((..........))))...)))))......))))))))..........	(-20.4)

A12-498525_7_MIMAT0000092_MirBase_miR-92a_microRNA_1_22-A12-498525_7_ENSG00000163630_ENST00000295894_SYNPR_mRNA_260_305
TATTGCACTTGTCCCGGCCTGTAAAAGAGGGACAAGTGGCTGGTGCTGTGGACAGAGAAGCTTTATTT
TATTGCACTTGTCCCGGCCTGT----------------------------------------------	miR-92a_microRNA	1	22
----------------------AAAAGAGGGACAAGTGGCTGGTGCTGTGGACAGAGAAGCTTTATTT	SYNPR_mRNA	260	305
.....((((((((((.............))))))))))..............................	(-17.8)

A12-504457_7_MIMAT0000278_MirBase_miR-221_microRNA_1_23-A12-504457_7_ENSG00000138326_ENST00000435275_RPS24_mRNA_320_380
AGCTACATTGTCTGCTGGGTTTCTTCAGAACTCATTTTGGTGGTGGCAAGACAACTGGCTTTGGCATGATTTATGATTCCCTGG
AGCTACATTGTCTGCTGGGTTTC-----------------------------------------------------	miR-221_microRNA	1	23
-----------------------TTCAGAACTCATTTTGGTGGTGGCAAGACAACTGGCTTTGGCATGATTTATGATTCCCTGG	RPS24_mRNA	320	380
(((((..(((((((((((((((.....))))))...........)))).))))).)))))........................	(-14.8)

A12-518369_7_MIMAT0002891_MirBase_miR-18a*_microRNA_1_23-A12-518369_7_ENSG00000140955_ENST00000315906_ADAD2_mRNA_927_969
ACTGCCCTAAGTGCTCCTTCTGGCTGGCTGGAGTTCTCGGGCCAGCAGCTCCACGACTGCCATGGC
ACTGCCCTAAGTGCTCCTTCTGG-------------------------------------------	miR-18a*_microRNA	1	23
-----------------------CTGGCTGGAGTTCTCGGGCCAGCAGCTCCACGACTGCCATGGC	ADAD2_mRNA	927	969
.(((((((.((.(((((..(((())))..))))).)).)))...))))..................	(-17.2)

A12-531601_6_MIMAT0000226_MirBase_miR-196a_microRNA_1_22-A12-531601_6_ENSG00000099341_ENST00000215071_PSMD8_mRNA_955_1012
TAGGTAGTTTCATGTTGTTGGGAAAAAGATGACAGACTACGCCAAGAAGCGAGGGTGGGTCCTGGGCCCCAACAACTACT
TAGGTAGTTTCATGTTGTTGGG-----------------------------------------------------	miR-196a_microRNA	1	22
----------------------AAAAAGATGACAGACTACGCCAAGAAGCGAGGGTGGGTCCTGGGCCCCAACAACTACT	PSMD8_mRNA	955	1012
.....(((.....(((((((((.............................................))))))))).)))	(-13.2)

A12-533331_6_MIMAT0000253_MirBase_miR-10a_microRNA_1_23-A12-533331_6_ENSG00000181222_ENST00000322644_POLR2A_mRNA_5501_5544
TACCCTGTAGATCCGAATTTGTGCTACAGCCCGACATCACCCAGCTATTCACCTACTAGTCCCAACT
TACCCTGTAGATCCGAATTTGTG--------------------------------------------	miR-10a_microRNA	1	23
-----------------------CTACAGCCCGACATCACCCAGCTATTCACCTACTAGTCCCAACT	POLR2A_mRNA	5501	5544
....((((((.............))))))......................................	(-6.1)

A12-539186_6_MIMAT0003233_MirBase_miR-551b_microRNA_1_21-A12-539186_6_ENSG00000197077_ENST00000358431_KIAA1671_mRNA_9087_9129
GCGACCCATACTTGGTTTCAGCAGTTGGAATTCTGGGTGGGCTCAGGAAGTTTAGAGCCACGTA
GCGACCCATACTTGGTTTCAG-------------------------------------------	miR-551b_microRNA	1	21
---------------------CAGTTGGAATTCTGGGTGGGCTCAGGAAGTTTAGAGCCACGTA	KIAA1671_mRNA	9087	9129
..(((((((....(((((((.....)))))))....))))).))....................	(-11.8)

A12-548190_6_MIMAT0003888_MirBase_miR-766_microRNA_1_22-A12-548190_6_ENSG00000123415_ENST00000337581_SMUG1_mRNA_736_786
ACTCCAGCCCCACAGCCTCAGCGCAGCTGCTGGGGGTGCGGCTGGTGGTGGGAGTTGGGCGACTGGCAGAGCA
ACTCCAGCCCCACAGCCTCAGC---------------------------------------------------	miR-766_microRNA	1	22
----------------------GCAGCTGCTGGGGGTGCGGCTGGTGGTGGGAGTTGGGCGACTGGCAGAGCA	SMUG1_mRNA	736	786
(((((((((.(((..(((((((......)))))))))).)))))).)))........................	(-23.9)

A12-553923_6_MIMAT0001340_MirBase_miR-423-3p_microRNA_1_23-A12-553923_6_ENSG00000179010_ENST00000320912_MRFAP1_mRNA_1529_1588
AGCTCGGTCTGAGGCCCCTCAGTAGTGTGGATGGGCCGACCTGGCTGGGACTCGTGAATCTGGAGAAGAGCTGGAGAATGGAT
AGCTCGGTCTGAGGCCCCTCAGT-----------------------------------------------------	miR-423-3p_microRNA	1	23
-----------------------AGTGTGGATGGGCCGACCTGGCTGGGACTCGTGAATCTGGAGAAGAGCTGGAGAATGGAT	MRFAP1_mRNA	1529	1588
((((.((((...(((((.((.........)).))))))))).)))).....................................	(-21.9)

A12-565890_5_MIMAT0000062_MirBase_let-7a_microRNA_1_22-A12-565890_5_ENSG00000144580_ENST00000273064_RQCD1_mRNA_3086_3134
TGAGGTAGTAGGTTGTATAGTTTTTTGACAACCGCCTTCCTGCTGAGCCAAAGTTTTCTCATTACCCCTCC
TGAGGTAGTAGGTTGTATAGTT-------------------------------------------------	let-7a_microRNA	1	22
----------------------TTTTGACAACCGCCTTCCTGCTGAGCCAAAGTTTTCTCATTACCCCTCC	RQCD1_mRNA	3086	3134
..(((.((..((((((...........))))))..)).)))..............................	(-12.7)

A12-567358_5_MIMAT0000762_MirBase_miR-324-3p_microRNA_1_20-A12-567358_5_ENSG00000146267_ENST00000389677_C6orf168_mRNA_241_284
ACTGCCCCAGGTGCTGCTGGCGGCGCGGGCCCTGGGAGGGGCGCCCGGAGCCAGCCGCGCAGCA
ACTGCCCCAGGTGCTGCTGG--------------------------------------------	miR-324-3p_microRNA	1	20
--------------------CGGCGCGGGCCCTGGGAGGGGCGCCCGGAGCCAGCCGCGCAGCA	C6orf168_mRNA	241	284
..(((((((((.(((((((.))))...))))))....)))))).....................	(-18.9)

A12-575084_5_MIMAT0000253_MirBase_miR-10a_microRNA_1_23-A12-575084_5_ENSG00000165923_ENST00000298861_AGBL2_mRNA_1619_1661
TACCCTGTAGATCCGAATTTGTGATTGTGGGGAATTATCGGTGTTCCTTGGCCGGAAGGGATTTGA
TACCCTGTAGATCCGAATTTGTG-------------------------------------------	miR-10a_microRNA	1	23
-----------------------ATTGTGGGGAATTATCGGTGTTCCTTGGCCGGAAGGGATTTGA	AGBL2_mRNA	1619	1661
..((((((.((.((((((((...........))))..))))...))....))....))))......	(-10.1)

A12-588987_5_MIMAT0004509_MirBase_miR-93*_microRNA_1_22-A12-588987_5_ENSG00000104529_ENST00000442189_EEF1D_mRNA_2075_2135
ACTGCTGAGCTAGCACTTCCCGAGCTGCGGGAGGAGCGGCTACGGCAGTACGCGGAGAAGAAGGCCAAGAAGCCTGCACTGGT
ACTGCTGAGCTAGCACTTCCCG-----------------------------------------------------	miR-93*_microRNA	1	22
----------------------AGCTGCGGGAGGAGCGGCTACGGCAGTACGCGGAGAAGAAGGCCAAGAAGCCTGCACTGGT	EEF1D_mRNA	2075	2135
(((((((((((.((.(((((((.....))))))).)))))).)))))))..................................	(-26.7)

A12-594949_5_MIMAT0000081_MirBase_miR-25_microRNA_1_22-A12-594949_5_ENSG00000144036_ENST00000272427_EXOC6B_mRNA_260_320
CATTGCACTTGTCTCGGTCTGATGAAGAACATGGACGTTTCATGGAGAAGCTTGAAACTCGTATCCGTAATCACGACCGAGAA
CATTGCACTTGTCTCGGTCTGA-----------------------------------------------------	miR-25_microRNA	1	22
----------------------TGAAGAACATGGACGTTTCATGGAGAAGCTTGAAACTCGTATCCGTAATCACGACCGAGAA	EXOC6B_mRNA	260	320
...........(((((((((((................................................))).)))))))).	(-14.7)

A12-618550_4_MIMAT0000252_MirBase_miR-7_microRNA_1_23-A12-618550_4_ENSG00000197312_ENST00000480945_DDI2_mRNA_3786_3828
TGGAAGACTAGTGATTTTGTTGTTTTGGTGTTTGGAATTCTACCCAGTGCTCTGTGTATCATGATT
TGGAAGACTAGTGATTTTGTTGT-------------------------------------------	miR-7_microRNA	1	23
-----------------------TTTGGTGTTTGGAATTCTACCCAGTGCTCTGTGTATCATGATT	DDI2_mRNA	3786	3828
.((((..((((..(((..........)))..))))..)))).........................	(-5.3)

A12-627178_4_MIMAT0000423_MirBase_miR-125b_microRNA_1_22-A12-627178_4_ENSG00000120705_ENST00000360541_ETF1_mRNA_1405_1462
TCCCTGAGACCCTAACTTGTGAAAATCACAAGAAGGGTCTCAGTTTGTGAAAGGATTTGGTGGAATTGGAGGTATCTTGC
TCCCTGAGACCCTAACTTGTGA-----------------------------------------------------	miR-125b_microRNA	1	22
----------------------AAATCACAAGAAGGGTCTCAGTTTGTGAAAGGATTTGGTGGAATTGGAGGTATCTTGC	ETF1_mRNA	1405	1462
...((((((((((..(((((((...))))))).)))))))))).....................................	(-24.2)

A12-628999_4_MIMAT0002174_MirBase_miR-484_microRNA_1_22-A12-628999_4_ENSG00000171793_ENST00000372621_CTPS_mRNA_1106_1161
TCAGGCTCAGTCCCCTCCCGATAGTGTTCGGGAACTTAGAGGACTTGGGCTTTCCCCAGATCTGGTTGTATGCAGGTG
TCAGGCTCAGTCCCCTCCCGAT-----------------------------------------------------	miR-484_microRNA	1	22
----------------------AGTGTTCGGGAACTTAGAGGACTTGGGCTTTCCCCAGATCTGGTTGTATGCAGGTG	CTPS_mRNA	1106	1161
...((((((((((..((((((......)))))).......))))).)))))...........................	(-20.4)

A12-655211_4_MIMAT0004509_MirBase_miR-93*_microRNA_1_22-A12-655211_4_ENSG00000184708_ENST00000397525_EIF4ENIF1_mRNA_923_965
ACTGCTGAGCTAGCACTTCCCGCGAACTGACTGGCTTTGATGATAAGATACTAGAAGAAGATCAC
ACTGCTGAGCTAGCACTTCCCG-------------------------------------------	miR-93*_microRNA	1	22
----------------------CGAACTGACTGGCTTTGATGATAAGATACTAGAAGAAGATCAC	EIF4ENIF1_mRNA	923	965
......(((((((((.(((....))).)).)))))))............................	(-12.2)

A12-655370_4_MIMAT0004509_MirBase_miR-93*_microRNA_1_22-A12-655370_4_ENSG00000104529_ENST00000422753_EEF1D_mRNA_2072_2132
ACTGCTGAGCTAGCACTTCCCGAGCTGCGGGAGGAGCGGCTACGGCAGTACGCGGAGAAGAAGGCCAAGAAGCCTGCACTGGT
ACTGCTGAGCTAGCACTTCCCG-----------------------------------------------------	miR-93*_microRNA	1	22
----------------------AGCTGCGGGAGGAGCGGCTACGGCAGTACGCGGAGAAGAAGGCCAAGAAGCCTGCACTGGT	EEF1D_mRNA	2072	2132
(((((((((((.((.(((((((.....))))))).)))))).)))))))..................................	(-26.7)

A12-662241_4_MIMAT0003880_MirBase_miR-671-5p_microRNA_1_23-A12-662241_4_ENSG00000176390_ENST00000324238_CRLF3_mRNA_1952_2004
AGGAAGCCCTGGAGGGGCTGGAGCCCCTCTTCAGTAATCTTTAAGTCCCCAAAACATTATAACTTTTTCTTTTTTT
AGGAAGCCCTGGAGGGGCTGGAG-----------------------------------------------------	miR-671-5p_microRNA	1	23
-----------------------CCCCTCTTCAGTAATCTTTAAGTCCCCAAAACATTATAACTTTTTCTTTTTTT	CRLF3_mRNA	1952	2004
.(((.....((((((.(((((((.....)))))))..))))))..)))............................	(-13.3)

A12-664463_4_MIMAT0000688_MirBase_miR-301a_microRNA_1_23-A12-664463_4_ENSG00000101639_ENST00000506447_CEP192_mRNA_6809_6851
CAGTGCAATAGTATTGTCAAAGCCAAACCATTTGGAATTCTTTCCCCAGTATCTGAGCCTTCAGTT
CAGTGCAATAGTATTGTCAAAGC-------------------------------------------	miR-301a_microRNA	1	23
-----------------------CAAACCATTTGGAATTCTTTCCCCAGTATCTGAGCCTTCAGTT	CEP192_mRNA	6809	6851
((((((...((.....(((((.........)))))....)).......))).)))...........	(-4.2)

A12-669097_4_MIMAT0004978_MirBase_miR-935_microRNA_1_23-A12-669097_4_ENSG00000166165_ENST00000348956_CKB_mRNA_615_658
CCAGTTACCGCTTCCGCTACCGCATGACGGAGGCGGAGCAGCAGCAGCTCATCGACGACCACTTCCT
CCAGTTACCGCTTCCGCTACCGC--------------------------------------------	miR-935_microRNA	1	23
-----------------------ATGACGGAGGCGGAGCAGCAGCAGCTCATCGACGACCACTTCCT	CKB_mRNA	615	658
...(((.(((((((((...........))))))))))))............................	(-17.6)

A12-679568_4_MIMAT0000069_MirBase_miR-16_microRNA_1_22-A12-679568_4_ENSG00000189091_ENST00000302516_SF3B3_mRNA_2512_2557
TAGCAGCACGTAAATATTGGCGAGAGAAGCTCGGTGCTGTCTTCAATCAAGTAGCCTTCCCACTGCAG
TAGCAGCACGTAAATATTGGCG----------------------------------------------	miR-16_microRNA	1	22
----------------------AGAGAAGCTCGGTGCTGTCTTCAATCAAGTAGCCTTCCCACTGCAG	SF3B3_mRNA	2512	2557
..(((((((........................)))))))............................	(-11.2)

A12-711352_3_MIMAT0003283_MirBase_miR-615-3p_microRNA_1_22-A12-711352_3_ENSG00000149418_ENST00000278742_ST14_mRNA_3184_3227
TCCGAGCCTGGGTCTCCCTCTTGGCTCGGAGGACCCTGGAAAACAGACGGGTCTGAGACTGAAATT
TCCGAGCCTGGGTCTCCCTCTT--------------------------------------------	miR-615-3p_microRNA	1	22
----------------------GGCTCGGAGGACCCTGGAAAACAGACGGGTCTGAGACTGAAATT	ST14_mRNA	3184	3227
((((..((.((((((.((.........)).)))))).))........))))...............	(-16.7)

A12-721495_3_MIMAT0000092_MirBase_miR-92a_microRNA_1_22-A12-721495_3_ENSG00000095139_ENST00000264028_ARCN1_mRNA_3616_3674
TATTGCACTTGTCCCGGCCTGTTAGCTTGGTTTCCACATGAGGTTTTTCTGAGAAGGGCTTGGGACAAGAAGTCTGTCATG
TATTGCACTTGTCCCGGCCTGT-----------------------------------------------------	miR-92a_microRNA	1	22
----------------------TAGCTTGGTTTCCACATGAGGTTTTTCTGAGAAGGGCTTGGGACAAGAAGTCTGTCATG	ARCN1_mRNA	3616	3674
.......(((((((((((((...................................))))).))))))))............	(-20.9)

A12-721772_3_MIMAT0000089_MirBase_miR-31_microRNA_1_21-A12-721772_3_ENSG00000196182_ENST00000373132_STK40_mRNA_2619_2679
AGGCAAGATGCTGGCATAGCTCGAGATTTTGAAGTGGATGCCCGTCTTGCCAGAAATGCTGTTCTCACCAGAATGCCCCCTC
AGGCAAGATGCTGGCATAGCT-----------------------------------------------------	miR-31_microRNA	1	21
---------------------CGAGATTTTGAAGTGGATGCCCGTCTTGCCAGAAATGCTGTTCTCACCAGAATGCCCCCTC	STK40_mRNA	2619	2679
.(((((((((..(((((.(((...........)))..))))))))))))))...............................	(-22)

A12-725172_3_MIMAT0000069_MirBase_miR-16_microRNA_1_22-A12-725172_3_ENSG00000005302_ENST00000337339_MSL3_mRNA_1207_1250
TAGCAGCACGTAAATATTGGCGATTCTCGGGTGCCCCAGGCCGGGGAGAGCCAGCGTGTACTTTGT
TAGCAGCACGTAAATATTGGCG--------------------------------------------	miR-16_microRNA	1	22
----------------------ATTCTCGGGTGCCCCAGGCCGGGGAGAGCCAGCGTGTACTTTGT	MSL3_mRNA	1207	1250
.....((((((.....(((((..................))))).........)))))).......	(-12.9)

A12-728622_3_MIMAT0000253_MirBase_miR-10a_microRNA_1_23-A12-728622_3_ENSG00000147255_ENST00000370904_IGSF1_mRNA_1616_1658
TACCCTGTAGATCCGAATTTGTGGAATCTCAGGTGCCAAGGGCCAATCTATGGAATGACCTTTGCT
TACCCTGTAGATCCGAATTTGTG-------------------------------------------	miR-10a_microRNA	1	23
-----------------------GAATCTCAGGTGCCAAGGGCCAATCTATGGAATGACCTTTGCT	IGSF1_mRNA	1616	1658
....((((((((((..(((((........))))).....)))....))))))).............	(-8.1)

A12-784224_3_MIMAT0004945_MirBase_miR-744_microRNA_1_22-A12-784224_3_ENSG00000106305_ENST00000223029_AIMP2_mRNA_617_669
TGCGGGGCTAGGGCTAACAGCACAAGTGCTTTGGAGAACAGAATAAAAAACAGCCCCGCCAAGACTATCAGCTGG
TGCGGGGCTAGGGCTAACAGCA-----------------------------------------------------	miR-744_microRNA	1	22
----------------------CAAGTGCTTTGGAGAACAGAATAAAAAACAGCCCCGCCAAGACTATCAGCTGG	AIMP2_mRNA	617	669
.((((((((....((((.((((....)))))))).................))))))))................	(-17.2)

A12-806171_3_MIMAT0000450_MirBase_miR-149_microRNA_1_23-A12-806171_3_ENSG00000129250_ENST00000320785_KIF1C_mRNA_3834_3884
TCTGGCTCCGTGTCTTCACTCCCAGGAAAGGAAGAGGGCACGGAGTTGCCAGGAGCAAACCAAAGTGAAGAGAG
TCTGGCTCCGTGTCTTCACTCCC---------------------------------------------------	miR-149_microRNA	1	23
-----------------------AGGAAAGGAAGAGGGCACGGAGTTGCCAGGAGCAAACCAAAGTGAAGAGAG	KIF1C_mRNA	3834	3884
(((((((((((((((((..(((.......))).)))))))))))...)))))).....................	(-27)

A12-806779_3_MIMAT0001340_MirBase_miR-423-3p_microRNA_1_23-A12-806779_3_ENSG00000177700_ENST00000322028_POLR2L_mRNA_99_153
AGCTCGGTCTGAGGCCCCTCAGTACCTGGGGCTGCTGCAGGCCGAGTACACCGAGGGGGATGCGCTGGATGCCCTGGG
AGCTCGGTCTGAGGCCCCTCAGT-----------------------------------------------------	miR-423-3p_microRNA	1	23
-----------------------ACCTGGGGCTGCTGCAGGCCGAGTACACCGAGGGGGATGCGCTGGATGCCCTGGG	POLR2L_mRNA	99	153
.((((((((((.((((((.........))))))....))))))))))...............................	(-29.2)

A12-814252_3_MIMAT0015053_MirBase_miR-3176_microRNA_1_19-A12-814252_3_ENSG00000137168_ENST00000373699_PPIL1_mRNA_530_572
ACTGGCCTGGGACTACCGGCGGGGGCTGGAATTCTCGCAATGGCCAATGCGGGGCCAGATAC
ACTGGCCTGGGACTACCGG-------------------------------------------	miR-3176_microRNA	1	19
-------------------CGGGGGCTGGAATTCTCGCAATGGCCAATGCGGGGCCAGATAC	PPIL1_mRNA	530	572
.(((((((((((...((((......))))...))))...............)))))))....	(-14.7)

A12-833230_3_MIMAT0000510_MirBase_miR-320a_microRNA_1_22-A12-833230_3_ENSG00000165312_ENST00000376495_OTUD1_mRNA_2528_2584
AAAAGCTGGGTTGAGAGGGCGATATATAACTTCTTGAATCCAGCTAAGAGATTTATAAACTAATGGCATAAATGTCTGG
AAAAGCTGGGTTGAGAGGGCGA-----------------------------------------------------	miR-320a_microRNA	1	22
----------------------TATATAACTTCTTGAATCCAGCTAAGAGATTTATAAACTAATGGCATAAATGTCTGG	OTUD1_mRNA	2528	2584
...(((((((((((((((...........)))))).)))))))))..................................	(-17.9)

A12-866992_2_MIMAT0005951_MirBase_miR-1307_microRNA_1_22-A12-866992_2_ENSG00000196262_ENST00000468812_PPIA_mRNA_3_97
ACTCGGCGTGGCGTCGGTCGTGTTTTGCAGACGCCACCGCCGAGGAAAACCGTGTACTATTAGCCATGGTCAACCCCACCGTGTTCTTCGACATTGCCGTCGACGGCGAGCCCTTGG
ACTCGGCGTGGCGTCGGTCGTG-----------------------------------------------------	miR-1307_microRNA	1	22
----------------------TTTTGCAGACGCCACCGCCGAGGAAAACCGTGTACTATTAGCCATGGTCAACCCCACCGTGTTCTTCGACATTGCCGTCGACGGCGAGCCCTTGG	PPIA_mRNA	3	97
.((((((((((((((.((........)).)))))))).)))))).........................................................................	(-26.7)

A12-883004_2_MIMAT0004950_MirBase_miR-877*_microRNA_1_21-A12-883004_2_ENSG00000163960_ENST00000296328_UBXN7_mRNA_10346_10403
TCCTCTTCTCCCTCCTCCCAGTACTGCAACTTGAAACGGGGAGGGTGGGGGGACAATGGGGTGGGGGAGGGAAGGGAGT
TCCTCTTCTCCCTCCTCCCAG-----------------------------------------------------	miR-877*_microRNA	1	21
---------------------TACTGCAACTTGAAACGGGGAGGGTGGGGGGACAATGGGGTGGGGGAGGGAAGGGAGT	UBXN7_mRNA	10346	10403
(((((((((((((((((((...................))))))..))))))).........))))))...........	(-26.3)

A12-912426_2_MIMAT0000424_MirBase_miR-128_microRNA_1_21-A12-912426_2_ENSG00000124209_ENST00000244040_RAB22A_mRNA_5200_5242
TCACAGTGAACCGGTCTCTTTCTTTAATGGAATTCTGGGGCATTTGTCCTGTTTTATGTGCAAA
TCACAGTGAACCGGTCTCTTT-------------------------------------------	miR-128_microRNA	1	21
---------------------CTTTAATGGAATTCTGGGGCATTTGTCCTGTTTTATGTGCAAA	RAB22A_mRNA	5200	5242
.((((..((((.((.((((.................)))).......)).))))..))))....	(-9.9)

A12-913997_2_MIMAT0000092_MirBase_miR-92a_microRNA_1_22-A12-913997_2_ENSG00000160570_ENST00000336034_DEDD2_mRNA_922_964
TATTGCACTTGTCCCGGCCTGTGAGAGGCTGTGGGCCGGGAGGCTGTTCGCCTGCTGGTCAGTGT
TATTGCACTTGTCCCGGCCTGT-------------------------------------------	miR-92a_microRNA	1	22
----------------------GAGAGGCTGTGGGCCGGGAGGCTGTTCGCCTGCTGGTCAGTGT	DEDD2_mRNA	922	964
....(((((..(((((((((............))))))))))).)))..................	(-20.3)

A12-918969_2_MIMAT0000226_MirBase_miR-196a_microRNA_1_22-A12-918969_2_ENSG00000005302_ENST00000337339_MSL3_mRNA_1207_1249
TAGGTAGTTTCATGTTGTTGGGATTCTCGGGTGCCCCAGGCCGGGGAGAGCCAGCGTGTACTTTG
TAGGTAGTTTCATGTTGTTGGG-------------------------------------------	miR-196a_microRNA	1	22
----------------------ATTCTCGGGTGCCCCAGGCCGGGGAGAGCCAGCGTGTACTTTG	MSL3_mRNA	1207	1249
..(((..((((.((...(((((............)))))..))..))))))).............	(-10.6)

A12-923350_2_MIMAT0000069_MirBase_miR-16_microRNA_1_22-A12-923350_2_ENSG00000159202_ENST00000360943_UBE2Z_mRNA_2206_2252
TAGCAGCACGTAAATATTGGCGGGGATTTTTGGGGAGCAAGGGTAGCCAATGGCAGAGGGGGTTGGGGC
TAGCAGCACGTAAATATTGGCG-----------------------------------------------	miR-16_microRNA	1	22
----------------------GGGATTTTTGGGGAGCAAGGGTAGCCAATGGCAGAGGGGGTTGGGGC	UBE2Z_mRNA	2206	2252
...((((.......(((((((........................))))))).........))))....	(-12.4)

A12-924303_2_MIMAT0000069_MirBase_miR-16_microRNA_1_22-A12-924303_2_ENSG00000100234_ENST00000266085_TIMP3_mRNA_1162_1205
TAGCAGCACGTAAATATTGGCGCTGGGAATTTCTGGTGCCATGCCAGAAAGAATGAGGAACCTGTA
TAGCAGCACGTAAATATTGGCG--------------------------------------------	miR-16_microRNA	1	22
----------------------CTGGGAATTTCTGGTGCCATGCCAGAAAGAATGAGGAACCTGTA	TIMP3_mRNA	1162	1205
..(((((((..........................))))..)))......................	(-8)

A12-926146_2_MIMAT0000069_MirBase_miR-16_microRNA_1_22-A12-926146_2_ENSG00000102174_ENST00000379374_PHEX_mRNA_1721_1764
TAGCAGCACGTAAATATTGGCGTGGCTGGAATTCTCAAGGGTAATCCAGGGGACCACAACTTTGCT
TAGCAGCACGTAAATATTGGCG--------------------------------------------	miR-16_microRNA	1	22
----------------------TGGCTGGAATTCTCAAGGGTAATCCAGGGGACCACAACTTTGCT	PHEX_mRNA	1721	1764
...((((.................))))......................................	(-6)

A12-926395_2_MIMAT0000069_MirBase_miR-16_microRNA_1_22-A12-926395_2_ENSG00000147408_ENST00000454498_CSGALNACT1_mRNA_1042_1084
TAGCAGCACGTAAATATTGGCGGCGTGGATTTCCCGGGTGGTGGTTTTGCTGGTGCTCCTCTGCT
TAGCAGCACGTAAATATTGGCG-------------------------------------------	miR-16_microRNA	1	22
----------------------GCGTGGATTTCCCGGGTGGTGGTTTTGCTGGTGCTCCTCTGCT	CSGALNACT1_mRNA	1042	1084
.(((((........(((((((...........................))))))).....)))))	(-9.7)

A12-931807_2_MIMAT0000253_MirBase_miR-10a_microRNA_1_23-A12-931807_2_ENSG00000101266_ENST00000349736_CSNK2A1_mRNA_2657_2699
TACCCTGTAGATCCGAATTTGTGTGTTGGAATTCTTTGGTGTAAATAAACGTTTGGTTTTATTTAT
TACCCTGTAGATCCGAATTTGTG-------------------------------------------	miR-10a_microRNA	1	23
-----------------------TGTTGGAATTCTTTGGTGTAAATAAACGTTTGGTTTTATTTAT	CSNK2A1_mRNA	2657	2699
(((((...((((((((.........)))))..)))..)).))).......................	(-10.1)

A12-932475_2_MIMAT0000253_MirBase_miR-10a_microRNA_1_23-A12-932475_2_ENSG00000143033_ENST00000370298_MTF2_mRNA_1648_1690
TACCCTGTAGATCCGAATTTGTGTGTGGATTTCACGGGTGCTTCCAGTGCAAAAGAAACTACCTCG
TACCCTGTAGATCCGAATTTGTG-------------------------------------------	miR-10a_microRNA	1	23
-----------------------TGTGGATTTCACGGGTGCTTCCAGTGCAAAAGAAACTACCTCG	MTF2_mRNA	1648	1690
(((((((.(((((((..........))))))))).)))))..........................	(-13)

A12-954956_2_MIMAT0000760_MirBase_miR-331-3p_microRNA_1_21-A12-954956_2_ENSG00000138185_ENST00000371207_ENTPD1_mRNA_3298_3341
GCCCCTGGGCCTATCCTAGAAAGGTTCAGAGAGGTTAAGTCATTTGCCCAAATGGCTGAGCCAAA
GCCCCTGGGCCTATCCTAGAA--------------------------------------------	miR-331-3p_microRNA	1	21
---------------------AGGTTCAGAGAGGTTAAGTCATTTGCCCAAATGGCTGAGCCAAA	ENTPD1_mRNA	3298	3341
(((..(((((....(((..............)))...........)))))...))).........	(-12.2)

A12-1003092_2_MIMAT0000450_MirBase_miR-149_microRNA_1_23-A12-1003092_2_ENSG00000069011_ENST00000265340_PITX1_mRNA_103_148
TCTGGCTCCGTGTCTTCACTCCCTAGAAACCGGCCCCGGATCGCGAGCCGGAGCCGGAGCCGGAGCCGG
TCTGGCTCCGTGTCTTCACTCCC----------------------------------------------	miR-149_microRNA	1	23
-----------------------TAGAAACCGGCCCCGGATCGCGAGCCGGAGCCGGAGCCGGAGCCGG	PITX1_mRNA	103	148
((((((((((.(.((((.(((.......................)))..))))))))))))))).....	(-22.7)

A12-1017539_2_MIMAT0000081_MirBase_miR-25_microRNA_1_22-A12-1017539_2_ENSG00000197124_ENST00000397165_ZNF682_mRNA_2493_2536
CATTGCACTTGTCTCGGTCTGAACTGAACTCCAACCTGGGCGACAGAGACTCTGTCTCAAAAAAAA
CATTGCACTTGTCTCGGTCTGA--------------------------------------------	miR-25_microRNA	1	22
----------------------ACTGAACTCCAACCTGGGCGACAGAGACTCTGTCTCAAAAAAAA	ZNF682_mRNA	2493	2536
....(((...(((((.(((......................))).)))))..)))...........	(-11.9)

A12-1071970_2_MIMAT0004784_MirBase_miR-455-3p_microRNA_1_21-A12-1071970_2_ENSG00000108639_ENST00000225777_SYNGR2_mRNA_743_787
GCAGTCCATGGGCATATACACCCTCTGCCCTGGACTTTCCCATGAGCCTCCTGGAACTGCCAGCCC
GCAGTCCATGGGCATATACAC---------------------------------------------	miR-455-3p_microRNA	1	21
---------------------CCTCTGCCCTGGACTTTCCCATGAGCCTCCTGGAACTGCCAGCCC	SYNGR2_mRNA	743	787
..((((((.(((((...........)))))))))))..............................	(-16.6)

A12-1091698_2_MIMAT0000069_MirBase_miR-16_microRNA_1_22-A12-1091698_2_ENSG00000135898_ENST00000392040_GPR55_mRNA_3475_3518
TAGCAGCACGTAAATATTGGCGCAGGAGCTGCATGGCTGTAAGAGGAAGGTCCTTGGAGGGTATCA
TAGCAGCACGTAAATATTGGCG--------------------------------------------	miR-16_microRNA	1	22
----------------------CAGGAGCTGCATGGCTGTAAGAGGAAGGTCCTTGGAGGGTATCA	GPR55_mRNA	3475	3518
..(((((....................)))))..................................	(-10)

A12-1110742_2_MIMAT0000261_MirBase_miR-183_microRNA_1_22-A12-1110742_2_ENSG00000204131_ENST00000510661_NHSL2_mRNA_630_672
TATGGCACTGGTAGAATTCACTCTGTGGGAATTCTTGGGTCTCTCTAAACAAAGTCCCACCTCTG
TATGGCACTGGTAGAATTCACT-------------------------------------------	miR-183_microRNA	1	22
----------------------CTGTGGGAATTCTTGGGTCTCTCTAAACAAAGTCCCACCTCTG	NHSL2_mRNA	630	672
..(((.(((.(((((((((.........))))))).............))..))).)))......	(-10.9)

A12-1110757_2_MIMAT0000261_MirBase_miR-183_microRNA_1_22-A12-1110757_2_ENSG00000143033_ENST00000370298_MTF2_mRNA_1648_1690
TATGGCACTGGTAGAATTCACTTGTGGATTTCACGGGTGCTTCCAGTGCAAAAGAAACTACCTCG
TATGGCACTGGTAGAATTCACT-------------------------------------------	miR-183_microRNA	1	22
----------------------TGTGGATTTCACGGGTGCTTCCAGTGCAAAAGAAACTACCTCG	MTF2_mRNA	1648	1690
...((((((.((.((((((((..)))))))).)).))))))........................	(-18.9)

A12-1113024_2_MIMAT0000253_MirBase_miR-10a_microRNA_1_23-A12-1113024_2_ENSG00000174106_ENST00000308330_LEMD3_mRNA_3592_3649
TACCCTGTAGATCCGAATTTGTGATGATTTTGTGTGAAAGTTCTGATACCAGTTGTAATAGAGTCAAATTTATGTGAGCAA
TACCCTGTAGATCCGAATTTGTG-----------------------------------------------------	miR-10a_microRNA	1	23
-----------------------ATGATTTTGTGTGAAAGTTCTGATACCAGTTGTAATAGAGTCAAATTTATGTGAGCAA	LEMD3_mRNA	3592	3649
(((.(((...(((.((((((.................)))))).)))..)))..)))........................	(-8.1)

A12-1145107_2_MIMAT0000761_MirBase_miR-324-5p_microRNA_1_23-A12-1145107_2_ENSG00000131469_ENST00000253788_RPL27_mRNA_27_82
CGCATCCCCTAGGGCATTGGTGTCCGGGTGGTTGCTGCCGAAATGGGCAAGTTCATGAAACCTGGGAAGGTGGTGCTTG
CGCATCCCCTAGGGCATTGGTGT-----------------------------------------------------	miR-324-5p_microRNA	1	23
-----------------------CCGGGTGGTTGCTGCCGAAATGGGCAAGTTCATGAAACCTGGGAAGGTGGTGCTTG	RPL27_mRNA	27	82
.(((((.((((((.(((((((...............)))))..............))...)))))).....)))))...	(-15.8)

A12-1145276_2_MIMAT0004509_MirBase_miR-93*_microRNA_1_22-A12-1145276_2_ENSG00000116667_ENST00000235307_C1orf21_mRNA_486_528
ACTGCTGAGCTAGCACTTCCCGAGCCCAGAAAGGGAAAAACTACCAGAACGGAGATGTGTTTGGC
ACTGCTGAGCTAGCACTTCCCG-------------------------------------------	miR-93*_microRNA	1	22
----------------------AGCCCAGAAAGGGAAAAACTACCAGAACGGAGATGTGTTTGGC	C1orf21_mRNA	486	528
...(((((((..(((.((((..............................)))).))))))))))	(-11.9)

A12-1149985_2_MIMAT0002819_MirBase_miR-193b_microRNA_1_22-A12-1149985_2_ENSG00000103495_ENST00000219782_MAZ_mRNA_2475_2525
AACTGGCCCTCAAAGTCCCGCTAGGAGGGCCAGAGGCAGAGAAGAGATGGAGTCTTAGGGGCCAGGGTGAGCG
AACTGGCCCTCAAAGTCCCGCT---------------------------------------------------	miR-193b_microRNA	1	22
----------------------AGGAGGGCCAGAGGCAGAGAAGAGATGGAGTCTTAGGGGCCAGGGTGAGCG	MAZ_mRNA	2475	2525
..(((((((((.............)))))))))........................................	(-18.8)

A12-1161921_2_MIMAT0000069_MirBase_miR-16_microRNA_1_22-A12-1161921_2_ENSG00000174405_ENST00000356922_LIG4_mRNA_198_240
TAGCAGCACGTAAATATTGGCGGCTGGGATTCTCTGGTTCACAGAGGTAACGGAGCTTGCCCGAG
TAGCAGCACGTAAATATTGGCG-------------------------------------------	miR-16_microRNA	1	22
----------------------GCTGGGATTCTCTGGTTCACAGAGGTAACGGAGCTTGCCCGAG	LIG4_mRNA	198	240
..(((((.(((......................................)))..))).)).....	(-7.2)

A12-1167656_2_MIMAT0000092_MirBase_miR-92a_microRNA_1_22-A12-1167656_2_ENSG00000157353_ENST00000288078_FUK_mRNA_2021_2067
TATTGCACTTGTCCCGGCCTGTCAGGAGAGGGACAAGTGGCTAAGCAGGCCAGCCTTGCTGGTGCGAGC
TATTGCACTTGTCCCGGCCTGT-----------------------------------------------	miR-92a_microRNA	1	22
----------------------CAGGAGAGGGACAAGTGGCTAAGCAGGCCAGCCTTGCTGGTGCGAGC	FUK_mRNA	2021	2067
.....((((((((((..((((.))))...))))))))))..............................	(-22.7)

A12-1176391_2_MIMAT0000070_MirBase_miR-17_microRNA_1_23-A12-1176391_2_ENSG00000156011_ENST00000327040_PSD3_mRNA_8335_8381
CAAAGTGCTTACAGTGCAGGTAGATTAAGAGCACTTAAAGTCAAACTGACAATTTTGGGCTTATTACAAA
CAAAGTGCTTACAGTGCAGGTAG-----------------------------------------------	miR-17_microRNA	1	23
-----------------------ATTAAGAGCACTTAAAGTCAAACTGACAATTTTGGGCTTATTACAAA	PSD3_mRNA	8335	8381
..((((((((..................))))))))..................................	(-11)

A12-1191258_2_MIMAT0000254_MirBase_miR-10b_microRNA_1_23-A12-1191258_2_ENSG00000012232_ENST00000220562_EXTL3_mRNA_2985_3027
TACCCTGTAGAACCGAATTTGTGGTGTGGAATTCTCCCAAGCTGCCATCAGAGGACCTTCTGTGGC
TACCCTGTAGAACCGAATTTGTG-------------------------------------------	miR-10b_microRNA	1	23
-----------------------GTGTGGAATTCTCCCAAGCTGCCATCAGAGGACCTTCTGTGGC	EXTL3_mRNA	2985	3027
..((((((((....((((((........)))))).......))))....)).))............	(-5.9)

A12-1212628_2_MIMAT0003339_MirBase_miR-421_microRNA_1_23-A12-1212628_2_ENSG00000064703_ENST00000369702_DDX20_mRNA_1120_1169
ATCAACAGACATTAATTGGGCGCAAGACTGAATTCCAGTGATCCAAGTCTCATAGGTTTGAAGCAGTATTACA
ATCAACAGACATTAATTGGGCGC--------------------------------------------------	miR-421_microRNA	1	23
-----------------------AAGACTGAATTCCAGTGATCCAAGTCTCATAGGTTTGAAGCAGTATTACA	DDX20_mRNA	1120	1169
.....(((((.....((((((((..............))).))))).........))))).............	(-8.8)

A12-1246219_1_MIMAT0000259_MirBase_miR-182_microRNA_1_24-A12-1246219_1_ENSG00000161791_ENST00000335154_FMNL3_mRNA_9419_9461
TTTGGCAATGGTAGAACTCACACTCACTGGTGTTGAATTCTCCCTTTTTTTTTTAAACAGCAGAAAC
TTTGGCAATGGTAGAACTCACACT-------------------------------------------	miR-182_microRNA	1	24
------------------------CACTGGTGTTGAATTCTCCCTTTTTTTTTTAAACAGCAGAAAC	FMNL3_mRNA	9419	9461
.........((.((((.(((((((....))))).)).)))).)).......................	(-11.6)

A12-1249027_1_MIMAT0000069_MirBase_miR-16_microRNA_1_22-A12-1249027_1_ENSG00000172354_ENST00000393926_GNB2_mRNA_142_190
TAGCAGCACGTAAATATTGGCGCGGGGATTATCCGGGGCCTCGGGCCAGCGGCCAGGAGCTGCCTCCCCCA
TAGCAGCACGTAAATATTGGCG-------------------------------------------------	miR-16_microRNA	1	22
----------------------CGGGGATTATCCGGGGCCTCGGGCCAGCGGCCAGGAGCTGCCTCCCCCA	GNB2_mRNA	142	190
..(((((.........(((((.......................))))).........)))))........	(-13.6)

A12-1273070_1_MIMAT0000450_MirBase_miR-149_microRNA_1_23-A12-1273070_1_ENSG00000100056_ENST00000252137_DGCR14_mRNA_2909_2955
TCTGGCTCCGTGTCTTCACTCCCTGTCAGGTGGGGCGGTTGGCTGAGTCCCAGAGAAAAACACTCCTCAC
TCTGGCTCCGTGTCTTCACTCCC-----------------------------------------------	miR-149_microRNA	1	23
-----------------------TGTCAGGTGGGGCGGTTGGCTGAGTCCCAGAGAAAAACACTCCTCAC	DGCR14_mRNA	2909	2955
((((((((...(((.((.((((.........)))).))..))).)))..)))))................	(-15.5)

A12-1274988_1_MIMAT0004515_MirBase_miR-29b-2*_microRNA_1_22-A12-1274988_1_ENSG00000158545_ENST00000301011_ZC3H18_mRNA_1247_1294
CTGGTTTCACATGGTGGCTTAGAGATTGGAATTCTCGGATCCCGAGAGATGTCAGAGACACAGTACTCGA
CTGGTTTCACATGGTGGCTTAG------------------------------------------------	miR-29b-2*_microRNA	1	22
----------------------AGATTGGAATTCTCGGATCCCGAGAGATGTCAGAGACACAGTACTCGA	ZC3H18_mRNA	1247	1294
((((((((((((..(((........................)))....))))..))))).))).......	(-8.9)

A12-1317961_1_MIMAT0000253_MirBase_miR-10a_microRNA_1_23-A12-1317961_1_ENSG00000095564_ENST00000265990_BTAF1_mRNA_490_532
TACCCTGTAGATCCGAATTTGTGGCAATTGGAATGAGTACTGAAGAACTTTTCAATGATGAGGATT
TACCCTGTAGATCCGAATTTGTG-------------------------------------------	miR-10a_microRNA	1	23
-----------------------GCAATTGGAATGAGTACTGAAGAACTTTTCAATGATGAGGATT	BTAF1_mRNA	490	532
...........(((((..((((.)))))))))..................................	(-7.4)

A12-1318222_1_MIMAT0000069_MirBase_miR-16_microRNA_1_22-A12-1318222_1_ENSG00000175414_ENST00000310389_ARL10_mRNA_6946_6990
TAGCAGCACGTAAATATTGGCGGCTCAGCTTCCCAAAGTGCTGGGGTTATAGGGAAGAGCCACCGTG
TAGCAGCACGTAAATATTGGCG---------------------------------------------	miR-16_microRNA	1	22
----------------------GCTCAGCTTCCCAAAGTGCTGGGGTTATAGGGAAGAGCCACCGTG	ARL10_mRNA	6946	6990
...((((((.........(((......))).......))))))........................	(-12.7)

A12-1318228_1_MIMAT0000069_MirBase_miR-16_microRNA_1_22-A12-1318228_1_ENSG00000180758_ENST00000377411_GPR157_mRNA_3392_3436
TAGCAGCACGTAAATATTGGCGCTCAGCCTCCCAAAATGCTTCGATTGCAGGCATGAGCCACTGTGC
TAGCAGCACGTAAATATTGGCG---------------------------------------------	miR-16_microRNA	1	22
----------------------CTCAGCCTCCCAAAATGCTTCGATTGCAGGCATGAGCCACTGTGC	GPR157_mRNA	3392	3436
.....(((((.......((((....................................)))).)))))	(-9.3)

A12-1331928_1_MIMAT0000265_MirBase_miR-204_microRNA_1_22-A12-1331928_1_ENSG00000196632_ENST00000375169_WNK3_mRNA_10360_10406
TTCCCTTTGTCATCCTATGCCTAATATATGAAGGAGCCTGGGATAGTAACTAGGTTACACTAAAGTTAT
TTCCCTTTGTCATCCTATGCCT-----------------------------------------------	miR-204_microRNA	1	22
----------------------AATATATGAAGGAGCCTGGGATAGTAACTAGGTTACACTAAAGTTAT	WNK3_mRNA	10360	10406
...(((..((.((((((.((((..........)).)).))))))....)).)))...............	(-10.9)

A12-1333779_1_MIMAT0000063_MirBase_let-7b_microRNA_1_22-A12-1333779_1_ENSG00000126062_ENST00000266025_TMEM115_mRNA_2065_2122
TGAGGTAGTAGGTTGTGTGGTTTTCCCTCTGCTGTGGCGGTGACTGCTTCTGGACCAGAACAGCTCCAGCTCCCAGGTAT
TGAGGTAGTAGGTTGTGTGGTT-----------------------------------------------------	let-7b_microRNA	1	22
----------------------TTCCCTCTGCTGTGGCGGTGACTGCTTCTGGACCAGAACAGCTCCAGCTCCCAGGTAT	TMEM115_mRNA	2065	2122
...((.(((.((((((.(((((..............................)))))..))))))...))).))......	(-14.5)

A12-1338806_1_MIMAT0005797_MirBase_miR-1301_microRNA_1_24-A12-1338806_1_ENSG00000070501_ENST00000265421_POLB_mRNA_145_187
TTGCAGCTGCCTGGGAGTGACTTCTCTGGGGTTCTCGGGTGCAGGCCGCCATGAGCAAACGGAAGGC
TTGCAGCTGCCTGGGAGTGACTTC-------------------------------------------	miR-1301_microRNA	1	24
------------------------TCTGGGGTTCTCGGGTGCAGGCCGCCATGAGCAAACGGAAGGC	POLB_mRNA	145	187
..((.(((((((((((...(((((...)))))))))))))...))).))..................	(-17.1)

A12-1355211_1_MIMAT0000082_MirBase_miR-26a_microRNA_1_22-A12-1355211_1_ENSG00000117148_ENST00000375406_ACTL8_mRNA_1426_1468
TTCAAGTAATCCAGGATAGGCTGGCTTTGGAATTCTAGGGGCATGAGGGTATTTTTTAGGTTCTA
TTCAAGTAATCCAGGATAGGCT-------------------------------------------	miR-26a_microRNA	1	22
----------------------GGCTTTGGAATTCTAGGGGCATGAGGGTATTTTTTAGGTTCTA	ACTL8_mRNA	1426	1468
((((.((..(((.(((.((((()))))......))).))))).))))..................	(-11.5)

A12-1356738_1_MIMAT0000082_MirBase_miR-26a_microRNA_1_22-A12-1356738_1_ENSG00000174374_ENST00000329959_WBSCR16_mRNA_1137_1179
TTCAAGTAATCCAGGATAGGCTGGCTATGGAATTCTTGGGAAAGGTCCAAACCTAGTGGAAAGTG
TTCAAGTAATCCAGGATAGGCT-------------------------------------------	miR-26a_microRNA	1	22
----------------------GGCTATGGAATTCTTGGGAAAGGTCCAAACCTAGTGGAAAGTG	WBSCR16_mRNA	1137	1179
((((((...((((.....(((()))).))))...)))))).........................	(-11.2)

A12-1359227_1_MIMAT0003258_MirBase_miR-590-5p_microRNA_1_22-A12-1359227_1_ENSG00000197077_ENST00000358431_KIAA1671_mRNA_9087_9129
GAGCTTATTCATAAAAGTGCAGCAGTTGGAATTCTGGGTGGGCTCAGGAAGTTTAGAGCCACGTA
GAGCTTATTCATAAAAGTGCAG-------------------------------------------	miR-590-5p_microRNA	1	22
----------------------CAGTTGGAATTCTGGGTGGGCTCAGGAAGTTTAGAGCCACGTA	KIAA1671_mRNA	9087	9129
(((((((((((.((.................)).)))))))))))....................	(-13.9)

A12-1362408_1_MIMAT0000727_MirBase_miR-374a_microRNA_1_22-A12-1362408_1_ENSG00000143033_ENST00000370298_MTF2_mRNA_1648_1690
TTATAATACAACCTGATAAGTGTGTGGATTTCACGGGTGCTTCCAGTGCAAAAGAAACTACCTCG
TTATAATACAACCTGATAAGTG-------------------------------------------	miR-374a_microRNA	1	22
----------------------TGTGGATTTCACGGGTGCTTCCAGTGCAAAAGAAACTACCTCG	MTF2_mRNA	1648	1690
..........(((((..................)))))...........................	(-6.6)

A12-1365729_1_MIMAT0005794_MirBase_miR-1296_microRNA_1_22-A12-1365729_1_ENSG00000000460_ENST00000286031_C1orf112_mRNA_2719_2761
TTAGGGCCCTGGCTCCATCTCCATCTTCTTTAGGAAAACTTTTTATACCTGAAGCTATCCAGGAC
TTAGGGCCCTGGCTCCATCTCC-------------------------------------------	miR-1296_microRNA	1	22
----------------------ATCTTCTTTAGGAAAACTTTTTATACCTGAAGCTATCCAGGAC	C1orf112_mRNA	2719	2761
...(((...(((((.((................................)).)))))))).....	(-8.1)

A12-1406239_1_MIMAT0000073_MirBase_miR-19a_microRNA_1_23-A12-1406239_1_ENSG00000143033_ENST00000370298_MTF2_mRNA_1648_1690
TGTGCAAATCTATGCAAAACTGATGTGGATTTCACGGGTGCTTCCAGTGCAAAAGAAACTACCTCG
TGTGCAAATCTATGCAAAACTGA-------------------------------------------	miR-19a_microRNA	1	23
-----------------------TGTGGATTTCACGGGTGCTTCCAGTGCAAAAGAAACTACCTCG	MTF2_mRNA	1648	1690
..((((.......(((...(((............))).)))......))))...............	(-11.1)

A12-1420878_1_MIMAT0000254_MirBase_miR-10b_microRNA_1_23-A12-1420878_1_ENSG00000169018_ENST00000306917_FEM1B_mRNA_1372_1414
TACCCTGTAGAACCGAATTTGTGTTGGAACTCTTGGGTGCCTCCTTTGCAAATGACCGTGAGAACT
TACCCTGTAGAACCGAATTTGTG-------------------------------------------	miR-10b_microRNA	1	23
-----------------------TTGGAACTCTTGGGTGCCTCCTTTGCAAATGACCGTGAGAACT	FEM1B_mRNA	1372	1414
(((((...(((.((((.......))))...))).)))))...........................	(-11.1)

A12-1426376_1_MIMAT0000692_MirBase_miR-30e_microRNA_1_22-A12-1426376_1_ENSG00000167632_ENST00000438773_TRAPPC9_mRNA_733_775
TGTAAACATCCTTGACTGGAAGGGTGCCAAGGCCGCATGCGGAAGCACGTGGGGGACCTGTGCCT
TGTAAACATCCTTGACTGGAAG-------------------------------------------	miR-30e_microRNA	1	22
----------------------GGTGCCAAGGCCGCATGCGGAAGCACGTGGGGGACCTGTGCCT	TRAPPC9_mRNA	733	775
.....((((((((.((................................)).)))))..)))....	(-8)

A12-1426430_1_MIMAT0000692_MirBase_miR-30e_microRNA_1_22-A12-1426430_1_ENSG00000100101_ENST00000359114_NOL12_mRNA_407_449
TGTAAACATCCTTGACTGGAAGCTGGACCTCTCGGGGGCCCGGCTGCTCGGGCTGACCCCACCTG
TGTAAACATCCTTGACTGGAAG-------------------------------------------	miR-30e_microRNA	1	22
----------------------CTGGACCTCTCGGGGGCCCGGCTGCTCGGGCTGACCCCACCTG	NOL12_mRNA	407	449
........(((((((..((........))..)))))))...........................	(-9.8)

A12-1427980_1_MIMAT0000087_MirBase_miR-30a_microRNA_1_22-A12-1427980_1_ENSG00000205108_ENST00000378788_RP11-195F19-10_mRNA_251_294
TGTAAACATCCTCGACTGGAAGGAAGCTGAGAAGCCACAGAAGCTGCTCTCCATCATTAAAAGCCA
TGTAAACATCCTCGACTGGAAG--------------------------------------------	miR-30a_microRNA	1	22
----------------------GAAGCTGAGAAGCCACAGAAGCTGCTCTCCATCATTAAAAGCCA	RP11-195F19-10_mRNA	251	294
.............((.((((.............................))))))...........	(-5.1)

A12-1428257_1_MIMAT0000244_MirBase_miR-30c_microRNA_1_23-A12-1428257_1_ENSG00000169018_ENST00000306917_FEM1B_mRNA_1368_1414
TGTAAACATCCTACACTCTCAGCAGCTTTGGAACTCTTGGGTGCCTCCTTTGCAAATGACCGTGAGAACT
TGTAAACATCCTACACTCTCAGC-----------------------------------------------	miR-30c_microRNA	1	23
-----------------------AGCTTTGGAACTCTTGGGTGCCTCCTTTGCAAATGACCGTGAGAACT	FEM1B_mRNA	1368	1414
(((((((((((.....(((.(((.)))..)))......))))).....))))))................	(-8.4)

A12-1428822_1_MIMAT0000420_MirBase_miR-30b_microRNA_1_22-A12-1428822_1_ENSG00000169018_ENST00000306917_FEM1B_mRNA_1368_1414
TGTAAACATCCTACACTCAGCTAGCTTTGGAACTCTTGGGTGCCTCCTTTGCAAATGACCGTGAGAACT
TGTAAACATCCTACACTCAGCT-----------------------------------------------	miR-30b_microRNA	1	22
----------------------AGCTTTGGAACTCTTGGGTGCCTCCTTTGCAAATGACCGTGAGAACT	FEM1B_mRNA	1368	1414
((((((.......(((((((...............))))))).....))))))................	(-8.9)

A12-1429299_1_MIMAT0000245_MirBase_miR-30d_microRNA_1_22-A12-1429299_1_ENSG00000174595_ENST00000310992_KLF14_mRNA_1296_1338
TGTAAACATCCCCGACTGGAAGCTGGAATTCTCAGATGCCTGAGGAGCTCCCAGTCTCAAAGGAC
TGTAAACATCCCCGACTGGAAG-------------------------------------------	miR-30d_microRNA	1	22
----------------------CTGGAATTCTCAGATGCCTGAGGAGCTCCCAGTCTCAAAGGAC	KLF14_mRNA	1296	1338
........(((..((((((...............................)))))).....))).	(-10.3)

A12-1429677_1_MIMAT0000245_MirBase_miR-30d_microRNA_1_22-A12-1429677_1_ENSG00000169018_ENST00000306917_FEM1B_mRNA_1366_1414
TGTAAACATCCCCGACTGGAAGGAAGCTTTGGAACTCTTGGGTGCCTCCTTTGCAAATGACCGTGAGAACT
TGTAAACATCCCCGACTGGAAG-------------------------------------------------	miR-30d_microRNA	1	22
----------------------GAAGCTTTGGAACTCTTGGGTGCCTCCTTTGCAAATGACCGTGAGAACT	FEM1B_mRNA	1366	1414
((((((....(((((......................))))).......))))))................	(-7.1)

A12-1497566_1_MIMAT0000259_MirBase_miR-182_microRNA_1_24-A12-1497566_1_ENSG00000135503_ENST00000257963_ACVR1B_mRNA_2526_2572
TTTGGCAATGGTAGAACTCACACTCTGGTGGAAGTCTTGGGTGTTAGTGTCAGCCATGGGAAATGAGCCAG
TTTGGCAATGGTAGAACTCACACT-----------------------------------------------	miR-182_microRNA	1	24
------------------------CTGGTGGAAGTCTTGGGTGTTAGTGTCAGCCATGGGAAATGAGCCAG	ACVR1B_mRNA	2526	2572
..((((.(((((.(((((.(((((...............))))).))).)).))))).........)))).	(-17.3)

A12-1507221_1_MIMAT0000455_MirBase_miR-185_microRNA_1_22-A12-1507221_1_ENSG00000166105_ENST00000431683_GLB1L3_mRNA_647_689
TGGAGAGAAAGGCAGTTCCTGAATTTCCGGGTGCCCAGGGAGTACTGGAGGGACCGCCTGCTGAA
TGGAGAGAAAGGCAGTTCCTGA-------------------------------------------	miR-185_microRNA	1	22
----------------------ATTTCCGGGTGCCCAGGGAGTACTGGAGGGACCGCCTGCTGAA	GLB1L3_mRNA	647	689
.....((..((((.((((((............................)))))).)))).))...	(-15.7)

A12-1507656_1_MIMAT0000455_MirBase_miR-185_microRNA_1_22-A12-1507656_1_ENSG00000005302_ENST00000337339_MSL3_mRNA_1207_1249
TGGAGAGAAAGGCAGTTCCTGAATTCTCGGGTGCCCCAGGCCGGGGAGAGCCAGCGTGTACTTTG
TGGAGAGAAAGGCAGTTCCTGA-------------------------------------------	miR-185_microRNA	1	22
----------------------ATTCTCGGGTGCCCCAGGCCGGGGAGAGCCAGCGTGTACTTTG	MSL3_mRNA	1207	1249
(((.......(((.((.(((((....))))).)).....)))........)))............	(-13.1)

A12-1508465_1_MIMAT0000455_MirBase_miR-185_microRNA_1_22-A12-1508465_1_ENSG00000169933_ENST00000380682_FRMPD4_mRNA_1989_2035
TGGAGAGAAAGGCAGTTCCTGACTGATGGAATCCTCAGATGCCATGAACCTGGCCTGCTTGACGGCTGG
TGGAGAGAAAGGCAGTTCCTGA-----------------------------------------------	miR-185_microRNA	1	22
----------------------CTGATGGAATCCTCAGATGCCATGAACCTGGCCTGCTTGACGGCTGG	FRMPD4_mRNA	1989	2035
((..(((..((((.((((.((.....................)).))))...)))).)))..)).....	(-14.6)

A12-1509225_1_MIMAT0000455_MirBase_miR-185_microRNA_1_22-A12-1509225_1_ENSG00000072310_ENST00000261646_SREBF1_mRNA_2676_2718
TGGAGAGAAAGGCAGTTCCTGAAAGGAATTCTCGGATGCCCTCGGGTACCTGCAGCTGCTGAACA
TGGAGAGAAAGGCAGTTCCTGA-------------------------------------------	miR-185_microRNA	1	22
----------------------AAGGAATTCTCGGATGCCCTCGGGTACCTGCAGCTGCTGAACA	SREBF1_mRNA	2676	2718
.((..((....((((..(((((...................)))))...))))..)).)).....	(-12)

A12-1518266_1_MIMAT0000252_MirBase_miR-7_microRNA_1_23-A12-1518266_1_ENSG00000048471_ENST00000306030_SNX29_mRNA_5724_5767
TGGAAGACTAGTGATTTTGTTGTTTTGCTGTTTTTAGATTGGCGTCCGTGCTAATTCTGCAGTTGTA
TGGAAGACTAGTGATTTTGTTGT--------------------------------------------	miR-7_microRNA	1	23
-----------------------TTTGCTGTTTTTAGATTGGCGTCCGTGCTAATTCTGCAGTTGTA	SNX29_mRNA	5724	5767
.((((...(((((....((((...................))))....))))).)))).........	(-9.5)

A12-1519774_1_MIMAT0000265_MirBase_miR-204_microRNA_1_22-A12-1519774_1_ENSG00000008513_ENST00000395320_ST3GAL1_mRNA_513_556
TTCCCTTTGTCATCCTATGCCTACAGGATGGGAAAGAAAAAGCCCTAATTAAGGATCGTCAGAAAC
TTCCCTTTGTCATCCTATGCCT--------------------------------------------	miR-204_microRNA	1	22
----------------------ACAGGATGGGAAAGAAAAAGCCCTAATTAAGGATCGTCAGAAAC	ST3GAL1_mRNA	513	556
....((((.(((((((........))))))).))))..............................	(-12)

A12-1525828_1_MIMAT0004504_MirBase_miR-31*_microRNA_1_22-A12-1525828_1_ENSG00000132341_ENST00000392369_RAN_mRNA_710_766
TGCTATGCCAACATATTGCCATGTTGTGTGGCAACAAAGTGGATATTAAGGACAGGAAAGTGAAGGCGAAATCCATTGT
TGCTATGCCAACATATTGCCAT-----------------------------------------------------	miR-31*_microRNA	1	22
----------------------GTTGTGTGGCAACAAAGTGGATATTAAGGACAGGAAAGTGAAGGCGAAATCCATTGT	RAN_mRNA	710	766
.......(((.....(((((((.....))))))).....))).....................................	(-10.8)

A12-1530394_1_MIMAT0004945_MirBase_miR-744_microRNA_1_22-A12-1530394_1_ENSG00000072310_ENST00000261646_SREBF1_mRNA_2675_2718
TGCGGGGCTAGGGCTAACAGCACAAGGAATTCTCGGATGCCCTCGGGTACCTGCAGCTGCTGAACA
TGCGGGGCTAGGGCTAACAGCA--------------------------------------------	miR-744_microRNA	1	22
----------------------CAAGGAATTCTCGGATGCCCTCGGGTACCTGCAGCTGCTGAACA	SREBF1_mRNA	2675	2718
((((((((((((((........................)))))..))).))))))...........	(-18.4)

A12-1573926_1_MIMAT0004945_MirBase_miR-744_microRNA_1_22-A12-1573926_1_ENSG00000184060_ENST00000330889_ADAP2_mRNA_1541_1588
TGCGGGGCTAGGGCTAACAGCATGCACCTCGGCCCTGGCTGCCCACCATCAGTGCCCCGCAGTCAGCAGC
TGCGGGGCTAGGGCTAACAGCA------------------------------------------------	miR-744_microRNA	1	22
----------------------TGCACCTCGGCCCTGGCTGCCCACCATCAGTGCCCCGCAGTCAGCAGC	ADAP2_mRNA	1541	1588
(((((((((((((((...............)))))))................)))))))).........	(-24.9)

A12-1585387_1_MIMAT0000062_MirBase_let-7a_microRNA_1_22-A12-1585387_1_ENSG00000009335_ENST00000348165_UBE3C_mRNA_2689_2748
TGAGGTAGTAGGTTGTATAGTTTTAAATGAACTACTGAAGTCAGGATTTAACCCCAACCAGGGGTTCTTTAAGACTACTAAT
TGAGGTAGTAGGTTGTATAGTT-----------------------------------------------------	let-7a_microRNA	1	22
----------------------TTAAATGAACTACTGAAGTCAGGATTTAACCCCAACCAGGGGTTCTTTAAGACTACTAAT	UBE3C_mRNA	2689	2748
(((..((((((.((((.(((..))).)))).))))))...))).......................................	(-9.2)

A12-1587665_1_MIMAT0000063_MirBase_let-7b_microRNA_1_22-A12-1587665_1_ENSG00000162490_ENST00000294485_C1orf187_mRNA_2459_2502
TGAGGTAGTAGGTTGTGTGGTTTCCCTGTGGTCTAGTAGCTGATATCCTGGGATAAGAAGTGTTTG
TGAGGTAGTAGGTTGTGTGGTT--------------------------------------------	let-7b_microRNA	1	22
----------------------TCCCTGTGGTCTAGTAGCTGATATCCTGGGATAAGAAGTGTTTG	C1orf187_mRNA	2459	2502
..(((..((.(((((.....................))))).))..))).................	(-6.5)

A12-1588061_1_MIMAT0000062_MirBase_let-7a_microRNA_1_22-A12-1588061_1_ENSG00000101782_ENST00000339486_RIOK3_mRNA_186_228
TGAGGTAGTAGGTTGTATAGTTATTTTTGGGGTGCCAAGGAGGAAAGAAGGAGATGGCAGTGCGG
TGAGGTAGTAGGTTGTATAGTT-------------------------------------------	let-7a_microRNA	1	22
----------------------ATTTTTGGGGTGCCAAGGAGGAAAGAAGGAGATGGCAGTGCGG	RIOK3_mRNA	186	228
...((((.........................)))).............................	(-4.6)

A12-1588522_1_MIMAT0000064_MirBase_let-7c_microRNA_1_22-A12-1588522_1_ENSG00000099814_ENST00000414716_KIAA0284_mRNA_5516_5558
TGAGGTAGTAGGTTGTATGGTTTTGGGGCTGCCCTGTGGAGGCCTCCTGGGTATGGACCAGGGGC
TGAGGTAGTAGGTTGTATGGTT-------------------------------------------	let-7c_microRNA	1	22
----------------------TTGGGGCTGCCCTGTGGAGGCCTCCTGGGTATGGACCAGGGGC	KIAA0284_mRNA	5516	5558
.(((((.(((((..((...........))...)))))....)))))...................	(-9.7)

A12-1589073_1_MIMAT0000062_MirBase_let-7a_microRNA_1_22-A12-1589073_1_ENSG00000007001_ENST00000409859_UPP2_mRNA_1670_1712
TGAGGTAGTAGGTTGTATAGTTTTTCAGTGCACCACAGAATAGGATTCGAGATTTACATATGCCT
TGAGGTAGTAGGTTGTATAGTT-------------------------------------------	let-7a_microRNA	1	22
----------------------TTTCAGTGCACCACAGAATAGGATTCGAGATTTACATATGCCT	UPP2_mRNA	1670	1712
..((((((((((((....................................)))))))...)))))	(-7.9)

A12-1589096_1_MIMAT0000062_MirBase_let-7a_microRNA_1_22-A12-1589096_1_ENSG00000185386_ENST00000330651_MAPK11_mRNA_2324_2366
TGAGGTAGTAGGTTGTATAGTTTGTGGCTCTGCCCTGGAAAGGGGGTGACCTCTTGCCTCGAGGG
TGAGGTAGTAGGTTGTATAGTT-------------------------------------------	let-7a_microRNA	1	22
----------------------TGTGGCTCTGCCCTGGAAAGGGGGTGACCTCTTGCCTCGAGGG	MAPK11_mRNA	2324	2366
((((((((.(((((.................................))))).))))))))....	(-16.6)

A12-1589167_1_MIMAT0000067_MirBase_let-7f_microRNA_1_22-A12-1589167_1_ENSG00000099814_ENST00000414716_KIAA0284_mRNA_5516_5558
TGAGGTAGTAGATTGTATAGTTTTGGGGCTGCCCTGTGGAGGCCTCCTGGGTATGGACCAGGGGC
TGAGGTAGTAGATTGTATAGTT-------------------------------------------	let-7f_microRNA	1	22
----------------------TTGGGGCTGCCCTGTGGAGGCCTCCTGGGTATGGACCAGGGGC	KIAA0284_mRNA	5516	5558
...((((((..................))))))................................	(-7.9)

A12-1589178_1_MIMAT0000067_MirBase_let-7f_microRNA_1_22-A12-1589178_1_ENSG00000137073_ENST00000379238_UBAP2_mRNA_1722_1765
TGAGGTAGTAGATTGTATAGTTAGTTTGGGGCTCTGGAATTTGGGTCAGAACCTTCTCTCTCTGAA
TGAGGTAGTAGATTGTATAGTT--------------------------------------------	let-7f_microRNA	1	22
----------------------AGTTTGGGGCTCTGGAATTTGGGTCAGAACCTTCTCTCTCTGAA	UBAP2_mRNA	1722	1765
.(((((..((((((.((.(((.........))).)).)))))).......)))))...........	(-7.4)

A12-1589243_1_MIMAT0000062_MirBase_let-7a_microRNA_1_22-A12-1589243_1_ENSG00000178732_ENST00000401815_GP5_mRNA_1290_1333
TGAGGTAGTAGGTTGTATAGTTGTTTGGGGCTCTGCCCCGGCTGACGGAGGTCCTGTTGGGGCACA
TGAGGTAGTAGGTTGTATAGTT--------------------------------------------	let-7a_microRNA	1	22
----------------------GTTTGGGGCTCTGCCCCGGCTGACGGAGGTCCTGTTGGGGCACA	GP5_mRNA	1290	1333
..(((..((.(((((((.(((........))).)))...)))).))......)))...........	(-8.6)

A12-1589362_1_MIMAT0000062_MirBase_let-7a_microRNA_1_22-A12-1589362_1_ENSG00000197976_ENST00000313871_SFRS17A_mRNA_237_279
TGAGGTAGTAGGTTGTATAGTTTGGAGCTCTGCCCTGCTTACGGCTTGTACCTGAAGCCCATCAC
TGAGGTAGTAGGTTGTATAGTT-------------------------------------------	let-7a_microRNA	1	22
----------------------TGGAGCTCTGCCCTGCTTACGGCTTGTACCTGAAGCCCATCAC	SFRS17A_mRNA	237	279
..(((((.(((((((((.(((...............)))))))))))))))))............	(-13.7)

A12-1591162_1_MIMAT0000064_MirBase_let-7c_microRNA_1_22-A12-1591162_1_ENSG00000176087_ENST00000323146_SLC35A4_mRNA_1495_1538
TGAGGTAGTAGGTTGTATGGTTTACTGCCTCTGCCTCCGGCACCGCCTCTCTGTGCGTCAGGGGTT
TGAGGTAGTAGGTTGTATGGTT--------------------------------------------	let-7c_microRNA	1	22
----------------------TACTGCCTCTGCCTCCGGCACCGCCTCTCTGTGCGTCAGGGGTT	SLC35A4_mRNA	1495	1538
.(((((((.((((.(((.....))).))))))))))).............................	(-16.3)

A12-1591517_1_MIMAT0000065_MirBase_let-7d_microRNA_1_22-A12-1591517_1_ENSG00000176087_ENST00000323146_SLC35A4_mRNA_1495_1538
AGAGGTAGTAGGTTGCATAGTTTACTGCCTCTGCCTCCGGCACCGCCTCTCTGTGCGTCAGGGGTT
AGAGGTAGTAGGTTGCATAGTT--------------------------------------------	let-7d_microRNA	1	22
----------------------TACTGCCTCTGCCTCCGGCACCGCCTCTCTGTGCGTCAGGGGTT	SLC35A4_mRNA	1495	1538
((((((.((.((..(((.((........)).)))..))...)).))))))................	(-15.2)

A12-1593145_1_MIMAT0000063_MirBase_let-7b_microRNA_1_22-A12-1593145_1_ENSG00000154655_ENST00000284898_L3MBTL4_mRNA_1666_1708
TGAGGTAGTAGGTTGTGTGGTTGGTTTGGAATACTCGGTGGAGCAGGCGCAGCAGGTGCTTCACC
TGAGGTAGTAGGTTGTGTGGTT-------------------------------------------	let-7b_microRNA	1	22
----------------------GGTTTGGAATACTCGGTGGAGCAGGCGCAGCAGGTGCTTCACC	L3MBTL4_mRNA	1666	1708
(((((((....(((((((............................)))))))...)))))))..	(-14.5)

A12-1594026_1_MIMAT0000067_MirBase_let-7f_microRNA_1_22-A12-1594026_1_ENSG00000005302_ENST00000337339_MSL3_mRNA_1207_1249
TGAGGTAGTAGATTGTATAGTTATTCTCGGGTGCCCCAGGCCGGGGAGAGCCAGCGTGTACTTTG
TGAGGTAGTAGATTGTATAGTT-------------------------------------------	let-7f_microRNA	1	22
----------------------ATTCTCGGGTGCCCCAGGCCGGGGAGAGCCAGCGTGTACTTTG	MSL3_mRNA	1207	1249
.((((((...................................................)))))).	(-5)

A12-1595481_1_MIMAT0000096_MirBase_miR-98_microRNA_1_22-A12-1595481_1_ENSG00000056345_ENST00000262017_ITGB3_mRNA_2471_2514
TGAGGTAGTAAGTTGTATTGTTTTGTGGGGAGGGATTTGGGGCTCAGAGTGGGGTAGGTTGGGAGA
TGAGGTAGTAAGTTGTATTGTT--------------------------------------------	miR-98_microRNA	1	22
----------------------TTGTGGGGAGGGATTTGGGGCTCAGAGTGGGGTAGGTTGGGAGA	ITGB3_mRNA	2471	2514
(((.((..((((((...................))))))..)))))....................	(-5.2)

A12-1596719_1_MIMAT0000066_MirBase_let-7e_microRNA_1_22-A12-1596719_1_ENSG00000205177_ENST00000379011_C11orf91_mRNA_190_232
TGAGGTAGGAGGTTGTATAGTTTCCCTGTCCCAGGCGCTCCCCGCCCCGGCGCCCCCGCCCCCGC
TGAGGTAGGAGGTTGTATAGTT-------------------------------------------	let-7e_microRNA	1	22
----------------------TCCCTGTCCCAGGCGCTCCCCGCCCCGGCGCCCCCGCCCCCGC	C11orf91_mRNA	190	232
((.(((.(((((((...................))).))))..))).))................	(-9)

A12-1597419_1_MIMAT0000066_MirBase_let-7e_microRNA_1_22-A12-1597419_1_ENSG00000141367_ENST00000269122_CLTC_mRNA_3338_3394
TGAGGTAGGAGGTTGTATAGTTAGGAATCTGCAAAACCTCCTTATCCTCACTGCAATTAAGGCTGACCGTACACGTGTT
TGAGGTAGGAGGTTGTATAGTT-----------------------------------------------------	let-7e_microRNA	1	22
----------------------AGGAATCTGCAAAACCTCCTTATCCTCACTGCAATTAAGGCTGACCGTACACGTGTT	CLTC_mRNA	3338	3394
(((((.(((((((((((............))))..)))))))...))))).............................	(-20)

A12-1597487_1_MIMAT0000066_MirBase_let-7e_microRNA_1_22-A12-1597487_1_ENSG00000072310_ENST00000261646_SREBF1_mRNA_2676_2718
TGAGGTAGGAGGTTGTATAGTTAAGGAATTCTCGGATGCCCTCGGGTACCTGCAGCTGCTGAACA
TGAGGTAGGAGGTTGTATAGTT-------------------------------------------	let-7e_microRNA	1	22
----------------------AAGGAATTCTCGGATGCCCTCGGGTACCTGCAGCTGCTGAACA	SREBF1_mRNA	2676	2718
..(((((.((((..((((.................))))))))...)))))..............	(-10.5)

A12-1598664_1_MIMAT0000062_MirBase_let-7a_microRNA_1_22-A12-1598664_1_ENSG00000197563_ENST00000357637_PIGN_mRNA_2596_2653
TGAGGTAGTAGGTTGTATAGTTATTGATGTCAACCTACCTACTTCTAAGCACAGGGTATGAAGCTCTCTTTCCACTAGTG
TGAGGTAGTAGGTTGTATAGTT-----------------------------------------------------	let-7a_microRNA	1	22
----------------------ATTGATGTCAACCTACCTACTTCTAAGCACAGGGTATGAAGCTCTCTTTCCACTAGTG	PIGN_mRNA	2596	2653
.((((((((((((((.(((........))))))))))).))))))...................................	(-16.7)

A12-1613195_1_MIMAT0002809_MirBase_miR-146b-5p_microRNA_1_22-A12-1613195_1_ENSG00000172199_ENST00000302270_OR8U1_mRNA_787_829
TGAGAACTGAATTCCATAGGCTAGCTCTAGCCATGCCCTGGACACAGACAAGATGGCCTCTGTCT
TGAGAACTGAATTCCATAGGCT-------------------------------------------	miR-146b-5p_microRNA	1	22
----------------------AGCTCTAGCCATGCCCTGGACACAGACAAGATGGCCTCTGTCT	OR8U1_mRNA	787	829
......(((...((((..(((.............))).))))..)))..................	(-9.5)

A12-1613627_1_MIMAT0002809_MirBase_miR-146b-5p_microRNA_1_22-A12-1613627_1_ENSG00000116711_ENST00000367466_PLA2G4A_mRNA_757_799
TGAGAACTGAATTCCATAGGCTTGGTGGGATTCTCTGGTGTGATGAAGGCATTATACGAATCAGG
TGAGAACTGAATTCCATAGGCT-------------------------------------------	miR-146b-5p_microRNA	1	22
----------------------TGGTGGGATTCTCTGGTGTGATGAAGGCATTATACGAATCAGG	PLA2G4A_mRNA	757	799
..(((...(((((((((.......)))))))))))).............................	(-11.2)

A12-1617803_1_MIMAT0000222_MirBase_miR-192_microRNA_1_21-A12-1617803_1_ENSG00000197077_ENST00000358431_KIAA1671_mRNA_9086_9129
CTGACCTATGAATTGACAGCCCCAGTTGGAATTCTGGGTGGGCTCAGGAAGTTTAGAGCCACGTA
CTGACCTATGAATTGACAGCC--------------------------------------------	miR-192_microRNA	1	21
---------------------CCAGTTGGAATTCTGGGTGGGCTCAGGAAGTTTAGAGCCACGTA	KIAA1671_mRNA	9086	9129
((((((((((((((..((((....)))).)))))...))))).))))..................	(-13)

A12-1640245_1_MIMAT0000450_MirBase_miR-149_microRNA_1_23-A12-1640245_1_ENSG00000108424_ENST00000290158_KPNB1_mRNA_3019_3075
TCTGGCTCCGTGTCTTCACTCCCCTTTTGAAAAACCTGGAAGTGAGGAGTGTGCACGGATGCTGAATGTTTGGGAATGAG
TCTGGCTCCGTGTCTTCACTCCC-----------------------------------------------------	miR-149_microRNA	1	23
-----------------------CTTTTGAAAAACCTGGAAGTGAGGAGTGTGCACGGATGCTGAATGTTTGGGAATGAG	KPNB1_mRNA	3019	3075
...((((((((((...((((((.......................)))))).))))))).))).................	(-23.4)

A12-1688416_1_MIMAT0003340_MirBase_miR-542-5p_microRNA_1_23-A12-1688416_1_ENSG00000086570_ENST00000261800_FAT2_mRNA_8020_8066
TCGGGGATCATCATGTCACGAGATCACTGGAACTCTCTGGTGCCAGTACGACTTCAGGTGGTTCCTAAAA
TCGGGGATCATCATGTCACGAGA-----------------------------------------------	miR-542-5p_microRNA	1	23
-----------------------TCACTGGAACTCTCTGGTGCCAGTACGACTTCAGGTGGTTCCTAAAA	FAT2_mRNA	8020	8066
..((((((((((..(((................................)))....))))))))))....	(-15.3)

A12-1725432_1_MIMAT0000731_MirBase_miR-378*_microRNA_1_22-A12-1725432_1_ENSG00000198298_ENST00000361807_ZNF485_mRNA_531_585
CTCCTGACTCCAGGTCCTGTGTATGATGGAAAAAGGCCTGGACTGGGAGGGCAGAAGCTCCACAGAGAAGAACTATA
CTCCTGACTCCAGGTCCTGTGT-----------------------------------------------------	miR-378*_microRNA	1	22
----------------------ATGATGGAAAAAGGCCTGGACTGGGAGGGCAGAAGCTCCACAGAGAAGAACTATA	ZNF485_mRNA	531	585
((((((..((((((.(((...............))))))))).))))))............................	(-20)

A12-1745427_1_MIMAT0004819_MirBase_miR-671-3p_microRNA_1_21-A12-1745427_1_ENSG00000087502_ENST00000360150_ERGIC2_mRNA_276_318
TCCGGTTCTCAGGGCTCCACCCCATAATGGAATTCTCAGTATATCAAGATACATGGATGAAGTA
TCCGGTTCTCAGGGCTCCACC-------------------------------------------	miR-671-3p_microRNA	1	21
---------------------CCATAATGGAATTCTCAGTATATCAAGATACATGGATGAAGTA	ERGIC2_mRNA	276	318
...(((.((.((((.((((........)))).)))).))...)))...................	(-10.7)

A12-1766742_1_MIMAT0003283_MirBase_miR-615-3p_microRNA_1_22-A12-1766742_1_ENSG00000137168_ENST00000373699_PPIL1_mRNA_530_572
TCCGAGCCTGGGTCTCCCTCTTCGGGGGCTGGAATTCTCGCAATGGCCAATGCGGGGCCAGATAC
TCCGAGCCTGGGTCTCCCTCTT-------------------------------------------	miR-615-3p_microRNA	1	22
----------------------CGGGGGCTGGAATTCTCGCAATGGCCAATGCGGGGCCAGATAC	PPIL1_mRNA	530	572
((((.(((.(((((((((((...)))))..)))...))).....))).....)))).........	(-15.6)

A12-1766961_1_MIMAT0003283_MirBase_miR-615-3p_microRNA_1_22-A12-1766961_1_ENSG00000005513_ENST00000293894_SOX8_mRNA_225_267
TCCGAGCCTGGGTCTCCCTCTTCCGGCTCCGAGGGCCTGGGCCGCGCGGGGGTCGCGGTGGGGGG
TCCGAGCCTGGGTCTCCCTCTT-------------------------------------------	miR-615-3p_microRNA	1	22
----------------------CCGGCTCCGAGGGCCTGGGCCGCGCGGGGGTCGCGGTGGGGGG	SOX8_mRNA	225	267
((((.(((((((...(((((..........))))))))))))....))))...............	(-22)

A12-1767331_1_MIMAT0003283_MirBase_miR-615-3p_microRNA_1_22-A12-1767331_1_ENSG00000163932_ENST00000330452_PRKCD_mRNA_1685_1743
TCCGAGCCTGGGTCTCCCTCTTAAAGGCCGCTTTGAACTCTACCGTGCCACGTTTTATGCCGCTGAGATAATGTGTGGACT
TCCGAGCCTGGGTCTCCCTCTT-----------------------------------------------------	miR-615-3p_microRNA	1	22
----------------------AAAGGCCGCTTTGAACTCTACCGTGCCACGTTTTATGCCGCTGAGATAATGTGTGGACT	PRKCD_mRNA	1685	1743
((((.((....(((((................................................)))))...)).))))..	(-9.7)

A12-1767487_1_MIMAT0003283_MirBase_miR-615-3p_microRNA_1_22-A12-1767487_1_ENSG00000115053_ENST00000322723_NCL_mRNA_1903_1956
TCCGAGCCTGGGTCTCCCTCTTGCTGGAGTTGCAAGGACCCAGGGGATCACCTAATGCCAGAAGCCAGCCATCCAA
TCCGAGCCTGGGTCTCCCTCTT-----------------------------------------------------	miR-615-3p_microRNA	1	22
----------------------GCTGGAGTTGCAAGGACCCAGGGGATCACCTAATGCCAGAAGCCAGCCATCCAA	NCL_mRNA	1903	1956
...((.(((((((((..((((....))))......)))))))))...))...........................	(-19)

A12-1950665_1_MIMAT0000443_MirBase_miR-125a-5p_microRNA_1_24-A12-1950665_1_ENSG00000253910_ENST00000522605_PCDHGB2_mRNA_2_46
TCCCTGAGACCCTTTAACCTGTGATGAAAGCGAGCTCAGGGAGGTGCGGGCTGGTGCGGTGGCTGCAGG
TCCCTGAGACCCTTTAACCTGTGA---------------------------------------------	miR-125a-5p_microRNA	1	24
------------------------TGAAAGCGAGCTCAGGGAGGTGCGGGCTGGTGCGGTGGCTGCAGG	PCDHGB2_mRNA	2	46
((((((((...((((...........))))....))))))))...........................	(-14.9)

A12-1951544_1_MIMAT0000423_MirBase_miR-125b_microRNA_1_22-A12-1951544_1_ENSG00000143546_ENST00000368732_S100A8_mRNA_30_72
TCCCTGAGACCCTAACTTGTGAAGCTCAGGGAGGTCTGGAGCAAAGATACTCCTGGAGGTGGGGA
TCCCTGAGACCCTAACTTGTGA-------------------------------------------	miR-125b_microRNA	1	22
----------------------AGCTCAGGGAGGTCTGGAGCAAAGATACTCCTGGAGGTGGGGA	S100A8_mRNA	30	72
((((((((................)))))))).................................	(-13.6)

A12-1989853_1_MIMAT0000069_MirBase_miR-16_microRNA_1_22-A12-1989853_1_ENSG00000129566_ENST00000262715_TEP1_mRNA_6759_6801
TAGCAGCACGTAAATATTGGCGCCAGTCCGTGCTGCTGCTGTTTCAGAAACCTCAGGCCTCATGC
TAGCAGCACGTAAATATTGGCG-------------------------------------------	miR-16_microRNA	1	22
----------------------CCAGTCCGTGCTGCTGCTGTTTCAGAAACCTCAGGCCTCATGC	TEP1_mRNA	6759	6801
((((((((((.....(((((..))))).))))))))))...........................	(-17.3)

A12-1995929_1_MIMAT0004679_MirBase_miR-296-3p_microRNA_1_22-A12-1995929_1_ENSG00000165323_ENST00000409404_FAT3_mRNA_9873_9915
GAGGGTTGGGTGGAGGCTCTCCATCAACCCCAAGACAGGGGGTATTTCTGTCTCTGAAGTCCTGG
GAGGGTTGGGTGGAGGCTCTCC-------------------------------------------	miR-296-3p_microRNA	1	22
----------------------ATCAACCCCAAGACAGGGGGTATTTCTGTCTCTGAAGTCCTGG	FAT3_mRNA	9873	9915
.((((((...(((((((.((((................)))).......))))))).))))))..	(-14.4)

A12-2006761_1_MIMAT0000759_MirBase_miR-148b_microRNA_1_22-A12-2006761_1_ENSG00000147255_ENST00000370904_IGSF1_mRNA_1616_1658
TCAGTGCATCACAGAACTTTGTGAATCTCAGGTGCCAAGGGCCAATCTATGGAATGACCTTTGCT
TCAGTGCATCACAGAACTTTGT-------------------------------------------	miR-148b_microRNA	1	22
----------------------GAATCTCAGGTGCCAAGGGCCAATCTATGGAATGACCTTTGCT	IGSF1_mRNA	1616	1658
.....(((((..(((..........)))..)))))..............................	(-7)

A12-2008261_1_MIMAT0000243_MirBase_miR-148a_microRNA_1_22-A12-2008261_1_ENSG00000059804_ENST00000075120_SLC2A3_mRNA_729_776
TCAGTGCACTACAGAACTTTGTTTGTTGGAATTCTGGTGGCCCAGATCTTTGGTCTGGAATTCATCCTTG
TCAGTGCACTACAGAACTTTGT------------------------------------------------	miR-148a_microRNA	1	22
----------------------TTGTTGGAATTCTGGTGGCCCAGATCTTTGGTCTGGAATTCATCCTTG	SLC2A3_mRNA	729	776
.....((....(((((.(((.......))).)))))...)).............................	(-8.1)

A12-2009592_1_MIMAT0000243_MirBase_miR-148a_microRNA_1_22-A12-2009592_1_ENSG00000005302_ENST00000337339_MSL3_mRNA_1207_1249
TCAGTGCACTACAGAACTTTGTATTCTCGGGTGCCCCAGGCCGGGGAGAGCCAGCGTGTACTTTG
TCAGTGCACTACAGAACTTTGT-------------------------------------------	miR-148a_microRNA	1	22
----------------------ATTCTCGGGTGCCCCAGGCCGGGGAGAGCCAGCGTGTACTTTG	MSL3_mRNA	1207	1249
.....(((((..((((.......))))..)))))...............................	(-9.9)

A12-2018732_1_MIMAT0002174_MirBase_miR-484_microRNA_1_22-A12-2018732_1_ENSG00000116667_ENST00000235307_C1orf21_mRNA_10017_10059
TCAGGCTCAGTCCCCTCCCGATCTCCTGATTGGAATTCTTTGAACCCTCGAAGTGCTCCAGCAGT
TCAGGCTCAGTCCCCTCCCGAT-------------------------------------------	miR-484_microRNA	1	22
----------------------CTCCTGATTGGAATTCTTTGAACCCTCGAAGTGCTCCAGCAGT	C1orf21_mRNA	10017	10059
...((.((((.......(((((......)))))......)))).))...................	(-7.3)

A12-2020122_1_MIMAT0002174_MirBase_miR-484_microRNA_1_22-A12-2020122_1_ENSG00000152578_ENST00000393127_GRIA4_mRNA_5517_5563
TCAGGCTCAGTCCCCTCCCGATCTTGAGGGCAGGGACTGTGTCTATCTTGTTCACAGTTGTATCCCCAG
TCAGGCTCAGTCCCCTCCCGAT-----------------------------------------------	miR-484_microRNA	1	22
----------------------CTTGAGGGCAGGGACTGTGTCTATCTTGTTCACAGTTGTATCCCCAG	GRIA4_mRNA	5517	5563
..((((.(((((((..(((........)))..))))))).)))).........................	(-20.8)

A12-2020148_1_MIMAT0002174_MirBase_miR-484_microRNA_1_22-A12-2020148_1_ENSG00000157933_ENST00000378536_SKI_mRNA_3133_3190
TCAGGCTCAGTCCCCTCCCGATATTTTGGGACTGAGGCTGCAGCATTGGAACAAAAGAGCATTATTTCAATTTTTCTTTC
TCAGGCTCAGTCCCCTCCCGAT-----------------------------------------------------	miR-484_microRNA	1	22
----------------------ATTTTGGGACTGAGGCTGCAGCATTGGAACAAAAGAGCATTATTTCAATTTTTCTTTC	SKI_mRNA	3133	3190
.(((.(((((((((.............))))))))).)))........................................	(-17.6)

A12-2020728_1_MIMAT0002174_MirBase_miR-484_microRNA_1_22-A12-2020728_1_ENSG00000072310_ENST00000261646_SREBF1_mRNA_2676_2718
TCAGGCTCAGTCCCCTCCCGATAAGGAATTCTCGGATGCCCTCGGGTACCTGCAGCTGCTGAACA
TCAGGCTCAGTCCCCTCCCGAT-------------------------------------------	miR-484_microRNA	1	22
----------------------AAGGAATTCTCGGATGCCCTCGGGTACCTGCAGCTGCTGAACA	SREBF1_mRNA	2676	2718
((((((((((......(((((....................)))))...))).))))..)))...	(-14.4)

A12-2045118_1_MIMAT0003339_MirBase_miR-421_microRNA_1_23-A12-2045118_1_ENSG00000005302_ENST00000337339_MSL3_mRNA_1207_1250
ATCAACAGACATTAATTGGGCGCATTCTCGGGTGCCCCAGGCCGGGGAGAGCCAGCGTGTACTTTGT
ATCAACAGACATTAATTGGGCGC--------------------------------------------	miR-421_microRNA	1	23
-----------------------ATTCTCGGGTGCCCCAGGCCGGGGAGAGCCAGCGTGTACTTTGT	MSL3_mRNA	1207	1250
.................((((((........))))))..............................	(-9.2)

A12-2046834_1_MIMAT0000070_MirBase_miR-17_microRNA_1_23-A12-2046834_1_ENSG00000158545_ENST00000301011_ZC3H18_mRNA_1250_1293
CAAAGTGCTTACAGTGCAGGTAGTTGGAATTCTCGGATCCCGAGAGATGTCAGAGACACAGTACTCG
CAAAGTGCTTACAGTGCAGGTAG--------------------------------------------	miR-17_microRNA	1	23
-----------------------TTGGAATTCTCGGATCCCGAGAGATGTCAGAGACACAGTACTCG	ZC3H18_mRNA	1250	1293
....(((((((((.....((...................))......)))..))).)))........	(-6.8)

A12-2051788_1_MIMAT0000092_MirBase_miR-92a_microRNA_1_22-A12-2051788_1_ENSG00000170777_ENST00000381428_TPD52L3_mRNA_659_701
TATTGCACTTGTCCCGGCCTGTGCTTGTTTGAATTTTCTGATATCTGATTTTCACACGAATATAC
TATTGCACTTGTCCCGGCCTGT-------------------------------------------	miR-92a_microRNA	1	22
----------------------GCTTGTTTGAATTTTCTGATATCTGATTTTCACACGAATATAC	TPD52L3_mRNA	659	701
...............(((....)))........................................	(-2.9)

A12-2052354_1_MIMAT0000092_MirBase_miR-92a_microRNA_1_22-A12-2052354_1_ENSG00000074582_ENST00000431802_BCS1L_mRNA_117_163
TATTGCACTTGTCCCGGCCTGTTGTTTTGGAATTCTGGATCCCAGTTCTGAGGCTCAGCCGAGGTCACT
TATTGCACTTGTCCCGGCCTGT-----------------------------------------------	miR-92a_microRNA	1	22
----------------------TGTTTTGGAATTCTGGATCCCAGTTCTGAGGCTCAGCCGAGGTCACT	BCS1L_mRNA	117	163
.......((((....(((((..............................)))))....))))......	(-9.2)

A12-2052721_1_MIMAT0000092_MirBase_miR-92a_microRNA_1_22-A12-2052721_1_ENSG00000085063_ENST00000426650_CD59_mRNA_1689_1735
TATTGCACTTGTCCCGGCCTGTCTGTTGGACAAACCGAGTGCAATGAATGATGCTTTTCTGAAAATGAA
TATTGCACTTGTCCCGGCCTGT-----------------------------------------------	miR-92a_microRNA	1	22
----------------------CTGTTGGACAAACCGAGTGCAATGAATGATGCTTTTCTGAAAATGAA	CD59_mRNA	1689	1735
(((((((((((..(((((......)))))......))))))))))).......................	(-15.6)

A12-2054492_1_MIMAT0000092_MirBase_miR-92a_microRNA_1_22-A12-2054492_1_ENSG00000188229_ENST00000340384_TUBB2C_mRNA_447_493
TATTGCACTTGTCCCGGCCTGTACTGGGCCAAGGGGCACTACACAGAAGGCGCGGAGCTGGTGGACTCG
TATTGCACTTGTCCCGGCCTGT-----------------------------------------------	miR-92a_microRNA	1	22
----------------------ACTGGGCCAAGGGGCACTACACAGAAGGCGCGGAGCTGGTGGACTCG	TUBB2C_mRNA	447	493
..((((.(((((((((((((.....)))))..))))))..........)).))))..............	(-18)

A12-2055163_1_MIMAT0000092_MirBase_miR-92a_microRNA_1_22-A12-2055163_1_ENSG00000129657_ENST00000436233_SEC14L1_mRNA_5249_5291
TATTGCACTTGTCCCGGCCTGTTGTAAGGGAATTCTGGGGCAGCTATGGTTTGAGTATGCAGTTT
TATTGCACTTGTCCCGGCCTGT-------------------------------------------	miR-92a_microRNA	1	22
----------------------TGTAAGGGAATTCTGGGGCAGCTATGGTTTGAGTATGCAGTTT	SEC14L1_mRNA	5249	5291
.((((((.((((((((((((.......)))....)))))))))..............))))))..	(-14.2)

A12-2055307_1_MIMAT0000092_MirBase_miR-92a_microRNA_1_22-A12-2055307_1_ENSG00000198211_ENST00000304984_TUBB3_mRNA_1339_1388
TATTGCACTTGTCCCGGCCTGTAACTGGGCCAAGGGTCACTACACGGAGGGGGCGGAGCTGGTGGATTCGGT
TATTGCACTTGTCCCGGCCTGT--------------------------------------------------	miR-92a_microRNA	1	22
----------------------AACTGGGCCAAGGGTCACTACACGGAGGGGGCGGAGCTGGTGGATTCGGT	TUBB3_mRNA	1339	1388
....((..((((((((((((......)))))..................))))))).)).............	(-15.3)

A12-2056396_1_MIMAT0000092_MirBase_miR-92a_microRNA_1_22-A12-2056396_1_ENSG00000005302_ENST00000337339_MSL3_mRNA_1207_1249
TATTGCACTTGTCCCGGCCTGTATTCTCGGGTGCCCCAGGCCGGGGAGAGCCAGCGTGTACTTTG
TATTGCACTTGTCCCGGCCTGT-------------------------------------------	miR-92a_microRNA	1	22
----------------------ATTCTCGGGTGCCCCAGGCCGGGGAGAGCCAGCGTGTACTTTG	MSL3_mRNA	1207	1249
...(((.(((.((((((((((...............)))))))))).)))...))).........	(-23.6)

A12-2059046_1_MIMAT0003218_MirBase_miR-92b_microRNA_1_22-A12-2059046_1_ENSG00000137168_ENST00000373699_PPIL1_mRNA_530_572
TATTGCACTCGTCCCGGCCTCCCGGGGGCTGGAATTCTCGCAATGGCCAATGCGGGGCCAGATAC
TATTGCACTCGTCCCGGCCTCC-------------------------------------------	miR-92b_microRNA	1	22
----------------------CGGGGGCTGGAATTCTCGCAATGGCCAATGCGGGGCCAGATAC	PPIL1_mRNA	530	572
((((((....((.(((((((((.))))))))).))....))))))....................	(-20)

A12-2065449_1_MIMAT0000261_MirBase_miR-183_microRNA_1_22-A12-2065449_1_ENSG00000136379_ENST00000258884_FAM108C1_mRNA_1631_1673
TATGGCACTGGTAGAATTCACTAATTTACTGGAACTCTCGTGTACAGCTTCATCAACTGTAACCA
TATGGCACTGGTAGAATTCACT-------------------------------------------	miR-183_microRNA	1	22
----------------------AATTTACTGGAACTCTCGTGTACAGCTTCATCAACTGTAACCA	FAM108C1_mRNA	1631	1673
....((((....(((.(((............))).))).))))......................	(-7.7)

A12-2065774_1_MIMAT0000261_MirBase_miR-183_microRNA_1_22-A12-2065774_1_ENSG00000129422_ENST00000262102_MTUS1_mRNA_351_394
TATGGCACTGGTAGAATTCACTCAGTGTGAACTGGAATTCTGCCAACCCAGATGACATGGTGGTTG
TATGGCACTGGTAGAATTCACT--------------------------------------------	miR-183_microRNA	1	22
----------------------CAGTGTGAACTGGAATTCTGCCAACCCAGATGACATGGTGGTTG	MTUS1_mRNA	351	394
..(((...(((((((((((...............)))))))))))..)))................	(-16.9)

A12-2066471_1_MIMAT0000261_MirBase_miR-183_microRNA_1_22-A12-2066471_1_ENSG00000086570_ENST00000261800_FAT2_mRNA_8024_8066
TATGGCACTGGTAGAATTCACTTGGAACTCTCTGGTGCCAGTACGACTTCAGGTGGTTCCTAAAA
TATGGCACTGGTAGAATTCACT-------------------------------------------	miR-183_microRNA	1	22
----------------------TGGAACTCTCTGGTGCCAGTACGACTTCAGGTGGTTCCTAAAA	FAT2_mRNA	8024	8066
..(((((((((.(((.(((.....))).)))))))))))).........................	(-19.5)

A12-2066746_1_MIMAT0000261_MirBase_miR-183_microRNA_1_22-A12-2066746_1_ENSG00000127837_ENST00000248450_AAMP_mRNA_714_756
TATGGCACTGGTAGAATTCACTGTGGCATCCTCGGGCACCTGTCCTGTTGGCGGGCACAGCTGAC
TATGGCACTGGTAGAATTCACT-------------------------------------------	miR-183_microRNA	1	22
----------------------GTGGCATCCTCGGGCACCTGTCCTGTTGGCGGGCACAGCTGAC	AAMP_mRNA	714	756
....((.((((..((..((((.))))..)).))))))............................	(-8.5)

A12-2066812_1_MIMAT0000261_MirBase_miR-183_microRNA_1_22-A12-2066812_1_ENSG00000054277_ENST00000366554_OPN3_mRNA_671_713
TATGGCACTGGTAGAATTCACTCACTGTGGACTGGAAATCCAAGGATGCCAACGATTCCTCCTTT
TATGGCACTGGTAGAATTCACT-------------------------------------------	miR-183_microRNA	1	22
----------------------CACTGTGGACTGGAAATCCAAGGATGCCAACGATTCCTCCTTT	OPN3_mRNA	671	713
..(((((.(((.....(((((.....)))))........)))....)))))..............	(-11.1)

A12-2067760_1_MIMAT0000261_MirBase_miR-183_microRNA_1_22-A12-2067760_1_ENSG00000169122_ENST00000361488_FAM110B_mRNA_1830_1872
TATGGCACTGGTAGAATTCACTACTGTGAACAGTCTCAGGACAGTAACAGTGACCTTAGAAATGA
TATGGCACTGGTAGAATTCACT-------------------------------------------	miR-183_microRNA	1	22
----------------------ACTGTGAACAGTCTCAGGACAGTAACAGTGACCTTAGAAATGA	FAM110B_mRNA	1830	1872
...(((((((..(((.(((((....)))))...)))...........))))).))..........	(-11.4)

A12-2068021_1_MIMAT0000261_MirBase_miR-183_microRNA_1_22-A12-2068021_1_ENSG00000138867_ENST00000407471_C22orf13_mRNA_1077_1120
TATGGCACTGGTAGAATTCACTGCTTTGTCTGCCAGTGCCGTGTGTTGTCATGTCACTCACCCCAA
TATGGCACTGGTAGAATTCACT--------------------------------------------	miR-183_microRNA	1	22
----------------------GCTTTGTCTGCCAGTGCCGTGTGTTGTCATGTCACTCACCCCAA	C22orf13_mRNA	1077	1120
(((((((((((((((.............))))))))))))))).......................	(-24)

A12-2086940_1_MIMAT0003885_MirBase_miR-454_microRNA_1_23-A12-2086940_1_ENSG00000178695_ENST00000377474_KCTD12_mRNA_4900_4942
TAGTGCAATATTGCTTATAGGGTTTTTTATTGGAATTTTCGATGGAATGTTATTTCAATAAAGCCA
TAGTGCAATATTGCTTATAGGGT-------------------------------------------	miR-454_microRNA	1	23
-----------------------TTTTTATTGGAATTTTCGATGGAATGTTATTTCAATAAAGCCA	KCTD12_mRNA	4900	4942
....((..(((((...((((.............................))))..)))))..))..	(-3.8)

A12-2087049_1_MIMAT0003885_MirBase_miR-454_microRNA_1_23-A12-2087049_1_ENSG00000185127_ENST00000332290_C6orf120_mRNA_3614_3656
TAGTGCAATATTGCTTATAGGGTGGGTTTAAAAGGAATTCTGTTACTTTATTGCCCTATTTTTACT
TAGTGCAATATTGCTTATAGGGT-------------------------------------------	miR-454_microRNA	1	23
-----------------------GGGTTTAAAAGGAATTCTGTTACTTTATTGCCCTATTTTTACT	C6orf120_mRNA	3614	3656
(((.((((((......(((((((.............))))))).....)))))).)))........	(-10.5)

A12-2096246_1_MIMAT0000226_MirBase_miR-196a_microRNA_1_22-A12-2096246_1_ENSG00000167632_ENST00000438773_TRAPPC9_mRNA_733_775
TAGGTAGTTTCATGTTGTTGGGGGTGCCAAGGCCGCATGCGGAAGCACGTGGGGGACCTGTGCCT
TAGGTAGTTTCATGTTGTTGGG-------------------------------------------	miR-196a_microRNA	1	22
----------------------GGTGCCAAGGCCGCATGCGGAAGCACGTGGGGGACCTGTGCCT	TRAPPC9_mRNA	733	775
(((((..(((((((.((((........................))))))))))).))))).....	(-12.1)

A12-2097909_1_MIMAT0000226_MirBase_miR-196a_microRNA_1_22-A12-2097909_1_ENSG00000159202_ENST00000360943_UBE2Z_mRNA_2205_2251
TAGGTAGTTTCATGTTGTTGGGAGGGATTTTTGGGGAGCAAGGGTAGCCAATGGCAGAGGGGGTTGGGG
TAGGTAGTTTCATGTTGTTGGG-----------------------------------------------	miR-196a_microRNA	1	22
----------------------AGGGATTTTTGGGGAGCAAGGGTAGCCAATGGCAGAGGGGGTTGGGG	UBE2Z_mRNA	2205	2251
.......((((.(((((((((..........................)))))))))...))))......	(-10.9)

A12-2097914_1_MIMAT0000226_MirBase_miR-196a_microRNA_1_22-A12-2097914_1_ENSG00000179915_ENST00000406316_NRXN1_mRNA_1574_1616
TAGGTAGTTTCATGTTGTTGGGTTTCCGGGCGCCGAGGGCCAATGGACGCGCTTCCCCAAGTGGA
TAGGTAGTTTCATGTTGTTGGG-------------------------------------------	miR-196a_microRNA	1	22
----------------------TTTCCGGGCGCCGAGGGCCAATGGACGCGCTTCCCCAAGTGGA	NRXN1_mRNA	1574	1616
..((.(((((((((((.((((...........)))).)))..)))))...))).)).........	(-9.8)

A12-2103092_1_MIMAT0000254_MirBase_miR-10b_microRNA_1_23-A12-2103092_1_ENSG00000121022_ENST00000357849_COPS5_mRNA_1167_1209
TACCCTGTAGAACCGAATTTGTGAGGGAGTTTCATGTTGGGTTTAGAAACGCATGACCGAAAATCA
TACCCTGTAGAACCGAATTTGTG-------------------------------------------	miR-10b_microRNA	1	23
-----------------------AGGGAGTTTCATGTTGGGTTTAGAAACGCATGACCGAAAATCA	COPS5_mRNA	1167	1209
.........(((((.(((.((...........)).))).)))))......................	(-7.1)

A12-2116708_1_MIMAT0002874_MirBase_miR-503_microRNA_1_23-A12-2116708_1_ENSG00000197077_ENST00000358431_KIAA1671_mRNA_9087_9129
TAGCAGCGGGAACAGTTCTGCAGCAGTTGGAATTCTGGGTGGGCTCAGGAAGTTTAGAGCCACGTA
TAGCAGCGGGAACAGTTCTGCAG-------------------------------------------	miR-503_microRNA	1	23
-----------------------CAGTTGGAATTCTGGGTGGGCTCAGGAAGTTTAGAGCCACGTA	KIAA1671_mRNA	9087	9129
.....((..((((..(((((.........................))))).))))...))......	(-8.5)

A12-2138243_1_MIMAT0000069_MirBase_miR-16_microRNA_1_22-A12-2138243_1_ENSG00000133243_ENST00000255608_BTBD2_mRNA_1889_1931
TAGCAGCACGTAAATATTGGCGTGCCCACGTCGTCTGCCGGCGGTGCGCCGCGGGCGTCCCTCGC
TAGCAGCACGTAAATATTGGCG-------------------------------------------	miR-16_microRNA	1	22
----------------------TGCCCACGTCGTCTGCCGGCGGTGCGCCGCGGGCGTCCCTCGC	BTBD2_mRNA	1889	1931
..((.((.((((....(((((...............)))))...))))..))..)).........	(-14.2)

A12-2138252_1_MIMAT0000069_MirBase_miR-16_microRNA_1_22-A12-2138252_1_ENSG00000170776_ENST00000394518_AKAP13_mRNA_271_313
TAGCAGCACGTAAATATTGGCGTGGTATTTTTGGGTTCCACCCTCCGTCACTGTACAAGTACTCG
TAGCAGCACGTAAATATTGGCG-------------------------------------------	miR-16_microRNA	1	22
----------------------TGGTATTTTTGGGTTCCACCCTCCGTCACTGTACAAGTACTCG	AKAP13_mRNA	271	313
....((.((....(((.(((((.......................))))).)))....)).))..	(-5.6)

A12-2138669_1_MIMAT0000069_MirBase_miR-16_microRNA_1_22-A12-2138669_1_ENSG00000167397_ENST00000394975_VKORC1_mRNA_185_231
TAGCAGCACGTAAATATTGGCGTGGCTGGTTTTCTCCGCGGGCGCCTCGGGCGGAACCTGGAGATAATG
TAGCAGCACGTAAATATTGGCG-----------------------------------------------	miR-16_microRNA	1	22
----------------------TGGCTGGTTTTCTCCGCGGGCGCCTCGGGCGGAACCTGGAGATAATG	VKORC1_mRNA	185	231
..((.((.(((.((.((((((...)))))).))....))).)).......)).................	(-10)

A12-2138860_1_MIMAT0000069_MirBase_miR-16_microRNA_1_22-A12-2138860_1_ENSG00000184675_ENST00000330258_FAM123B_mRNA_4745_4787
TAGCAGCACGTAAATATTGGCGGGCTGGGGTTTTTGTGGAGTGTAGGGGAAAGATAGAAAATGAG
TAGCAGCACGTAAATATTGGCG-------------------------------------------	miR-16_microRNA	1	22
----------------------GGCTGGGGTTTTTGTGGAGTGTAGGGGAAAGATAGAAAATGAG	FAM123B_mRNA	4745	4787
..(((.((((.((((.(((((..))))).)))).))))...))).....................	(-12.1)

A12-2138867_1_MIMAT0000069_MirBase_miR-16_microRNA_1_22-A12-2138867_1_ENSG00000096968_ENST00000381652_JAK2_mRNA_2982_3024
TAGCAGCACGTAAATATTGGCGCTGGGGTTTTCTGGTGCCTTTGAAGACCGGGATCCTACACAGT
TAGCAGCACGTAAATATTGGCG-------------------------------------------	miR-16_microRNA	1	22
----------------------CTGGGGTTTTCTGGTGCCTTTGAAGACCGGGATCCTACACAGT	JAK2_mRNA	2982	3024
.....((((..((((.((((..)))).))))....))))..........................	(-6.3)

A12-2139026_1_MIMAT0000069_MirBase_miR-16_microRNA_1_22-A12-2139026_1_ENSG00000187239_ENST00000446176_FNBP1_mRNA_131_177
TAGCAGCACGTAAATATTGGCGGGGGATCTCGGGGGGCAAAGGGATCGCCGGGGAGGGGGACCAGAGAG
TAGCAGCACGTAAATATTGGCG-----------------------------------------------	miR-16_microRNA	1	22
----------------------GGGGATCTCGGGGGGCAAAGGGATCGCCGGGGAGGGGGACCAGAGAG	FNBP1_mRNA	131	177
................((((((........................)))))).................	(-6.9)

A12-2139069_1_MIMAT0000069_MirBase_miR-16_microRNA_1_22-A12-2139069_1_ENSG00000165995_ENST00000377315_CACNB2_mRNA_137_179
TAGCAGCACGTAAATATTGGCGGCTGGGGTTCTCCGGGGCTCAGCGCGCACTGAGAACCTGTGCC
TAGCAGCACGTAAATATTGGCG-------------------------------------------	miR-16_microRNA	1	22
----------------------GCTGGGGTTCTCCGGGGCTCAGCGCGCACTGAGAACCTGTGCC	CACNB2_mRNA	137	179
..(((((.((..(((.(((((.))))).)))...))..)))..))....................	(-10.8)

A12-2139076_1_MIMAT0000069_MirBase_miR-16_microRNA_1_22-A12-2139076_1_ENSG00000011028_ENST00000303375_MRC2_mRNA_3036_3078
TAGCAGCACGTAAATATTGGCGGTTCTCCCGGGCCCAGGAGCAGCACTGGTGGATCGGCCTGCAC
TAGCAGCACGTAAATATTGGCG-------------------------------------------	miR-16_microRNA	1	22
----------------------GTTCTCCCGGGCCCAGGAGCAGCACTGGTGGATCGGCCTGCAC	MRC2_mRNA	3036	3078
..((((..((....((((((..........................))))))...))..))))..	(-10.2)

A12-2139104_1_MIMAT0000069_MirBase_miR-16_microRNA_1_22-A12-2139104_1_ENSG00000103489_ENST00000261381_XYLT1_mRNA_2353_2395
TAGCAGCACGTAAATATTGGCGTGGGGGTCTTCTGGGGCCCATGGATGAGCCGGTGGGTATGCAG
TAGCAGCACGTAAATATTGGCG-------------------------------------------	miR-16_microRNA	1	22
----------------------TGGGGGTCTTCTGGGGCCCATGGATGAGCCGGTGGGTATGCAG	XYLT1_mRNA	2353	2395
.....(((..((..(((((((............................)))))))..)))))..	(-12.6)

A12-2139334_1_MIMAT0000069_MirBase_miR-16_microRNA_1_22-A12-2139334_1_ENSG00000184436_ENST00000215742_THAP7_mRNA_710_756
TAGCAGCACGTAAATATTGGCGCTGGGCCCCTTGGGTGCCCAGGCAGATGAAGCAGGCTGCAGCGCCCA
TAGCAGCACGTAAATATTGGCG-----------------------------------------------	miR-16_microRNA	1	22
----------------------CTGGGCCCCTTGGGTGCCCAGGCAGATGAAGCAGGCTGCAGCGCCCA	THAP7_mRNA	710	756
..(((((..((...((((.((......................)).))))..))..)))))........	(-13.5)

A12-2139627_1_MIMAT0000069_MirBase_miR-16_microRNA_1_22-A12-2139627_1_ENSG00000101782_ENST00000339486_RIOK3_mRNA_186_228
TAGCAGCACGTAAATATTGGCGATTTTTGGGGTGCCAAGGAGGAAAGAAGGAGATGGCAGTGCGG
TAGCAGCACGTAAATATTGGCG-------------------------------------------	miR-16_microRNA	1	22
----------------------ATTTTTGGGGTGCCAAGGAGGAAAGAAGGAGATGGCAGTGCGG	RIOK3_mRNA	186	228
.....((((((..((.(((((............)))))...............)).)).))))..	(-10.5)

A12-2140428_1_MIMAT0000069_MirBase_miR-16_microRNA_1_22-A12-2140428_1_ENSG00000171385_ENST00000369697_KCND3_mRNA_5159_5201
TAGCAGCACGTAAATATTGGCGGGATTTTCTGGGGGCCAATAGCCATGACCCTTGAGCTTTCATA
TAGCAGCACGTAAATATTGGCG-------------------------------------------	miR-16_microRNA	1	22
----------------------GGATTTTCTGGGGGCCAATAGCCATGACCCTTGAGCTTTCATA	KCND3_mRNA	5159	5201
.(((..((.((...(((((((..............)))))))......))...)).)))......	(-11.1)

A12-2142661_1_MIMAT0000069_MirBase_miR-16_microRNA_1_22-A12-2142661_1_ENSG00000076826_ENST00000446248_KIAA1543_mRNA_183_229
TAGCAGCACGTAAATATTGGCGGATTTCTCGCGGGCCAAGGCGGCGGCCAGCCTGGCGTGGGTGCTGCG
TAGCAGCACGTAAATATTGGCG-----------------------------------------------	miR-16_microRNA	1	22
----------------------GATTTCTCGCGGGCCAAGGCGGCGGCCAGCCTGGCGTGGGTGCTGCG	KIAA1543_mRNA	183	229
..(((((((.((..(((((((.........................)))))..))...)).))))))).	(-19.3)

A12-2142918_1_MIMAT0000069_MirBase_miR-16_microRNA_1_22-A12-2142918_1_ENSG00000187498_ENST00000375820_COL4A1_mRNA_2728_2776
TAGCAGCACGTAAATATTGGCGCTGGGATTCCTGGGTTTCCAGGTTCCAAGGGAGAAATGGGCGTCATGGG
TAGCAGCACGTAAATATTGGCG-------------------------------------------------	miR-16_microRNA	1	22
----------------------CTGGGATTCCTGGGTTTCCAGGTTCCAAGGGAGAAATGGGCGTCATGGG	COL4A1_mRNA	2728	2776
...((..((((...((((......................................)))).))))..))..	(-6.7)

A12-2148195_1_MIMAT0000069_MirBase_miR-16_microRNA_1_22-A12-2148195_1_ENSG00000123411_ENST00000262032_IKZF4_mRNA_3215_3257
TAGCAGCACGTAAATATTGGCGATTCTCAGGGGCCAAGGCTAGGTCTGCAACCCTCTGTCTCTGA
TAGCAGCACGTAAATATTGGCG-------------------------------------------	miR-16_microRNA	1	22
----------------------ATTCTCAGGGGCCAAGGCTAGGTCTGCAACCCTCTGTCTCTGA	IKZF4_mRNA	3215	3257
..((((.((.((....(((((...........)))))...)).))))))................	(-13.2)

A12-2148519_1_MIMAT0000069_MirBase_miR-16_microRNA_1_22-A12-2148519_1_ENSG00000183638_ENST00000382483_RP1L1_mRNA_2866_2908
TAGCAGCACGTAAATATTGGCGCCCGGGGGCCAGGTGGGAGCCCGCAGGAGGGGACACGCCAGCC
TAGCAGCACGTAAATATTGGCG-------------------------------------------	miR-16_microRNA	1	22
----------------------CCCGGGGGCCAGGTGGGAGCCCGCAGGAGGGGACACGCCAGCC	RP1L1_mRNA	2866	2908
..((.((...((....(((((........))))).))...))..))...................	(-9.3)

A12-2148540_1_MIMAT0000069_MirBase_miR-16_microRNA_1_22-A12-2148540_1_ENSG00000134871_ENST00000360467_COL4A2_mRNA_1401_1448
TAGCAGCACGTAAATATTGGCGGGGATTCCCAGGGGCCCAAGGGGAGCCAGGAAGCCAGGGTGAGCCAGG
TAGCAGCACGTAAATATTGGCG------------------------------------------------	miR-16_microRNA	1	22
----------------------GGGATTCCCAGGGGCCCAAGGGGAGCCAGGAAGCCAGGGTGAGCCAGG	COL4A2_mRNA	1401	1448
..((..(((.......(((((.........................))))).........))).))....	(-10.3)

A12-2148809_1_MIMAT0000069_MirBase_miR-16_microRNA_1_22-A12-2148809_1_ENSG00000088899_ENST00000329152_RP5-1187M17-10_mRNA_4789_4832
TAGCAGCACGTAAATATTGGCGGAGTTTTGGGGGGCAAGGTGGAGAGAGCTGGCAACTACTGTGAG
TAGCAGCACGTAAATATTGGCG--------------------------------------------	miR-16_microRNA	1	22
----------------------GAGTTTTGGGGGGCAAGGTGGAGAGAGCTGGCAACTACTGTGAG	RP5-1187M17-10_mRNA	4789	4832
...((((.......((((.((.............))..))))......))))..............	(-8.5)

A12-2148816_1_MIMAT0000069_MirBase_miR-16_microRNA_1_22-A12-2148816_1_ENSG00000159348_ENST00000367249_CYB5R1_mRNA_507_549
TAGCAGCACGTAAATATTGGCGGGAGTTTCGGGGGCCAAGCGGGTTGCTCACTTACACTGGAAAA
TAGCAGCACGTAAATATTGGCG-------------------------------------------	miR-16_microRNA	1	22
----------------------GGAGTTTCGGGGGCCAAGCGGGTTGCTCACTTACACTGGAAAA	CYB5R1_mRNA	507	549
.((((((.(((.....(((((.............)))))))).))))))................	(-14.9)

A12-2148836_1_MIMAT0000069_MirBase_miR-16_microRNA_1_22-A12-2148836_1_ENSG00000170500_ENST00000393437_LONRF2_mRNA_8267_8309
TAGCAGCACGTAAATATTGGCGTGGGAGTGTAGGGGGCCATGTTTCGGCAGAAGCAGGGCATGTA
TAGCAGCACGTAAATATTGGCG-------------------------------------------	miR-16_microRNA	1	22
----------------------TGGGAGTGTAGGGGGCCATGTTTCGGCAGAAGCAGGGCATGTA	LONRF2_mRNA	8267	8309
..((.((.((.(((((.((((...............)))))))))))))....))..........	(-11.2)

A12-2148854_1_MIMAT0000069_MirBase_miR-16_microRNA_1_22-A12-2148854_1_ENSG00000196981_ENST00000330689_WDR5B_mRNA_2443_2485
TAGCAGCACGTAAATATTGGCGGAGTCTCTGGTGCCCAGGCTGGAGTGCAGTGGCACAATCTTGG
TAGCAGCACGTAAATATTGGCG-------------------------------------------	miR-16_microRNA	1	22
----------------------GAGTCTCTGGTGCCCAGGCTGGAGTGCAGTGGCACAATCTTGG	WDR5B_mRNA	2443	2485
..((.((((.........(((............))).........))))....))..........	(-11.8)

A12-2149033_1_MIMAT0000069_MirBase_miR-16_microRNA_1_22-A12-2149033_1_ENSG00000175467_ENST00000312397_SART1_mRNA_2983_3025
TAGCAGCACGTAAATATTGGCGGGCTGGGAGTATTTGGTGCACGCGGTATGGGGAGGGCTGAGCT
TAGCAGCACGTAAATATTGGCG-------------------------------------------	miR-16_microRNA	1	22
----------------------GGCTGGGAGTATTTGGTGCACGCGGTATGGGGAGGGCTGAGCT	SART1_mRNA	2983	3025
..((.((((.(((((((((((..)))...))))))))))))..))....................	(-13.7)

A12-2149043_1_MIMAT0000069_MirBase_miR-16_microRNA_1_22-A12-2149043_1_ENSG00000105784_ENST00000338056_RUNDC3B_mRNA_212_258
TAGCAGCACGTAAATATTGGCGTGGAGCTCGGGTGCCAAGGGCGAGCCGTCAGTCCCCGGGTGCGAGTC
TAGCAGCACGTAAATATTGGCG-----------------------------------------------	miR-16_microRNA	1	22
----------------------TGGAGCTCGGGTGCCAAGGGCGAGCCGTCAGTCCCCGGGTGCGAGTC	RUNDC3B_mRNA	212	258
..((.((.(((.....(((((.............)))))..))).)).))...................	(-12.9)

A12-2149174_1_MIMAT0000069_MirBase_miR-16_microRNA_1_22-A12-2149174_1_ENSG00000197353_ENST00000359228_LYPD2_mRNA_277_330
TAGCAGCACGTAAATATTGGCGGGGACTCCACGGTGACCAAGTCCTGTGCCAGCAAGTGTAAGCCCTCGGATGTGG
TAGCAGCACGTAAATATTGGCG-----------------------------------------------------	miR-16_microRNA	1	22
----------------------GGGACTCCACGGTGACCAAGTCCTGTGCCAGCAAGTGTAAGCCCTCGGATGTGG	LYPD2_mRNA	277	330
..((.(((((......(((((..............).))))....)))))..))......................	(-10.9)

A12-2149202_1_MIMAT0000069_MirBase_miR-16_microRNA_1_22-A12-2149202_1_ENSG00000138399_ENST00000453153_FASTKD1_mRNA_2685_2727
TAGCAGCACGTAAATATTGGCGGGAATTTTTGGATTCAAAAGCACTTTGTAGAAATATCCCTCAC
TAGCAGCACGTAAATATTGGCG-------------------------------------------	miR-16_microRNA	1	22
----------------------GGAATTTTTGGATTCAAAAGCACTTTGTAGAAATATCCCTCAC	FASTKD1_mRNA	2685	2727
..((.....................................))......................	(-3.1)

A12-2150234_1_MIMAT0000069_MirBase_miR-16_microRNA_1_22-A12-2150234_1_ENSG00000069998_ENST00000336737_CECR5_mRNA_1503_1549
TAGCAGCACGTAAATATTGGCGGGAATTTTCTGGGCCCAGTTCCCACGTGCCTTTCGTGGCAGTCTAAC
TAGCAGCACGTAAATATTGGCG-----------------------------------------------	miR-16_microRNA	1	22
----------------------GGAATTTTCTGGGCCCAGTTCCCACGTGCCTTTCGTGGCAGTCTAAC	CECR5_mRNA	1503	1549
..((.((((((....((((((.............))).)))....))))))........))........	(-13)

A12-2152101_1_MIMAT0000069_MirBase_miR-16_microRNA_1_22-A12-2152101_1_ENSG00000008516_ENST00000336577_MMP25_mRNA_3424_3470
TAGCAGCACGTAAATATTGGCGCTGGGAATTCTGGGCTGCCAGGAAACGATTTGGGCCTCTGTCAGTTT
TAGCAGCACGTAAATATTGGCG-----------------------------------------------	miR-16_microRNA	1	22
----------------------CTGGGAATTCTGGGCTGCCAGGAAACGATTTGGGCCTCTGTCAGTTT	MMP25_mRNA	3424	3470
(((..((...(((((.(((((.................)))))......))))).))..))).......	(-10.5)

A12-2153088_1_MIMAT0000069_MirBase_miR-16_microRNA_1_22-A12-2153088_1_ENSG00000181192_ENST00000263035_DHTKD1_mRNA_2523_2565
TAGCAGCACGTAAATATTGGCGGAATCTCTGGGGGCCAAGAAGCATGACTTTGCCATCATCCGAG
TAGCAGCACGTAAATATTGGCG-------------------------------------------	miR-16_microRNA	1	22
----------------------GAATCTCTGGGGGCCAAGAAGCATGACTTTGCCATCATCCGAG	DHTKD1_mRNA	2523	2565
..((((...((.....(((((.............)))))........)).))))...........	(-9.9)

A12-2153397_1_MIMAT0000069_MirBase_miR-16_microRNA_1_22-A12-2153397_1_ENSG00000147255_ENST00000370904_IGSF1_mRNA_1616_1664
TAGCAGCACGTAAATATTGGCGGAATCTCAGGTGCCAAGGGCCAATCTATGGAATGACCTTTGCTCTAATG
TAGCAGCACGTAAATATTGGCG-------------------------------------------------	miR-16_microRNA	1	22
----------------------GAATCTCAGGTGCCAAGGGCCAATCTATGGAATGACCTTTGCTCTAATG	IGSF1_mRNA	1616	1664
(((.((((((((...((((((...................)))))).))))..........)))))))...	(-10.7)

A12-2154374_1_MIMAT0000069_MirBase_miR-16_microRNA_1_22-A12-2154374_1_ENSG00000142961_ENST00000371940_MOBKL2C_mRNA_2596_2639
TAGCAGCACGTAAATATTGGCGCTGGGAATCCCCGGTGGCCGGATGGACTACGGGATATCCCAGAG
TAGCAGCACGTAAATATTGGCG--------------------------------------------	miR-16_microRNA	1	22
----------------------CTGGGAATCCCCGGTGGCCGGATGGACTACGGGATATCCCAGAG	MOBKL2C_mRNA	2596	2639
........((((..(((((((.................)))).)))...)))).............	(-9.1)

A12-2154508_1_MIMAT0000069_MirBase_miR-16_microRNA_1_22-A12-2154508_1_ENSG00000111012_ENST00000228606_CYP27B1_mRNA_1308_1350
TAGCAGCACGTAAATATTGGCGGGAAATTCTCGTGTCCCAGACAAAGACATTCATGTGGGTGACT
TAGCAGCACGTAAATATTGGCG-------------------------------------------	miR-16_microRNA	1	22
----------------------GGAAATTCTCGTGTCCCAGACAAAGACATTCATGTGGGTGACT	CYP27B1_mRNA	1308	1350
..((..(((((.(((.((............................)).))).))))).))....	(-7)

A12-2154549_1_MIMAT0000069_MirBase_miR-16_microRNA_1_22-A12-2154549_1_ENSG00000160767_ENST00000361361_FAM189B_mRNA_735_777
TAGCAGCACGTAAATATTGGCGGCTGGCGTTCTCCGGGGTGGTTGGCATTGTGTCCTGGAAGCGG
TAGCAGCACGTAAATATTGGCG-------------------------------------------	miR-16_microRNA	1	22
----------------------GCTGGCGTTCTCCGGGGTGGTTGGCATTGTGTCCTGGAAGCGG	FAM189B_mRNA	735	777
((((.((.((..(((.(((((.))))).)))...))..)).))))....................	(-9)

A12-2154874_1_MIMAT0000069_MirBase_miR-16_microRNA_1_22-A12-2154874_1_ENSG00000196365_ENST00000360614_LONP1_mRNA_265_311
TAGCAGCACGTAAATATTGGCGGCATTCTCGGGGGGCGAGGACGCCTCCGAGGGCGGCGCGGAGGAAGG
TAGCAGCACGTAAATATTGGCG-----------------------------------------------	miR-16_microRNA	1	22
----------------------GCATTCTCGGGGGGCGAGGACGCCTCCGAGGGCGGCGCGGAGGAAGG	LONP1_mRNA	265	311
..((.((.(((.......((((....................)))).......))))))).........	(-12.7)

A12-2155195_1_MIMAT0000069_MirBase_miR-16_microRNA_1_22-A12-2155195_1_ENSG00000173068_ENST00000380672_BNC2_mRNA_2655_2701
TAGCAGCACGTAAATATTGGCGCTGGTTGCAATGCTGCATTCCCCTCTCGCCGAAGCCGAGACAGACAC
TAGCAGCACGTAAATATTGGCG-----------------------------------------------	miR-16_microRNA	1	22
----------------------CTGGTTGCAATGCTGCATTCCCCTCTCGCCGAAGCCGAGACAGACAC	BNC2_mRNA	2655	2701
..((((((.((((.............))))..))))))...............................	(-11.8)

A12-2155449_1_MIMAT0000069_MirBase_miR-16_microRNA_1_22-A12-2155449_1_ENSG00000179915_ENST00000406316_NRXN1_mRNA_1566_1616
TAGCAGCACGTAAATATTGGCGGGCTGGAGTTTCCGGGCGCCGAGGGCCAATGGACGCGCTTCCCCAAGTGGA
TAGCAGCACGTAAATATTGGCG---------------------------------------------------	miR-16_microRNA	1	22
----------------------GGCTGGAGTTTCCGGGCGCCGAGGGCCAATGGACGCGCTTCCCCAAGTGGA	NRXN1_mRNA	1566	1616
....(((.(((...(((((((.........................))))))).))).)))............	(-16.5)

A12-2155512_1_MIMAT0000069_MirBase_miR-16_microRNA_1_22-A12-2155512_1_ENSG00000140955_ENST00000315906_ADAD2_mRNA_928_970
TAGCAGCACGTAAATATTGGCGTGGCTGGAGTTCTCGGGCCAGCAGCTCCACGACTGCCATGGCC
TAGCAGCACGTAAATATTGGCG-------------------------------------------	miR-16_microRNA	1	22
----------------------TGGCTGGAGTTCTCGGGCCAGCAGCTCCACGACTGCCATGGCC	ADAD2_mRNA	928	970
..((((..(((.....(((((.................))))).......))).)))).......	(-11.3)

A12-2155518_1_MIMAT0000069_MirBase_miR-16_microRNA_1_22-A12-2155518_1_ENSG00000154760_ENST00000285013_SLFN13_mRNA_3321_3363
TAGCAGCACGTAAATATTGGCGGGCTGGAGTTCTCGAGTTCTTTTATGTGACTTCGTGTAGTTTG
TAGCAGCACGTAAATATTGGCG-------------------------------------------	miR-16_microRNA	1	22
----------------------GGCTGGAGTTCTCGAGTTCTTTTATGTGACTTCGTGTAGTTTG	SLFN13_mRNA	3321	3363
....((((((((((..((((.............)))).....)))))))).))............	(-8.3)

A12-2155520_1_MIMAT0000069_MirBase_miR-16_microRNA_1_22-A12-2155520_1_ENSG00000174292_ENST00000311668_TNK1_mRNA_1108_1150
TAGCAGCACGTAAATATTGGCGGTTCTCCGGGGGCGAGGAACCCTGGGCCGGGGTCCCACCGTAC
TAGCAGCACGTAAATATTGGCG-------------------------------------------	miR-16_microRNA	1	22
----------------------GTTCTCCGGGGGCGAGGAACCCTGGGCCGGGGTCCCACCGTAC	TNK1_mRNA	1108	1150
.......(((......(((((..........................)))))........)))..	(-7.6)

A12-2155547_1_MIMAT0000069_MirBase_miR-16_microRNA_1_22-A12-2155547_1_ENSG00000067836_ENST00000322048_ROGDI_mRNA_171_213
TAGCAGCACGTAAATATTGGCGAGGTTTCGGGGGCCGAGGCGGACCGACAGGCGCCAGCCAATCG
TAGCAGCACGTAAATATTGGCG-------------------------------------------	miR-16_microRNA	1	22
----------------------AGGTTTCGGGGGCCGAGGCGGACCGACAGGCGCCAGCCAATCG	ROGDI_mRNA	171	213
..((....(((.....(((((............))))).))).........))............	(-10.5)

A12-2155568_1_MIMAT0000069_MirBase_miR-16_microRNA_1_22-A12-2155568_1_ENSG00000163113_ENST00000369135_OTUD7B_mRNA_2659_2703
TAGCAGCACGTAAATATTGGCGGGCTGGAGGTCTCCGGGGCCTTCCCCCAACTCAGACCAAATGCAA
TAGCAGCACGTAAATATTGGCG---------------------------------------------	miR-16_microRNA	1	22
----------------------GGCTGGAGGTCTCCGGGGCCTTCCCCCAACTCAGACCAAATGCAA	OTUD7B_mRNA	2659	2703
..(((....((.......(((..................)))..............))....)))..	(-6.3)

A12-2155591_1_MIMAT0000069_MirBase_miR-16_microRNA_1_22-A12-2155591_1_ENSG00000141404_ENST00000334049_GNAL_mRNA_329_372
TAGCAGCACGTAAATATTGGCGCTTTTCGGGGGCCCAGGGGACGACCCCTGCGCGGCCTCGGAGCC
TAGCAGCACGTAAATATTGGCG--------------------------------------------	miR-16_microRNA	1	22
----------------------CTTTTCGGGGGCCCAGGGGACGACCCCTGCGCGGCCTCGGAGCC	GNAL_mRNA	329	372
..((((..(((.......(((...........)))......)))....))))..............	(-10.4)

A12-2155736_1_MIMAT0000069_MirBase_miR-16_microRNA_1_22-A12-2155736_1_ENSG00000168488_ENST00000336783_ATXN2L_mRNA_2214_2256
TAGCAGCACGTAAATATTGGCGACTTCTCCGGGGCCCCGGACTCATTCAACTCCCTCCATCCCGG
TAGCAGCACGTAAATATTGGCG-------------------------------------------	miR-16_microRNA	1	22
----------------------ACTTCTCCGGGGCCCCGGACTCATTCAACTCCCTCCATCCCGG	ATXN2L_mRNA	2214	2256
..................(((............))).............................	(-4.7)

A12-2155775_1_MIMAT0000069_MirBase_miR-16_microRNA_1_22-A12-2155775_1_ENSG00000185915_ENST00000379499_KLHL34_mRNA_1972_2014
TAGCAGCACGTAAATATTGGCGACATCTCGGGGGGCAAGGCAGGGAGAGGCGAGGGCGGAGCGAG
TAGCAGCACGTAAATATTGGCG-------------------------------------------	miR-16_microRNA	1	22
----------------------ACATCTCGGGGGGCAAGGCAGGGAGAGGCGAGGGCGGAGCGAG	KLHL34_mRNA	1972	2014
..((.((.(((.....((.((..................)).)).....)))...))...))...	(-9.4)

A12-2155779_1_MIMAT0000069_MirBase_miR-16_microRNA_1_22-A12-2155779_1_ENSG00000215041_ENST00000399464_NEURL4_mRNA_3753_3795
TAGCAGCACGTAAATATTGGCGGGCTGGACAGCTCTGGGGGGCTGCATCTTCATGTTAATGGGGT
TAGCAGCACGTAAATATTGGCG-------------------------------------------	miR-16_microRNA	1	22
----------------------GGCTGGACAGCTCTGGGGGGCTGCATCTTCATGTTAATGGGGT	NEURL4_mRNA	3753	3795
..(((((.((......(((((..))))).......))....)))))...................	(-12.3)

A12-2158099_1_MIMAT0000069_MirBase_miR-16_microRNA_1_22-A12-2158099_1_ENSG00000166105_ENST00000431683_GLB1L3_mRNA_647_689
TAGCAGCACGTAAATATTGGCGATTTCCGGGTGCCCAGGGAGTACTGGAGGGACCGCCTGCTGAA
TAGCAGCACGTAAATATTGGCG-------------------------------------------	miR-16_microRNA	1	22
----------------------ATTTCCGGGTGCCCAGGGAGTACTGGAGGGACCGCCTGCTGAA	GLB1L3_mRNA	647	689
...(((((..........((((................................)))))))))..	(-9)

A12-2158105_1_MIMAT0000069_MirBase_miR-16_microRNA_1_22-A12-2158105_1_ENSG00000144852_ENST00000393716_NR1I2_mRNA_2349_2395
TAGCAGCACGTAAATATTGGCGGAATTTCCGGCTGCCAGGGGTGCTTAGCAGTGGCTGCGAGTTGCCAG
TAGCAGCACGTAAATATTGGCG-----------------------------------------------	miR-16_microRNA	1	22
----------------------GAATTTCCGGCTGCCAGGGGTGCTTAGCAGTGGCTGCGAGTTGCCAG	NR1I2_mRNA	2349	2395
..(((((((....((.(((((.............)))))..))........))).))))..........	(-16.2)

A12-2158684_1_MIMAT0000069_MirBase_miR-16_microRNA_1_22-A12-2158684_1_ENSG00000123384_ENST00000243077_AC137834-1_mRNA_5522_5564
TAGCAGCACGTAAATATTGGCGGTGGCCCGGCTGGATGGCTCCTTCAAGAACGCAGTGGTGCAGG
TAGCAGCACGTAAATATTGGCG-------------------------------------------	miR-16_microRNA	1	22
----------------------GTGGCCCGGCTGGATGGCTCCTTCAAGAACGCAGTGGTGCAGG	AC137834-1_mRNA	5522	5564
..(((.(((.......((((........................)))).......))).)))...	(-9.2)

A12-2158950_1_MIMAT0000069_MirBase_miR-16_microRNA_1_22-A12-2158950_1_ENSG00000189334_ENST00000368702_S100A14_mRNA_598_641
TAGCAGCACGTAAATATTGGCGCTGGAATTCTTGGGGGGTGTTGGGGAGAGACTGTGGGCCTGGAG
TAGCAGCACGTAAATATTGGCG--------------------------------------------	miR-16_microRNA	1	22
----------------------CTGGAATTCTTGGGGGGTGTTGGGGAGAGACTGTGGGCCTGGAG	S100A14_mRNA	598	641
...((((((.............................))))))......................	(-7.4)

A12-2158952_1_MIMAT0000069_MirBase_miR-16_microRNA_1_22-A12-2158952_1_ENSG00000090376_ENST00000457197_IRAK3_mRNA_7220_7262
TAGCAGCACGTAAATATTGGCGTGGGGGGTAAGGAGGTAGGAATGGCTTACTTGCGGAAATGCAG
TAGCAGCACGTAAATATTGGCG-------------------------------------------	miR-16_microRNA	1	22
----------------------TGGGGGGTAAGGAGGTAGGAATGGCTTACTTGCGGAAATGCAG	IRAK3_mRNA	7220	7262
..(((...(((((.((..(((........................))))).)))))....)))..	(-11.7)

A12-2167777_1_MIMAT0000069_MirBase_miR-16_microRNA_1_22-A12-2167777_1_ENSG00000050405_ENST00000341247_LIMA1_mRNA_805_851
TAGCAGCACGTAAATATTGGCGATTCTCCGGGCCCAAAGCCGAAGTGCAAGTGGAAGGAAGATCTCTGA
TAGCAGCACGTAAATATTGGCG-----------------------------------------------	miR-16_microRNA	1	22
----------------------ATTCTCCGGGCCCAAAGCCGAAGTGCAAGTGGAAGGAAGATCTCTGA	LIMA1_mRNA	805	851
.....((((.......(((((.................))))).)))).....................	(-11.5)

A12-2167923_1_MIMAT0000069_MirBase_miR-16_microRNA_1_22-A12-2167923_1_ENSG00000091164_ENST00000217515_TXNL1_mRNA_5945_5987
TAGCAGCACGTAAATATTGGCGAATTCTCAGGGTCCAAGGGGAGATGCTTGGGTTGAGTCAGAGA
TAGCAGCACGTAAATATTGGCG-------------------------------------------	miR-16_microRNA	1	22
----------------------AATTCTCAGGGTCCAAGGGGAGATGCTTGGGTTGAGTCAGAGA	TXNL1_mRNA	5945	5987
((((((((........(((((...........).)))).......))))...)))).........	(-6.5)

A12-2167945_1_MIMAT0000069_MirBase_miR-16_microRNA_1_22-A12-2167945_1_ENSG00000174595_ENST00000310992_KLF14_mRNA_1296_1338
TAGCAGCACGTAAATATTGGCGCTGGAATTCTCAGATGCCTGAGGAGCTCCCAGTCTCAAAGGAC
TAGCAGCACGTAAATATTGGCG-------------------------------------------	miR-16_microRNA	1	22
----------------------CTGGAATTCTCAGATGCCTGAGGAGCTCCCAGTCTCAAAGGAC	KLF14_mRNA	1296	1338
..................(((................))).........................	(-5.1)

A12-2168559_1_MIMAT0000069_MirBase_miR-16_microRNA_1_22-A12-2168559_1_ENSG00000170006_ENST00000304385_TMEM154_mRNA_5008_5050
TAGCAGCACGTAAATATTGGCGTGGCTGGAATTATTTGTACCTGGACCTTGTGTTTTGTTTTTTT
TAGCAGCACGTAAATATTGGCG-------------------------------------------	miR-16_microRNA	1	22
----------------------TGGCTGGAATTATTTGTACCTGGACCTTGTGTTTTGTTTTTTT	TMEM154_mRNA	5008	5050
..((((((((((((((.((((...))))....))))))...........)))))..)))......	(-8.2)

A12-2168871_1_MIMAT0000069_MirBase_miR-16_microRNA_1_22-A12-2168871_1_ENSG00000166833_ENST00000396085_NAV2_mRNA_6209_6260
TAGCAGCACGTAAATATTGGCGGAATGCTCGGCTCGGAAGGAAGGAGGCAGGCATGTTAAGATAGTTGTCAGCT
TAGCAGCACGTAAATATTGGCG----------------------------------------------------	miR-16_microRNA	1	22
----------------------GAATGCTCGGCTCGGAAGGAAGGAGGCAGGCATGTTAAGATAGTTGTCAGCT	NAV2_mRNA	6209	6260
..((.((...........(((..........))).............))..)).....................	(-6.3)

A12-2168902_1_MIMAT0000069_MirBase_miR-16_microRNA_1_22-A12-2168902_1_ENSG00000136695_ENST00000393200_IL1F5_mRNA_1722_1764
TAGCAGCACGTAAATATTGGCGTGGCTGGAATCTCTGGGTAAGGAACTTAAAGAACAAAAATCAT
TAGCAGCACGTAAATATTGGCG-------------------------------------------	miR-16_microRNA	1	22
----------------------TGGCTGGAATCTCTGGGTAAGGAACTTAAAGAACAAAAATCAT	IL1F5_mRNA	1722	1764
...((((.................)))).....................................	(-6)

A12-2169455_1_MIMAT0000069_MirBase_miR-16_microRNA_1_22-A12-2169455_1_ENSG00000056277_ENST00000370978_ZNF280C_mRNA_9_51
TAGCAGCACGTAAATATTGGCGGCTGGAAGTCTCCGGGGGAGTCGCTGTTGCTGAGGCTGTCGCC
TAGCAGCACGTAAATATTGGCG-------------------------------------------	miR-16_microRNA	1	22
----------------------GCTGGAAGTCTCCGGGGGAGTCGCTGTTGCTGAGGCTGTCGCC	ZNF280C_mRNA	9	51
..(((((.((..((((.((((....................)))).))))..))..)))))....	(-12.9)

A12-2169553_1_MIMAT0000069_MirBase_miR-16_microRNA_1_22-A12-2169553_1_ENSG00000008438_ENST00000008938_PGLYRP1_mRNA_352_398
TAGCAGCACGTAAATATTGGCGTGGCTGGAACTTCACGGGTGCCCACTCAGGTCACTTATGGAACCCCA
TAGCAGCACGTAAATATTGGCG-----------------------------------------------	miR-16_microRNA	1	22
----------------------TGGCTGGAACTTCACGGGTGCCCACTCAGGTCACTTATGGAACCCCA	PGLYRP1_mRNA	352	398
..(((...(((.((..(((((...)))))...)).)))..)))..........................	(-8.9)

A12-2169562_1_MIMAT0000069_MirBase_miR-16_microRNA_1_22-A12-2169562_1_ENSG00000086570_ENST00000261800_FAT2_mRNA_8023_8066
TAGCAGCACGTAAATATTGGCGCTGGAACTCTCTGGTGCCAGTACGACTTCAGGTGGTTCCTAAAA
TAGCAGCACGTAAATATTGGCG--------------------------------------------	miR-16_microRNA	1	22
----------------------CTGGAACTCTCTGGTGCCAGTACGACTTCAGGTGGTTCCTAAAA	FAT2_mRNA	8023	8066
..((.((..((...(((((((................)))))))..)).....)).))........	(-9.7)

A12-2169785_1_MIMAT0000069_MirBase_miR-16_microRNA_1_22-A12-2169785_1_ENSG00000181418_ENST00000421952_DDN_mRNA_762_805
TAGCAGCACGTAAATATTGGCGGGAACTCTCAGGTGCCCACTTCATCAGCCCCAGCTGCGACTCCA
TAGCAGCACGTAAATATTGGCG--------------------------------------------	miR-16_microRNA	1	22
----------------------GGAACTCTCAGGTGCCCACTTCATCAGCCCCAGCTGCGACTCCA	DDN_mRNA	762	805
..(((((...........(((...........................)))...))))).......	(-10.3)

A12-2169833_1_MIMAT0000069_MirBase_miR-16_microRNA_1_22-A12-2169833_1_ENSG00000072803_ENST00000296933_FBXW11_mRNA_2372_2414
TAGCAGCACGTAAATATTGGCGGAAATTTTGGGTGCCAAACACCTACCCAGAATGTCCAGGGCTT
TAGCAGCACGTAAATATTGGCG-------------------------------------------	miR-16_microRNA	1	22
----------------------GAAATTTTGGGTGCCAAACACCTACCCAGAATGTCCAGGGCTT	FBXW11_mRNA	2372	2414
................(((((.............)))))..........................	(-7.7)

A12-2169871_1_MIMAT0000069_MirBase_miR-16_microRNA_1_22-A12-2169871_1_ENSG00000182447_ENST00000327928_OTOL1_mRNA_378_426
TAGCAGCACGTAAATATTGGCGGGCTGGAAATTTGGGGATCCCAGGGCCACCAGGAGTTGTTGGGCCCCAA
TAGCAGCACGTAAATATTGGCG-------------------------------------------------	miR-16_microRNA	1	22
----------------------GGCTGGAAATTTGGGGATCCCAGGGCCACCAGGAGTTGTTGGGCCCCAA	OTOL1_mRNA	378	426
(((((((..........((((.........................))))......)))))))........	(-8.8)

A12-2170074_1_MIMAT0000069_MirBase_miR-16_microRNA_1_22-A12-2170074_1_ENSG00000116748_ENST00000369538_AMPD1_mRNA_19_62
TAGCAGCACGTAAATATTGGCGAAATTTCCGGGGGCAAAGCAAAATAATAAAATGAATGTCAGGAT
TAGCAGCACGTAAATATTGGCG--------------------------------------------	miR-16_microRNA	1	22
----------------------AAATTTCCGGGGGCAAAGCAAAATAATAAAATGAATGTCAGGAT	AMPD1_mRNA	19	62
..((.((.((.((((.........)))).))...))...)).........................	(-6.9)

A12-2170963_1_MIMAT0000069_MirBase_miR-16_microRNA_1_22-A12-2170963_1_ENSG00000196090_ENST00000373198_PTPRT_mRNA_7944_7986
TAGCAGCACGTAAATATTGGCGGGAAATCTCCGGAGCCAACACCACCACCCCCAGGGGGTCTCCC
TAGCAGCACGTAAATATTGGCG-------------------------------------------	miR-16_microRNA	1	22
----------------------GGAAATCTCCGGAGCCAACACCACCACCCCCAGGGGGTCTCCC	PTPRT_mRNA	7944	7986
................(((((..............))))).........................	(-7.6)

A12-2170992_1_MIMAT0000069_MirBase_miR-16_microRNA_1_22-A12-2170992_1_ENSG00000134817_ENST00000257254_APLNR_mRNA_300_342
TAGCAGCACGTAAATATTGGCGCTGGAAATCCTCGGGGGCCCTCATCCCTGCCATCTACATGTTG
TAGCAGCACGTAAATATTGGCG-------------------------------------------	miR-16_microRNA	1	22
----------------------CTGGAAATCCTCGGGGGCCCTCATCCCTGCCATCTACATGTTG	APLNR_mRNA	300	342
...(((((.(((.....((((.............................))))..))).)))))	(-10.7)

A12-2172015_1_MIMAT0000069_MirBase_miR-16_microRNA_1_22-A12-2172015_1_ENSG00000160991_ENST00000356387_ORAI2_mRNA_2921_2963
TAGCAGCACGTAAATATTGGCGCGTGGAATTCTGGGTGGCCTGGCTGGGGTCTCTGGAAATGTGG
TAGCAGCACGTAAATATTGGCG-------------------------------------------	miR-16_microRNA	1	22
----------------------CGTGGAATTCTGGGTGGCCTGGCTGGGGTCTCTGGAAATGTGG	ORAI2_mRNA	2921	2963
...((((...........(((.................)))..))))..................	(-8.3)

A12-2173834_1_MIMAT0000069_MirBase_miR-16_microRNA_1_22-A12-2173834_1_ENSG00000156486_ENST00000521839_KCNS2_mRNA_95_140
TAGCAGCACGTAAATATTGGCGGGCGGGGGCGTCTCCCGGGCCTGCCCATGGACAAGGTGTAGCGCCC
TAGCAGCACGTAAATATTGGCG----------------------------------------------	miR-16_microRNA	1	22
----------------------GGCGGGGGCGTCTCCCGGGCCTGCCCATGGACAAGGTGTAGCGCCC	KCNS2_mRNA	95	140
..((.((((((...(((.(((.......................))).))).))...)))).))....	(-13.3)

A12-2173950_1_MIMAT0000069_MirBase_miR-16_microRNA_1_22-A12-2173950_1_ENSG00000237405_ENST00000447921_AGER_mRNA_384_426
TAGCAGCACGTAAATATTGGCGGGGGATTTTCCGGTGCCAGGCAATGAACAGGAATGGAAAGGAG
TAGCAGCACGTAAATATTGGCG-------------------------------------------	miR-16_microRNA	1	22
----------------------GGGGATTTTCCGGTGCCAGGCAATGAACAGGAATGGAAAGGAG	AGER_mRNA	384	426
..((.((((.........................))))...))......................	(-8.9)

A12-2175932_1_MIMAT0000069_MirBase_miR-16_microRNA_1_22-A12-2175932_1_ENSG00000132718_ENST00000368324_SYT11_mRNA_1569_1611
TAGCAGCACGTAAATATTGGCGAATCCCCGGGGGCCAAGCTGGGGAGGGATGTGGAGGGGAAAAA
TAGCAGCACGTAAATATTGGCG-------------------------------------------	miR-16_microRNA	1	22
----------------------AATCCCCGGGGGCCAAGCTGGGGAGGGATGTGGAGGGGAAAAA	SYT11_mRNA	1569	1611
......(((((.....(((((............)))))...........)))))...........	(-10)

A12-2175984_1_MIMAT0000069_MirBase_miR-16_microRNA_1_22-A12-2175984_1_ENSG00000189292_ENST00000403610_FAM150B_mRNA_156_198
TAGCAGCACGTAAATATTGGCGGGCGGGCGGGTTCCGGGGGCTCCTTTCCGCACCAGCGGCGGTC
TAGCAGCACGTAAATATTGGCG-------------------------------------------	miR-16_microRNA	1	22
----------------------GGCGGGCGGGTTCCGGGGGCTCCTTTCCGCACCAGCGGCGGTC	FAM150B_mRNA	156	198
..((.((.(((............))).))..))................................	(-7)

A12-2176012_1_MIMAT0000069_MirBase_miR-16_microRNA_1_22-A12-2176012_1_ENSG00000099991_ENST00000398319_CABIN1_mRNA_5052_5094
TAGCAGCACGTAAATATTGGCGGCAGTATCCCGTGGCAACAACTGCAGCACATGCCGGCACAGGG
TAGCAGCACGTAAATATTGGCG-------------------------------------------	miR-16_microRNA	1	22
----------------------GCAGTATCCCGTGGCAACAACTGCAGCACATGCCGGCACAGGG	CABIN1_mRNA	5052	5094
..((((((((...((((((....))))))..)))).......))))...................	(-9.1)

A12-2176823_1_MIMAT0000069_MirBase_miR-16_microRNA_1_22-A12-2176823_1_ENSG00000170004_ENST00000380358_CHD3_mRNA_2423_2465
TAGCAGCACGTAAATATTGGCGTTCTCCTGGGCCCAGGGCACTGACACCATTCTAGCTGATGAGA
TAGCAGCACGTAAATATTGGCG-------------------------------------------	miR-16_microRNA	1	22
----------------------TTCTCCTGGGCCCAGGGCACTGACACCATTCTAGCTGATGAGA	CHD3_mRNA	2423	2465
..............(((((((..................................)))))))...	(-7.1)

A12-2176893_1_MIMAT0000069_MirBase_miR-16_microRNA_1_22-A12-2176893_1_ENSG00000244476_ENST00000472091_RP4-761I2-4_mRNA_1397_1443
TAGCAGCACGTAAATATTGGCGGGGAATTCCCCGTTGCCCAGGGTGAGGAGGGCAATCCATTTCATTCC
TAGCAGCACGTAAATATTGGCG-----------------------------------------------	miR-16_microRNA	1	22
----------------------GGGAATTCCCCGTTGCCCAGGGTGAGGAGGGCAATCCATTTCATTCC	RP4-761I2-4_mRNA	1397	1443
..(((((..........................)))))...............................	(-6.7)

A12-2177643_1_MIMAT0000069_MirBase_miR-16_microRNA_1_22-A12-2177643_1_ENSG00000188493_ENST00000378313_C19orf54_mRNA_536_578
TAGCAGCACGTAAATATTGGCGTGGCAGGTACTCTCCTGTCGCCCCCCAGTGGCGTCCCCCTGGA
TAGCAGCACGTAAATATTGGCG-------------------------------------------	miR-16_microRNA	1	22
----------------------TGGCAGGTACTCTCCTGTCGCCCCCCAGTGGCGTCCCCCTGGA	C19orf54_mRNA	536	578
...(((.((((.......((((..................))))........))))....)))..	(-8.5)

A12-2185743_1_MIMAT0000461_MirBase_miR-195_microRNA_1_21-A12-2185743_1_ENSG00000096968_ENST00000381652_JAK2_mRNA_2982_3024
TAGCAGCACAGAAATATTGGCCTGGGGTTTTCTGGTGCCTTTGAAGACCGGGATCCTACACAGT
TAGCAGCACAGAAATATTGGC-------------------------------------------	miR-195_microRNA	1	21
---------------------CTGGGGTTTTCTGGTGCCTTTGAAGACCGGGATCCTACACAGT	JAK2_mRNA	2982	3024
.....(((((((((..((((.))))...)))))).)))..........................	(-9.9)

A12-2185745_1_MIMAT0000461_MirBase_miR-195_microRNA_1_21-A12-2185745_1_ENSG00000131269_ENST00000253577_ABCB7_mRNA_457_499
TAGCAGCACAGAAATATTGGCGCTGGGATTTTTGGGTGGTGCAAAGGCCATGAATATTGTGGTT
TAGCAGCACAGAAATATTGGC-------------------------------------------	miR-195_microRNA	1	21
---------------------GCTGGGATTTTTGGGTGGTGCAAAGGCCATGAATATTGTGGTT	ABCB7_mRNA	457	499
..(((.(((.((((..((((()))))...))))..))).)))......................	(-13.5)

A12-2186117_1_MIMAT0000461_MirBase_miR-195_microRNA_1_21-A12-2186117_1_ENSG00000237405_ENST00000447921_AGER_mRNA_384_426
TAGCAGCACAGAAATATTGGCGGGGATTTTCCGGTGCCAGGCAATGAACAGGAATGGAAAGGAG
TAGCAGCACAGAAATATTGGC-------------------------------------------	miR-195_microRNA	1	21
---------------------GGGGATTTTCCGGTGCCAGGCAATGAACAGGAATGGAAAGGAG	AGER_mRNA	384	426
..((.((((.((((..((....))...))))..))))...))......................	(-11)

A12-2186411_1_MIMAT0000068_MirBase_miR-15a_microRNA_1_22-A12-2186411_1_ENSG00000117215_ENST00000375105_PLA2G2D_mRNA_697_739
TAGCAGCACATAATGGTTTGTGGTGGATGGGAATCTTGGGAGAAGCCCAAGCAAGGGAGCCCTCA
TAGCAGCACATAATGGTTTGTG-------------------------------------------	miR-15a_microRNA	1	22
----------------------GTGGATGGGAATCTTGGGAGAAGCCCAAGCAAGGGAGCCCTCA	PLA2G2D_mRNA	697	739
..............(((((.....................................)))))....	(-4.7)

A12-2189145_1_MIMAT0000681_MirBase_miR-29c_microRNA_1_22-A12-2189145_1_ENSG00000188549_ENST00000382688_C15orf52_mRNA_121_163
TAGCACCATTTGAAATCGGTTATGGAATTCTCTCGGTGCCCGCCGTTGCCATGCACTCGGCTGGA
TAGCACCATTTGAAATCGGTTA-------------------------------------------	miR-29c_microRNA	1	22
----------------------TGGAATTCTCTCGGTGCCCGCCGTTGCCATGCACTCGGCTGGA	C15orf52_mRNA	121	163
..(((((....(((.((.......)).)))....)))))..........................	(-11.5)

A12-2190064_1_MIMAT0000100_MirBase_miR-29b_microRNA_1_23-A12-2190064_1_ENSG00000105784_ENST00000338056_RUNDC3B_mRNA_215_258
TAGCACCATTTGAAATCAGTGTTAGCTCGGGTGCCAAGGGCGAGCCGTCAGTCCCCGGGTGCGAGTC
TAGCACCATTTGAAATCAGTGTT--------------------------------------------	miR-29b_microRNA	1	23
-----------------------AGCTCGGGTGCCAAGGGCGAGCCGTCAGTCCCCGGGTGCGAGTC	RUNDC3B_mRNA	215	258
..(((((..((((..((........................))....))))......))))).....	(-13)

A12-2191344_1_MIMAT0000086_MirBase_miR-29a_microRNA_1_22-A12-2191344_1_ENSG00000179083_ENST00000332647_FAM133A_mRNA_1650_1692
TAGCACCATCTGAAATCGGTTATTATGAAATTCTGGGGTGTTGTATGCTGCTTCAAGTGAACAAG
TAGCACCATCTGAAATCGGTTA-------------------------------------------	miR-29a_microRNA	1	22
----------------------TTATGAAATTCTGGGGTGTTGTATGCTGCTTCAAGTGAACAAG	FAM133A_mRNA	1650	1692
(((((((....(((................)))...)))))))......................	(-10)

A12-2191538_1_MIMAT0000086_MirBase_miR-29a_microRNA_1_22-A12-2191538_1_ENSG00000175455_ENST00000433542_CCDC14_mRNA_1271_1313
TAGCACCATCTGAAATCGGTTAGTTAATGGAATTCTGCCACAACAAGGAATTCATAAGGAAACAG
TAGCACCATCTGAAATCGGTTA-------------------------------------------	miR-29a_microRNA	1	22
----------------------GTTAATGGAATTCTGCCACAACAAGGAATTCATAAGGAAACAG	CCDC14_mRNA	1271	1313
.....((...((((.((.(((....................)))...)).))))...))......	(-6.4)

A12-2191699_1_MIMAT0000086_MirBase_miR-29a_microRNA_1_22-A12-2191699_1_ENSG00000174374_ENST00000329959_WBSCR16_mRNA_1137_1179
TAGCACCATCTGAAATCGGTTAGGCTATGGAATTCTTGGGAAAGGTCCAAACCTAGTGGAAAGTG
TAGCACCATCTGAAATCGGTTA-------------------------------------------	miR-29a_microRNA	1	22
----------------------GGCTATGGAATTCTTGGGAAAGGTCCAAACCTAGTGGAAAGTG	WBSCR16_mRNA	1137	1179
.....(((...(((.((((((.))))...)).))).)))..........................	(-8.2)

A12-2218625_1_MIMAT0000253_MirBase_miR-10a_microRNA_1_23-A12-2218625_1_ENSG00000106804_ENST00000223642_C5_mRNA_1817_1859
TACCCTGTAGATCCGAATTTGTGTGGATTCCTGGGTGGCATTAGCAGCAGTGGACAGTGCTGTGTA
TACCCTGTAGATCCGAATTTGTG-------------------------------------------	miR-10a_microRNA	1	23
-----------------------TGGATTCCTGGGTGGCATTAGCAGCAGTGGACAGTGCTGTGTA	C5_mRNA	1817	1859
(((((....((((((........))))))...))))).............................	(-11.9)

A12-2218755_1_MIMAT0000253_MirBase_miR-10a_microRNA_1_23-A12-2218755_1_ENSG00000182010_ENST00000373789_RTKN2_mRNA_3644_3686
TACCCTGTAGATCCGAATTTGTGTTGTTTGAATTTTTGGGTTATTTTTTAAAACTTCATTGCTGTT
TACCCTGTAGATCCGAATTTGTG-------------------------------------------	miR-10a_microRNA	1	23
-----------------------TTGTTTGAATTTTTGGGTTATTTTTTAAAACTTCATTGCTGTT	RTKN2_mRNA	3644	3686
.((((...((((.(((((.......))))).))))..)))).........................	(-9.8)

A12-2218756_1_MIMAT0000254_MirBase_miR-10b_microRNA_1_23-A12-2218756_1_ENSG00000182010_ENST00000373789_RTKN2_mRNA_3644_3686
TACCCTGTAGAACCGAATTTGTGTTGTTTGAATTTTTGGGTTATTTTTTAAAACTTCATTGCTGTT
TACCCTGTAGAACCGAATTTGTG-------------------------------------------	miR-10b_microRNA	1	23
-----------------------TTGTTTGAATTTTTGGGTTATTTTTTAAAACTTCATTGCTGTT	RTKN2_mRNA	3644	3686
.((((...((((.(((((.......)))))..)))).)))).........................	(-7.8)

A12-2219063_1_MIMAT0000253_MirBase_miR-10a_microRNA_1_23-A12-2219063_1_ENSG00000101782_ENST00000339486_RIOK3_mRNA_185_233
TACCCTGTAGATCCGAATTTGTGAATTTTTGGGGTGCCAAGGAGGAAAGAAGGAGATGGCAGTGCGGGGACA
TACCCTGTAGATCCGAATTTGTG-------------------------------------------------	miR-10a_microRNA	1	23
-----------------------AATTTTTGGGGTGCCAAGGAGGAAAGAAGGAGATGGCAGTGCGGGGACA	RIOK3_mRNA	185	233
..(((((((...(((..(((...............................)))..)))...)))))))...	(-11.9)

A12-2219064_1_MIMAT0000254_MirBase_miR-10b_microRNA_1_23-A12-2219064_1_ENSG00000159202_ENST00000360943_UBE2Z_mRNA_2206_2252
TACCCTGTAGAACCGAATTTGTGGGGATTTTTGGGGAGCAAGGGTAGCCAATGGCAGAGGGGGTTGGGGC
TACCCTGTAGAACCGAATTTGTG-----------------------------------------------	miR-10b_microRNA	1	23
-----------------------GGGATTTTTGGGGAGCAAGGGTAGCCAATGGCAGAGGGGGTTGGGGC	UBE2Z_mRNA	2206	2252
((((((......(((((.((.....))..)))))......))))))........................	(-13.1)

A12-2219479_1_MIMAT0000253_MirBase_miR-10a_microRNA_1_23-A12-2219479_1_ENSG00000142961_ENST00000371940_MOBKL2C_mRNA_2597_2639
TACCCTGTAGATCCGAATTTGTGTGGGAATCCCCGGTGGCCGGATGGACTACGGGATATCCCAGAG
TACCCTGTAGATCCGAATTTGTG-------------------------------------------	miR-10a_microRNA	1	23
-----------------------TGGGAATCCCCGGTGGCCGGATGGACTACGGGATATCCCAGAG	MOBKL2C_mRNA	2597	2639
...((((((((((((.........................)))))...)))))))...........	(-14.2)

A12-2220186_1_MIMAT0000253_MirBase_miR-10a_microRNA_1_23-A12-2220186_1_ENSG00000166105_ENST00000431683_GLB1L3_mRNA_647_689
TACCCTGTAGATCCGAATTTGTGATTTCCGGGTGCCCAGGGAGTACTGGAGGGACCGCCTGCTGAA
TACCCTGTAGATCCGAATTTGTG-------------------------------------------	miR-10a_microRNA	1	23
-----------------------ATTTCCGGGTGCCCAGGGAGTACTGGAGGGACCGCCTGCTGAA	GLB1L3_mRNA	647	689
..(((((...(((((.............)))))...))))).........................	(-12.3)

A12-2220187_1_MIMAT0000254_MirBase_miR-10b_microRNA_1_23-A12-2220187_1_ENSG00000166105_ENST00000431683_GLB1L3_mRNA_647_689
TACCCTGTAGAACCGAATTTGTGATTTCCGGGTGCCCAGGGAGTACTGGAGGGACCGCCTGCTGAA
TACCCTGTAGAACCGAATTTGTG-------------------------------------------	miR-10b_microRNA	1	23
-----------------------ATTTCCGGGTGCCCAGGGAGTACTGGAGGGACCGCCTGCTGAA	GLB1L3_mRNA	647	689
..(((((....(((................)))...))))).........................	(-11)

A12-2220465_1_MIMAT0000253_MirBase_miR-10a_microRNA_1_23-A12-2220465_1_ENSG00000059804_ENST00000075120_SLC2A3_mRNA_729_775
TACCCTGTAGATCCGAATTTGTGTTGTTGGAATTCTGGTGGCCCAGATCTTTGGTCTGGAATTCATCCTT
TACCCTGTAGATCCGAATTTGTG-----------------------------------------------	miR-10a_microRNA	1	23
-----------------------TTGTTGGAATTCTGGTGGCCCAGATCTTTGGTCTGGAATTCATCCTT	SLC2A3_mRNA	729	775
...((..(((((((((..........)))))..))))..)).............................	(-8.8)

A12-2220466_1_MIMAT0000254_MirBase_miR-10b_microRNA_1_23-A12-2220466_1_ENSG00000059804_ENST00000075120_SLC2A3_mRNA_729_776
TACCCTGTAGAACCGAATTTGTGTTGTTGGAATTCTGGTGGCCCAGATCTTTGGTCTGGAATTCATCCTTG
TACCCTGTAGAACCGAATTTGTG------------------------------------------------	miR-10b_microRNA	1	23
-----------------------TTGTTGGAATTCTGGTGGCCCAGATCTTTGGTCTGGAATTCATCCTTG	SLC2A3_mRNA	729	776
....(((....(((((((((.........)))))).)))....))).........................	(-9.1)

A12-2223814_1_MIMAT0000253_MirBase_miR-10a_microRNA_1_23-A12-2223814_1_ENSG00000169018_ENST00000306917_FEM1B_mRNA_1372_1414
TACCCTGTAGATCCGAATTTGTGTTGGAACTCTTGGGTGCCTCCTTTGCAAATGACCGTGAGAACT
TACCCTGTAGATCCGAATTTGTG-------------------------------------------	miR-10a_microRNA	1	23
-----------------------TTGGAACTCTTGGGTGCCTCCTTTGCAAATGACCGTGAGAACT	FEM1B_mRNA	1372	1414
(((((...((((((((.......)))))..))).)))))...........................	(-13.3)

A12-2224277_1_MIMAT0000253_MirBase_miR-10a_microRNA_1_23-A12-2224277_1_ENSG00000102539_ENST00000218721_MLNR_mRNA_625_667
TACCCTGTAGATCCGAATTTGTGTGGCTCTCGCGGGCGCCACCGCCGTCCCCGCCGTCGGGGCCCG
TACCCTGTAGATCCGAATTTGTG-------------------------------------------	miR-10a_microRNA	1	23
-----------------------TGGCTCTCGCGGGCGCCACCGCCGTCCCCGCCGTCGGGGCCCG	MLNR_mRNA	625	667
...((((((((.(((........))).))).)))))..............................	(-9.7)

A12-2225260_1_MIMAT0000253_MirBase_miR-10a_microRNA_1_23-A12-2225260_1_ENSG00000058729_ENST00000283109_RIOK2_mRNA_3188_3232
TACCCTGTAGATCCGAATTTGTGGATTTCTTGTGGGCCAAGGAATTAATTATTCCAATCAGAAATGGA
TACCCTGTAGATCCGAATTTGTG---------------------------------------------	miR-10a_microRNA	1	23
-----------------------GATTTCTTGTGGGCCAAGGAATTAATTATTCCAATCAGAAATGGA	RIOK2_mRNA	3188	3232
..(((...(((................)))...)))................................	(-6.2)

A12-2225649_1_MIMAT0000253_MirBase_miR-10a_microRNA_1_23-A12-2225649_1_ENSG00000160991_ENST00000356387_ORAI2_mRNA_2922_2964
TACCCTGTAGATCCGAATTTGTGGTGGAATTCTGGGTGGCCTGGCTGGGGTCTCTGGAAATGTGGC
TACCCTGTAGATCCGAATTTGTG-------------------------------------------	miR-10a_microRNA	1	23
-----------------------GTGGAATTCTGGGTGGCCTGGCTGGGGTCTCTGGAAATGTGGC	ORAI2_mRNA	2922	2964
.(((((((((((((((((((......)))))).))))...)))..))))))...............	(-13)

A12-2225650_1_MIMAT0000254_MirBase_miR-10b_microRNA_1_23-A12-2225650_1_ENSG00000160991_ENST00000356387_ORAI2_mRNA_2922_2964
TACCCTGTAGAACCGAATTTGTGGTGGAATTCTGGGTGGCCTGGCTGGGGTCTCTGGAAATGTGGC
TACCCTGTAGAACCGAATTTGTG-------------------------------------------	miR-10b_microRNA	1	23
-----------------------GTGGAATTCTGGGTGGCCTGGCTGGGGTCTCTGGAAATGTGGC	ORAI2_mRNA	2922	2964
.(((((((((.(((((((((......))))))..)))...)))..))))))...............	(-13.2)

A12-2227043_1_MIMAT0000253_MirBase_miR-10a_microRNA_1_23-A12-2227043_1_ENSG00000184640_ENST00000423034_SEPT9_mRNA_564_610
TACCCTGTAGATCCGAATTTGTGGTGGAGCTCTCGGGCCCCAAGGCGGCCGAGCCGGTGTCCCGGCGCAC
TACCCTGTAGATCCGAATTTGTG-----------------------------------------------	miR-10a_microRNA	1	23
-----------------------GTGGAGCTCTCGGGCCCCAAGGCGGCCGAGCCGGTGTCCCGGCGCAC	SEPT9_mRNA	564	610
...((((.(((((((.........))))..))))))).................................	(-9.3)

A12-2227077_1_MIMAT0000253_MirBase_miR-10a_microRNA_1_23-A12-2227077_1_ENSG00000159079_ENST00000290155_C21orf59_mRNA_142_185
TACCCTGTAGATCCGAATTTGTGGTGGAAATCTCGGGCCCCAGACCAGTCGATTGGGAGGTCCGCCC
TACCCTGTAGATCCGAATTTGTG--------------------------------------------	miR-10a_microRNA	1	23
-----------------------GTGGAAATCTCGGGCCCCAGACCAGTCGATTGGGAGGTCCGCCC	C21orf59_mRNA	142	185
...((((.(((((((.........))))..)))))))..............................	(-9.3)

A12-2227082_1_MIMAT0000253_MirBase_miR-10a_microRNA_1_23-A12-2227082_1_ENSG00000068724_ENST00000319190_TTC7A_mRNA_4078_4121
TACCCTGTAGATCCGAATTTGTGTGTGTGGAAAGCTCGGGTGAGGGCTGCCCTGGTTCATCATAGCT
TACCCTGTAGATCCGAATTTGTG--------------------------------------------	miR-10a_microRNA	1	23
-----------------------TGTGTGGAAAGCTCGGGTGAGGGCTGCCCTGGTTCATCATAGCT	TTC7A_mRNA	4078	4121
..((((....((((((.(((...........))).)))))).)))).....................	(-11.3)

A12-2227105_1_MIMAT0000253_MirBase_miR-10a_microRNA_1_23-A12-2227105_1_ENSG00000128487_ENST00000395529_CYTSB_mRNA_2550_2592
TACCCTGTAGATCCGAATTTGTGTGTGACATTCTCTGTTTCTCAGAGTCATTGCCGTCGAGTCTCT
TACCCTGTAGATCCGAATTTGTG-------------------------------------------	miR-10a_microRNA	1	23
-----------------------TGTGACATTCTCTGTTTCTCAGAGTCATTGCCGTCGAGTCTCT	CYTSB_mRNA	2550	2592
........((((.(((........................................))).))))..	(-5.7)

A12-2227389_1_MIMAT0000254_MirBase_miR-10b_microRNA_1_23-A12-2227389_1_ENSG00000146729_ENST00000322090_GBAS_mRNA_470_512
TACCCTGTAGAACCGAATTTGTGTAAGGAATTTTTGGAATTTCGTAAGGCAAGAAGTGACATGCTT
TACCCTGTAGAACCGAATTTGTG-------------------------------------------	miR-10b_microRNA	1	23
-----------------------TAAGGAATTTTTGGAATTTCGTAAGGCAAGAAGTGACATGCTT	GBAS_mRNA	470	512
...(((...((((((((...............)))))...)))...))).................	(-7)

A12-2227648_1_MIMAT0000253_MirBase_miR-10a_microRNA_1_23-A12-2227648_1_ENSG00000237405_ENST00000447921_AGER_mRNA_384_426
TACCCTGTAGATCCGAATTTGTGGGGGATTTTCCGGTGCCAGGCAATGAACAGGAATGGAAAGGAG
TACCCTGTAGATCCGAATTTGTG-------------------------------------------	miR-10a_microRNA	1	23
-----------------------GGGGATTTTCCGGTGCCAGGCAATGAACAGGAATGGAAAGGAG	AGER_mRNA	384	426
...(((((((((((...........))))))..................)))))............	(-9)

A12-2227671_1_MIMAT0000253_MirBase_miR-10a_microRNA_1_23-A12-2227671_1_ENSG00000213859_ENST00000333751_KCTD11_mRNA_2925_2971
TACCCTGTAGATCCGAATTTGTGGGGATTTCTGGGTCCCAGAGCGGGTGGGATACTCACGCACAGCTTCT
TACCCTGTAGATCCGAATTTGTG-----------------------------------------------	miR-10a_microRNA	1	23
-----------------------GGGATTTCTGGGTCCCAGAGCGGGTGGGATACTCACGCACAGCTTCT	KCTD11_mRNA	2925	2971
(((((.((.((((((((.((.....)).))).))))).....))))))).....................	(-11.8)

A12-2227765_1_MIMAT0000253_MirBase_miR-10a_microRNA_1_23-A12-2227765_1_ENSG00000050405_ENST00000341247_LIMA1_mRNA_804_846
TACCCTGTAGATCCGAATTTGTGGATTCTCCGGGCCCAAAGCCGAAGTGCAAGTGGAAGGAAGATC
TACCCTGTAGATCCGAATTTGTG-------------------------------------------	miR-10a_microRNA	1	23
-----------------------GATTCTCCGGGCCCAAAGCCGAAGTGCAAGTGGAAGGAAGATC	LIMA1_mRNA	804	846
...........(((..((((((..........................))))))....))).....	(-8.5)

A12-2227788_1_MIMAT0000253_MirBase_miR-10a_microRNA_1_23-A12-2227788_1_ENSG00000169031_ENST00000396578_COL4A3_mRNA_1403_1449
TACCCTGTAGATCCGAATTTGTGTGGGGACTCCTGGGTCCCCAGGTTGTGCTGGTTCACCAGGTCTTCCA
TACCCTGTAGATCCGAATTTGTG-----------------------------------------------	miR-10a_microRNA	1	23
-----------------------TGGGGACTCCTGGGTCCCCAGGTTGTGCTGGTTCACCAGGTCTTCCA	COL4A3_mRNA	1403	1449
...((((..((((((..................))))))..)))).........................	(-11.1)

A12-2228035_1_MIMAT0000253_MirBase_miR-10a_microRNA_1_23-A12-2228035_1_ENSG00000185176_ENST00000407834_AQP12B_mRNA_44_91
TACCCTGTAGATCCGAATTTGTGATCTCGGGGGGCCCAGGCCGATGGCAGGTCTTAACGTGTCCCTCTCCT
TACCCTGTAGATCCGAATTTGTG------------------------------------------------	miR-10a_microRNA	1	23
-----------------------ATCTCGGGGGGCCCAGGCCGATGGCAGGTCTTAACGTGTCCCTCTCCT	AQP12B_mRNA	44	91
...((((....(((((..........))))).....))))...............................	(-10.3)

A12-2228050_1_MIMAT0000253_MirBase_miR-10a_microRNA_1_23-A12-2228050_1_ENSG00000142173_ENST00000300527_COL6A2_mRNA_138_180
TACCCTGTAGATCCGAATTTGTGTGGGGAATCCTGGGGGCCATCCAGGCCCAGCAGCAGGAGGTCA
TACCCTGTAGATCCGAATTTGTG-------------------------------------------	miR-10a_microRNA	1	23
-----------------------TGGGGAATCCTGGGGGCCATCCAGGCCCAGCAGCAGGAGGTCA	COL6A2_mRNA	138	180
..(((((..(((((............))).)).)))))............................	(-9.4)

A12-2228051_1_MIMAT0000254_MirBase_miR-10b_microRNA_1_23-A12-2228051_1_ENSG00000142173_ENST00000300527_COL6A2_mRNA_138_181
TACCCTGTAGAACCGAATTTGTGTGGGGAATCCTGGGGGCCATCCAGGCCCAGCAGCAGGAGGTCAT
TACCCTGTAGAACCGAATTTGTG--------------------------------------------	miR-10b_microRNA	1	23
-----------------------TGGGGAATCCTGGGGGCCATCCAGGCCCAGCAGCAGGAGGTCAT	COL6A2_mRNA	138	181
..(((((..((.((...........))...)).))))).............................	(-8.3)

A12-2228087_1_MIMAT0000253_MirBase_miR-10a_microRNA_1_23-A12-2228087_1_ENSG00000159202_ENST00000360943_UBE2Z_mRNA_2206_2252
TACCCTGTAGATCCGAATTTGTGGGGATTTTTGGGGAGCAAGGGTAGCCAATGGCAGAGGGGGTTGGGGC
TACCCTGTAGATCCGAATTTGTG-----------------------------------------------	miR-10a_microRNA	1	23
-----------------------GGGATTTTTGGGGAGCAAGGGTAGCCAATGGCAGAGGGGGTTGGGGC	UBE2Z_mRNA	2206	2252
((((((.....((((((.((.....))..)))))).....))))))........................	(-14.6)

A12-2228154_1_MIMAT0000253_MirBase_miR-10a_microRNA_1_23-A12-2228154_1_ENSG00000141404_ENST00000334049_GNAL_mRNA_330_372
TACCCTGTAGATCCGAATTTGTGTTTTCGGGGGCCCAGGGGACGACCCCTGCGCGGCCTCGGAGCC
TACCCTGTAGATCCGAATTTGTG-------------------------------------------	miR-10a_microRNA	1	23
-----------------------TTTTCGGGGGCCCAGGGGACGACCCCTGCGCGGCCTCGGAGCC	GNAL_mRNA	330	372
..(((((....((((((........))))))....)))))..........................	(-15.5)

A12-2228588_1_MIMAT0000253_MirBase_miR-10a_microRNA_1_23-A12-2228588_1_ENSG00000074706_ENST00000265198_IPCEF1_mRNA_4245_4294
TACCCTGTAGATCCGAATTTGTGTTCCTGGGGTCCAAGGGCCAATTCCTATACCCAGTCCTGCAGTGTCTGTG
TACCCTGTAGATCCGAATTTGTG--------------------------------------------------	miR-10a_microRNA	1	23
-----------------------TTCCTGGGGTCCAAGGGCCAATTCCTATACCCAGTCCTGCAGTGTCTGTG	IPCEF1_mRNA	4245	4294
..((((...(((((...............)))))..)))).................................	(-11.7)

A12-2229181_1_MIMAT0000253_MirBase_miR-10a_microRNA_1_23-A12-2229181_1_ENSG00000188981_ENST00000438480_C4orf44_mRNA_2131_2177
TACCCTGTAGATCCGAATTTGTGTGATGGGATTCTGGCCAAGGTCCCCGAGTCCTGTGATGGCAAACTGC
TACCCTGTAGATCCGAATTTGTG-----------------------------------------------	miR-10a_microRNA	1	23
-----------------------TGATGGGATTCTGGCCAAGGTCCCCGAGTCCTGTGATGGCAAACTGC	C4orf44_mRNA	2131	2177
.(((.(((((((((..............)))).)))..)).)))..........................	(-7.8)

A12-2229844_1_MIMAT0000253_MirBase_miR-10a_microRNA_1_23-A12-2229844_1_ENSG00000171467_ENST00000361428_ZNF318_mRNA_3499_3542
TACCCTGTAGATCCGAATTTGTGTGTGAGGAATTTTTGGGGGATCCAATTTCTGGGGAGCAACATGT
TACCCTGTAGATCCGAATTTGTG--------------------------------------------	miR-10a_microRNA	1	23
-----------------------TGTGAGGAATTTTTGGGGGATCCAATTTCTGGGGAGCAACATGT	ZNF318_mRNA	3499	3542
..(((((.((.(((..............))).))..)))))..........................	(-11.5)

A12-2229845_1_MIMAT0000254_MirBase_miR-10b_microRNA_1_23-A12-2229845_1_ENSG00000171467_ENST00000361428_ZNF318_mRNA_3499_3542
TACCCTGTAGAACCGAATTTGTGTGTGAGGAATTTTTGGGGGATCCAATTTCTGGGGAGCAACATGT
TACCCTGTAGAACCGAATTTGTG--------------------------------------------	miR-10b_microRNA	1	23
-----------------------TGTGAGGAATTTTTGGGGGATCCAATTTCTGGGGAGCAACATGT	ZNF318_mRNA	3499	3542
..((((..(((((((((.................)))))..........))))))))..........	(-8.4)

A12-2232376_1_MIMAT0000253_MirBase_miR-10a_microRNA_1_23-A12-2232376_1_ENSG00000158545_ENST00000301011_ZC3H18_mRNA_1250_1292
TACCCTGTAGATCCGAATTTGTGTTGGAATTCTCGGATCCCGAGAGATGTCAGAGACACAGTACTC
TACCCTGTAGATCCGAATTTGTG-------------------------------------------	miR-10a_microRNA	1	23
-----------------------TTGGAATTCTCGGATCCCGAGAGATGTCAGAGACACAGTACTC	ZC3H18_mRNA	1250	1292
.........(((((((((((......))))..)))))))...........................	(-10.8)

A12-2232785_1_MIMAT0000253_MirBase_miR-10a_microRNA_1_23-A12-2232785_1_ENSG00000196090_ENST00000373198_PTPRT_mRNA_6086_6130
TACCCTGTAGATCCGAATTTGTGTGAAATCCTGGGTTCCAAAGGGGCAGGTAATGGCAATGAGACTTC
TACCCTGTAGATCCGAATTTGTG---------------------------------------------	miR-10a_microRNA	1	23
-----------------------TGAAATCCTGGGTTCCAAAGGGGCAGGTAATGGCAATGAGACTTC	PTPRT_mRNA	6086	6130
..((((...((((((................))))))....)))).......................	(-10.8)

A12-2234969_1_MIMAT0000253_MirBase_miR-10a_microRNA_1_23-A12-2234969_1_ENSG00000109944_ENST00000307257_C11orf63_mRNA_810_857
TACCCTGTAGATCCGAATTTGTGGGAACTCTCCGGGGGAAAAGGCGAGCAGAAAGAGAGTCCACAGAGTGC
TACCCTGTAGATCCGAATTTGTG------------------------------------------------	miR-10a_microRNA	1	23
-----------------------GGAACTCTCCGGGGGAAAAGGCGAGCAGAAAGAGAGTCCACAGAGTGC	C11orf63_mRNA	810	857
..(((((.((((((.........)))..))).)))))..................................	(-13.6)

A12-2236338_1_MIMAT0000253_MirBase_miR-10a_microRNA_1_23-A12-2236338_1_ENSG00000180432_ENST00000316161_CYP8B1_mRNA_478_521
TACCCTGTAGATCCGAATTTGTGGAATATGTTTGAATTTCTGAAGCGCATGAGGACCAAGCATGGGG
TACCCTGTAGATCCGAATTTGTG--------------------------------------------	miR-10a_microRNA	1	23
-----------------------GAATATGTTTGAATTTCTGAAGCGCATGAGGACCAAGCATGGGG	CYP8B1_mRNA	478	521
..((((((...(((..((.(((......................))).))..)))....))).))).	(-11)

A12-2239829_1_MIMAT0000254_MirBase_miR-10b_microRNA_1_23-A12-2239829_1_ENSG00000170214_ENST00000306675_ADRA1B_mRNA_1205_1252
TACCCTGTAGAACCGAATTTGTGGCATCCTCGGGTGCCAGTGCCGCGGCCGCGGCCGCCGCCGACGCCGCC
TACCCTGTAGAACCGAATTTGTG------------------------------------------------	miR-10b_microRNA	1	23
-----------------------GCATCCTCGGGTGCCAGTGCCGCGGCCGCGGCCGCCGCCGACGCCGCC	ADRA1B_mRNA	1205	1252
....(((.....((((...(((.)))...))))....)))...............................	(-7.7)

A12-2239896_1_MIMAT0000254_MirBase_miR-10b_microRNA_1_23-A12-2239896_1_ENSG00000076826_ENST00000446248_KIAA1543_mRNA_183_229
TACCCTGTAGAACCGAATTTGTGGATTTCTCGCGGGCCAAGGCGGCGGCCAGCCTGGCGTGGGTGCTGCG
TACCCTGTAGAACCGAATTTGTG-----------------------------------------------	miR-10b_microRNA	1	23
-----------------------GATTTCTCGCGGGCCAAGGCGGCGGCCAGCCTGGCGTGGGTGCTGCG	KIAA1543_mRNA	183	229
((((((((....(((..((((................))))....)))........))).))))).....	(-10.6)

A12-2240137_1_MIMAT0000254_MirBase_miR-10b_microRNA_1_23-A12-2240137_1_ENSG00000101266_ENST00000349736_CSNK2A1_mRNA_2657_2699
TACCCTGTAGAACCGAATTTGTGTGTTGGAATTCTTTGGTGTAAATAAACGTTTGGTTTTATTTAT
TACCCTGTAGAACCGAATTTGTG-------------------------------------------	miR-10b_microRNA	1	23
-----------------------TGTTGGAATTCTTTGGTGTAAATAAACGTTTGGTTTTATTTAT	CSNK2A1_mRNA	2657	2699
......((((((((((((................................))))))))))))....	(-11.5)

A12-2240606_1_MIMAT0000254_MirBase_miR-10b_microRNA_1_23-A12-2240606_1_ENSG00000005302_ENST00000337339_MSL3_mRNA_1207_1249
TACCCTGTAGAACCGAATTTGTGATTCTCGGGTGCCCCAGGCCGGGGAGAGCCAGCGTGTACTTTG
TACCCTGTAGAACCGAATTTGTG-------------------------------------------	miR-10b_microRNA	1	23
-----------------------ATTCTCGGGTGCCCCAGGCCGGGGAGAGCCAGCGTGTACTTTG	MSL3_mRNA	1207	1249
..(((((.....((((...........))))...........)))))...................	(-10.1)

A12-2243259_1_MIMAT0000254_MirBase_miR-10b_microRNA_1_23-A12-2243259_1_ENSG00000147255_ENST00000370904_IGSF1_mRNA_1616_1658
TACCCTGTAGAACCGAATTTGTGGAATCTCAGGTGCCAAGGGCCAATCTATGGAATGACCTTTGCT
TACCCTGTAGAACCGAATTTGTG-------------------------------------------	miR-10b_microRNA	1	23
-----------------------GAATCTCAGGTGCCAAGGGCCAATCTATGGAATGACCTTTGCT	IGSF1_mRNA	1616	1658
..((((.....(((.................)))....))))........................	(-9.2)

A12-2243327_1_MIMAT0000254_MirBase_miR-10b_microRNA_1_23-A12-2243327_1_ENSG00000074706_ENST00000265198_IPCEF1_mRNA_4245_4287
TACCCTGTAGAACCGAATTTGTGTTCCTGGGGTCCAAGGGCCAATTCCTATACCCAGTCCTGCAGT
TACCCTGTAGAACCGAATTTGTG-------------------------------------------	miR-10b_microRNA	1	23
-----------------------TTCCTGGGGTCCAAGGGCCAATTCCTATACCCAGTCCTGCAGT	IPCEF1_mRNA	4245	4287
..((((...((.(((............)))..))..))))..........................	(-9.3)

A12-2243568_1_MIMAT0000254_MirBase_miR-10b_microRNA_1_23-A12-2243568_1_ENSG00000196090_ENST00000373198_PTPRT_mRNA_6089_6131
TACCCTGTAGAACCGAATTTGTGAATCCTGGGTTCCAAAGGGGCAGGTAATGGCAATGAGACTTCT
TACCCTGTAGAACCGAATTTGTG-------------------------------------------	miR-10b_microRNA	1	23
-----------------------AATCCTGGGTTCCAAAGGGGCAGGTAATGGCAATGAGACTTCT	PTPRT_mRNA	6089	6131
..((((...(((((................)))))...))))........................	(-13.1)

A12-2243765_1_MIMAT0000254_MirBase_miR-10b_microRNA_1_23-A12-2243765_1_ENSG00000244476_ENST00000472091_RP4-761I2-4_mRNA_1396_1442
TACCCTGTAGAACCGAATTTGTGTGGGAATTCCCCGTTGCCCAGGGTGAGGAGGGCAATCCATTTCATTC
TACCCTGTAGAACCGAATTTGTG-----------------------------------------------	miR-10b_microRNA	1	23
-----------------------TGGGAATTCCCCGTTGCCCAGGGTGAGGAGGGCAATCCATTTCATTC	RP4-761I2-4_mRNA	1396	1442
(((((((...(((.((((((......))))))...)))...)))))))......................	(-13.7)

A12-2243766_1_MIMAT0000253_MirBase_miR-10a_microRNA_1_23-A12-2243766_1_ENSG00000244476_ENST00000472091_RP4-761I2-4_mRNA_1396_1443
TACCCTGTAGATCCGAATTTGTGTGGGAATTCCCCGTTGCCCAGGGTGAGGAGGGCAATCCATTTCATTCC
TACCCTGTAGATCCGAATTTGTG------------------------------------------------	miR-10a_microRNA	1	23
-----------------------TGGGAATTCCCCGTTGCCCAGGGTGAGGAGGGCAATCCATTTCATTCC	RP4-761I2-4_mRNA	1396	1443
(((((((..(((..((((((......))))))...)))...))))))).......................	(-13.5)

A12-2243898_1_MIMAT0000254_MirBase_miR-10b_microRNA_1_23-A12-2243898_1_ENSG00000134817_ENST00000257254_APLNR_mRNA_301_343
TACCCTGTAGAACCGAATTTGTGTGGAAATCCTCGGGGGCCCTCATCCCTGCCATCTACATGTTGG
TACCCTGTAGAACCGAATTTGTG-------------------------------------------	miR-10b_microRNA	1	23
-----------------------TGGAAATCCTCGGGGGCCCTCATCCCTGCCATCTACATGTTGG	APLNR_mRNA	301	343
..(((((..((.(((........)))...))..)))))............................	(-9.9)

A12-2243923_1_MIMAT0000254_MirBase_miR-10b_microRNA_1_23-A12-2243923_1_ENSG00000156413_ENST00000318336_FUT6_mRNA_2475_2523
TACCCTGTAGAACCGAATTTGTGTGCTGGAGTCTTCGGTGGCCAGGTATGTCCCTTACCTGGGATTTCACAT
TACCCTGTAGAACCGAATTTGTG-------------------------------------------------	miR-10b_microRNA	1	23
-----------------------TGCTGGAGTCTTCGGTGGCCAGGTATGTCCCTTACCTGGGATTTCACAT	FUT6_mRNA	2475	2523
((((..((...((((((................)))))).))..))))........................	(-12.6)

A12-2244009_1_MIMAT0000254_MirBase_miR-10b_microRNA_1_23-A12-2244009_1_ENSG00000087301_ENST00000281741_TXNDC16_mRNA_596_642
TACCCTGTAGAACCGAATTTGTGATGGAATTTCAGTTGCCAAGGTTAATTGTGTCAAAGAAGAAATATCA
TACCCTGTAGAACCGAATTTGTG-----------------------------------------------	miR-10b_microRNA	1	23
-----------------------ATGGAATTTCAGTTGCCAAGGTTAATTGTGTCAAAGAAGAAATATCA	TXNDC16_mRNA	596	642
.(((.((..((...((((((......))))))...))..)).))).........................	(-5.9)

A12-2245751_1_MIMAT0000254_MirBase_miR-10b_microRNA_1_23-A12-2245751_1_ENSG00000158545_ENST00000301011_ZC3H18_mRNA_1250_1292
TACCCTGTAGAACCGAATTTGTGTTGGAATTCTCGGATCCCGAGAGATGTCAGAGACACAGTACTC
TACCCTGTAGAACCGAATTTGTG-------------------------------------------	miR-10b_microRNA	1	23
-----------------------TTGGAATTCTCGGATCCCGAGAGATGTCAGAGACACAGTACTC	ZC3H18_mRNA	1250	1292
.........((.((((((((......))))..)))).))...........................	(-6.8)

A12-2255303_1_MIMAT0000254_MirBase_miR-10b_microRNA_1_23-A12-2255303_1_ENSG00000181222_ENST00000322644_POLR2A_mRNA_5502_5544
TACCCTGTAGAACCGAATTTGTGTACAGCCCGACATCACCCAGCTATTCACCTACTAGTCCCAACT
TACCCTGTAGAACCGAATTTGTG-------------------------------------------	miR-10b_microRNA	1	23
-----------------------TACAGCCCGACATCACCCAGCTATTCACCTACTAGTCCCAACT	POLR2A_mRNA	5502	5544
......((((....((((..((....................)).))))..))))...........	(-5.4)

A12-2261656_1_MIMAT0004773_MirBase_miR-500a_microRNA_1_23-A12-2261656_1_ENSG00000012232_ENST00000220562_EXTL3_mRNA_2985_3027
TAATCCTTGCTACCTGGGTGAGAGTGTGGAATTCTCCCAAGCTGCCATCAGAGGACCTTCTGTGGC
TAATCCTTGCTACCTGGGTGAGA-------------------------------------------	miR-500a_microRNA	1	23
-----------------------GTGTGGAATTCTCCCAAGCTGCCATCAGAGGACCTTCTGTGGC	EXTL3_mRNA	2985	3027
...((((((((...((((.(((.........))).)))))))........)))))...........	(-11.6)

A12-2266821_1_MIMAT0001412_MirBase_miR-18b_microRNA_1_23-A12-2266821_1_ENSG00000158545_ENST00000301011_ZC3H18_mRNA_1247_1289
TAAGGTGCATCTAGTGCAGTTAGAGATTGGAATTCTCGGATCCCGAGAGATGTCAGAGACACAGTA
TAAGGTGCATCTAGTGCAGTTAG-------------------------------------------	miR-18b_microRNA	1	23
-----------------------AGATTGGAATTCTCGGATCCCGAGAGATGTCAGAGACACAGTA	ZC3H18_mRNA	1247	1289
......((((((..((..(((.................)))..))..)))))).............	(-7.7)

A12-2266855_1_MIMAT0000072_MirBase_miR-18a_microRNA_1_23-A12-2266855_1_ENSG00000005302_ENST00000337339_MSL3_mRNA_1207_1249
TAAGGTGCATCTAGTGCAGATAGATTCTCGGGTGCCCCAGGCCGGGGAGAGCCAGCGTGTACTTTG
TAAGGTGCATCTAGTGCAGATAG-------------------------------------------	miR-18a_microRNA	1	23
-----------------------ATTCTCGGGTGCCCCAGGCCGGGGAGAGCCAGCGTGTACTTTG	MSL3_mRNA	1207	1249
...((.((((((.................)))))).))............................	(-10.8)

A12-2267460_1_MIMAT0001412_MirBase_miR-18b_microRNA_1_23-A12-2267460_1_ENSG00000131174_ENST00000481445_COX7B_mRNA_420_468
TAAGGTGCATCTAGTGCAGTTAGAAAGCACTGTGTACCCATTAAGATATGGCATTATTGAAGAAATAAAGTA
TAAGGTGCATCTAGTGCAGTTAG-------------------------------------------------	miR-18b_microRNA	1	23
-----------------------AAAGCACTGTGTACCCATTAAGATATGGCATTATTGAAGAAATAAAGTA	COX7B_mRNA	420	468
...(((((((..(((((.........))))))))))))..................................	(-15.4)

A12-2280197_1_MIMAT0000075_MirBase_miR-20a_microRNA_1_23-A12-2280197_1_ENSG00000172943_ENST00000338154_PHF8_mRNA_1077_1119
TAAAGTGCTTATAGTGCAGGTAGTTAGTTTGGAATTCTCTGATACCAGACTTTCTAACCTTGTGGA
TAAAGTGCTTATAGTGCAGGTAG-------------------------------------------	miR-20a_microRNA	1	23
-----------------------TTAGTTTGGAATTCTCTGATACCAGACTTTCTAACCTTGTGGA	PHF8_mRNA	1077	1119
.(((((.((..((...((((.................)))).))..))))))).............	(-5.2)

A12-2281055_1_MIMAT0000070_MirBase_miR-17_microRNA_1_23-A12-2281055_1_ENSG00000105216_ENST00000324222_LSM14A_mRNA_2987_3046
CAAAGTGCTTACAGTGCAGGTAGTAGAAACTGCACTGTAGGAGAATTGGAATATTTAAGGCTGGTTGACATTTTTTATTTTCA
CAAAGTGCTTACAGTGCAGGTAG-----------------------------------------------------	miR-17_microRNA	1	23
-----------------------TAGAAACTGCACTGTAGGAGAATTGGAATATTTAAGGCTGGTTGACATTTTTTATTTTCA	LSM14A_mRNA	2987	3046
...(((.((((((((((((..........))))))))))))...)))....................................	(-19.5)

A12-2281096_1_MIMAT0000093_MirBase_miR-93_microRNA_1_23-A12-2281096_1_ENSG00000108828_ENST00000355653_VAT1_mRNA_793_849
CAAAGTGCTGTTCGTGCAGGTAGAAGCACGAGGCACTGAAGGAGAATGGGGTCACACATCCCATCGACTATCACACGACT
CAAAGTGCTGTTCGTGCAGGTAG-----------------------------------------------------	miR-93_microRNA	1	23
-----------------------AAGCACGAGGCACTGAAGGAGAATGGGGTCACACATCCCATCGACTATCACACGACT	VAT1_mRNA	793	849
...((((((..((((((........))))))))))))...........................................	(-18.2)

A12-2281918_1_MIMAT0000680_MirBase_miR-106b_microRNA_1_21-A12-2281918_1_ENSG00000196844_ENST00000358524_PATE2_mRNA_771_815
TAAAGTGCTGACAGTGCAGATTCCTCTCCGTTGGAATTCTCTTTGGATTAGCCCTGACACTTTCTG
TAAAGTGCTGACAGTGCAGAT---------------------------------------------	miR-106b_microRNA	1	21
---------------------TCCTCTCCGTTGGAATTCTCTTTGGATTAGCCCTGACACTTTCTG	PATE2_mRNA	771	815
.........((.(((((((..................................))).)))).))..	(-8.6)

A12-2281994_1_MIMAT0000680_MirBase_miR-106b_microRNA_1_21-A12-2281994_1_ENSG00000156508_ENST00000316292_EEF1A1_mRNA_1315_1373
TAAAGTGCTGACAGTGCAGATAGGCTGACTGTGCTGTCCTGATTGTTGCTGCTGGTGTTGGTGAATTTGAAGCTGGTATC
TAAAGTGCTGACAGTGCAGAT-----------------------------------------------------	miR-106b_microRNA	1	21
---------------------AGGCTGACTGTGCTGTCCTGATTGTTGCTGCTGGTGTTGGTGAATTTGAAGCTGGTATC	EEF1A1_mRNA	1315	1373
((((.((((((((..((((.............................))))...))))))))..))))...........	(-14.3)

A12-2282720_1_MIMAT0000423_MirBase_miR-125b_microRNA_1_22-A12-2282720_1_ENSG00000186638_ENST00000379166_KIF24_mRNA_2233_2275
TCCCTGAGACCCTAACTTGTGAAAAGTGCAGACAGTGCAGCCAGTACAGAAGCAGCTTGTGTCTC
TCCCTGAGACCCTAACTTGTGA-------------------------------------------	miR-125b_microRNA	1	22
----------------------AAAGTGCAGACAGTGCAGCCAGTACAGAAGCAGCTTGTGTCTC	KIF24_mRNA	2233	2275
.....(((((..(((.((((...............................)))).))).)))))	(-8.6)

A12-2283746_1_MIMAT0000423_MirBase_miR-125b_microRNA_1_22-A12-2283746_1_ENSG00000253910_ENST00000522605_PCDHGB2_mRNA_4_46
TCCCTGAGACCCTAACTTGTGAAAAGCGAGCTCAGGGAGGTGCGGGCTGGTGCGGTGGCTGCAGG
TCCCTGAGACCCTAACTTGTGA-------------------------------------------	miR-125b_microRNA	1	22
----------------------AAAGCGAGCTCAGGGAGGTGCGGGCTGGTGCGGTGGCTGCAGG	PCDHGB2_mRNA	4	46
((((((((.......(((((.....)))))))))))))...........................	(-14.6)

A12-2284029_1_MIMAT0005930_MirBase_miR-1276_microRNA_1_20-A12-2284029_1_ENSG00000145990_ENST00000379287_GFOD1_mRNA_3460_3506
TAAAGAGCCCTGTGGAGACAATTCAGAGAACAGGGAATTATCCTTTGTTATCTTTGTTTAATTCTTC
TAAAGAGCCCTGTGGAGACA-----------------------------------------------	miR-1276_microRNA	1	20
--------------------ATTCAGAGAACAGGGAATTATCCTTTGTTATCTTTGTTTAATTCTTC	GFOD1_mRNA	3460	3506
((((((.((((((.(((....))).....))))))...............))))))...........	(-11.4)

A12-2398171_1_MIMAT0000253_MirBase_miR-10a_microRNA_1_23-A12-2398171_1_ENSG00000198003_ENST00000356392_CCDC151_mRNA_1128_1170
TACCCTGTAGATCCGAATTTGTGCTACAGTCCGACGACACCATCCAGGACAGCCTGCATGCCAAGG
TACCCTGTAGATCCGAATTTGTG-------------------------------------------	miR-10a_microRNA	1	23
-----------------------CTACAGTCCGACGACACCATCCAGGACAGCCTGCATGCCAAGG	CCDC151_mRNA	1128	1170
.....(((((.(((......(((..............)))......)))....)))))........	(-6.7)

A12-2416231_1_MIMAT0004949_MirBase_miR-877_microRNA_1_20-A12-2416231_1_ENSG00000112697_ENST00000230461_TMEM30A_mRNA_86_128
GTAGAGGAGATGGCGCAGGGCTTCTTCTCCCTCCTCCCTCTCTCCCTCCCTCTGGCGTCTCCA
GTAGAGGAGATGGCGCAGGG-------------------------------------------	miR-877_microRNA	1	20
--------------------CTTCTTCTCCCTCCTCCCTCTCTCCCTCCCTCTGGCGTCTCCA	TMEM30A_mRNA	86	128
.....(((((((.((.((((...........................)))).)).))))))).	(-16.4)

A12-2465624_1_MIMAT0000091_MirBase_miR-33a_microRNA_1_21-A12-2465624_1_ENSG00000105784_ENST00000338056_RUNDC3B_mRNA_216_258
GTGCATTGTAGTTGCATTGCAGCTCGGGTGCCAAGGGCGAGCCGTCAGTCCCCGGGTGCGAGTC
GTGCATTGTAGTTGCATTGCA-------------------------------------------	miR-33a_microRNA	1	21
---------------------GCTCGGGTGCCAAGGGCGAGCCGTCAGTCCCCGGGTGCGAGTC	RUNDC3B_mRNA	216	258
..((.((((....(((((((.))...))))).....))))))......................	(-7.8)

A12-2476302_1_MIMAT0000062_MirBase_let-7a_microRNA_1_22-A12-2476302_1_ENSG00000158545_ENST00000301011_ZC3H18_mRNA_1249_1295
TGAGGTAGTAGGTTGTATAGTTATTGGAATTCTCGGATCCCGAGAGATGTCAGAGACACAGTACTCGAG
TGAGGTAGTAGGTTGTATAGTT-----------------------------------------------	let-7a_microRNA	1	22
----------------------ATTGGAATTCTCGGATCCCGAGAGATGTCAGAGACACAGTACTCGAG	ZC3H18_mRNA	1249	1295
((((.......(((........................................)))......))))..	(-5.1)

A12-2568725_1_MIMAT0000092_MirBase_miR-92a_microRNA_1_22-A12-2568725_1_ENSG00000101751_ENST00000217800_POLI_mRNA_1468_1511
TATTGCACTTGTCCCGGCCTGTAAAGAAACAAACCGGGATTTCCTACCAAGTGGAAGAATTGAAAG
TATTGCACTTGTCCCGGCCTGT--------------------------------------------	miR-92a_microRNA	1	22
----------------------AAAGAAACAAACCGGGATTTCCTACCAAGTGGAAGAATTGAAAG	POLI_mRNA	1468	1511
.....((((((((((((..(((......)))..))))))........)))))).............	(-15.2)

A12-2576567_1_MIMAT0003242_MirBase_miR-577_microRNA_1_21-A12-2576567_1_ENSG00000204131_ENST00000510661_NHSL2_mRNA_629_672
TAGATAAAATATTGGTACCTGCCTGTGGGAATTCTTGGGTCTCTCTAAACAAAGTCCCACCTCTG
TAGATAAAATATTGGTACCTG--------------------------------------------	miR-577_microRNA	1	21
---------------------CCTGTGGGAATTCTTGGGTCTCTCTAAACAAAGTCCCACCTCTG	NHSL2_mRNA	629	672
...........((((.((((................))))....)))).................	(-6.2)

A12-2577445_1_MIMAT0003242_MirBase_miR-577_microRNA_1_21-A12-2577445_1_ENSG00000147255_ENST00000370904_IGSF1_mRNA_1616_1658
TAGATAAAATATTGGTACCTGGAATCTCAGGTGCCAAGGGCCAATCTATGGAATGACCTTTGCT
TAGATAAAATATTGGTACCTG-------------------------------------------	miR-577_microRNA	1	21
---------------------GAATCTCAGGTGCCAAGGGCCAATCTATGGAATGACCTTTGCT	IGSF1_mRNA	1616	1658
(((((......((((((((((......))))))))))......)))))................	(-16.4)

A12-2611336_1_MIMAT0000092_MirBase_miR-92a_microRNA_1_22-A12-2611336_1_ENSG00000147255_ENST00000370904_IGSF1_mRNA_3842_3889
TATTGCACTTGTCCCGGCCTGTTGTTACTCTCTGGTGCCGAGGGCCGGTCCATGGAGTAGGATACATTCT
TATTGCACTTGTCCCGGCCTGT------------------------------------------------	miR-92a_microRNA	1	22
----------------------TGTTACTCTCTGGTGCCGAGGGCCGGTCCATGGAGTAGGATACATTCT	IGSF1_mRNA	3842	3889
...((.(((.((((((((((.............)).)))).)))).))).))..................	(-16.9)

A12-2678680_1_MIMAT0018100_MirBase_miR-3676_microRNA_1_20-A12-2678680_1_ENSG00000135720_ENST00000258198_DYNC1LI2_mRNA_166_208
CCGTGTTTCCCCCACGCTTTCGGGCCCGGGGGAGGGCCCTCTTTGTGGCTGCAGTTGGCAAGA
CCGTGTTTCCCCCACGCTTT-------------------------------------------	miR-3676_microRNA	1	20
--------------------CGGGCCCGGGGGAGGGCCCTCTTTGTGGCTGCAGTTGGCAAGA	DYNC1LI2_mRNA	166	208
.....((((((((..((((..))))..))))))))............................	(-16.4)

A12-2681684_1_MIMAT0000097_MirBase_miR-99a_microRNA_1_22-A12-2681684_1_ENSG00000147251_ENST00000276202_DOCK11_mRNA_2060_2102
AACCCGTAGATCCGATCTTGTGTCTGTGTGGAATTCCGGGATTCAGATGAAAGTGACGCTAGTGC
AACCCGTAGATCCGATCTTGTG-------------------------------------------	miR-99a_microRNA	1	22
----------------------TCTGTGTGGAATTCCGGGATTCAGATGAAAGTGACGCTAGTGC	DOCK11_mRNA	2060	2102
..((((.((.((((..............)))).)).)))).........................	(-11.6)

A12-2681972_1_MIMAT0004694_MirBase_miR-342-5p_microRNA_1_21-A12-2681972_1_ENSG00000175564_ENST00000314032_UCP3_mRNA_2354_2396
AGGGGTGCTATCTGTGATTGAGGACTCGGAATTCTCGGGAAATTATTATGACTCAATAAAAGAA
AGGGGTGCTATCTGTGATTGA-------------------------------------------	miR-342-5p_microRNA	1	21
---------------------GGACTCGGAATTCTCGGGAAATTATTATGACTCAATAAAAGAA	UCP3_mRNA	2354	2396
.((((..((.(((........)))...))...))))............................	(-5.9)

A12-2703080_1_MIMAT0000456_MirBase_miR-186_microRNA_1_22-A12-2703080_1_ENSG00000165953_ENST00000341228_SERPINA12_mRNA_676_718
CAAAGAATTCTCCTTTTGGGCTCTCTCTTTTCTTTCCAAATATCCCAGGAAGTGGATGGTTTTAT
CAAAGAATTCTCCTTTTGGGCT-------------------------------------------	miR-186_microRNA	1	22
----------------------CTCTCTTTTCTTTCCAAATATCCCAGGAAGTGGATGGTTTTAT	SERPINA12_mRNA	676	718
...((((((.((((((((((.......................)))))))...))).))))))..	(-11.8)

A12-2727947_1_MIMAT0000092_MirBase_miR-92a_microRNA_1_22-A12-2727947_1_ENSG00000101109_ENST00000372806_STK4_mRNA_1209_1251
TATTGCACTTGTCCCGGCCTGTGCAGAGGATGAGGAAGAGGAAGGAACTATGAAAAGAAGGGATG
TATTGCACTTGTCCCGGCCTGT-------------------------------------------	miR-92a_microRNA	1	22
----------------------GCAGAGGATGAGGAAGAGGAAGGAACTATGAAAAGAAGGGATG	STK4_mRNA	1209	1251
.......(((.(((((.(((......))).)).))).))).........................	(-10)

A12-2782854_1_MIMAT0002891_MirBase_miR-18a*_microRNA_1_23-A12-2782854_1_ENSG00000234876_ENST00000457094_NOTCH4_mRNA_1174_1217
ACTGCCCTAAGTGCTCCTTCTGGTGGCTGGGGCGGCACAAGCTGTGAGGAGAACCTGGATGACTGTA
ACTGCCCTAAGTGCTCCTTCTGG--------------------------------------------	miR-18a*_microRNA	1	23
-----------------------TGGCTGGGGCGGCACAAGCTGTGAGGAGAACCTGGATGACTGTA	NOTCH4_mRNA	1174	1217
.((((((((...(((.........)))))))))))................................	(-14.3)

A12-2783918_1_MIMAT0004978_MirBase_miR-935_microRNA_1_23-A12-2783918_1_ENSG00000131269_ENST00000253577_ABCB7_mRNA_456_499
CCAGTTACCGCTTCCGCTACCGCCGCTGGGATTTTTGGGTGGTGCAAAGGCCATGAATATTGTGGTT
CCAGTTACCGCTTCCGCTACCGC--------------------------------------------	miR-935_microRNA	1	23
-----------------------CGCTGGGATTTTTGGGTGGTGCAAAGGCCATGAATATTGTGGTT	ABCB7_mRNA	456	499
.........((((.(((((((................)))))))...))))................	(-12.5)

A12-2819328_1_MIMAT0000089_MirBase_miR-31_microRNA_1_21-A12-2819328_1_ENSG00000149177_ENST00000418331_PTPRJ_mRNA_1825_1867
AGGCAAGATGCTGGCATAGCTAGCTGGCAATTCTCGGGTAGAAATAACCACCAACCAAAGTATT
AGGCAAGATGCTGGCATAGCT-------------------------------------------	miR-31_microRNA	1	21
---------------------AGCTGGCAATTCTCGGGTAGAAATAACCACCAACCAAAGTATT	PTPRJ_mRNA	1825	1867
..((.((((((((((.......)))))))..)))...)).........................	(-13)

A12-2836771_1_MIMAT0018205_MirBase_miR-3928_microRNA_1_22-A12-2836771_1_ENSG00000196090_ENST00000373198_PTPRT_mRNA_7944_7986
GGAGGAACCTTGGAGCTTCGGCGGAAATCTCCGGAGCCAACACCACCACCCCCAGGGGGTCTCCC
GGAGGAACCTTGGAGCTTCGGC-------------------------------------------	miR-3928_microRNA	1	22
----------------------GGAAATCTCCGGAGCCAACACCACCACCCCCAGGGGGTCTCCC	PTPRT_mRNA	7944	7986
(((((..((((((.(((((((.........)))))))..............))))))..))))).	(-21.8)

A12-2876528_1_MIMAT0000226_MirBase_miR-196a_microRNA_1_22-A12-2876528_1_ENSG00000067334_ENST00000359208_DNTTIP2_mRNA_1554_1599
TAGGTAGTTTCATGTTGTTGGGGGAAGAGGAAGACAAGGCAAGTGAGGTTGCCATTGAGGAAGAAAAA
TAGGTAGTTTCATGTTGTTGGG----------------------------------------------	miR-196a_microRNA	1	22
----------------------GGAAGAGGAAGACAAGGCAAGTGAGGTTGCCATTGAGGAAGAAAAA	DNTTIP2_mRNA	1554	1599
..(((((((((((.(((((.............))))).....)))))))))))...............	(-12.2)

A12-2877828_1_MIMAT0018205_MirBase_miR-3928_microRNA_1_22-A12-2877828_1_ENSG00000142173_ENST00000300527_COL6A2_mRNA_985_1037
GGAGGAACCTTGGAGCTTCGGCTTGGATTCCCAGGACCCAAGGGCGTTCCTGGCTTCAAAGGAGAGAAGGGTGAA
GGAGGAACCTTGGAGCTTCGGC-----------------------------------------------------	miR-3928_microRNA	1	22
----------------------TTGGATTCCCAGGACCCAAGGGCGTTCCTGGCTTCAAAGGAGAGAAGGGTGAA	COL6A2_mRNA	985	1037
..(((((((((((..(((.((........)).)))..))))))...)))))........................	(-15.8)

A12-2893317_1_MIMAT0011163_MirBase_miR-548q_microRNA_1_22-A12-2893317_1_ENSG00000074660_ENST00000434376_SCARF1_mRNA_287_329
GCTGGTGCAAAAGTAATGGCGGTGGATTCTTTGGGGCCCACTGCAGCTCCCGCTGCCCGGGCCAG
GCTGGTGCAAAAGTAATGGCGG-------------------------------------------	miR-548q_microRNA	1	22
----------------------TGGATTCTTTGGGGCCCACTGCAGCTCCCGCTGCCCGGGCCAG	SCARF1_mRNA	287	329
((.((.((...(((...(((...............))).)))...)).)).))............	(-12)

A12-2917576_1_MIMAT0000278_MirBase_miR-221_microRNA_1_23-A12-2917576_1_ENSG00000138326_ENST00000372360_RPS24_mRNA_215_272
AGCTACATTGTCTGCTGGGTTTCTTCAGAACTCATTTTGGTGGTGGCAAGACAACTGGCTTTGGCATGATTTATGATTCCC
AGCTACATTGTCTGCTGGGTTTC-----------------------------------------------------	miR-221_microRNA	1	23
-----------------------TTCAGAACTCATTTTGGTGGTGGCAAGACAACTGGCTTTGGCATGATTTATGATTCCC	RPS24_mRNA	215	272
(((((..(((((((((((((((.....))))))...........)))).))))).))))).....................	(-14.8)

A12-2935184_1_MIMAT0004950_MirBase_miR-877*_microRNA_1_21-A12-2935184_1_ENSG00000188735_ENST00000342607_TMEM120B_mRNA_876_927
TCCTCTTCTCCCTCCTCCCAGGCGGGCCCTGGGGGAGAGGAACCACCTGGATCTCACAGTGGAAGGGTTCCAG
TCCTCTTCTCCCTCCTCCCAG----------------------------------------------------	miR-877*_microRNA	1	21
---------------------GCGGGCCCTGGGGGAGAGGAACCACCTGGATCTCACAGTGGAAGGGTTCCAG	TMEM120B_mRNA	876	927
...(((((((((((..(((....)))....)))))))))))................................	(-21.4)

A12-2945224_1_MIMAT0002891_MirBase_miR-18a*_microRNA_1_23-A12-2945224_1_ENSG00000189325_ENST00000437635_C6orf222_mRNA_3380_3426
ACTGCCCTAAGTGCTCCTTCTGGGCGGAGAGGCCCTGGGTGCTTATATGGGACTGGCCTCCAACCTGAGG
ACTGCCCTAAGTGCTCCTTCTGG-----------------------------------------------	miR-18a*_microRNA	1	23
-----------------------GCGGAGAGGCCCTGGGTGCTTATATGGGACTGGCCTCCAACCTGAGG	C6orf222_mRNA	3380	3426
....(((((((((((((((((......)))))....)))))))))...)))...................	(-14.2)

A12-3002004_1_MIMAT0000760_MirBase_miR-331-3p_microRNA_1_21-A12-3002004_1_ENSG00000180694_ENST00000458549_TMEM64_mRNA_4571_4613
GCCCCTGGGCCTATCCTAGAAGGCCTTGGTGGTGGAATTTTGTTTCAGCCAGAGGCTACTCATT
GCCCCTGGGCCTATCCTAGAA-------------------------------------------	miR-331-3p_microRNA	1	21
---------------------GGCCTTGGTGGTGGAATTTTGTTTCAGCCAGAGGCTACTCATT	TMEM64_mRNA	4571	4613
(((((.(((((..........))))).)).)))...............................	(-15.5)

A12-3008981_1_MIMAT0004612_MirBase_miR-186*_microRNA_1_22-A12-3008981_1_ENSG00000131831_ENST00000360011_RAI2_mRNA_1002_1044
GCCCAAAGGTGAATTTTTTGGGGGGCACTCTCGGGCCCCCACCCTGTCAGCCTCCTCCTGGCTAT
GCCCAAAGGTGAATTTTTTGGG-------------------------------------------	miR-186*_microRNA	1	22
----------------------GGGCACTCTCGGGCCCCCACCCTGTCAGCCTCCTCCTGGCTAT	RAI2_mRNA	1002	1044
(((...((((((......((((...............)))).....))).)))......)))...	(-10.2)

A12-3009903_1_MIMAT0004612_MirBase_miR-186*_microRNA_1_22-A12-3009903_1_ENSG00000084731_ENST00000264712_KIF3C_mRNA_2744_2786
GCCCAAAGGTGAATTTTTTGGGTTTGAGATGGAATTCTCTCACGACCAAGAACAAGACCCTCGTG
GCCCAAAGGTGAATTTTTTGGG-------------------------------------------	miR-186*_microRNA	1	22
----------------------TTTGAGATGGAATTCTCTCACGACCAAGAACAAGACCCTCGTG	KIF3C_mRNA	2744	2786
.......(((....(((((((........................)))))))....)))......	(-7.8)

A12-3063791_1_MIMAT0004509_MirBase_miR-93*_microRNA_1_22-A12-3063791_1_ENSG00000177602_ENST00000325418_GSG2_mRNA_207_249
ACTGCTGAGCTAGCACTTCCCGGCAGTCCGACGATCCTGACGATCCCGACGACCCCGACTTCCCC
ACTGCTGAGCTAGCACTTCCCG-------------------------------------------	miR-93*_microRNA	1	22
----------------------GCAGTCCGACGATCCTGACGATCCCGACGACCCCGACTTCCCC	GSG2_mRNA	207	249
(((((.................)))))......................................	(-6.2)

A12-3076611_1_MIMAT0000081_MirBase_miR-25_microRNA_1_22-A12-3076611_1_ENSG00000011114_ENST00000334746_BTBD7_mRNA_4803_4847
CATTGCACTTGTCTCGGTCTGACTCCCACCTGGGCAACAGTGAGACCCTGTCTCAAAAAAAAAAAAA
CATTGCACTTGTCTCGGTCTGA---------------------------------------------	miR-25_microRNA	1	22
----------------------CTCCCACCTGGGCAACAGTGAGACCCTGTCTCAAAAAAAAAAAAA	BTBD7_mRNA	4803	4847
.....(((((((((.(((.........))).)))))..)))).........................	(-11.5)

A12-3095108_1_MIMAT0000751_MirBase_miR-330-3p_microRNA_1_23-A12-3095108_1_ENSG00000100028_ENST00000215829_SNRPD3_mRNA_468_510
GCAAAGCACACGGCCTGCAGAGAAGAGTGGAATTCTGGGTGTTAGGCCCGCCATTCGCTTGACTCA
GCAAAGCACACGGCCTGCAGAGA-------------------------------------------	miR-330-3p_microRNA	1	23
-----------------------AGAGTGGAATTCTGGGTGTTAGGCCCGCCATTCGCTTGACTCA	SNRPD3_mRNA	468	510
...((((....(((((((((((..........))))).....))))))........))))......	(-12.5)

A12-3112039_1_MIMAT0002819_MirBase_miR-193b_microRNA_1_22-A12-3112039_1_ENSG00000132321_ENST00000409907_IQCA1_mRNA_542_584
AACTGGCCCTCAAAGTCCCGCTGATGGTGGAGCTGGAACTCACGGAGTTCCATTATTTCGATGAT
AACTGGCCCTCAAAGTCCCGCT-------------------------------------------	miR-193b_microRNA	1	22
----------------------GATGGTGGAGCTGGAACTCACGGAGTTCCATTATTTCGATGAT	IQCA1_mRNA	542	584
..(((....((..(((.(((((...))))).))).)).....)))....................	(-11)

A12-3133450_1_MIMAT0003339_MirBase_miR-421_microRNA_1_23-A12-3133450_1_ENSG00000158985_ENST00000360515_CDC42SE2_mRNA_1191_1240
ATCAACAGACATTAATTGGGCGCGATCATTTTTATTTGTTTGTTTGTTTGAAACTTCAGCAGAATAGATATCT
ATCAACAGACATTAATTGGGCGC--------------------------------------------------	miR-421_microRNA	1	23
-----------------------GATCATTTTTATTTGTTTGTTTGTTTGAAACTTCAGCAGAATAGATATCT	CDC42SE2_mRNA	1191	1240
...((((((((.(((.(((......)))...)))..)))))))).............................	(-9.9)

A12-3163657_1_MIMAT0000062_MirBase_let-7a_microRNA_1_22-A12-3163657_1_ENSG00000124562_ENST00000244520_SNRPC_mRNA_450_501
TGAGGTAGTAGGTTGTATAGTTAATGATGGGCCCTCCTCCTCCTGGGATGATGCCAGTGGGACCTGCTCCTGGA
TGAGGTAGTAGGTTGTATAGTT----------------------------------------------------	let-7a_microRNA	1	22
----------------------AATGATGGGCCCTCCTCCTCCTGGGATGATGCCAGTGGGACCTGCTCCTGGA	SNRPC_mRNA	450	501
..(((.((((((((.(((......................................))).)))))))))))...	(-14.8)

A12-3169080_1_MIMAT0000069_MirBase_miR-16_microRNA_1_22-A12-3169080_1_ENSG00000072110_ENST00000193403_ACTN1_mRNA_1379_1433
TAGCAGCACGTAAATATTGGCGGAGGGCAGGATGGTCTCGGACATCAACAATGCCTGGGGCTGCCTGGAGCAGGTGG
TAGCAGCACGTAAATATTGGCG-----------------------------------------------------	miR-16_microRNA	1	22
----------------------GAGGGCAGGATGGTCTCGGACATCAACAATGCCTGGGGCTGCCTGGAGCAGGTGG	ACTN1_mRNA	1379	1433
..(((((...........(((...............................)))....))))).............	(-11.6)

A12-3172401_1_MIMAT0000752_MirBase_miR-328_microRNA_1_22-A12-3172401_1_ENSG00000186895_ENST00000334134_FGF3_mRNA_117_159
CTGGCCCTCTCTGCCCTTCCGTCGAGCCCCGCGGGGCTCCCCACCCGCCGGCCTCCCGCCCCTCC
CTGGCCCTCTCTGCCCTTCCGT-------------------------------------------	miR-328_microRNA	1	22
----------------------CGAGCCCCGCGGGGCTCCCCACCCGCCGGCCTCCCGCCCCTCC	FGF3_mRNA	117	159
(((((.......(((((...............))))).........)))))..............	(-14.3)

A12-3172890_1_MIMAT0000253_MirBase_miR-10a_microRNA_1_23-A12-3172890_1_ENSG00000011028_ENST00000303375_MRC2_mRNA_1671_1713
TACCCTGTAGATCCGAATTTGTGGGCGGAGCTGGAATTCATCACCAAGCAGATCAAGCAAGAGGTG
TACCCTGTAGATCCGAATTTGTG-------------------------------------------	miR-10a_microRNA	1	23
-----------------------GGCGGAGCTGGAATTCATCACCAAGCAGATCAAGCAAGAGGTG	MRC2_mRNA	1671	1713
....((((((.((((..(((((..)))))..)))).)).........))))...............	(-8.6)

A12-3188872_1_MIMAT0003258_MirBase_miR-590-5p_microRNA_1_22-A12-3188872_1_ENSG00000177675_ENST00000313599_CD163L1_mRNA_468_510
GAGCTTATTCATAAAAGTGCAGTATGGTGAAGCCAATCTGGGTTTGAGGCTAGTGGATGGAAACA
GAGCTTATTCATAAAAGTGCAG-------------------------------------------	miR-590-5p_microRNA	1	22
----------------------TATGGTGAAGCCAATCTGGGTTTGAGGCTAGTGGATGGAAACA	CD163L1_mRNA	468	510
..((((..(((((.........)))))..))))................................	(-8.7)

A12-3211913_1_MIMAT0000092_MirBase_miR-92a_microRNA_1_22-A12-3211913_1_ENSG00000125414_ENST00000245503_MYH2_mRNA_2922_2966
TATTGCACTTGTCCCGGCCTGTGCTGAGGATGAGGAAGAGATCAATGCTGAGCTGACAGCCAAGAAG
TATTGCACTTGTCCCGGCCTGT---------------------------------------------	miR-92a_microRNA	1	22
----------------------GCTGAGGATGAGGAAGAGATCAATGCTGAGCTGACAGCCAAGAAG	MYH2_mRNA	2922	2966
.......(((((((((((....)))).))))))).................................	(-13.2)

A12-3233429_1_MIMAT0000253_MirBase_miR-10a_microRNA_1_23-A12-3233429_1_ENSG00000127124_ENST00000372584_HIVEP3_mRNA_10180_10222
TACCCTGTAGATCCGAATTTGTGGGGGAATCAGGGTTAGCCAGCAGCTCCTGGCTGCTTCCCTCAG
TACCCTGTAGATCCGAATTTGTG-------------------------------------------	miR-10a_microRNA	1	23
-----------------------GGGGAATCAGGGTTAGCCAGCAGCTCCTGGCTGCTTCCCTCAG	HIVEP3_mRNA	10180	10222
.((((((....(((.........)))....))))))..............................	(-12.8)

A12-3239060_1_MIMAT0000069_MirBase_miR-16_microRNA_1_22-A12-3239060_1_ENSG00000139117_ENST00000331366_CPNE8_mRNA_2785_2827
TAGCAGCACGTAAATATTGGCGGGCTGGAAGTCTTTTGTGAAATTCCCAGTTAAATATATACAAC
TAGCAGCACGTAAATATTGGCG-------------------------------------------	miR-16_microRNA	1	22
----------------------GGCTGGAAGTCTTTTGTGAAATTCCCAGTTAAATATATACAAC	CPNE8_mRNA	2785	2827
......((((......(((((..)))))........)))).........................	(-6.7)

A12-3251984_1_MIMAT0002875_MirBase_miR-504_microRNA_1_22-A12-3251984_1_ENSG00000181631_ENST00000325602_P2RY13_mRNA_1759_1801
AGACCCTGGTCTGCACTCTATCCTATTCTTTGGAATTCTCCTTCTGTCCAGCAAATACTCTAATG
AGACCCTGGTCTGCACTCTATC-------------------------------------------	miR-504_microRNA	1	22
----------------------CTATTCTTTGGAATTCTCCTTCTGTCCAGCAAATACTCTAATG	P2RY13_mRNA	1759	1801
........((.(((....................................))).)).........	(-4.6)

A12-3265921_1_MIMAT0000456_MirBase_miR-186_microRNA_1_22-A12-3265921_1_ENSG00000117148_ENST00000235799_ACTL8_mRNA_1237_1280
CAAAGAATTCTCCTTTTGGGCTGGCTTTGGAATTCTAGGGGCATGAGGGTATTTTTTAGGTTCTAA
CAAAGAATTCTCCTTTTGGGCT--------------------------------------------	miR-186_microRNA	1	22
----------------------GGCTTTGGAATTCTAGGGGCATGAGGGTATTTTTTAGGTTCTAA	ACTL8_mRNA	1237	1280
.(((((((...(((((...(((.................)))..))))).))))))).........	(-12.1)

A12-3268614_1_MIMAT0000456_MirBase_miR-186_microRNA_1_22-A12-3268614_1_ENSG00000170759_ENST00000302418_KIF5B_mRNA_4668_4710
CAAAGAATTCTCCTTTTGGGCTATCAGTGGTAGGGGGGCGGTGACTGCAACTGTGTTAGCAGAAA
CAAAGAATTCTCCTTTTGGGCT-------------------------------------------	miR-186_microRNA	1	22
----------------------ATCAGTGGTAGGGGGGCGGTGACTGCAACTGTGTTAGCAGAAA	KIF5B_mRNA	4668	4710
.......(((((((.((((....))))....)))))))...........................	(-9.3)

A12-3328213_1_MIMAT0000088_MirBase_miR-30a*_microRNA_1_22-A12-3328213_1_ENSG00000197077_ENST00000358431_KIAA1671_mRNA_9087_9129
CTTTCAGTCGGATGTTTGCAGCCAGTTGGAATTCTGGGTGGGCTCAGGAAGTTTAGAGCCACGTA
CTTTCAGTCGGATGTTTGCAGC-------------------------------------------	miR-30a*_microRNA	1	22
----------------------CAGTTGGAATTCTGGGTGGGCTCAGGAAGTTTAGAGCCACGTA	KIAA1671_mRNA	9087	9129
..((((.(((((...((.((((..)))).)).))))).)))).......................	(-9.4)

A12-3331278_1_MIMAT0000455_MirBase_miR-185_microRNA_1_22-A12-3331278_1_ENSG00000188981_ENST00000438480_C4orf44_mRNA_2131_2177
TGGAGAGAAAGGCAGTTCCTGATGATGGGATTCTGGCCAAGGTCCCCGAGTCCTGTGATGGCAAACTGC
TGGAGAGAAAGGCAGTTCCTGA-----------------------------------------------	miR-185_microRNA	1	22
----------------------TGATGGGATTCTGGCCAAGGTCCCCGAGTCCTGTGATGGCAAACTGC	C4orf44_mRNA	2131	2177
(((.((....(((((.((((......))))..))).))....)).))).....................	(-12.3)

A12-3381265_1_MIMAT0002174_MirBase_miR-484_microRNA_1_22-A12-3381265_1_ENSG00000106125_ENST00000265299_FAM188B_mRNA_2150_2193
TCAGGCTCAGTCCCCTCCCGATCTGGAGGACTGAGAGGCTCTTTGACTTGTACTACTACGATGGCC
TCAGGCTCAGTCCCCTCCCGAT--------------------------------------------	miR-484_microRNA	1	22
----------------------CTGGAGGACTGAGAGGCTCTTTGACTTGTACTACTACGATGGCC	FAM188B_mRNA	2150	2193
((((.((((((((((.........)).)))))))).......))))....................	(-15.3)

A12-3426305_1_MIMAT0000243_MirBase_miR-148a_microRNA_1_22-A12-3426305_1_ENSG00000006715_ENST00000310301_VPS41_mRNA_2818_2860
TCAGTGCACTACAGAACTTTGTTTGAAATTTTGGGGTCCATAGTGAATATTTTGTTATTTATTTG
TCAGTGCACTACAGAACTTTGT-------------------------------------------	miR-148a_microRNA	1	22
----------------------TTGAAATTTTGGGGTCCATAGTGAATATTTTGTTATTTATTTG	VPS41_mRNA	2818	2860
((((((.(((.(((((.(((....))).))))).))).)))..)))...................	(-9.8)

A12-3491516_1_MIMAT0000097_MirBase_miR-99a_microRNA_1_22-A12-3491516_1_ENSG00000105784_ENST00000338056_RUNDC3B_mRNA_208_255
AACCCGTAGATCCGATCTTGTGTGTGTGGAGCTCGGGTGCCAAGGGCGAGCCGTCAGTCCCCGGGTGCGA
AACCCGTAGATCCGATCTTGTG------------------------------------------------	miR-99a_microRNA	1	22
----------------------TGTGTGGAGCTCGGGTGCCAAGGGCGAGCCGTCAGTCCCCGGGTGCGA	RUNDC3B_mRNA	208	255
.(((((.((.((((............)))).)))))))................................	(-13.5)

A12-3491730_1_MIMAT0000097_MirBase_miR-99a_microRNA_1_22-A12-3491730_1_ENSG00000012232_ENST00000220562_EXTL3_mRNA_2985_3027
AACCCGTAGATCCGATCTTGTGGTGTGGAATTCTCCCAAGCTGCCATCAGAGGACCTTCTGTGGC
AACCCGTAGATCCGATCTTGTG-------------------------------------------	miR-99a_microRNA	1	22
----------------------GTGTGGAATTCTCCCAAGCTGCCATCAGAGGACCTTCTGTGGC	EXTL3_mRNA	2985	3027
...((((((((((..(((.(((......................))).))))))...))))))).	(-8.9)

A12-3503333_1_MIMAT0000456_MirBase_miR-186_microRNA_1_22-A12-3503333_1_ENSG00000111731_ENST00000333957_KIAA0528_mRNA_1884_1926
CAAAGAATTCTCCTTTTGGGCTACTAAAACTCAAAGGAATGAATGCTTTGTTTGGACTAAGAATT
CAAAGAATTCTCCTTTTGGGCT-------------------------------------------	miR-186_microRNA	1	22
----------------------ACTAAAACTCAAAGGAATGAATGCTTTGTTTGGACTAAGAATT	KIAA0528_mRNA	1884	1926
(((((.((((..((((((((.........))))))))...)))).)))))...............	(-13.7)

A12-3526047_1_MIMAT0000254_MirBase_miR-10b_microRNA_1_23-A12-3526047_1_ENSG00000196787_ENST00000359193_SMCHD1_mRNA_37_87
TACCCTGTAGAACCGAATTTGTGGGACGTGGCAAGCAGGGAGGCAAAGCCCGCGCTAAGGCCAAGACTCGCTCT
TACCCTGTAGAACCGAATTTGTG---------------------------------------------------	miR-10b_microRNA	1	23
-----------------------GGACGTGGCAAGCAGGGAGGCAAAGCCCGCGCTAAGGCCAAGACTCGCTCT	SMCHD1_mRNA	37	87
..((((((....(((..(((...)))..)))...))))))..................................	(-10.8)

A12-3526051_1_MIMAT0000253_MirBase_miR-10a_microRNA_1_23-A12-3526051_1_ENSG00000196787_ENST00000359193_SMCHD1_mRNA_37_87
TACCCTGTAGATCCGAATTTGTGGGACGTGGCAAGCAGGGAGGCAAAGCCCGCGCTAAGGCCAAGACTCGCTCT
TACCCTGTAGATCCGAATTTGTG---------------------------------------------------	miR-10a_microRNA	1	23
-----------------------GGACGTGGCAAGCAGGGAGGCAAAGCCCGCGCTAAGGCCAAGACTCGCTCT	SMCHD1_mRNA	37	87
..((((((....(((..(((...)))..)))...))))))..................................	(-10.8)

A12-3528077_1_MIMAT0004509_MirBase_miR-93*_microRNA_1_22-A12-3528077_1_ENSG00000157353_ENST00000288078_FUK_mRNA_2921_2965
ACTGCTGAGCTAGCACTTCCCGGCTGTGGTGCAGAATGCCCACAGCCTGGTACGGCAAACTGAGGAG
ACTGCTGAGCTAGCACTTCCCG---------------------------------------------	miR-93*_microRNA	1	22
----------------------GCTGTGGTGCAGAATGCCCACAGCCTGGTACGGCAAACTGAGGAG	FUK_mRNA	2921	2965
..(((((.(((((((((..........)))))...............)))).)))))..........	(-13.2)

A12-3583200_1_MIMAT0000761_MirBase_miR-324-5p_microRNA_1_23-A12-3583200_1_ENSG00000167552_ENST00000301071_TUBA1A_mRNA_870_927
CGCATCCCCTAGGGCATTGGTGTCAACCTGGTGCCCTATCCCCGCATCCACTTCCCTCTGGCCACATATGCCCCTGTCATC
CGCATCCCCTAGGGCATTGGTGT-----------------------------------------------------	miR-324-5p_microRNA	1	23
-----------------------CAACCTGGTGCCCTATCCCCGCATCCACTTCCCTCTGGCCACATATGCCCCTGTCATC	TUBA1A_mRNA	870	927
.((......(((((((((((.((..))))))))))))).....))....................................	(-15.8)

A12-3583201_1_MIMAT0000761_MirBase_miR-324-5p_microRNA_1_23-A12-3583201_1_ENSG00000167553_ENST00000301072_TUBA1C_mRNA_871_929
CGCATCCCCTAGGGCATTGGTGTCAACCTGGTGCCCTACCCCCGCATCCACTTCCCTCTGGCCACATATGCCCCTGTCATCT
CGCATCCCCTAGGGCATTGGTGT-----------------------------------------------------	miR-324-5p_microRNA	1	23
-----------------------CAACCTGGTGCCCTACCCCCGCATCCACTTCCCTCTGGCCACATATGCCCCTGTCATCT	TUBA1C_mRNA	871	929
.((......(((((((((((.((..))))))))))))).....)).....................................	(-15.8)

A12-3648487_1_MIMAT0000760_MirBase_miR-331-3p_microRNA_1_21-A12-3648487_1_ENSG00000149527_ENST00000378486_PLCH2_mRNA_2981_3023
GCCCCTGGGCCTATCCTAGAAAAGCCCGGCTCGCTGGACAGTCATGCTGCTGGGCGGCCCCCGG
GCCCCTGGGCCTATCCTAGAA-------------------------------------------	miR-331-3p_microRNA	1	21
---------------------AAGCCCGGCTCGCTGGACAGTCATGCTGCTGGGCGGCCCCCGG	PLCH2_mRNA	2981	3023
..((..(((((...(((((..............................))))).)))))..))	(-15.4)

A12-3653349_1_MIMAT0000423_MirBase_miR-125b_microRNA_1_22-A12-3653349_1_ENSG00000134287_ENST00000256682_ARF3_mRNA_3148_3193
TCCCTGAGACCCTAACTTGTGATTTTTTGGGGGCTCCAGGGACCAATCTGGGGCTGGAAATGTTAGGA
TCCCTGAGACCCTAACTTGTGA----------------------------------------------	miR-125b_microRNA	1	22
----------------------TTTTTTGGGGGCTCCAGGGACCAATCTGGGGCTGGAAATGTTAGGA	ARF3_mRNA	3148	3193
((((((((.((((((...........)))))).))).)))))..........................	(-17.4)

A12-3654501_1_MIMAT0000756_MirBase_miR-326_microRNA_1_20-A12-3654501_1_ENSG00000197077_ENST00000358431_KIAA1671_mRNA_9086_9129
CCTCTGGGCCCTTCCTCCAGCCAGTTGGAATTCTGGGTGGGCTCAGGAAGTTTAGAGCCACGTA
CCTCTGGGCCCTTCCTCCAG--------------------------------------------	miR-326_microRNA	1	20
--------------------CCAGTTGGAATTCTGGGTGGGCTCAGGAAGTTTAGAGCCACGTA	KIAA1671_mRNA	9086	9129
..(((((((((.(((((((......)))).....))).))))))))).................	(-21)

A12-3654508_1_MIMAT0000756_MirBase_miR-326_microRNA_1_20-A12-3654508_1_ENSG00000033050_ENST00000222388_ABCF2_mRNA_1087_1146
CCTCTGGGCCCTTCCTCCAGTGGCAGTGCCAAGCTGGCCCGGCAGGCCCAGAGCAAGGAGAAGACGCTACAGAAAATGAT
CCTCTGGGCCCTTCCTCCAG-----------------------------------------------------	miR-326_microRNA	1	20
--------------------TGGCAGTGCCAAGCTGGCCCGGCAGGCCCAGAGCAAGGAGAAGACGCTACAGAAAATGAT	ABCF2_mRNA	1087	1146
.(((((((((...((.((((.............))))...))..)))))))))...........................	(-20.6)

A12-3670256_1_MIMAT0000689_MirBase_miR-99b_microRNA_1_22-A12-3670256_1_ENSG00000139083_ENST00000266427_ETV6_mRNA_1821_1863
CACCCGTAGAACCGACCTTGCGGCGGGGCTGGAATTCTGGCGGAGGGCATGAGCCTGGGACTCCA
CACCCGTAGAACCGACCTTGCG-------------------------------------------	miR-99b_microRNA	1	22
----------------------GCGGGGCTGGAATTCTGGCGGAGGGCATGAGCCTGGGACTCCA	ETV6_mRNA	1821	1863
...(((((((((((.((((((.)))))).)))..))))).)))......................	(-17.8)

A12-3696401_1_MIMAT0004672_MirBase_miR-106b*_microRNA_1_22-A12-3696401_1_ENSG00000141499_ENST00000316024_WRAP53_mRNA_2656_2702
CCGCACTGTGGGTACTTGCTGCCTGCTGGTATTCTCTGATGTCCTCAGCCCAGCCAGACACCTCCTACG
CCGCACTGTGGGTACTTGCTGC-----------------------------------------------	miR-106b*_microRNA	1	22
----------------------CTGCTGGTATTCTCTGATGTCCTCAGCCCAGCCAGACACCTCCTACG	WRAP53_mRNA	2656	2702
.......(((((..((.((((.............................)))).))......))))).	(-10.6)

A12-3696908_1_MIMAT0004672_MirBase_miR-106b*_microRNA_1_22-A12-3696908_1_ENSG00000138385_ENST00000260956_SSB_mRNA_872_914
CCGCACTGTGGGTACTTGCTGCTGCTGAAATTTTCGGGTGATTTAGATGATCAGACCTGTAGAGA
CCGCACTGTGGGTACTTGCTGC-------------------------------------------	miR-106b*_microRNA	1	22
----------------------TGCTGAAATTTTCGGGTGATTTAGATGATCAGACCTGTAGAGA	SSB_mRNA	872	914
.....((((((((.........................................))))))))...	(-6.7)

A12-3697031_1_MIMAT0004672_MirBase_miR-106b*_microRNA_1_22-A12-3697031_1_ENSG00000184863_ENST00000401878_RBM33_mRNA_3977_4024
CCGCACTGTGGGTACTTGCTGCCAAAGTGCTTACAATGCATGTAGACATTGTTCTTTGTGGTCTGACTCT
CCGCACTGTGGGTACTTGCTGC------------------------------------------------	miR-106b*_microRNA	1	22
----------------------CAAAGTGCTTACAATGCATGTAGACATTGTTCTTTGTGGTCTGACTCT	RBM33_mRNA	3977	4024
..(((.(((((((((((.......))))))))))).)))...............................	(-17.9)

A12-3708040_1_MIMAT0003218_MirBase_miR-92b_microRNA_1_22-A12-3708040_1_ENSG00000067704_ENST00000302637_IARS2_mRNA_272_334
TATTGCACTCGTCCCGGCCTCCCCGAACTCGAATAGTGGCAGATACCGGGACACGGTGCTGCTGCCGCAGACGAGCTTCCCCATG
TATTGCACTCGTCCCGGCCTCC-----------------------------------------------------	miR-92b_microRNA	1	22
----------------------CCGAACTCGAATAGTGGCAGATACCGGGACACGGTGCTGCTGCCGCAGACGAGCTTCCCCATG	IARS2_mRNA	272	334
....(((((.(((((((............................)))))))..)))))..........................	(-19.4)

A12-3717675_1_MIMAT0000760_MirBase_miR-331-3p_microRNA_1_21-A12-3717675_1_ENSG00000138380_ENST00000320443_ALS2CR8_mRNA_837_879
GCCCCTGGGCCTATCCTAGAAGCTTGAGGCCTGGAATTTAAACCTGAGCCACTATCTGAAGGTA
GCCCCTGGGCCTATCCTAGAA-------------------------------------------	miR-331-3p_microRNA	1	21
---------------------GCTTGAGGCCTGGAATTTAAACCTGAGCCACTATCTGAAGGTA	ALS2CR8_mRNA	837	879
....((((((((..............))))))))..............................	(-13.3)

A12-3794983_1_MIMAT0000762_MirBase_miR-324-3p_microRNA_1_20-A12-3794983_1_ENSG00000100101_ENST00000359114_NOL12_mRNA_408_450
ACTGCCCCAGGTGCTGCTGGTGGACCTCTCGGGGGCCCGGCTGCTCGGGCTGACCCCACCTGA
ACTGCCCCAGGTGCTGCTGG-------------------------------------------	miR-324-3p_microRNA	1	20
--------------------TGGACCTCTCGGGGGCCCGGCTGCTCGGGCTGACCCCACCTGA	NOL12_mRNA	408	450
...((((.....((.(((((................))))).))..)))).............	(-15.8)

A12-3817592_1_MIMAT0000081_MirBase_miR-25_microRNA_1_22-A12-3817592_1_ENSG00000196188_ENST00000358184_CTSE_mRNA_658_700
CATTGCACTTGTCTCGGTCTGAGTTTGATGGAATTCTGGGCCTGGGATACCCCTCCTTGGCTGTG
CATTGCACTTGTCTCGGTCTGA-------------------------------------------	miR-25_microRNA	1	22
----------------------GTTTGATGGAATTCTGGGCCTGGGATACCCCTCCTTGGCTGTG	CTSE_mRNA	658	700
.........(((((((((((.................))))).))))))................	(-11.8)

A12-3818397_1_MIMAT0000081_MirBase_miR-25_microRNA_1_22-A12-3818397_1_ENSG00000105671_ENST00000247003_DDX49_mRNA_1477_1520
CATTGCACTTGTCTCGGTCTGATCAGGCCCAGTCCCCTCCCAGGGCCTGGTCTGAGCCCCACACGG
CATTGCACTTGTCTCGGTCTGA--------------------------------------------	miR-25_microRNA	1	22
----------------------TCAGGCCCAGTCCCCTCCCAGGGCCTGGTCTGAGCCCCACACGG	DDX49_mRNA	1477	1520
....((.((((.((.((((((())))))).))........))))))....................	(-12.2)

A12-3818648_1_MIMAT0000081_MirBase_miR-25_microRNA_1_22-A12-3818648_1_ENSG00000136950_ENST00000353214_ARPC5L_mRNA_1722_1778
CATTGCACTTGTCTCGGTCTGAAAAAAGACTCATGTTACCTTGAGAAGAATTCTGGATGCCCAGGCTGGTGAAGAAGGG
CATTGCACTTGTCTCGGTCTGA-----------------------------------------------------	miR-25_microRNA	1	22
----------------------AAAAAGACTCATGTTACCTTGAGAAGAATTCTGGATGCCCAGGCTGGTGAAGAAGGG	ARPC5L_mRNA	1722	1778
..((.((((.((((.(((........................................))).)))).))))..))....	(-12.7)

A12-3818826_1_MIMAT0000081_MirBase_miR-25_microRNA_1_22-A12-3818826_1_ENSG00000104723_ENST00000511783_TUSC3_mRNA_1256_1313
CATTGCACTTGTCTCGGTCTGAATTTGACAGATGCAATGCTTCCACCCCCAACAAATATACTTTCTTAACTTCTGTTTGT
CATTGCACTTGTCTCGGTCTGA-----------------------------------------------------	miR-25_microRNA	1	22
----------------------ATTTGACAGATGCAATGCTTCCACCCCCAACAAATATACTTTCTTAACTTCTGTTTGT	TUSC3_mRNA	1256	1313
(((((((.(((((.............))))).))))))).........................................	(-14)

A12-3818991_1_MIMAT0000081_MirBase_miR-25_microRNA_1_22-A12-3818991_1_ENSG00000112305_ENST00000370455_SMAP1_mRNA_493_546
CATTGCACTTGTCTCGGTCTGAAGATACAGTGCATGCAAGATATGGGAAATACTAAAGCAAGACTACTCTATGAAG
CATTGCACTTGTCTCGGTCTGA-----------------------------------------------------	miR-25_microRNA	1	22
----------------------AGATACAGTGCATGCAAGATATGGGAAATACTAAAGCAAGACTACTCTATGAAG	SMAP1_mRNA	493	546
...(((((.(((.((........)).))))))))..........................................	(-10.9)

A12-3819106_1_MIMAT0000081_MirBase_miR-25_microRNA_1_22-A12-3819106_1_ENSG00000072310_ENST00000261646_SREBF1_mRNA_2676_2718
CATTGCACTTGTCTCGGTCTGAAAGGAATTCTCGGATGCCCTCGGGTACCTGCAGCTGCTGAACA
CATTGCACTTGTCTCGGTCTGA-------------------------------------------	miR-25_microRNA	1	22
----------------------AAGGAATTCTCGGATGCCCTCGGGTACCTGCAGCTGCTGAACA	SREBF1_mRNA	2676	2718
..(((((...((((((((((((.........))))).....))))).)).)))))..........	(-11.3)

A12-3819195_1_MIMAT0000081_MirBase_miR-25_microRNA_1_22-A12-3819195_1_ENSG00000178031_ENST00000380548_ADAMTSL1_mRNA_683_725
CATTGCACTTGTCTCGGTCTGACGGCTGGTCCGAGGGCAGTATAAATCCCAGCTCTCCGCAACCA
CATTGCACTTGTCTCGGTCTGA-------------------------------------------	miR-25_microRNA	1	22
----------------------CGGCTGGTCCGAGGGCAGTATAAATCCCAGCTCTCCGCAACCA	ADAMTSL1_mRNA	683	725
.(((((.((((..((((((....))))))..)))).)))))........................	(-14.4)

A12-3819201_1_MIMAT0000081_MirBase_miR-25_microRNA_1_22-A12-3819201_1_ENSG00000241360_ENST00000215904_PDXP_mRNA_101_145
CATTGCACTTGTCTCGGTCTGAGCTGGGCCGGGCGCAGGGGGTCCTGTTCGACTGTGACGGGGTGCT
CATTGCACTTGTCTCGGTCTGA---------------------------------------------	miR-25_microRNA	1	22
----------------------GCTGGGCCGGGCGCAGGGGGTCCTGTTCGACTGTGACGGGGTGCT	PDXP_mRNA	101	145
....((.(((((((((((((.....)))))))).)))))..))........................	(-17.5)

A12-3819256_1_MIMAT0000081_MirBase_miR-25_microRNA_1_22-A12-3819256_1_ENSG00000100393_ENST00000263253_EP300_mRNA_2082_2136
CATTGCACTTGTCTCGGTCTGACTATGGACAAAAAGGCAGTTCCTGGTGGAGGAATGCCCAACATGGGTCAACAGCC
CATTGCACTTGTCTCGGTCTGA-----------------------------------------------------	miR-25_microRNA	1	22
----------------------CTATGGACAAAAAGGCAGTTCCTGGTGGAGGAATGCCCAACATGGGTCAACAGCC	EP300_mRNA	2082	2136
.....(((((((((..((((......))))....)))))......))))............................	(-10.3)

A12-3819257_1_MIMAT0000081_MirBase_miR-25_microRNA_1_22-A12-3819257_1_ENSG00000167210_ENST00000398722_LOXHD1_mRNA_1826_1868
CATTGCACTTGTCTCGGTCTGATCTATGGAGAGAAAGGCAAGACAGAAGTGCTCTTCCTCTCCAG
CATTGCACTTGTCTCGGTCTGA-------------------------------------------	miR-25_microRNA	1	22
----------------------TCTATGGAGAGAAAGGCAAGACAGAAGTGCTCTTCCTCTCCAG	LOXHD1_mRNA	1826	1868
....((((((((((..((((...............)))).)))))..))))).............	(-15.4)

A12-3819557_1_MIMAT0000081_MirBase_miR-25_microRNA_1_22-A12-3819557_1_ENSG00000154930_ENST00000323482_ACSS1_mRNA_377_419
CATTGCACTTGTCTCGGTCTGAGATCGGCTGGTTCCTGGGAGGCCAGTTAAATGTCTCTGTCAAC
CATTGCACTTGTCTCGGTCTGA-------------------------------------------	miR-25_microRNA	1	22
----------------------GATCGGCTGGTTCCTGGGAGGCCAGTTAAATGTCTCTGTCAAC	ACSS1_mRNA	377	419
((((..(((.(((((((.((..........))..))...))))).)))..))))...........	(-11.2)

A12-3825095_1_MIMAT0000444_MirBase_miR-126*_microRNA_1_21-A12-3825095_1_ENSG00000147408_ENST00000454498_CSGALNACT1_mRNA_1042_1084
CATTATTACTTTTGGTACGCGGCGTGGATTTCCCGGGTGGTGGTTTTGCTGGTGCTCCTCTGCT
CATTATTACTTTTGGTACGCG-------------------------------------------	miR-126*_microRNA	1	21
---------------------GCGTGGATTTCCCGGGTGGTGGTTTTGCTGGTGCTCCTCTGCT	CSGALNACT1_mRNA	1042	1084
((..((((((.(((((((((.)))))......))))..))))))..))................	(-11)

A12-3836225_1_MIMAT0000253_MirBase_miR-10a_microRNA_1_23-A12-3836225_1_ENSG00000017797_ENST00000019317_RALBP1_mRNA_1460_1508
TACCCTGTAGATCCGAATTTGTGCATCGAGATCTGCAGGGTGGGATAAAGGATTTGTCTAAAGAAGAAAGAT
TACCCTGTAGATCCGAATTTGTG-------------------------------------------------	miR-10a_microRNA	1	23
-----------------------CATCGAGATCTGCAGGGTGGGATAAAGGATTTGTCTAAAGAAGAAAGAT	RALBP1_mRNA	1460	1508
((((((((((((((((.........))).)))))))))))))..............................	(-23.4)

A12-3836235_1_MIMAT0000254_MirBase_miR-10b_microRNA_1_23-A12-3836235_1_ENSG00000017797_ENST00000383432_RALBP1_mRNA_1447_1499
TACCCTGTAGAACCGAATTTGTGGTTTACATCGAGATCTGCAGGGTGGGATAAAGGATTTGTCTAAAGAAGAAAGA
TACCCTGTAGAACCGAATTTGTG-----------------------------------------------------	miR-10b_microRNA	1	23
-----------------------GTTTACATCGAGATCTGCAGGGTGGGATAAAGGATTTGTCTAAAGAAGAAAGA	RALBP1_mRNA	1447	1499
(((((((((((..(((...((((...)))))))...))))))))))).............................	(-18.4)

A12-3841129_1_MIMAT0000418_MirBase_miR-23b_microRNA_1_21-A12-3841129_1_ENSG00000133962_ENST00000256343_CATSPERB_mRNA_1901_1947
ATCACATTGCCAGGGATTACCCATAAGAAAGGTATTGCAACATACGACTCCTAAAGGATTTTTGTCCT
ATCACATTGCCAGGGATTACC-----------------------------------------------	miR-23b_microRNA	1	21
---------------------CATAAGAAAGGTATTGCAACATACGACTCCTAAAGGATTTTTGTCCT	CATSPERB_mRNA	1901	1947
...(((...((.((((................................))))...)).....)))...	(-6)

A12-3843917_1_MIMAT0004978_MirBase_miR-935_microRNA_1_23-A12-3843917_1_ENSG00000176619_ENST00000325327_LMNB2_mRNA_1366_1408
CCAGTTACCGCTTCCGCTACCGCAAGCGGAAGCGGCTGGAGGTGGAGGAGCCCTTGGGCAGCGGCC
CCAGTTACCGCTTCCGCTACCGC-------------------------------------------	miR-935_microRNA	1	23
-----------------------AAGCGGAAGCGGCTGGAGGTGGAGGAGCCCTTGGGCAGCGGCC	LMNB2_mRNA	1366	1408
((((...(((((((((((......)))))))))))))))...........................	(-24.1)

A12-3849674_1_MIMAT0000688_MirBase_miR-301a_microRNA_1_23-A12-3849674_1_ENSG00000122591_ENST00000432176_FAM126A_mRNA_5050_5092
CAGTGCAATAGTATTGTCAAAGCAAGAGTTGGAATTCTCGGCATTTAAATGATGCCTGAAGTTTGT
CAGTGCAATAGTATTGTCAAAGC-------------------------------------------	miR-301a_microRNA	1	23
-----------------------AAGAGTTGGAATTCTCGGCATTTAAATGATGCCTGAAGTTTGT	FAM126A_mRNA	5050	5092
(((.(((.((.((.((((.....................))))..))..)).))))))........	(-10.7)

A12-3853705_1_MIMAT0000069_MirBase_miR-16_microRNA_1_22-A12-3853705_1_ENSG00000089693_ENST00000203630_MLF2_mRNA_397_439
TAGCAGCACGTAAATATTGGCGGCTGGGAATGTCGGGTGGTTTCATGGACATGTTTGGGATGATG
TAGCAGCACGTAAATATTGGCG-------------------------------------------	miR-16_microRNA	1	22
----------------------GCTGGGAATGTCGGGTGGTTTCATGGACATGTTTGGGATGATG	MLF2_mRNA	397	439
..(((...(((((((.(((((..........)))))...)))).)))....)))...........	(-7.8)

A12-3877595_1_MIMAT0001341_MirBase_miR-424_microRNA_1_22-A12-3877595_1_ENSG00000185972_ENST00000335119_CCIN_mRNA_113_155
CAGCAGCAATTCATGTTTTGAATGAAATTGGAATTCACGGAGAAAAACTACAATAGCTTCGTGCT
CAGCAGCAATTCATGTTTTGAA-------------------------------------------	miR-424_microRNA	1	22
----------------------TGAAATTGGAATTCACGGAGAAAAACTACAATAGCTTCGTGCT	CCIN_mRNA	113	155
.((((((.(((...(((((........................)))))...))).))....))))	(-6.9)

A12-3889762_1_MIMAT0000732_MirBase_miR-378_microRNA_1_21-A12-3889762_1_ENSG00000135148_ENST00000257604_TRAFD1_mRNA_2253_2295
ACTGGACTTGGAGTCAGAAGGGGCAGGAATTCCCGGGTCACCCCTGCAGCTGCCAACTACCGCA
ACTGGACTTGGAGTCAGAAGG-------------------------------------------	miR-378_microRNA	1	21
---------------------GGCAGGAATTCCCGGGTCACCCCTGCAGCTGCCAACTACCGCA	TRAFD1_mRNA	2253	2295
....(((((((.....................))))))).........................	(-9.8)

A12-3893448_1_MIMAT0004502_MirBase_miR-28-3p_microRNA_1_22-A12-3893448_1_ENSG00000028528_ENST00000380285_SNX1_mRNA_1399_1441
CACTAGATTGTGAGCTCCTGGAGAGTGGGAGTCTCGGGTGACTCAATATGAAAGGGACTTCGAGA
CACTAGATTGTGAGCTCCTGGA-------------------------------------------	miR-28-3p_microRNA	1	22
----------------------GAGTGGGAGTCTCGGGTGACTCAATATGAAAGGGACTTCGAGA	SNX1_mRNA	1399	1441
((((.......((((((((.......))))).))).)))).........................	(-12.8)

A12-3899202_1_MIMAT0000089_MirBase_miR-31_microRNA_1_21-A12-3899202_1_ENSG00000184634_ENST00000374080_MED12_mRNA_2707_2750
AGGCAAGATGCTGGCATAGCTTTGCCATTCAGCTGCTGAATGAACTGAGTGTAGTTGAGGCTGAG
AGGCAAGATGCTGGCATAGCT--------------------------------------------	miR-31_microRNA	1	21
---------------------TTGCCATTCAGCTGCTGAATGAACTGAGTGTAGTTGAGGCTGAG	MED12_mRNA	2707	2750
.((((.((...(((((......))))).))...))))............................	(-11.9)

A12-3918038_1_MIMAT0000418_MirBase_miR-23b_microRNA_1_21-A12-3918038_1_ENSG00000198689_ENST00000370698_SLC9A6_mRNA_2162_2219
ATCACATTGCCAGGGATTACCTTATATGGCATAGAAAGAATATAAATATCCTGTACACGGCAGATTGTGAACAAACTAT
ATCACATTGCCAGGGATTACC-----------------------------------------------------	miR-23b_microRNA	1	21
---------------------TTATATGGCATAGAAAGAATATAAATATCCTGTACACGGCAGATTGTGAACAAACTAT	SLC9A6_mRNA	2162	2219
.((((((((((.(((((..............................)))))......)))))..))))).........	(-15.1)

A12-3932839_1_MIMAT0003254_MirBase_miR-548b-3p_microRNA_1_22-A12-3932839_1_ENSG00000086570_ENST00000261800_FAT2_mRNA_8024_8066
CAAGAACCTCAGTTGCTTTTGTTGGAACTCTCTGGTGCCAGTACGACTTCAGGTGGTTCCTAAAA
CAAGAACCTCAGTTGCTTTTGT-------------------------------------------	miR-548b-3p_microRNA	1	22
----------------------TGGAACTCTCTGGTGCCAGTACGACTTCAGGTGGTTCCTAAAA	FAT2_mRNA	8024	8066
...(((((..(((((...(((.................)))..)))))......)))))......	(-9.1)

A12-3945226_1_MIMAT0000456_MirBase_miR-186_microRNA_1_22-A12-3945226_1_ENSG00000173894_ENST00000269399_CBX2_mRNA_855_899
CAAAGAATTCTCCTTTTGGGCTTGTGCTTTGGCCTTCTCGGGACTGTCCTGTCACCCCTCCTCGCTA
CAAAGAATTCTCCTTTTGGGCT---------------------------------------------	miR-186_microRNA	1	22
----------------------TGTGCTTTGGCCTTCTCGGGACTGTCCTGTCACCCCTCCTCGCTA	CBX2_mRNA	855	899
...((.((..((((...(((((........)))))....))))..)).)).................	(-11.1)

A12-3947594_1_MIMAT0000456_MirBase_miR-186_microRNA_1_22-A12-3947594_1_ENSG00000076826_ENST00000446248_KIAA1543_mRNA_183_229
CAAAGAATTCTCCTTTTGGGCTGATTTCTCGCGGGCCAAGGCGGCGGCCAGCCTGGCGTGGGTGCTGCG
CAAAGAATTCTCCTTTTGGGCT-----------------------------------------------	miR-186_microRNA	1	22
----------------------GATTTCTCGCGGGCCAAGGCGGCGGCCAGCCTGGCGTGGGTGCTGCG	KIAA1543_mRNA	183	229
...........(((.(((((((...........................)))))))...))).......	(-10.2)

A12-3948075_1_MIMAT0000456_MirBase_miR-186_microRNA_1_22-A12-3948075_1_ENSG00000005302_ENST00000337339_MSL3_mRNA_1207_1249
CAAAGAATTCTCCTTTTGGGCTATTCTCGGGTGCCCCAGGCCGGGGAGAGCCAGCGTGTACTTTG
CAAAGAATTCTCCTTTTGGGCT-------------------------------------------	miR-186_microRNA	1	22
----------------------ATTCTCGGGTGCCCCAGGCCGGGGAGAGCCAGCGTGTACTTTG	MSL3_mRNA	1207	1249
.......((((((((..((((...........))))......))))))))...............	(-14.3)

A12-3948974_1_MIMAT0000456_MirBase_miR-186_microRNA_1_22-A12-3948974_1_ENSG00000184640_ENST00000423034_SEPT9_mRNA_564_610
CAAAGAATTCTCCTTTTGGGCTGTGGAGCTCTCGGGCCCCAAGGCGGCCGAGCCGGTGTCCCGGCGCAC
CAAAGAATTCTCCTTTTGGGCT-----------------------------------------------	miR-186_microRNA	1	22
----------------------GTGGAGCTCTCGGGCCCCAAGGCGGCCGAGCCGGTGTCCCGGCGCAC	SEPT9_mRNA	564	610
.........((.((((.(((((............))))).)))).))......................	(-11.3)

A12-3949071_1_MIMAT0000456_MirBase_miR-186_microRNA_1_22-A12-3949071_1_ENSG00000129988_ENST00000217407_LBP_mRNA_1572_1614
CAAAGAATTCTCCTTTTGGGCTTTCTTGGGTGCCAATGTCCAATACATGAGAGTTTGAGGACAAG
CAAAGAATTCTCCTTTTGGGCT-------------------------------------------	miR-186_microRNA	1	22
----------------------TTCTTGGGTGCCAATGTCCAATACATGAGAGTTTGAGGACAAG	LBP_mRNA	1572	1614
....((((((((...((((((................)))))).....)))))))).........	(-14.3)

A12-3949931_1_MIMAT0000456_MirBase_miR-186_microRNA_1_22-A12-3949931_1_ENSG00000169018_ENST00000306917_FEM1B_mRNA_1368_1414
CAAAGAATTCTCCTTTTGGGCTAGCTTTGGAACTCTTGGGTGCCTCCTTTGCAAATGACCGTGAGAACT
CAAAGAATTCTCCTTTTGGGCT-----------------------------------------------	miR-186_microRNA	1	22
----------------------AGCTTTGGAACTCTTGGGTGCCTCCTTTGCAAATGACCGTGAGAACT	FEM1B_mRNA	1368	1414
..((((.((((......((((())))).)))).))))................................	(-9.1)

A12-3993284_1_MIMAT0003218_MirBase_miR-92b_microRNA_1_22-A12-3993284_1_ENSG00000225781_ENST00000418316_OR6V1_mRNA_593_635
TATTGCACTCGTCCCGGCCTCCGCCTGTTGGAATTCTGGGACTTTCTGATGGCCTTGACCTTTGT
TATTGCACTCGTCCCGGCCTCC-------------------------------------------	miR-92b_microRNA	1	22
----------------------GCCTGTTGGAATTCTGGGACTTTCTGATGGCCTTGACCTTTGT	OR6V1_mRNA	593	635
..........(((((((..(((.......)))...))))))).......................	(-12.8)

A12-4013842_1_MIMAT0004950_MirBase_miR-877*_microRNA_1_21-A12-4013842_1_ENSG00000084112_ENST00000326495_SSH1_mRNA_3377_3420
TCCTCTTCTCCCTCCTCCCAGGGAGGAGAAGAAACTAACCAACATGCAGCACAAGAAGGGGAGCT
TCCTCTTCTCCCTCCTCCCAG--------------------------------------------	miR-877*_microRNA	1	21
---------------------GGAGGAGAAGAAACTAACCAACATGCAGCACAAGAAGGGGAGCT	SSH1_mRNA	3377	3420
(((((((((..(((((((...))))))).........................)))))))))...	(-18.6)

A12-4045312_1_MIMAT0000753_MirBase_miR-342-3p_microRNA_1_23-A12-4045312_1_ENSG00000136205_ENST00000398879_TNS3_mRNA_6444_6486
TCTCACACAGAAATCGCACCCGTGTGTGTGCGTGTGTGCATGCGTGCGTGTATGCGTGTGTGAAAG
TCTCACACAGAAATCGCACCCGT-------------------------------------------	miR-342-3p_microRNA	1	23
-----------------------GTGTGTGCGTGTGTGCATGCGTGCGTGTATGCGTGTGTGAAAG	TNS3_mRNA	6444	6486
..(((((((.....(((((.(((................))).)))))........)))))))...	(-15.8)

A12-4066758_1_MIMAT0000261_MirBase_miR-183_microRNA_1_22-A12-4066758_1_ENSG00000203710_ENST00000367049_CR1_mRNA_1595_1638
TATGGCACTGGTAGAATTCACTTCGCTGTGGAATTCTGGGTCACTGTCAAGCCCCAGATCATTTTC
TATGGCACTGGTAGAATTCACT--------------------------------------------	miR-183_microRNA	1	22
----------------------TCGCTGTGGAATTCTGGGTCACTGTCAAGCCCCAGATCATTTTC	CR1_mRNA	1595	1638
..(((((.(((((((((((...........))))))))..))).))))).................	(-14.9)

A12-4067136_1_MIMAT0000261_MirBase_miR-183_microRNA_1_22-A12-4067136_1_ENSG00000043514_ENST00000316891_TRIT1_mRNA_96_139
TATGGCACTGGTAGAATTCACTGATTCTCGGGGCCACGGGCACCGGCAAATCCACGCTGGCGTTGC
TATGGCACTGGTAGAATTCACT--------------------------------------------	miR-183_microRNA	1	22
----------------------GATTCTCGGGGCCACGGGCACCGGCAAATCCACGCTGGCGTTGC	TRIT1_mRNA	96	139
..((((.(((..((((((....))))))))).))))..............................	(-11.4)

A12-4067480_1_MIMAT0000261_MirBase_miR-183_microRNA_1_22-A12-4067480_1_ENSG00000158545_ENST00000301011_ZC3H18_mRNA_1250_1292
TATGGCACTGGTAGAATTCACTTTGGAATTCTCGGATCCCGAGAGATGTCAGAGACACAGTACTC
TATGGCACTGGTAGAATTCACT-------------------------------------------	miR-183_microRNA	1	22
----------------------TTGGAATTCTCGGATCCCGAGAGATGTCAGAGACACAGTACTC	ZC3H18_mRNA	1250	1292
..(((((((((.(((((((......))))))).....))....)).)))))..............	(-10)

A12-4067653_1_MIMAT0000261_MirBase_miR-183_microRNA_1_22-A12-4067653_1_ENSG00000059804_ENST00000075120_SLC2A3_mRNA_730_776
TATGGCACTGGTAGAATTCACTTGTTGGAATTCTGGTGGCCCAGATCTTTGGTCTGGAATTCATCCTTG
TATGGCACTGGTAGAATTCACT-----------------------------------------------	miR-183_microRNA	1	22
----------------------TGTTGGAATTCTGGTGGCCCAGATCTTTGGTCTGGAATTCATCCTTG	SLC2A3_mRNA	730	776
..(((..(((.((((((((........)))))))).))).)))..........................	(-12.1)

A12-4070551_1_MIMAT0000261_MirBase_miR-183_microRNA_1_22-A12-4070551_1_ENSG00000159202_ENST00000360943_UBE2Z_mRNA_2206_2252
TATGGCACTGGTAGAATTCACTGGGATTTTTGGGGAGCAAGGGTAGCCAATGGCAGAGGGGGTTGGGGC
TATGGCACTGGTAGAATTCACT-----------------------------------------------	miR-183_microRNA	1	22
----------------------GGGATTTTTGGGGAGCAAGGGTAGCCAATGGCAGAGGGGGTTGGGGC	UBE2Z_mRNA	2206	2252
..((((.((.(((((((((....)))))))......))..))...))))....................	(-9.9)

A12-4090625_1_MIMAT0002871_MirBase_miR-500a*_microRNA_1_22-A12-4090625_1_ENSG00000161513_ENST00000293195_FDXR_mRNA_867_913
ATGCACCTGGGCAAGGATTCTGGGATCCTGTGGATTTCTTGGGTCTCCAGGACAAGATCAAGGAGGTCC
ATGCACCTGGGCAAGGATTCTG-----------------------------------------------	miR-500a*_microRNA	1	22
----------------------GGATCCTGTGGATTTCTTGGGTCTCCAGGACAAGATCAAGGAGGTCC	FDXR_mRNA	867	913
.....((((((((((((.(((..........))).))))))....))))))..................	(-15.7)

A12-4127841_1_MIMAT0000418_MirBase_miR-23b_microRNA_1_21-A12-4127841_1_ENSG00000115904_ENST00000426016_SOS1_mRNA_1761_1803
ATCACATTGCCAGGGATTACCGCTACAGGAAGAGAAAGAGGAGCAGATGAGGCTGCCTAGTGCT
ATCACATTGCCAGGGATTACC-------------------------------------------	miR-23b_microRNA	1	21
---------------------GCTACAGGAAGAGAAAGAGGAGCAGATGAGGCTGCCTAGTGCT	SOS1_mRNA	1761	1803
..(((...(((.......................................)))......)))..	(-5.5)

A12-4128585_1_MIMAT0000069_MirBase_miR-16_microRNA_1_22-A12-4128585_1_ENSG00000100304_ENST00000216129_TTLL12_mRNA_1459_1533
TAGCAGCACGTAAATATTGGCGAAAGGTCAAGTTCGACATCCGCTACATCGTGCTGCTGCGGTCAGTGAGGCCCCTACGGTTGTTCGTGTATGATGT
TAGCAGCACGTAAATATTGGCG-----------------------------------------------------	miR-16_microRNA	1	22
----------------------AAAGGTCAAGTTCGACATCCGCTACATCGTGCTGCTGCGGTCAGTGAGGCCCCTACGGTTGTTCGTGTATGATGT	TTLL12_mRNA	1459	1533
((((((((((.......(((((...................)))))...))))))))))......................................	(-19.5)

A12-4187446_1_MIMAT0003339_MirBase_miR-421_microRNA_1_23-A12-4187446_1_ENSG00000056277_ENST00000370978_ZNF280C_mRNA_7_50
ATCAACAGACATTAATTGGGCGCGCGCTGGAAGTCTCCGGGGGAGTCGCTGTTGCTGAGGCTGTCGC
ATCAACAGACATTAATTGGGCGC--------------------------------------------	miR-421_microRNA	1	23
-----------------------GCGCTGGAAGTCTCCGGGGGAGTCGCTGTTGCTGAGGCTGTCGC	ZNF280C_mRNA	7	50
..((((((...((..(((((((()))).........))))..))....)))))).............	(-12.4)

A12-4187450_1_MIMAT0003339_MirBase_miR-421_microRNA_1_23-A12-4187450_1_ENSG00000086570_ENST00000261800_FAT2_mRNA_8023_8066
ATCAACAGACATTAATTGGGCGCCTGGAACTCTCTGGTGCCAGTACGACTTCAGGTGGTTCCTAAAA
ATCAACAGACATTAATTGGGCGC--------------------------------------------	miR-421_microRNA	1	23
-----------------------CTGGAACTCTCTGGTGCCAGTACGACTTCAGGTGGTTCCTAAAA	FAT2_mRNA	8023	8066
((((..............(((((.............)))))..............))))........	(-7.3)

A12-4204051_1_MIMAT0000069_MirBase_miR-16_microRNA_1_22-A12-4204051_1_ENSG00000181031_ENST00000323434_RPH3AL_mRNA_2495_2537
TAGCAGCACGTAAATATTGGCGGCTGGGAAGCTCTGGTGGATGCTATGAACTCACTTGCTGAAGA
TAGCAGCACGTAAATATTGGCG-------------------------------------------	miR-16_microRNA	1	22
----------------------GCTGGGAAGCTCTGGTGGATGCTATGAACTCACTTGCTGAAGA	RPH3AL_mRNA	2495	2537
...(((((.((......((((.....................)))).......)).)))))....	(-11.2)

A12-4254459_1_MIMAT0000456_MirBase_miR-186_microRNA_1_22-A12-4254459_1_ENSG00000144895_ENST00000460851_EIF2A_mRNA_134_176
CAAAGAATTCTCCTTTTGGGCTACAGTCCGAGGATCAGAAGGACTGTACATGGTGAATGGACCAC
CAAAGAATTCTCCTTTTGGGCT-------------------------------------------	miR-186_microRNA	1	22
----------------------ACAGTCCGAGGATCAGAAGGACTGTACATGGTGAATGGACCAC	EIF2A_mRNA	134	176
..........(((((((((.((.........)).)))))))))......................	(-10.4)

A12-4289437_1_MIMAT0000253_MirBase_miR-10a_microRNA_1_23-A12-4289437_1_ENSG00000175265_ENST00000359187_GOLGA8A_mRNA_826_875
TACCCTGTAGATCCGAATTTGTGAGTGGCAGCAGAGGATGAGGAAAATGTCGCAGGAGGTTTGCACATTGAAG
TACCCTGTAGATCCGAATTTGTG--------------------------------------------------	miR-10a_microRNA	1	23
-----------------------AGTGGCAGCAGAGGATGAGGAAAATGTCGCAGGAGGTTTGCACATTGAAG	GOLGA8A_mRNA	826	875
...(((((.(((((...(((((........)))))......))).....))))))).................	(-10.6)

A12-4383763_1_MIMAT0003294_MirBase_miR-625_microRNA_1_21-A12-4383763_1_ENSG00000160284_ENST00000416550_C21orf56_mRNA_785_827
AGGGGGAAAGTTCTATAGTCCGTCCTTGGCATTCTCGGGCCCTGGTCATAATGTGGGAGTGGCT
AGGGGGAAAGTTCTATAGTCC-------------------------------------------	miR-625_microRNA	1	21
---------------------GTCCTTGGCATTCTCGGGCCCTGGTCATAATGTGGGAGTGGCT	C21orf56_mRNA	785	827
((((((((.(((...............))).))))....)))).....................	(-7.4)

A12-4398229_1_MIMAT0000456_MirBase_miR-186_microRNA_1_22-A12-4398229_1_ENSG00000184209_ENST00000412157_SNRNP35_mRNA_1088_1130
CAAAGAATTCTCCTTTTGGGCTAGGGAGAAGAAGGAAAGAGGCAAGTAGAGGCCCAACAGCAGAA
CAAAGAATTCTCCTTTTGGGCT-------------------------------------------	miR-186_microRNA	1	22
----------------------AGGGAGAAGAAGGAAAGAGGCAAGTAGAGGCCCAACAGCAGAA	SNRNP35_mRNA	1088	1130
.......((((.((.(((((((............................))))))).)).))))	(-15.2)

A12-4399094_1_MIMAT0004792_MirBase_miR-92b*_microRNA_1_22-A12-4399094_1_ENSG00000197077_ENST00000358431_KIAA1671_mRNA_9087_9129
AGGGACGGGACGCGGTGCAGTGCAGTTGGAATTCTGGGTGGGCTCAGGAAGTTTAGAGCCACGTA
AGGGACGGGACGCGGTGCAGTG-------------------------------------------	miR-92b*_microRNA	1	22
----------------------CAGTTGGAATTCTGGGTGGGCTCAGGAAGTTTAGAGCCACGTA	KIAA1671_mRNA	9087	9129
.........(((.(((.........................................))).))).	(-6.7)

A12-4417308_1_MIMAT0010251_MirBase_miR-449c_microRNA_1_25-A12-4417308_1_ENSG00000171385_ENST00000369697_KCND3_mRNA_5159_5201
TAGGCAGTGTATTGCTAGCGGCTGTGGATTTTCTGGGGGCCAATAGCCATGACCCTTGAGCTTTCATA
TAGGCAGTGTATTGCTAGCGGCTGT-------------------------------------------	miR-449c_microRNA	1	25
-------------------------GGATTTTCTGGGGGCCAATAGCCATGACCCTTGAGCTTTCATA	KCND3_mRNA	5159	5201
..(((((..(((.((((..((((..............))))..)))).)))...))...)))......	(-14.4)

A12-4417323_1_MIMAT0010251_MirBase_miR-449c_microRNA_1_25-A12-4417323_1_ENSG00000116711_ENST00000367466_PLA2G4A_mRNA_757_799
TAGGCAGTGTATTGCTAGCGGCTGTTGGTGGGATTCTCTGGTGTGATGAAGGCATTATACGAATCAGG
TAGGCAGTGTATTGCTAGCGGCTGT-------------------------------------------	miR-449c_microRNA	1	25
-------------------------TGGTGGGATTCTCTGGTGTGATGAAGGCATTATACGAATCAGG	PLA2G4A_mRNA	757	799
......(((((.((((..................................)))).)))))........	(-10.5)

A12-4421588_1_MIMAT0000089_MirBase_miR-31_microRNA_1_21-A12-4421588_1_ENSG00000158545_ENST00000301011_ZC3H18_mRNA_1250_1292
AGGCAAGATGCTGGCATAGCTTTGGAATTCTCGGATCCCGAGAGATGTCAGAGACACAGTACTC
AGGCAAGATGCTGGCATAGCT-------------------------------------------	miR-31_microRNA	1	21
---------------------TTGGAATTCTCGGATCCCGAGAGATGTCAGAGACACAGTACTC	ZC3H18_mRNA	1250	1292
..........(((((((..((...................))..))))))).............	(-9)

A12-4459858_1_MIMAT0000253_MirBase_miR-10a_microRNA_1_23-A12-4459858_1_ENSG00000101350_ENST00000375712_KIF3B_mRNA_462_504
TACCCTGTAGATCCGAATTTGTGGGGACAGGAAAAACCTACACCATGGAAGGAATCCGTGGTGACC
TACCCTGTAGATCCGAATTTGTG-------------------------------------------	miR-10a_microRNA	1	23
-----------------------GGGACAGGAAAAACCTACACCATGGAAGGAATCCGTGGTGACC	KIF3B_mRNA	462	504
...(((((...(((.........))))))))...................................	(-8.3)

A12-4463056_1_MIMAT0000086_MirBase_miR-29a_microRNA_1_22-A12-4463056_1_ENSG00000186660_ENST00000316059_ZFP91_mRNA_5056_5098
TAGCACCATCTGAAATCGGTTAGGGAGAGACAGGTAGTTACCTGAATATAGGTTGAAAAGGTTAT
TAGCACCATCTGAAATCGGTTA-------------------------------------------	miR-29a_microRNA	1	22
----------------------GGGAGAGACAGGTAGTTACCTGAATATAGGTTGAAAAGGTTAT	ZFP91_mRNA	5056	5098
....((.(((((...((.........))..))))).))...........................	(-5.8)

A12-4463814_1_MIMAT0002891_MirBase_miR-18a*_microRNA_1_23-A12-4463814_1_ENSG00000120885_ENST00000316403_CLU_mRNA_343_393
ACTGCCCTAAGTGCTCCTTCTGGAGGAGGAGCGCGCGGGCACAGGGTGCCGCTGACCGAGGCGTGCAAAGACTC
ACTGCCCTAAGTGCTCCTTCTGG---------------------------------------------------	miR-18a*_microRNA	1	23
-----------------------AGGAGGAGCGCGCGGGCACAGGGTGCCGCTGACCGAGGCGTGCAAAGACTC	CLU_mRNA	343	393
..(((((...(((((((((((..)))))))))))..))))).................................	(-26.3)

A12-4466921_1_MIMAT0005577_MirBase_miR-1226_microRNA_1_22-A12-4466921_1_ENSG00000188886_ENST00000342380_ASTL_mRNA_1009_1051
TCACCAGCCCTGTGTTCCCTAGGCAGGGCCTGGGGAGAGCCCACATGGGTGGGAGTCCCCTGCCC
TCACCAGCCCTGTGTTCCCTAG-------------------------------------------	miR-1226_microRNA	1	22
----------------------GCAGGGCCTGGGGAGAGCCCACATGGGTGGGAGTCCCCTGCCC	ASTL_mRNA	1009	1051
...((.((((((((((((((((.......))))))))....)))).)))).))............	(-20.1)

A12-4467482_1_MIMAT0005577_MirBase_miR-1226_microRNA_1_22-A12-4467482_1_ENSG00000171115_ENST00000307271_GIMAP8_mRNA_440_486
TCACCAGCCCTGTGTTCCCTAGGAAGACCAGGGCCTGGGAAGAGGGTCGCTCTCCGGCCATTCTCCCCT
TCACCAGCCCTGTGTTCCCTAG-----------------------------------------------	miR-1226_microRNA	1	22
----------------------GAAGACCAGGGCCTGGGAAGAGGGTCGCTCTCCGGCCATTCTCCCCT	GIMAP8_mRNA	440	486
((.(((((((((.(((.........))))))))).))))).............................	(-16.1)

A12-4479606_1_MIMAT0000092_MirBase_miR-92a_microRNA_1_22-A12-4479606_1_ENSG00000063046_ENST00000262056_EIF4B_mRNA_1430_1501
TATTGCACTTGTCCCGGCCTGTAAGTGAAGAAACTCAGGAACGGGAACGGTCGAGGACAGGAAGTGAGTCATCACAAACTGGGACCTCCACCAC
TATTGCACTTGTCCCGGCCTGT-----------------------------------------------------	miR-92a_microRNA	1	22
----------------------AAGTGAAGAAACTCAGGAACGGGAACGGTCGAGGACAGGAAGTGAGTCATCACAAACTGGGACCTCCACCAC	EIF4B_mRNA	1430	1501
..((((.((((((((((((.............................))))).)))))))..))))...........................	(-18.4)

A12-4489021_1_MIMAT0000455_MirBase_miR-185_microRNA_1_22-A12-4489021_1_ENSG00000146966_ENST00000275884_DENND2A_mRNA_2185_2227
TGGAGAGAAAGGCAGTTCCTGAGTTCCCTCTGAAGTTGGAAAGGTCTTTCAAGTTCATGAGAGAA
TGGAGAGAAAGGCAGTTCCTGA-------------------------------------------	miR-185_microRNA	1	22
----------------------GTTCCCTCTGAAGTTGGAAAGGTCTTTCAAGTTCATGAGAGAA	DENND2A_mRNA	2185	2227
..(((.(((((((..((((..................))))..)))))))...))).........	(-15.7)

A12-4505969_1_MIMAT0000278_MirBase_miR-221_microRNA_1_23-A12-4505969_1_ENSG00000169609_ENST00000513601_C15orf40_mRNA_1238_1280
AGCTACATTGTCTGCTGGGTTTCGGTTCTGGAATTCTGGGGATTGCCTTCTAATCCAGTTTACAAG
AGCTACATTGTCTGCTGGGTTTC-------------------------------------------	miR-221_microRNA	1	23
-----------------------GGTTCTGGAATTCTGGGGATTGCCTTCTAATCCAGTTTACAAG	C15orf40_mRNA	1238	1280
.......((((..((((((((..............................))))))))..)))).	(-12)

A12-4506014_1_MIMAT0000278_MirBase_miR-221_microRNA_1_23-A12-4506014_1_ENSG00000105784_ENST00000338056_RUNDC3B_mRNA_217_259
AGCTACATTGTCTGCTGGGTTTCCTCGGGTGCCAAGGGCGAGCCGTCAGTCCCCGGGTGCGAGTCC
AGCTACATTGTCTGCTGGGTTTC-------------------------------------------	miR-221_microRNA	1	23
-----------------------CTCGGGTGCCAAGGGCGAGCCGTCAGTCCCCGGGTGCGAGTCC	RUNDC3B_mRNA	217	259
.(((((.((((((....(((..........)))..))))))...)).)))................	(-10.1)

A12-4507441_1_MIMAT0000279_MirBase_miR-222_microRNA_1_21-A12-4507441_1_ENSG00000101353_ENST00000400441_C20orf132_mRNA_2313_2355
AGCTACATCTGGCTACTGGGTTCTCTTTAGAATTCTCGGCCTGAGGGGACTGTACAATCTTGTT
AGCTACATCTGGCTACTGGGT-------------------------------------------	miR-222_microRNA	1	21
---------------------TCTCTTTAGAATTCTCGGCCTGAGGGGACTGTACAATCTTGTT	C20orf132_mRNA	2313	2355
((((...((.((((.......................)))).))..)).)).............	(-9.6)

A12-4508469_1_MIMAT0000279_MirBase_miR-222_microRNA_1_21-A12-4508469_1_ENSG00000100354_ENST00000454349_TNRC6B_mRNA_8838_8880
AGCTACATCTGGCTACTGGGTTCTCAGGAATTCTAGGGTAGGAAGCCAGTTTTTTGAAGATGGT
AGCTACATCTGGCTACTGGGT-------------------------------------------	miR-222_microRNA	1	21
---------------------TCTCAGGAATTCTAGGGTAGGAAGCCAGTTTTTTGAAGATGGT	TNRC6B_mRNA	8838	8880
..((.((.((((((.((.......................)).)))))).....)).)).....	(-11.5)

A12-4509013_1_MIMAT0000279_MirBase_miR-222_microRNA_1_21-A12-4509013_1_ENSG00000197429_ENST00000396478_IPP_mRNA_560_603
AGCTACATCTGGCTACTGGGTGATCTCTTGGAATTCTCAGAAAACTACATTCATGTCCATTTCTT
AGCTACATCTGGCTACTGGGT--------------------------------------------	miR-222_microRNA	1	21
---------------------GATCTCTTGGAATTCTCAGAAAACTACATTCATGTCCATTTCTT	IPP_mRNA	560	603
.......(((((...(((((......))))).....)))))........................	(-5.7)

A12-4533716_1_MIMAT0005905_MirBase_miR-1254_microRNA_1_24-A12-4533716_1_ENSG00000197077_ENST00000358431_KIAA1671_mRNA_9087_9129
AGCCTGGAAGCTGGAGCCTGCAGTCAGTTGGAATTCTGGGTGGGCTCAGGAAGTTTAGAGCCACGTA
AGCCTGGAAGCTGGAGCCTGCAGT-------------------------------------------	miR-1254_microRNA	1	24
------------------------CAGTTGGAATTCTGGGTGGGCTCAGGAAGTTTAGAGCCACGTA	KIAA1671_mRNA	9087	9129
.(((((((..((.((((((((..................)))))))).))...))))).))......	(-19.9)

A12-4564511_1_MIMAT0004612_MirBase_miR-186*_microRNA_1_22-A12-4564511_1_ENSG00000188984_ENST00000332530_AADACL3_mRNA_3162_3204
GCCCAAAGGTGAATTTTTTGGGTTTTGGGATGAAATTCTCCACTCCTCTCCTTTACCACATCACC
GCCCAAAGGTGAATTTTTTGGG-------------------------------------------	miR-186*_microRNA	1	22
----------------------TTTTGGGATGAAATTCTCCACTCCTCTCCTTTACCACATCACC	AADACL3_mRNA	3162	3204
.(((((((..............)))))))....................................	(-7.9)

A12-4582342_1_MIMAT0000069_MirBase_miR-16_microRNA_1_22-A12-4582342_1_ENSG00000105281_ENST00000306894_SLC1A5_mRNA_837_879
TAGCAGCACGTAAATATTGGCGCTGGGGGTGTCGGGGGCCGGGGGTGCGCTGGCGTTGGGCCCGG
TAGCAGCACGTAAATATTGGCG-------------------------------------------	miR-16_microRNA	1	22
----------------------CTGGGGGTGTCGGGGGCCGGGGGTGCGCTGGCGTTGGGCCCGG	SLC1A5_mRNA	837	879
((((.((((.......(((((................)))))..)))))))).............	(-14.2)

A12-4585919_1_MIMAT0000461_MirBase_miR-195_microRNA_1_21-A12-4585919_1_ENSG00000056277_ENST00000370978_ZNF280C_mRNA_9_51
TAGCAGCACAGAAATATTGGCGCTGGAAGTCTCCGGGGGAGTCGCTGTTGCTGAGGCTGTCGCC
TAGCAGCACAGAAATATTGGC-------------------------------------------	miR-195_microRNA	1	21
---------------------GCTGGAAGTCTCCGGGGGAGTCGCTGTTGCTGAGGCTGTCGCC	ZNF280C_mRNA	9	51
..(((((.(((.((((.((((...................)))).)))).)))..)))))....	(-13.9)

A12-4643704_1_MIMAT0000253_MirBase_miR-10a_microRNA_1_23-A12-4643704_1_ENSG00000102870_ENST00000262525_ZNF629_mRNA_3666_3709
TACCCTGTAGATCCGAATTTGTGGGGAAGCAGGGGGCAGTTTCTGTTAGATTGCTTTGAGGGGAGCA
TACCCTGTAGATCCGAATTTGTG--------------------------------------------	miR-10a_microRNA	1	23
-----------------------GGGAAGCAGGGGGCAGTTTCTGTTAGATTGCTTTGAGGGGAGCA	ZNF629_mRNA	3666	3709
..((((((...(((..........))).)))))).................................	(-12.5)

A12-4697988_1_MIMAT0004509_MirBase_miR-93*_microRNA_1_22-A12-4697988_1_ENSG00000214694_ENST00000409978_ARHGEF33_mRNA_184_226
ACTGCTGAGCTAGCACTTCCCGCAGGGAAGAGGAGGTGGCCTGAGCCAGGACGATGAGGATGCAA
ACTGCTGAGCTAGCACTTCCCG-------------------------------------------	miR-93*_microRNA	1	22
----------------------CAGGGAAGAGGAGGTGGCCTGAGCCAGGACGATGAGGATGCAA	ARHGEF33_mRNA	184	226
....(((.(((.((((((((...........))))))).)...))))))................	(-15.2)

A12-4721183_1_MIMAT0000732_MirBase_miR-378_microRNA_1_21-A12-4721183_1_ENSG00000174595_ENST00000310992_KLF14_mRNA_1296_1338
ACTGGACTTGGAGTCAGAAGGCTGGAATTCTCAGATGCCTGAGGAGCTCCCAGTCTCAAAGGAC
ACTGGACTTGGAGTCAGAAGG-------------------------------------------	miR-378_microRNA	1	21
---------------------CTGGAATTCTCAGATGCCTGAGGAGCTCCCAGTCTCAAAGGAC	KLF14_mRNA	1296	1338
...(((((.((((((...(((................)))...)).)))).)))))........	(-15.2)

A12-4721654_1_MIMAT0000732_MirBase_miR-378_microRNA_1_21-A12-4721654_1_ENSG00000072310_ENST00000261646_SREBF1_mRNA_2676_2718
ACTGGACTTGGAGTCAGAAGGAAGGAATTCTCGGATGCCCTCGGGTACCTGCAGCTGCTGAACA
ACTGGACTTGGAGTCAGAAGG-------------------------------------------	miR-378_microRNA	1	21
---------------------AAGGAATTCTCGGATGCCCTCGGGTACCTGCAGCTGCTGAACA	SREBF1_mRNA	2676	2718
...((((((((.(((((((........))))..)))....)))))).))...............	(-9.1)

A12-4725946_1_MIMAT0004509_MirBase_miR-93*_microRNA_1_22-A12-4725946_1_ENSG00000105784_ENST00000338056_RUNDC3B_mRNA_212_258
ACTGCTGAGCTAGCACTTCCCGTGGAGCTCGGGTGCCAAGGGCGAGCCGTCAGTCCCCGGGTGCGAGTC
ACTGCTGAGCTAGCACTTCCCG-----------------------------------------------	miR-93*_microRNA	1	22
----------------------TGGAGCTCGGGTGCCAAGGGCGAGCCGTCAGTCCCCGGGTGCGAGTC	RUNDC3B_mRNA	212	258
...((((((((.((.(((((((.......))))....))).)).)))..)))))...............	(-14.6)

A12-4725967_1_MIMAT0004509_MirBase_miR-93*_microRNA_1_22-A12-4725967_1_ENSG00000176182_ENST00000322217_MYPOP_mRNA_1269_1311
ACTGCTGAGCTAGCACTTCCCGCCGATGGAAATCTCCGTGAAATCTACTATCTATGATCCTGCCT
ACTGCTGAGCTAGCACTTCCCG-------------------------------------------	miR-93*_microRNA	1	22
----------------------CCGATGGAAATCTCCGTGAAATCTACTATCTATGATCCTGCCT	MYPOP_mRNA	1269	1311
...((.(((.......((((.......))))..))).))..........................	(-4.4)

A12-4726282_1_MIMAT0004509_MirBase_miR-93*_microRNA_1_22-A12-4726282_1_ENSG00000072310_ENST00000261646_SREBF1_mRNA_2676_2718
ACTGCTGAGCTAGCACTTCCCGAAGGAATTCTCGGATGCCCTCGGGTACCTGCAGCTGCTGAACA
ACTGCTGAGCTAGCACTTCCCG-------------------------------------------	miR-93*_microRNA	1	22
----------------------AAGGAATTCTCGGATGCCCTCGGGTACCTGCAGCTGCTGAACA	SREBF1_mRNA	2676	2718
...((..((((.(((...((((....................))))....)))))))))......	(-12.5)

A12-4730018_1_MIMAT0000762_MirBase_miR-324-3p_microRNA_1_20-A12-4730018_1_ENSG00000147403_ENST00000369817_RPL10_mRNA_671_729
ACTGCCCCAGGTGCTGCTGGGCATTTTTGACCTGGGGCGGAAAAAGGCAAAAGTGGATGAGTTTCCGCTTTGTGGCCAC
ACTGCCCCAGGTGCTGCTGG-----------------------------------------------------	miR-324-3p_microRNA	1	20
--------------------GCATTTTTGACCTGGGGCGGAAAAAGGCAAAAGTGGATGAGTTTCCGCTTTGTGGCCAC	RPL10_mRNA	671	729
.(((((((((((..(((...)))......))))))))))).......................................	(-22.4)

A12-4731468_1_MIMAT0001413_MirBase_miR-20b_microRNA_1_23-A12-4731468_1_ENSG00000156011_ENST00000327040_PSD3_mRNA_8335_8381
CAAAGTGCTCATAGTGCAGGTAGATTAAGAGCACTTAAAGTCAAACTGACAATTTTGGGCTTATTACAAA
CAAAGTGCTCATAGTGCAGGTAG-----------------------------------------------	miR-20b_microRNA	1	23
-----------------------ATTAAGAGCACTTAAAGTCAAACTGACAATTTTGGGCTTATTACAAA	PSD3_mRNA	8335	8381
..((((((((.((((........)))).))))))))..................................	(-13.3)

A12-4733989_1_MIMAT0000071_MirBase_miR-17*_microRNA_1_22-A12-4733989_1_ENSG00000086570_ENST00000261800_FAT2_mRNA_8024_8066
ACTGCAGTGAAGGCACTTGTAGTGGAACTCTCTGGTGCCAGTACGACTTCAGGTGGTTCCTAAAA
ACTGCAGTGAAGGCACTTGTAG-------------------------------------------	miR-17*_microRNA	1	22
----------------------TGGAACTCTCTGGTGCCAGTACGACTTCAGGTGGTTCCTAAAA	FAT2_mRNA	8024	8066
(((((.(((..((((((................))))))..)))........)))))........	(-14.7)

A12-4734066_1_MIMAT0000071_MirBase_miR-17*_microRNA_1_22-A12-4734066_1_ENSG00000103091_ENST00000262144_WDR59_mRNA_1272_1314
ACTGCAGTGAAGGCACTTGTAGCTTGCAGCAGGAATTCTCCCTGATCAATGTGCAAATCCGGAAT
ACTGCAGTGAAGGCACTTGTAG-------------------------------------------	miR-17*_microRNA	1	22
----------------------CTTGCAGCAGGAATTCTCCCTGATCAATGTGCAAATCCGGAAT	WDR59_mRNA	1272	1314
..((((.((((((..(((((........))))).......)))..)))...))))..........	(-10.2)

A12-4734464_1_MIMAT0000071_MirBase_miR-17*_microRNA_1_22-A12-4734464_1_ENSG00000131269_ENST00000253577_ABCB7_mRNA_457_499
ACTGCAGTGAAGGCACTTGTAGGCTGGGATTTTTGGGTGGTGCAAAGGCCATGAATATTGTGGTT
ACTGCAGTGAAGGCACTTGTAG-------------------------------------------	miR-17*_microRNA	1	22
----------------------GCTGGGATTTTTGGGTGGTGCAAAGGCCATGAATATTGTGGTT	ABCB7_mRNA	457	499
(((((((((..(((..(((((...................)))))..))).....))))))))).	(-14.3)

A12-4747321_1_MIMAT0005951_MirBase_miR-1307_microRNA_1_22-A12-4747321_1_ENSG00000116641_ENST00000340370_DOCK7_mRNA_6427_6469
ACTCGGCGTGGCGTCGGTCGTGCATGGAATGGAATTCTGGAAATTATTATTCATTGAAGAATGCA
ACTCGGCGTGGCGTCGGTCGTG-------------------------------------------	miR-1307_microRNA	1	22
----------------------CATGGAATGGAATTCTGGAAATTATTATTCATTGAAGAATGCA	DOCK7_mRNA	6427	6469
..((((.((....(((.((((()))))..))).)).)))).........................	(-8.3)

A12-4824141_1_MIMAT0002174_MirBase_miR-484_microRNA_1_22-A12-4824141_1_ENSG00000115241_ENST00000344034_PPM1G_mRNA_441_491
TCAGGCTCAGTCCCCTCCCGATACGATGGACATGGAGGGGAGGAAGTTGCCTTGTACTGTGCCAAATATCTTC
TCAGGCTCAGTCCCCTCCCGAT---------------------------------------------------	miR-484_microRNA	1	22
----------------------ACGATGGACATGGAGGGGAGGAAGTTGCCTTGTACTGTGCCAAATATCTTC	PPM1G_mRNA	441	491
...(((.(((((((((((...............))))))))...............))).)))..........	(-19.5)

A12-4837594_1_MIMAT0005793_MirBase_miR-320c_microRNA_1_20-A12-4837594_1_ENSG00000105204_ENST00000323039_DYRK1B_mRNA_1649_1705
AAAAGCTGGGTTGAGAGGGTACCTGCCCCTCTTCCAGCACCGCCAGCTCCATCTCCAGTTCTGGAGGCTCCAGTGGC
AAAAGCTGGGTTGAGAGGGT-----------------------------------------------------	miR-320c_microRNA	1	20
--------------------ACCTGCCCCTCTTCCAGCACCGCCAGCTCCATCTCCAGTTCTGGAGGCTCCAGTGGC	DYRK1B_mRNA	1649	1705
....((((((..(((.((((....))))))).)))))).......................................	(-19.7)

A12-4858186_1_MIMAT0004672_MirBase_miR-106b*_microRNA_1_22-A12-4858186_1_ENSG00000167193_ENST00000300574_CRK_mRNA_434_476
CCGCACTGTGGGTACTTGCTGCCTGCTTTACTGGAATTCTACAAAATACACTATTTGGACACTAC
CCGCACTGTGGGTACTTGCTGC-------------------------------------------	miR-106b*_microRNA	1	22
----------------------CTGCTTTACTGGAATTCTACAAAATACACTATTTGGACACTAC	CRK_mRNA	434	476
......((((((..((.((.....))......))...))))))......................	(-6.8)

A12-4861530_1_MIMAT0004949_MirBase_miR-877_microRNA_1_20-A12-4861530_1_ENSG00000040933_ENST00000074304_INPP4A_mRNA_5049_5101
GTAGAGGAGATGGCGCAGGGACCCTTTCACCTCTCCACCATCTCATTTAATTTGTAAATTTTTAGTTCTGTCT
GTAGAGGAGATGGCGCAGGG-----------------------------------------------------	miR-877_microRNA	1	20
--------------------ACCCTTTCACCTCTCCACCATCTCATTTAATTTGTAAATTTTTAGTTCTGTCT	INPP4A_mRNA	5049	5101
.((((.(((((((...(((..........))).....))))))).))))........................	(-13)

A12-4867494_1_MIMAT0000253_MirBase_miR-10a_microRNA_1_23-A12-4867494_1_ENSG00000189056_ENST00000428762_RELN_mRNA_8911_8957
TACCCTGTAGATCCGAATTTGTGGTGTGGAATTCTTGCCGAGGACACTGCACTCTATTTTGGGGGATCCA
TACCCTGTAGATCCGAATTTGTG-----------------------------------------------	miR-10a_microRNA	1	23
-----------------------GTGTGGAATTCTTGCCGAGGACACTGCACTCTATTTTGGGGGATCCA	RELN_mRNA	8911	8957
..(((.((((((((((((((........)))))).......)))........)))))...))).......	(-10.8)

A12-4869125_1_MIMAT0000253_MirBase_miR-10a_microRNA_1_23-A12-4869125_1_ENSG00000072310_ENST00000261646_SREBF1_mRNA_2678_2721
TACCCTGTAGATCCGAATTTGTGGGAATTCTCGGATGCCCTCGGGTACCTGCAGCTGCTGAACAGCT
TACCCTGTAGATCCGAATTTGTG--------------------------------------------	miR-10a_microRNA	1	23
-----------------------GGAATTCTCGGATGCCCTCGGGTACCTGCAGCTGCTGAACAGCT	SREBF1_mRNA	2678	2721
(((((.((..((((((((((....))))..))))))))....)))))....................	(-12.8)

A12-4869335_1_MIMAT0000253_MirBase_miR-10a_microRNA_1_23-A12-4869335_1_ENSG00000105700_ENST00000222307_C19orf50_mRNA_829_871
TACCCTGTAGATCCGAATTTGTGGTGTGGAATTCCTGGGGGGGTCTTTAATTCTGGCTCCTTCCTT
TACCCTGTAGATCCGAATTTGTG-------------------------------------------	miR-10a_microRNA	1	23
-----------------------GTGTGGAATTCCTGGGGGGGTCTTTAATTCTGGCTCCTTCCTT	C19orf50_mRNA	829	871
..((((.(((.((((...........))))....))).))))........................	(-10.8)

A12-4869859_1_MIMAT0000253_MirBase_miR-10a_microRNA_1_23-A12-4869859_1_ENSG00000101412_ENST00000343380_E2F1_mRNA_493_535
TACCCTGTAGATCCGAATTTGTGGTGTGAAATCCCCGGGGGAGAAGTCACGCTATGAGACCTCACT
TACCCTGTAGATCCGAATTTGTG-------------------------------------------	miR-10a_microRNA	1	23
-----------------------GTGTGAAATCCCCGGGGGAGAAGTCACGCTATGAGACCTCACT	E2F1_mRNA	493	535
..(((((..(((..................)))..)))))..........................	(-8.3)

A12-4870033_1_MIMAT0000253_MirBase_miR-10a_microRNA_1_23-A12-4870033_1_ENSG00000116711_ENST00000367466_PLA2G4A_mRNA_757_799
TACCCTGTAGATCCGAATTTGTGTGGTGGGATTCTCTGGTGTGATGAAGGCATTATACGAATCAGG
TACCCTGTAGATCCGAATTTGTG-------------------------------------------	miR-10a_microRNA	1	23
-----------------------TGGTGGGATTCTCTGGTGTGATGAAGGCATTATACGAATCAGG	PLA2G4A_mRNA	757	799
(((.(((.((((((..............)))).)).))).))).......................	(-8)

A12-4870080_1_MIMAT0000253_MirBase_miR-10a_microRNA_1_23-A12-4870080_1_ENSG00000086570_ENST00000261800_FAT2_mRNA_8024_8066
TACCCTGTAGATCCGAATTTGTGTGGAACTCTCTGGTGCCAGTACGACTTCAGGTGGTTCCTAAAA
TACCCTGTAGATCCGAATTTGTG-------------------------------------------	miR-10a_microRNA	1	23
-----------------------TGGAACTCTCTGGTGCCAGTACGACTTCAGGTGGTTCCTAAAA	FAT2_mRNA	8024	8066
...((((.((...((.(((.((...............)).))).)).)).))))............	(-7)

A12-4870613_1_MIMAT0000253_MirBase_miR-10a_microRNA_1_23-A12-4870613_1_ENSG00000187123_ENST00000409381_LYPD6_mRNA_72_118
TACCCTGTAGATCCGAATTTGTGGCGGATTTCGCGGGGCCCAGGGGATGGCGGGGAGTGAGATTTGGCCA
TACCCTGTAGATCCGAATTTGTG-----------------------------------------------	miR-10a_microRNA	1	23
-----------------------GCGGATTTCGCGGGGCCCAGGGGATGGCGGGGAGTGAGATTTGGCCA	LYPD6_mRNA	72	118
..((((((...(((...(((((..........))))).....)))....))))))...............	(-15.8)

A12-4871869_1_MIMAT0000253_MirBase_miR-10a_microRNA_1_23-A12-4871869_1_ENSG00000116748_ENST00000369538_AMPD1_mRNA_19_61
TACCCTGTAGATCCGAATTTGTGAAATTTCCGGGGGCAAAGCAAAATAATAAAATGAATGTCAGGA
TACCCTGTAGATCCGAATTTGTG-------------------------------------------	miR-10a_microRNA	1	23
-----------------------AAATTTCCGGGGGCAAAGCAAAATAATAAAATGAATGTCAGGA	AMPD1_mRNA	19	61
..(((((.((((.............)))).)))))...............................	(-8.7)

A12-4873180_1_MIMAT0000253_MirBase_miR-10a_microRNA_1_23-A12-4873180_1_ENSG00000114544_ENST00000383598_SLC41A3_mRNA_179_221
TACCCTGTAGATCCGAATTTGTGTTGTGTGGACTTCTTGGGAACAGCGTCCTGGTGTGGGCCAGGA
TACCCTGTAGATCCGAATTTGTG-------------------------------------------	miR-10a_microRNA	1	23
-----------------------TTGTGTGGACTTCTTGGGAACAGCGTCCTGGTGTGGGCCAGGA	SLC41A3_mRNA	179	221
..(((...(((((((.((.......)).))))..))).))).........................	(-10.7)

A12-4875229_1_MIMAT0000253_MirBase_miR-10a_microRNA_1_23-A12-4875229_1_ENSG00000131269_ENST00000253577_ABCB7_mRNA_457_499
TACCCTGTAGATCCGAATTTGTGGCTGGGATTTTTGGGTGGTGCAAAGGCCATGAATATTGTGGTT
TACCCTGTAGATCCGAATTTGTG-------------------------------------------	miR-10a_microRNA	1	23
-----------------------GCTGGGATTTTTGGGTGGTGCAAAGGCCATGAATATTGTGGTT	ABCB7_mRNA	457	499
(((((...((((((.............))))))..)))))..........................	(-13.7)

A12-4877785_1_MIMAT0000254_MirBase_miR-10b_microRNA_1_23-A12-4877785_1_ENSG00000130413_ENST00000315204_STK33_mRNA_229_271
TACCCTGTAGAACCGAATTTGTGTTAGTTCTCTGGTGCCACCTTCAGTGATCTGTGTGGCAGCTCT
TACCCTGTAGAACCGAATTTGTG-------------------------------------------	miR-10b_microRNA	1	23
-----------------------TTAGTTCTCTGGTGCCACCTTCAGTGATCTGTGTGGCAGCTCT	STK33_mRNA	229	271
((((....(((((.((.......)).)))))..)))).............................	(-6.5)

A12-4879636_1_MIMAT0000254_MirBase_miR-10b_microRNA_1_23-A12-4879636_1_ENSG00000132718_ENST00000368324_SYT11_mRNA_1569_1612
TACCCTGTAGAACCGAATTTGTGAATCCCCGGGGGCCAAGCTGGGGAGGGATGTGGAGGGGAAAAAG
TACCCTGTAGAACCGAATTTGTG--------------------------------------------	miR-10b_microRNA	1	23
-----------------------AATCCCCGGGGGCCAAGCTGGGGAGGGATGTGGAGGGGAAAAAG	SYT11_mRNA	1569	1612
..((((......(((.((((............................)))).))).))))......	(-8.6)

A12-4879648_1_MIMAT0000254_MirBase_miR-10b_microRNA_1_23-A12-4879648_1_ENSG00000105784_ENST00000338056_RUNDC3B_mRNA_208_255
TACCCTGTAGAACCGAATTTGTGTGTGTGGAGCTCGGGTGCCAAGGGCGAGCCGTCAGTCCCCGGGTGCGA
TACCCTGTAGAACCGAATTTGTG------------------------------------------------	miR-10b_microRNA	1	23
-----------------------TGTGTGGAGCTCGGGTGCCAAGGGCGAGCCGTCAGTCCCCGGGTGCGA	RUNDC3B_mRNA	208	255
..((((......((((.(((.........))).))))......))))........................	(-12.2)

A12-4943202_1_MIMAT0000254_MirBase_miR-10b_microRNA_1_23-A12-4943202_1_ENSG00000173812_ENST00000469257_EIF1_mRNA_401_447
TACCCTGTAGAACCGAATTTGTGACAGGGTGACCAACGCAAGAACATATGCCAGTTCCTCGTAGAGATTG
TACCCTGTAGAACCGAATTTGTG-----------------------------------------------	miR-10b_microRNA	1	23
-----------------------ACAGGGTGACCAACGCAAGAACATATGCCAGTTCCTCGTAGAGATTG	EIF1_mRNA	401	447
((((((((...............)))))))).......................................	(-11.7)

A12-4992676_1_MIMAT0003322_MirBase_miR-652_microRNA_1_21-A12-4992676_1_ENSG00000198715_ENST00000362007_C1orf85_mRNA_719_762
AATGGCGCCACTAGGGTTGTGGTTCCCTGTTTGGGCTGGAGGTAGCCACATTGGGCCAGGGCCCT
AATGGCGCCACTAGGGTTGTG--------------------------------------------	miR-652_microRNA	1	21
---------------------GTTCCCTGTTTGGGCTGGAGGTAGCCACATTGGGCCAGGGCCCT	C1orf85_mRNA	719	762
..((((.(((....(((((.......................)))))....))))))).......	(-13.6)

A12-4999595_1_MIMAT0004774_MirBase_miR-501-3p_microRNA_1_22-A12-4999595_1_ENSG00000161513_ENST00000293195_FDXR_mRNA_867_913
AATGCACCCGGGCAAGGATTCTGGATCCTGTGGATTTCTTGGGTCTCCAGGACAAGATCAAGGAGGTCC
AATGCACCCGGGCAAGGATTCT-----------------------------------------------	miR-501-3p_microRNA	1	22
----------------------GGATCCTGTGGATTTCTTGGGTCTCCAGGACAAGATCAAGGAGGTCC	FDXR_mRNA	867	913
.....(((((((..(((((((.)))))))........))))))).........................	(-14.8)

A12-5016062_1_MIMAT0000759_MirBase_miR-148b_microRNA_1_22-A12-5016062_1_ENSG00000112695_ENST00000370081_COX7A2_mRNA_752_811
TCAGTGCATCACAGAACTTTGTAATATTTATTGACTTGTAGTAACTGCCACCAATAAAGCAGTCTTTACCATGCTTTGTCTG
TCAGTGCATCACAGAACTTTGT-----------------------------------------------------	miR-148b_microRNA	1	22
----------------------AATATTTATTGACTTGTAGTAACTGCCACCAATAAAGCAGTCTTTACCATGCTTTGTCTG	COX7A2_mRNA	752	811
.(((.((((...(((.((((((...............................))))))...))).....)))).)))....	(-7.4)

A12-5041667_1_MIMAT0000253_MirBase_miR-10a_microRNA_1_23-A12-5041667_1_ENSG00000119699_ENST00000238682_TGFB3_mRNA_743_785
TACCCTGTAGATCCGAATTTGTGAGTCTTTGGGATCTGGGGAGGCCGCCTGGTTTTCCTCCCTCCT
TACCCTGTAGATCCGAATTTGTG-------------------------------------------	miR-10a_microRNA	1	23
-----------------------AGTCTTTGGGATCTGGGGAGGCCGCCTGGTTTTCCTCCCTCCT	TGFB3_mRNA	743	785
..((((..((((((.................)))))))))).........................	(-13.9)

A12-5077862_1_MIMAT0000085_MirBase_miR-28-5p_microRNA_1_22-A12-5077862_1_ENSG00000115593_ENST00000419482_SMYD1_mRNA_4188_4230
AAGGAGCTCACAGTCTATTGAGAGATTGTGAGCTCCTGGAGGGCAGGAGCTGTGTCCTTCTATTC
AAGGAGCTCACAGTCTATTGAG-------------------------------------------	miR-28-5p_microRNA	1	22
----------------------AGATTGTGAGCTCCTGGAGGGCAGGAGCTGTGTCCTTCTATTC	SMYD1_mRNA	4188	4230
.(((((((((((((((......)))))))))))))))............................	(-24.8)

A12-5086867_1_MIMAT0000077_MirBase_miR-22_microRNA_1_22-A12-5086867_1_ENSG00000129988_ENST00000217407_LBP_mRNA_1572_1614
AAGCTGCCAGTTGAAGAACTGTTTCTTGGGTGCCAATGTCCAATACATGAGAGTTTGAGGACAAG
AAGCTGCCAGTTGAAGAACTGT-------------------------------------------	miR-22_microRNA	1	22
----------------------TTCTTGGGTGCCAATGTCCAATACATGAGAGTTTGAGGACAAG	LBP_mRNA	1572	1614
..((.(((.....(((((....))))).)))))................................	(-5.7)

A12-5090535_1_MIMAT0004679_MirBase_miR-296-3p_microRNA_1_22-A12-5090535_1_ENSG00000203814_ENST00000369167_HIST2H2BF_mRNA_438_503
GAGGGTTGGGTGGAGGCTCTCCAGATCAACCACCTAACCCCAAAGGCTCTTTTCAGAGCCACTTCAGTAATCGAGAAAGCAGCTGTAA
GAGGGTTGGGTGGAGGCTCTCC-----------------------------------------------------	miR-296-3p_microRNA	1	22
----------------------AGATCAACCACCTAACCCCAAAGGCTCTTTTCAGAGCCACTTCAGTAATCGAGAAAGCAGCTGTAA	HIST2H2BF_mRNA	438	503
..(((((((((((................)))))))))))................................................	(-19.7)

A12-5096366_1_MIMAT0000253_MirBase_miR-10a_microRNA_1_23-A12-5096366_1_ENSG00000136541_ENST00000397283_ERMN_mRNA_392_435
TACCCTGTAGATCCGAATTTGTGTGCCACACTACAGGGTAGAACCCAGTCTGGAAGGTGCACTCACC
TACCCTGTAGATCCGAATTTGTG--------------------------------------------	miR-10a_microRNA	1	23
-----------------------TGCCACACTACAGGGTAGAACCCAGTCTGGAAGGTGCACTCACC	ERMN_mRNA	392	435
((((((((((....................))))))))))...........................	(-15.7)

A12-5099428_1_MIMAT0003393_MirBase_miR-425_microRNA_1_23-A12-5099428_1_ENSG00000147255_ENST00000370904_IGSF1_mRNA_1616_1660
AATGACACGATCACTCCCGTTGAGAATCTCAGGTGCCAAGGGCCAATCTATGGAATGACCTTTGCTCT
AATGACACGATCACTCCCGTTGA---------------------------------------------	miR-425_microRNA	1	23
-----------------------GAATCTCAGGTGCCAAGGGCCAATCTATGGAATGACCTTTGCTCT	IGSF1_mRNA	1616	1660
..........(((.(((.((((.....................))))....))).)))..........	(-6.6)

A12-5106325_1_MIMAT0002174_MirBase_miR-484_microRNA_1_22-A12-5106325_1_ENSG00000121310_ENST00000358358_ECHDC2_mRNA_120_163
TCAGGCTCAGTCCCCTCCCGATGGGGCGGCCGGGGGCTCAGAGATCCAAGTGCGCGCCCTGGCGGG
TCAGGCTCAGTCCCCTCCCGAT--------------------------------------------	miR-484_microRNA	1	22
----------------------GGGGCGGCCGGGGGCTCAGAGATCCAAGTGCGCGCCCTGGCGGG	ECHDC2_mRNA	120	163
(((((((((((((((..(((......)))..)))))))..)))..............)))))....	(-17.4)

A12-5111293_1_MIMAT0002174_MirBase_miR-484_microRNA_1_22-A12-5111293_1_ENSG00000120907_ENST00000380586_ADRA1A_mRNA_1070_1116
TCAGGCTCAGTCCCCTCCCGATAAGAGGGAGAGCCGGGGCCTCAAGTCTGGCCTCAAGACCGACAAGTC
TCAGGCTCAGTCCCCTCCCGAT-----------------------------------------------	miR-484_microRNA	1	22
----------------------AAGAGGGAGAGCCGGGGCCTCAAGTCTGGCCTCAAGACCGACAAGTC	ADRA1A_mRNA	1070	1116
(((((((..((((((((((.......)))))....)))))....)))))))..................	(-19.5)

A12-5118834_1_MIMAT0000456_MirBase_miR-186_microRNA_1_22-A12-5118834_1_ENSG00000186442_ENST00000417996_KRT3_mRNA_2123_2165
CAAAGAATTCTCCTTTTGGGCTGAGAATTTCAGGCTCTTCTCTCCGGCTCCAGCCTGTGCCTGTG
CAAAGAATTCTCCTTTTGGGCT-------------------------------------------	miR-186_microRNA	1	22
----------------------GAGAATTTCAGGCTCTTCTCTCCGGCTCCAGCCTGTGCCTGTG	KRT3_mRNA	2123	2165
....((((((((..........))))))))...................................	(-7.5)

A12-5122282_1_MIMAT0000261_MirBase_miR-183_microRNA_1_22-A12-5122282_1_ENSG00000106443_ENST00000403050_PHF14_mRNA_1109_1151
TATGGCACTGGTAGAATTCACTAAAGAGAAAAGGGAGATCTGCGTCTCAGAAAGAGGGAAGTGAT
TATGGCACTGGTAGAATTCACT-------------------------------------------	miR-183_microRNA	1	22
----------------------AAAGAGAAAAGGGAGATCTGCGTCTCAGAAAGAGGGAAGTGAT	PHF14_mRNA	1109	1151
..(((.((..(((((.(((...............))).))))))).)))................	(-9)

A12-5124888_1_MIMAT0000753_MirBase_miR-342-3p_microRNA_1_23-A12-5124888_1_ENSG00000182263_ENST00000333129_FIGN_mRNA_6538_6580
TCTCACACAGAAATCGCACCCGTTGTATGTGTGTGTGTTCTTTCATCACCACCTAGTTGAACTTTA
TCTCACACAGAAATCGCACCCGT-------------------------------------------	miR-342-3p_microRNA	1	23
-----------------------TGTATGTGTGTGTGTTCTTTCATCACCACCTAGTTGAACTTTA	FIGN_mRNA	6538	6580
........((((..(((((.(((...))).)))))..)))).........................	(-9.8)

A12-5157759_1_MIMAT0004568_MirBase_miR-221*_microRNA_1_22-A12-5157759_1_ENSG00000167037_ENST00000400358_SGSM1_mRNA_5763_5805
ACCTGGCATACAATGTAGATTTTTTCTGTGTCCTGGAATTGGATGCGTGGGACTCGTTCTGTCCG
ACCTGGCATACAATGTAGATTT-------------------------------------------	miR-221*_microRNA	1	22
----------------------TTTCTGTGTCCTGGAATTGGATGCGTGGGACTCGTTCTGTCCG	SGSM1_mRNA	5763	5805
.((((((((.((((.(((..............)))..)))).)))).))))..............	(-11.6)

A12-5180020_1_MIMAT0000257_MirBase_miR-181b_microRNA_1_23-A12-5180020_1_ENSG00000078618_ENST00000354831_NRD1_mRNA_2312_2354
AACATTCATTGCTGTCGGTGGGTTGGGCTGAACTGTGGAATAGTAATTTCGAATTAAATCCAGATC
AACATTCATTGCTGTCGGTGGGT-------------------------------------------	miR-181b_microRNA	1	23
-----------------------TGGGCTGAACTGTGGAATAGTAATTTCGAATTAAATCCAGATC	NRD1_mRNA	2312	2354
....(((((.....(((((.......)))))...)))))...........................	(-8.8)

A12-5180021_1_MIMAT0002821_MirBase_miR-181d_microRNA_1_23-A12-5180021_1_ENSG00000078618_ENST00000354831_NRD1_mRNA_2312_2354
AACATTCATTGTTGTCGGTGGGTTGGGCTGAACTGTGGAATAGTAATTTCGAATTAAATCCAGATC
AACATTCATTGTTGTCGGTGGGT-------------------------------------------	miR-181d_microRNA	1	23
-----------------------TGGGCTGAACTGTGGAATAGTAATTTCGAATTAAATCCAGATC	NRD1_mRNA	2312	2354
....(((((.((..(((((.......))))))).)))))...........................	(-9.4)

A12-5184206_1_MIMAT0000092_MirBase_miR-92a_microRNA_1_22-A12-5184206_1_ENSG00000167910_ENST00000301645_CYP7A1_mRNA_1052_1100
TATTGCACTTGTCCCGGCCTGTCAGAAGCAATGAAAGCAGCTACTGAAGAAGTGAAAAGAACATTAGAGAA
TATTGCACTTGTCCCGGCCTGT-------------------------------------------------	miR-92a_microRNA	1	22
----------------------CAGAAGCAATGAAAGCAGCTACTGAAGAAGTGAAAAGAACATTAGAGAA	CYP7A1_mRNA	1052	1100
..((.(((((.((..((.((((..............))))))...))..)))))..)).............	(-8.1)

A12-5224773_1_MIMAT0004509_MirBase_miR-93*_microRNA_1_22-A12-5224773_1_ENSG00000086758_ENST00000342160_HUWE1_mRNA_11806_11863
ACTGCTGAGCTAGCACTTCCCGAAAGGGCGCGGAGACAGCAACAAGCAGCAACGTCGGAGTCTAGCCAGTCAGAGGCGTC
ACTGCTGAGCTAGCACTTCCCG-----------------------------------------------------	miR-93*_microRNA	1	22
----------------------AAAGGGCGCGGAGACAGCAACAAGCAGCAACGTCGGAGTCTAGCCAGTCAGAGGCGTC	HUWE1_mRNA	11806	11863
.((((((.(((((.(((((.....................................))))))))))))).))).......	(-16.7)

A12-5232816_1_MIMAT0000510_MirBase_miR-320a_microRNA_1_22-A12-5232816_1_ENSG00000236334_ENST00000419275_PPIAL4G_mRNA_660_754
AAAAGCTGGGTTGAGAGGGCGAATGTTTTCCTTGTTCCCTTCCATGCCTAGCTGGATTGCAGAGTTAAGTTTATGATTATGAAATAAAAACTAAGTAACAA
AAAAGCTGGGTTGAGAGGGCGA-----------------------------------------------------	miR-320a_microRNA	1	22
----------------------ATGTTTTCCTTGTTCCCTTCCATGCCTAGCTGGATTGCAGAGTTAAGTTTATGATTATGAAATAAAAACTAAGTAACAA	PPIAL4G_mRNA	660	754
...((((((((...(((((.((.............)))))))...))))))))................................................	(-18.3)

A12-5274028_1_MIMAT0000066_MirBase_let-7e_microRNA_1_22-A12-5274028_1_ENSG00000153814_ENST00000283928_JAZF1_mRNA_3096_3143
TGAGGTAGGAGGTTGTATAGTTAAAATAAACTGCCTCTGACCCAAAAATAAA
TGAGGTAGGAGGTTGTATAGTT------------------------------	let-7e_microRNA	1	22
----------------------AAAATAAACTGCCTCTGACCCAAAAATAAA	JAZF1_mRNA	3096	3143
((.(((.((((((.((.((.......)).)).)))))).)))))........	(-15.3)

0727A-26887_16_MIMAT0004945_MirBase_miR-744_microRNA_1_22-0727A-26887_16_ENSG00000072864_ENST00000396355_NDE1_mRNA_34_82
TGCGGGGCTAGGGCTAACAGCAGTCAGGCTCAGTCCCCTCCCGATAAACCCCTAAATAGGGACTTTCCCGG
TGCGGGGCTAGGGCTAACAGCA-------------------------------------------------	miR-744_microRNA	1	22
----------------------GTCAGGCTCAGTCCCCTCCCGATAAACCCCTAAATAGGGACTTTCCCGG	NDE1_mRNA	34	82
...((((((.(((((...........)))))))))))..................................	(-15.9)

0727A-48230_9_MIMAT0004748_MirBase_miR-423-5p_microRNA_1_23-0727A-48230_9_ENSG00000072864_ENST00000396355_NDE1_mRNA_35_81
TGAGGGGCAGAGAGCGAGACTTTTCAGGCTCAGTCCCCTCCCGATAAACCCCTAAATAGGGACTTTCCCG
TGAGGGGCAGAGAGCGAGACTTT-----------------------------------------------	miR-423-5p_microRNA	1	23
-----------------------TCAGGCTCAGTCCCCTCCCGATAAACCCCTAAATAGGGACTTTCCCG	NDE1_mRNA	35	81
.(((((((...((((............)))).).))))))..............................	(-15.5)

0727A-54329_8_MIMAT0005825_MirBase_miR-1180_microRNA_1_22-0727A-54329_8_ENSG00000140948_ENST00000268616_ZCCHC14_mRNA_1726_1772
TTTCCGGCTCGCGTGGGTGTGTACATCACACCCATCCGCATGCTGAATTCCGTGCACAAGCCGGAAAGA
TTTCCGGCTCGCGTGGGTGTGT-----------------------------------------------	miR-1180_microRNA	1	22
----------------------ACATCACACCCATCCGCATGCTGAATTCCGTGCACAAGCCGGAAAGA	ZCCHC14_mRNA	1726	1772
(((((((((((.(((((((((.....))))))))).))....................)))))))))..	(-25.7)

0727A-72350_7_MIMAT0000093_MirBase_miR-93_microRNA_1_23-0727A-72350_7_ENSG00000067167_ENST00000262213_TRAM1_mRNA_1480_1530
CAAAGTGCTGTTCGTGCAGGTAGATTTTAGCTTAGACTAAGCTACCTGCCTTCAAAATAGTTTAGGGACCACCA
CAAAGTGCTGTTCGTGCAGGTAG---------------------------------------------------	miR-93_microRNA	1	23
-----------------------ATTTTAGCTTAGACTAAGCTACCTGCCTTCAAAATAGTTTAGGGACCACCA	TRAM1_mRNA	1480	1530
......((((((...((((((((..................))))))))......)))))).............	(-13.7)

0727A-73430_7_MIMAT0000510_MirBase_miR-320a_microRNA_1_22-0727A-73430_7_ENSG00000183558_ENST00000369161_HIST2H2AA3_mRNA_282_359
AAAAGCTGGGTTGAGAGGGCGAACGCGCATCATCCCTCGTCACCTCCAGCTGGCCATCCGCAACGACGAGGAACTGAACAAGCTGCTGGGCAAAGTCACC
AAAAGCTGGGTTGAGAGGGCGA-----------------------------------------------------	miR-320a_microRNA	1	22
----------------------ACGCGCATCATCCCTCGTCACCTCCAGCTGGCCATCCGCAACGACGAGGAACTGAACAAGCTGCTGGGCAAAGTCACC	HIST2H2AA3_mRNA	282	359
...(((((((.((((((((..............))))).)))..))))))).................................................	(-19.1)

0727A-82623_6_MIMAT0000075_MirBase_miR-20a_microRNA_1_23-0727A-82623_6_ENSG00000167962_ENST00000431526_ZNF598_mRNA_698_755
TAAAGTGCTTATAGTGCAGGTAGATGCCTACCTGCGTGAGCACTTCCGGGAGAAGCACTTTCTGTGTGAGGAAGGCCGCTG
TAAAGTGCTTATAGTGCAGGTAG-----------------------------------------------------	miR-20a_microRNA	1	23
-----------------------ATGCCTACCTGCGTGAGCACTTCCGGGAGAAGCACTTTCTGTGTGAGGAAGGCCGCTG	ZNF598_mRNA	698	755
..(((((((((...(((((((((....))))))))))))))))))....................................	(-22.5)

0727A-84809_6_MIMAT0004515_MirBase_miR-29b-2*_microRNA_1_22-0727A-84809_6_ENSG00000108406_ENST00000251241_DHX40_mRNA_3559_3601
CTGGTTTCACATGGTGGCTTAGTTTTTCATCTTTGTATCTTTCATGCACCTAGCATAGTGCTTTG
CTGGTTTCACATGGTGGCTTAG-------------------------------------------	miR-29b-2*_microRNA	1	22
----------------------TTTTTCATCTTTGTATCTTTCATGCACCTAGCATAGTGCTTTG	DHX40_mRNA	3559	3601
..(((.......((((..............................)))).........)))...	(-6.2)

0727A-90644_6_MIMAT0000070_MirBase_miR-17_microRNA_1_23-0727A-90644_6_ENSG00000062598_ENST00000290246_ELMO2_mRNA_890_961
CAAAGTGCTTACAGTGCAGGTAGAGACCTACGCCATTGCACTGATTAATGCACTTTTTCTGAAGGCTCCTGAGGACAAACGACAGGATATGGCAA
CAAAGTGCTTACAGTGCAGGTAG-----------------------------------------------------	miR-17_microRNA	1	23
-----------------------AGACCTACGCCATTGCACTGATTAATGCACTTTTTCTGAAGGCTCCTGAGGACAAACGACAGGATATGGCAA	ELMO2_mRNA	890	961
.(((((((...((((((((((..........)))..)))))))......))))))).......................................	(-20)

0727A-93273_6_MIMAT0004491_MirBase_miR-19b-1*_microRNA_1_23-0727A-93273_6_ENSG00000124721_ENST00000359357_DNAH8_mRNA_10402_10445
AGTTTTGCAGGTTTGCATCCAGCGTGATATTCTGCTGTGCACGGGATTCCTTTCCTACCTTGGTCCT
AGTTTTGCAGGTTTGCATCCAGC--------------------------------------------	miR-19b-1*_microRNA	1	23
-----------------------GTGATATTCTGCTGTGCACGGGATTCCTTTCCTACCTTGGTCCT	DNAH8_mRNA	10402	10445
.((...(((((.((((.......))))...)))))...))...........................	(-11.1)

0727A-95696_6_MIMAT0000256_MirBase_miR-181a_microRNA_1_23-0727A-95696_6_ENSG00000168172_ENST00000307602_HOOK3_mRNA_11939_11981
AACATTCAACGCTGTCGGTGAGTTTGGAAAAAATCAAAACCCCATTCCTTTAAGCTAGTCTTCAGT
AACATTCAACGCTGTCGGTGAGT-------------------------------------------	miR-181a_microRNA	1	23
-----------------------TTGGAAAAAATCAAAACCCCATTCCTTTAAGCTAGTCTTCAGT	HOOK3_mRNA	11939	11981
..........(((...((.((((....................))))))...)))...........	(-5)

0727A-97135_6_MIMAT0000067_MirBase_let-7f_microRNA_1_22-0727A-97135_6_ENSG00000169071_ENST00000375708_ROR2_mRNA_3504_3547
TGAGGTAGTAGATTGTATAGTTCTGCTGCCTCCCTGCTGAGAATATTCTCCCTTTAGCAGCCAAAG
TGAGGTAGTAGATTGTATAGTT--------------------------------------------	let-7f_microRNA	1	22
----------------------CTGCTGCCTCCCTGCTGAGAATATTCTCCCTTTAGCAGCCAAAG	ROR2_mRNA	3504	3547
.((((((((((...........))))))))))..................................	(-13.9)

0727A-106915_5_MIMAT0000420_MirBase_miR-30b_microRNA_1_22-0727A-106915_5_ENSG00000152192_ENST00000377208_POU4F1_mRNA_1692_1734
TGTAAACATCCTACACTCAGCTTGCTGGGTGTGGGGATTGGAGTATAGGGTAGGGGAGAAGGGGG
TGTAAACATCCTACACTCAGCT-------------------------------------------	miR-30b_microRNA	1	22
----------------------TGCTGGGTGTGGGGATTGGAGTATAGGGTAGGGGAGAAGGGGG	POU4F1_mRNA	1692	1734
((((..(((((((((((((((..)))))))))))))..))...))))..................	(-22)

0727A-111103_5_MIMAT0004509_MirBase_miR-93*_microRNA_1_22-0727A-111103_5_ENSG00000146872_ENST00000343388_TLK2_mRNA_1197_1239
ACTGCTGAGCTAGCACTTCCCGTGTTAGCAAAGCGGAAACCTCCTGCCATGGGTCAGGCCCCTCC
ACTGCTGAGCTAGCACTTCCCG-------------------------------------------	miR-93*_microRNA	1	22
----------------------TGTTAGCAAAGCGGAAACCTCCTGCCATGGGTCAGGCCCCTCC	TLK2_mRNA	1197	1239
.(((((..(((((((.......)))))))..))))).............................	(-15.6)

0727A-116039_5_MIMAT0000761_MirBase_miR-324-5p_microRNA_1_23-0727A-116039_5_ENSG00000169180_ENST00000304658_XPO6_mRNA_3382_3445
CGCATCCCCTAGGGCATTGGTGTAGTGTCCAGAGGGGGATCGCTGAGGAGCAGATGGAGAATGAGCCCCAGTTCAGTGCCATCATGC
CGCATCCCCTAGGGCATTGGTGT-----------------------------------------------------	miR-324-5p_microRNA	1	23
-----------------------AGTGTCCAGAGGGGGATCGCTGAGGAGCAGATGGAGAATGAGCCCCAGTTCAGTGCCATCATGC	XPO6_mRNA	3382	3445
.(((((((((.(((((((.....)))))))...))))))).))............................................	(-19.9)

0727A-125927_5_MIMAT0000227_MirBase_miR-197_microRNA_1_22-0727A-125927_5_ENSG00000101574_ENST00000319888_METTL4_mRNA_823_866
TTCACCACCTTCTCCACCCAGCAGCTGGGTGGTTACTGGATCATCTTTCTTTTATCAACAAGATAA
TTCACCACCTTCTCCACCCAGC--------------------------------------------	miR-197_microRNA	1	22
----------------------AGCTGGGTGGTTACTGGATCATCTTTCTTTTATCAACAAGATAA	METTL4_mRNA	823	866
.......((....(((((((((.))))))))).....))...........................	(-18.7)

0727A-127275_5_MIMAT0002891_MirBase_miR-18a*_microRNA_1_23-0727A-127275_5_ENSG00000151532_ENST00000393077_VTI1A_mRNA_3132_3174
ACTGCCCTAAGTGCTCCTTCTGGGCAGATAGTGAAGTAGATCTGTGAGAGGTTCTAGGTACTTAGT
ACTGCCCTAAGTGCTCCTTCTGG-------------------------------------------	miR-18a*_microRNA	1	23
-----------------------GCAGATAGTGAAGTAGATCTGTGAGAGGTTCTAGGTACTTAGT	VTI1A_mRNA	3132	3174
......(((((((((.(((((.........................))))).....))))))))).	(-12.2)

0727A-134050_4_MIMAT0000227_MirBase_miR-197_microRNA_1_22-0727A-134050_4_ENSG00000196262_ENST00000468812_PPIA_mRNA_394_455
TTCACCACCTTCTCCACCCAGCGCCAAGACTGAGTGGTTGGATGGCAAGCATGTGGTGTTTGGCAAAGTGAAAGAAGGCATGAA
TTCACCACCTTCTCCACCCAGC-----------------------------------------------------	miR-197_microRNA	1	22
----------------------GCCAAGACTGAGTGGTTGGATGGCAAGCATGTGGTGTTTGGCAAAGTGAAAGAAGGCATGAA	PPIA_mRNA	394	455
..(((((((((..(((.(((((..............))))).))).)))...))))))..........................	(-14.7)

0727A-135972_4_MIMAT0004950_MirBase_miR-877*_microRNA_1_21-0727A-135972_4_ENSG00000114999_ENST00000233336_TTL_mRNA_2860_2903
TCCTCTTCTCCCTCCTCCCAGTGGGGTGAAGTGGAGAAGGTCCCAGGTGAATTGGCTCTCATGGA
TCCTCTTCTCCCTCCTCCCAG--------------------------------------------	miR-877*_microRNA	1	21
---------------------TGGGGTGAAGTGGAGAAGGTCCCAGGTGAATTGGCTCTCATGGA	TTL_mRNA	2860	2903
...((((((((.((.(((((.))))).))...)))))))).........................	(-18.2)

0727A-137930_4_MIMAT0000062_MirBase_let-7a_microRNA_1_22-0727A-137930_4_ENSG00000105810_ENST00000265734_CDK6_mRNA_10054_10107
TGAGGTAGTAGGTTGTATAGTTTTTCTACCACTAAAGTGTTCCCTGCTACCATCCTGGCTTGTCCACATGGTGCTC
TGAGGTAGTAGGTTGTATAGTT-----------------------------------------------------	let-7a_microRNA	1	22
----------------------TTTCTACCACTAAAGTGTTCCCTGCTACCATCCTGGCTTGTCCACATGGTGCTC	CDK6_mRNA	10054	10107
...(((((((((..............................))))))))).........................	(-14)

0727A-140098_4_MIMAT0004950_MirBase_miR-877*_microRNA_1_21-0727A-140098_4_ENSG00000096384_ENST00000371646_HSP90AB1_mRNA_1748_1807
TCCTCTTCTCCCTCCTCCCAGGAGGAGGAGAAGAAGAAGATGGAAGAGAGCAAGGCAAAGTTTGAGAACCTCTGCAAGCTC
TCCTCTTCTCCCTCCTCCCAG-----------------------------------------------------	miR-877*_microRNA	1	21
---------------------GAGGAGGAGAAGAAGAAGATGGAAGAGAGCAAGGCAAAGTTTGAGAACCTCTGCAAGCTC	HSP90AB1_mRNA	1748	1807
((.((((((.(((((((....))))))))))))).))............................................	(-20.1)

0727A-140641_4_MIMAT0003283_MirBase_miR-615-3p_microRNA_1_22-0727A-140641_4_ENSG00000155363_ENST00000413052_MOV10_mRNA_829_894
TCCGAGCCTGGGTCTCCCTCTTCGCAAAGAGGTGCTGACCCTGAGGCTTCGGAATGGCGGAACCCAGTCTGTTACCCTCACTCACCTC
TCCGAGCCTGGGTCTCCCTCTT-----------------------------------------------------	miR-615-3p_microRNA	1	22
----------------------CGCAAAGAGGTGCTGACCCTGAGGCTTCGGAATGGCGGAACCCAGTCTGTTACCCTCACTCACCTC	MOV10_mRNA	829	894
((((((((((((((..((((((....))))))....)))))..))))).))))...................................	(-26.6)

0727A-142816_4_MIMAT0000243_MirBase_miR-148a_microRNA_1_22-0727A-142816_4_ENSG00000134982_ENST00000257430_APC_mRNA_1135_1191
TCAGTGCACTACAGAACTTTGTTACATGGCAATGACAAAGACTCTGTATTGTTGGGAAATTCCCGGGGCAGTAAAGAGG
TCAGTGCACTACAGAACTTTGT-----------------------------------------------------	miR-148a_microRNA	1	22
----------------------TACATGGCAATGACAAAGACTCTGTATTGTTGGGAAATTCCCGGGGCAGTAAAGAGG	APC_mRNA	1135	1191
((...(((.((((((.((((((............))))))..)))))).)))...))......................	(-15)

0727A-143506_4_MIMAT0000424_MirBase_miR-128_microRNA_1_21-0727A-143506_4_ENSG00000151366_ENST00000281031_NDUFC2_mRNA_713_774
TCACAGTGAACCGGTCTCTTTTACCTGTATGCTGTGAGGGACCGTGAAATGTTTGGATATATGAAATTACATCCAGAGGATTT
TCACAGTGAACCGGTCTCTTT-----------------------------------------------------	miR-128_microRNA	1	21
---------------------TACCTGTATGCTGTGAGGGACCGTGAAATGTTTGGATATATGAAATTACATCCAGAGGATTT	NDUFC2_mRNA	713	774
((((((((.((.(((.......))).)).))))))))..............................................	(-14.5)

0727A-144505_4_MIMAT0000069_MirBase_miR-16_microRNA_1_22-0727A-144505_4_ENSG00000126602_ENST00000246957_TRAP1_mRNA_2074_2159
TAGCAGCACGTAAATATTGGCGACGAGAACGCCATGATTGCTGCTGGACTTGTTGACGACCCTAGGGCCATGGTGGGCCGCTTGAATGAGCTGCTTGTCAAGGCCCTG
TAGCAGCACGTAAATATTGGCG-----------------------------------------------------	miR-16_microRNA	1	22
----------------------ACGAGAACGCCATGATTGCTGCTGGACTTGTTGACGACCCTAGGGCCATGGTGGGCCGCTTGAATGAGCTGCTTGTCAAGGCCCTG	TRAP1_mRNA	2074	2159
((((((((.....((..(((((.......)))))..))))))))))..............................................................	(-17.3)

0727A-145921_4_MIMAT0000069_MirBase_miR-16_microRNA_1_22-0727A-145921_4_ENSG00000132341_ENST00000448750_RAN_mRNA_976_1022
TAGCAGCACGTAAATATTGGCGTTTGGAACGCAGTTGATTCCTTGAGTTTCATATATAAGACTGCTGCA
TAGCAGCACGTAAATATTGGCG-----------------------------------------------	miR-16_microRNA	1	22
----------------------TTTGGAACGCAGTTGATTCCTTGAGTTTCATATATAAGACTGCTGCA	RAN_mRNA	976	1022
..((((((.((..((((.(((.........................)))....))))...)))))))).	(-12.5)

0727A-157330_4_MIMAT0000762_MirBase_miR-324-3p_microRNA_1_20-0727A-157330_4_ENSG00000089094_ENST00000377071_KDM2B_mRNA_2975_3029
ACTGCCCCAGGTGCTGCTGGGAGAACCAGCAGCCCATCAAGTCGGAGCCTGAGAGCGAGGGCGAGGAGCCCAAGC
ACTGCCCCAGGTGCTGCTGG-----------------------------------------------------	miR-324-3p_microRNA	1	20
--------------------GAGAACCAGCAGCCCATCAAGTCGGAGCCTGAGAGCGAGGGCGAGGAGCCCAAGC	KDM2B_mRNA	2975	3029
..((((((((((((((((((.....)))))))).............))))).......)))))............	(-22)

0727A-161982_4_MIMAT0000761_MirBase_miR-324-5p_microRNA_1_23-0727A-161982_4_ENSG00000074964_ENST00000361221_ARHGEF10L_mRNA_4439_4487
CGCATCCCCTAGGGCATTGGTGTTATTGGAGCTCTGGGAGATGCTGGAATAAAAGACAAGAGTTACATCTGG
CGCATCCCCTAGGGCATTGGTGT-------------------------------------------------	miR-324-5p_microRNA	1	23
-----------------------TATTGGAGCTCTGGGAGATGCTGGAATAAAAGACAAGAGTTACATCTGG	ARHGEF10L_mRNA	4439	4487
.(((((.((((((((.((((((.)))))).)))))))).)))))............................	(-21.6)

0727A-172830_4_MIMAT0015041_MirBase_miR-1260b_microRNA_1_19-0727A-172830_4_ENSG00000166165_ENST00000348956_CKB_mRNA_1117_1175
ATCCCACCACTGCCACCATAGGTGGAGCTGGTGCAGATGGTGGTGGACGGAGTGAAGCTGCTCATCGAGATGGAGCAG
ATCCCACCACTGCCACCAT-----------------------------------------------------	miR-1260b_microRNA	1	19
-------------------AGGTGGAGCTGGTGCAGATGGTGGTGGACGGAGTGAAGCTGCTCATCGAGATGGAGCAG	CKB_mRNA	1117	1175
.(((((((((((.(((((..........)))))))).)))))).))................................	(-19.3)

0727A-178840_4_MIMAT0000423_MirBase_miR-125b_microRNA_1_22-0727A-178840_4_ENSG00000168907_ENST00000382396_PLA2G4F_mRNA_1148_1195
TCCCTGAGACCCTAACTTGTGATGTGTTGGGTTCCGGGGGTGGAACCCGAGCCATGTCTTCTCTGTACGG
TCCCTGAGACCCTAACTTGTGA------------------------------------------------	miR-125b_microRNA	1	22
----------------------TGTGTTGGGTTCCGGGGGTGGAACCCGAGCCATGTCTTCTCTGTACGG	PLA2G4F_mRNA	1148	1195
((((((.(((((..((.......))...))))).))))))..............................	(-17.4)

0727A-180941_4_MIMAT0000104_MirBase_miR-107_microRNA_1_23-0727A-180941_4_ENSG00000100926_ENST00000261789_TM9SF1_mRNA_1272_1323
AGCAGCATTGTACAGGGCTATCAGGTCTGCTCTGTGCTGTGCTTGGCGTGGGTGCCCAGTTCCTGGCCCTTGGCA
AGCAGCATTGTACAGGGCTATCA----------------------------------------------------	miR-107_microRNA	1	23
-----------------------GGTCTGCTCTGTGCTGTGCTTGGCGTGGGTGCCCAGTTCCTGGCCCTTGGCA	TM9SF1_mRNA	1272	1323
.(((((((.(((((((((.(((.)))..))))))))).)))))..))............................	(-22.6)

0727A-181557_4_MIMAT0000456_MirBase_miR-186_microRNA_1_22-0727A-181557_4_ENSG00000116754_ENST00000370950_SFRS11_mRNA_943_989
CAAAGAATTCTCCTTTTGGGCTCAAAAGCCCAAGGCGGAGAAGATCTCATTCCAGAGAAAGAGGTAGAA
CAAAGAATTCTCCTTTTGGGCT-----------------------------------------------	miR-186_microRNA	1	22
----------------------CAAAAGCCCAAGGCGGAGAAGATCTCATTCCAGAGAAAGAGGTAGAA	SFRS11_mRNA	943	989
...(((.(((((((((((((((....))))))))).))))))..)))......................	(-21)

0727A-194504_3_MIMAT0000245_MirBase_miR-30d_microRNA_1_22-0727A-194504_3_ENSG00000112685_ENST00000230449_EXOC2_mRNA_2840_2894
TGTAAACATCCCCGACTGGAAGAAGTTCAAGAGTAGCATGCACTTGCAGCTCACCTGTTTCCAAGCAGCTTCTTCAA
TGTAAACATCCCCGACTGGAAG-----------------------------------------------------	miR-30d_microRNA	1	22
----------------------AAGTTCAAGAGTAGCATGCACTTGCAGCTCACCTGTTTCCAAGCAGCTTCTTCAA	EXOC2_mRNA	2840	2894
................(((((.....................................)))))..............	(-5.7)

0727A-198720_3_MIMAT0000063_MirBase_let-7b_microRNA_1_22-0727A-198720_3_ENSG00000132613_ENST00000338779_MTSS1L_mRNA_4557_4623
TGAGGTAGTAGGTTGTGTGGTTTTAGCAACCACCTCATAGGCCCACCCACCTCGGGATCCGAGCCAACCATCCCACATCACAAACTTTG
TGAGGTAGTAGGTTGTGTGGTT-----------------------------------------------------	let-7b_microRNA	1	22
----------------------TTAGCAACCACCTCATAGGCCCACCCACCTCGGGATCCGAGCCAACCATCCCACATCACAAACTTTG	MTSS1L_mRNA	4557	4623
((((((.((.(((((.((((((.....))))))..))...))).))..))))))...................................	(-17.3)

0727A-198732_3_MIMAT0000063_MirBase_let-7b_microRNA_1_22-0727A-198732_3_ENSG00000139726_ENST00000280557_DENR_mRNA_2455_2497
TGAGGTAGTAGGTTGTGTGGTTTTAAAAAATGGAATTCTCCATTAACTGTGGATTTTACTAAATA
TGAGGTAGTAGGTTGTGTGGTT-------------------------------------------	let-7b_microRNA	1	22
----------------------TTAAAAAATGGAATTCTCCATTAACTGTGGATTTTACTAAATA	DENR_mRNA	2455	2497
...(((((..(((((.((((...................))))))))).......))))).....	(-8.6)

0727A-198763_3_MIMAT0000062_MirBase_let-7a_microRNA_1_22-0727A-198763_3_ENSG00000171634_ENST00000306378_BPTF_mRNA_8376_8445
TGAGGTAGTAGGTTGTATAGTTAAAGAAAATGATCTCTACTACCTCAAAGGAAACTAAGAAGGACACAAAGCTTTACTGTATCTGTAAAACG
TGAGGTAGTAGGTTGTATAGTT-----------------------------------------------------	let-7a_microRNA	1	22
----------------------AAAGAAAATGATCTCTACTACCTCAAAGGAAACTAAGAAGGACACAAAGCTTTACTGTATCTGTAAAACG	BPTF_mRNA	8376	8445
((((((((((((...(((...........)))...)))))))))))).............................................	(-17.8)

0727A-198959_3_MIMAT0004748_MirBase_miR-423-5p_microRNA_1_23-0727A-198959_3_ENSG00000109062_ENST00000262613_SLC9A3R1_mRNA_40_88
TGAGGGGCAGAGAGCGAGACTTTTCTCTCGGCTCCTCGCGGCTCGCGGCGGCCGACGGTTCCTGGGACACCT
TGAGGGGCAGAGAGCGAGACTTT-------------------------------------------------	miR-423-5p_microRNA	1	23
-----------------------TCTCTCGGCTCCTCGCGGCTCGCGGCGGCCGACGGTTCCTGGGACACCT	SLC9A3R1_mRNA	40	88
.(((((((.(((((..........))))).)))))))...................................	(-18.9)

0727A-198963_3_MIMAT0004748_MirBase_miR-423-5p_microRNA_1_23-0727A-198963_3_ENSG00000078687_ENST00000335749_AC021593-2_mRNA_5034_5083
TGAGGGGCAGAGAGCGAGACTTTACGCAAGCCTCTCTGTCTCATGAACTATGGAAGGTGCCCAGAAACAGTAC
TGAGGGGCAGAGAGCGAGACTTT--------------------------------------------------	miR-423-5p_microRNA	1	23
-----------------------ACGCAAGCCTCTCTGTCTCATGAACTATGGAAGGTGCCCAGAAACAGTAC	AC021593-2_mRNA	5034	5083
...((((((((((((..............)).))))))))))...............................	(-17.5)

0727A-202971_3_MIMAT0004949_MirBase_miR-877_microRNA_1_20-0727A-202971_3_ENSG00000157557_ENST00000360938_ETS2_mRNA_48_90
GTAGAGGAGATGGCGCAGGGTCCTCCCTCCTCCTCCCGCTCCTGAAGAGCGCGCCGCGTGGGG
GTAGAGGAGATGGCGCAGGG-------------------------------------------	miR-877_microRNA	1	20
--------------------TCCTCCCTCCTCCTCCCGCTCCTGAAGAGCGCGCCGCGTGGGG	ETS2_mRNA	48	90
...((((((..((...(((..))).))..))))))............................	(-12.8)

0727A-205328_3_MIMAT0000443_MirBase_miR-125a-5p_microRNA_1_24-0727A-205328_3_ENSG00000166734_ENST00000345795_CASC4_mRNA_3249_3341
TCCCTGAGACCCTTTAACCTGTGATAGGTATGGTGGTTTCACAGAATTTTAAAATAGAGTTAAAGGGAAGTGATGTACATTTCGGGGGCATTAGGGTAGGGAGATGAATCAAAAAAT
TCCCTGAGACCCTTTAACCTGTGA-----------------------------------------------------	miR-125a-5p_microRNA	1	24
------------------------TAGGTATGGTGGTTTCACAGAATTTTAAAATAGAGTTAAAGGGAAGTGATGTACATTTCGGGGGCATTAGGGTAGGGAGATGAATCAAAAAAT	CASC4_mRNA	3249	3341
((((((((((((((((((((((((..............))))))..............)))))))))............))))))))).............................	(-22.3)

0727A-208588_3_MIMAT0000092_MirBase_miR-92a_microRNA_1_22-0727A-208588_3_ENSG00000172795_ENST00000389063_DCP2_mRNA_4637_4694
TATTGCACTTGTCCCGGCCTGTTATAGAAAAGTTAAGGTCTGAGTGCATGTGTGCATTAAAAACATTTCACTACCTATTC
TATTGCACTTGTCCCGGCCTGT-----------------------------------------------------	miR-92a_microRNA	1	22
----------------------TATAGAAAAGTTAAGGTCTGAGTGCATGTGTGCATTAAAAACATTTCACTACCTATTC	DCP2_mRNA	4637	4694
((.(((((.(((..((((((...............))).)))...)))...))))).)).....................	(-14.1)

0727A-209912_3_MIMAT0000068_MirBase_miR-15a_microRNA_1_22-0727A-209912_3_ENSG00000118971_ENST00000261254_CCND2_mRNA_2916_2970
TAGCAGCACATAATGGTTTGTGTAGCTGTAATGTTTCACAGAGTGTGCTGCTATTTTATAAACATTTTTATAATATA
TAGCAGCACATAATGGTTTGTG-----------------------------------------------------	miR-15a_microRNA	1	22
----------------------TAGCTGTAATGTTTCACAGAGTGTGCTGCTATTTTATAAACATTTTTATAATATA	CCND2_mRNA	2916	2970
(((((((((((.....((((((..............)))))))))))))))))........................	(-18.9)

0727A-211874_3_MIMAT0000075_MirBase_miR-20a_microRNA_1_23-0727A-211874_3_ENSG00000102144_ENST00000373316_PGK1_mRNA_1001_1077
TAAAGTGCTTATAGTGCAGGTAGGAAGATTACCTTGCCTGTTGACTTTGTCACTGCTGACAAGTTTGATGAGAATGCCAAGACTGGCCAAGCCACTGTGG
TAAAGTGCTTATAGTGCAGGTAG-----------------------------------------------------	miR-20a_microRNA	1	23
-----------------------GAAGATTACCTTGCCTGTTGACTTTGTCACTGCTGACAAGTTTGATGAGAATGCCAAGACTGGCCAAGCCACTGTGG	PGK1_mRNA	1001	1077
...((((..((.((((((((((............)))))))..))).)).))))..............................................	(-14.2)

0727A-235005_3_MIMAT0000762_MirBase_miR-324-3p_microRNA_1_20-0727A-235005_3_ENSG00000153558_ENST00000484457_FBXL2_mRNA_1364_1407
ACTGCCCCAGGTGCTGCTGGCAGCAGCTGCCTGGGCCCAAGGGGTGATGAGGCATCCTTTCCTC
ACTGCCCCAGGTGCTGCTGG--------------------------------------------	miR-324-3p_microRNA	1	20
--------------------CAGCAGCTGCCTGGGCCCAAGGGGTGATGAGGCATCCTTTCCTC	FBXL2_mRNA	1364	1407
.((..((((((((((((((.))))))).)))))))....)).......................	(-23.5)

0727A-239864_3_MIMAT0000075_MirBase_miR-20a_microRNA_1_23-0727A-239864_3_ENSG00000076201_ENST00000265562_PTPN23_mRNA_2594_2666
TAAAGTGCTTATAGTGCAGGTAGACAGCATGGCGTGGTGAGCAGTCCCTATGTGGGGGTAGGGCCGGCCCCACCAGTTGCAGGTCTCCCCTCGGCC
TAAAGTGCTTATAGTGCAGGTAG-----------------------------------------------------	miR-20a_microRNA	1	23
-----------------------ACAGCATGGCGTGGTGAGCAGTCCCTATGTGGGGGTAGGGCCGGCCCCACCAGTTGCAGGTCTCCCCTCGGCC	PTPN23_mRNA	2594	2666
.....(((((((.((((..((.....))...)))).))))))).....................................................	(-12.3)

0727A-241553_3_MIMAT0000761_MirBase_miR-324-5p_microRNA_1_23-0727A-241553_3_ENSG00000121753_ENST00000373658_BAI2_mRNA_4933_4975
CGCATCCCCTAGGGCATTGGTGTCCCAGCCCTGGGGAGCGCCCCAGCTTGTCCCAACATCGGCGCC
CGCATCCCCTAGGGCATTGGTGT-------------------------------------------	miR-324-5p_microRNA	1	23
-----------------------CCCAGCCCTGGGGAGCGCCCCAGCTTGTCCCAACATCGGCGCC	BAI2_mRNA	4933	4975
(((.(((((.(((((..(((....))))))))))))))))..........................	(-21.8)

0727A-249240_3_MIMAT0004958_MirBase_miR-301b_microRNA_1_23-0727A-249240_3_ENSG00000111596_ENST00000229195_CNOT2_mRNA_1016_1058
CAGTGCAATGATATTGTCAAAGCGTCAGGGCATTGGAATTCCTAGCAGGACAAATAGCATGAGCAG
CAGTGCAATGATATTGTCAAAGC-------------------------------------------	miR-301b_microRNA	1	23
-----------------------GTCAGGGCATTGGAATTCCTAGCAGGACAAATAGCATGAGCAG	CNOT2_mRNA	1016	1058
((((((..((((...........))))..))))))...............................	(-12)

0727A-251651_3_MIMAT0000082_MirBase_miR-26a_microRNA_1_22-0727A-251651_3_ENSG00000198730_ENST00000361367_CTR9_mRNA_3692_3736
TTCAAGTAATCCAGGATAGGCTCAATAAGCTTCATCTCTGGAGGAAACTTTTTTAATATATGAAAGC
TTCAAGTAATCCAGGATAGGCT---------------------------------------------	miR-26a_microRNA	1	22
----------------------CAATAAGCTTCATCTCTGGAGGAAACTTTTTTAATATATGAAAGC	CTR9_mRNA	3692	3736
...((((..(((((((((((((.....))))).))).)))))....)))).................	(-13.8)

0727A-261950_3_MIMAT0000226_MirBase_miR-196a_microRNA_1_22-0727A-261950_3_ENSG00000132313_ENST00000337109_MRPL35_mRNA_914_966
TAGGTAGTTTCATGTTGTTGGGAGTTAGCTCAAGCAATGTGACATTATTTCAAGGATATGTGCCAGGGAATTCAG
TAGGTAGTTTCATGTTGTTGGG-----------------------------------------------------	miR-196a_microRNA	1	22
----------------------AGTTAGCTCAAGCAATGTGACATTATTTCAAGGATATGTGCCAGGGAATTCAG	MRPL35_mRNA	914	966
..((((((.(((((((((((((......))))).)))))))).))))))..........................	(-13.4)

0727A-265904_3_MIMAT0002891_MirBase_miR-18a*_microRNA_1_23-0727A-265904_3_ENSG00000108107_ENST00000426763_RPL28_mRNA_505_556
ACTGCCCTAAGTGCTCCTTCTGGAGGGGGCGGCTTGTGGAGTGTATGGGCTGAGCCTTGCTCTGCTCCCCCGCCC
ACTGCCCTAAGTGCTCCTTCTGG----------------------------------------------------	miR-18a*_microRNA	1	23
-----------------------AGGGGGCGGCTTGTGGAGTGTATGGGCTGAGCCTTGCTCTGCTCCCCCGCCC	RPL28_mRNA	505	556
(((.((.(((((((((((......))))))).)))).))))).................................	(-16.1)

0727A-270536_3_MIMAT0000092_MirBase_miR-92a_microRNA_1_22-0727A-270536_3_ENSG00000021645_ENST00000428277_NRXN3_mRNA_4273_4349
TATTGCACTTGTCCCGGCCTGTATATTTGACTTTGAAAAAATATCTTAACGACATGGGGCAAAAAGTGCAATCTAAATGGTAGCCTTTACTAATGTGTG
TATTGCACTTGTCCCGGCCTGT-----------------------------------------------------	miR-92a_microRNA	1	22
----------------------ATATTTGACTTTGAAAAAATATCTTAACGACATGGGGCAAAAAGTGCAATCTAAATGGTAGCCTTTACTAATGTGTG	NRXN3_mRNA	4273	4349
.(((((((((((((((...(((..........................)))...)))))))...))))))))...........................	(-19.7)

0727A-273526_3_MIMAT0000689_MirBase_miR-99b_microRNA_1_22-0727A-273526_3_ENSG00000168907_ENST00000382396_PLA2G4F_mRNA_1151_1195
CACCCGTAGAACCGACCTTGCGGTTGGGTTCCGGGGGTGGAACCCGAGCCATGTCTTCTCTGTACGG
CACCCGTAGAACCGACCTTGCG---------------------------------------------	miR-99b_microRNA	1	22
----------------------GTTGGGTTCCGGGGGTGGAACCCGAGCCATGTCTTCTCTGTACGG	PLA2G4F_mRNA	1151	1195
(((((...(((((.............)))))...)))))............................	(-14.1)

0727A-274448_3_MIMAT0000278_MirBase_miR-221_microRNA_1_23-0727A-274448_3_ENSG00000070018_ENST00000261349_LRP6_mRNA_5826_5888
AGCTACATTGTCTGCTGGGTTTCATTTCTTCTAGCTCCATTCCCCAGTAGGCTTAGCTCTTCAATTTGACTGCTGTTTTTGCATAA
AGCTACATTGTCTGCTGGGTTTC-----------------------------------------------------	miR-221_microRNA	1	23
-----------------------ATTTCTTCTAGCTCCATTCCCCAGTAGGCTTAGCTCTTCAATTTGACTGCTGTTTTTGCATAA	LRP6_mRNA	5826	5888
(((((....((((((((((.......................)))))))))).)))))............................	(-19.5)

0727A-274804_3_MIMAT0015008_MirBase_miR-3140_microRNA_1_22-0727A-274804_3_ENSG00000158373_ENST00000377777_HIST1H2BD_mRNA_425_471
AGCTTTTGGGAATTCAGGTAGTTTACACCTAATCCCAAAGGCTCTTTTAAGAGCCACGCATGTTTTCAA
AGCTTTTGGGAATTCAGGTAGT-----------------------------------------------	miR-3140_microRNA	1	22
----------------------TTACACCTAATCCCAAAGGCTCTTTTAAGAGCCACGCATGTTTTCAA	HIST1H2BD_mRNA	425	471
(((((((((((....((((.......))))..)))))))))))..........................	(-18.6)

0727A-295162_2_MIMAT0000703_MirBase_miR-361-5p_microRNA_1_22-0727A-295162_2_ENSG00000137842_ENST00000260403_TMEM62_mRNA_1864_1906
TTATCAGAATCTCCAGGGGTACTTTATAATTGGAATTCTCCAGCTGGCGTTTTTTAACATCCCCT
TTATCAGAATCTCCAGGGGTAC-------------------------------------------	miR-361-5p_microRNA	1	22
----------------------TTTATAATTGGAATTCTCCAGCTGGCGTTTTTTAACATCCCCT	TMEM62_mRNA	1864	1906
.....(((((.(((((..(((...)))..))))))))))..........................	(-9.4)

0727A-298591_2_MIMAT0000064_MirBase_let-7c_microRNA_1_22-0727A-298591_2_ENSG00000167625_ENST00000301215_ZNF526_mRNA_1156_1204
TGAGGTAGTAGGTTGTATGGTTTGTACAACCTGCTCCAAGGTCTTCAAGAAAGCAGCATCGCTTGAGCAGC
TGAGGTAGTAGGTTGTATGGTT-------------------------------------------------	let-7c_microRNA	1	22
----------------------TGTACAACCTGCTCCAAGGTCTTCAAGAAAGCAGCATCGCTTGAGCAGC	ZNF526_mRNA	1156	1204
...((.((((((((((((.....))))))))))))))..................................	(-18.7)

0727A-304444_2_MIMAT0004945_MirBase_miR-744_microRNA_1_22-0727A-304444_2_ENSG00000063245_ENST00000270460_EPN1_mRNA_840_882
TGCGGGGCTAGGGCTAACAGCACTCAGGCCCCCCTCCCGAGGCGGAGCAGGCGTGGCCGCAGAGC
TGCGGGGCTAGGGCTAACAGCA-------------------------------------------	miR-744_microRNA	1	22
----------------------CTCAGGCCCCCCTCCCGAGGCGGAGCAGGCGTGGCCGCAGAGC	EPN1_mRNA	840	882
..(((((...(((((...........)))))...)))))..........................	(-16.2)

0727A-306795_2_MIMAT0004748_MirBase_miR-423-5p_microRNA_1_23-0727A-306795_2_ENSG00000134186_ENST00000370025_PRPF38B_mRNA_1955_1997
TGAGGGGCAGAGAGCGAGACTTTAAATCTGCTTTTTTCCCCCACGTTGAGATTGTGCAGTAGTTCG
TGAGGGGCAGAGAGCGAGACTTT-------------------------------------------	miR-423-5p_microRNA	1	23
-----------------------AAATCTGCTTTTTTCCCCCACGTTGAGATTGTGCAGTAGTTCG	PRPF38B_mRNA	1955	1997
((.((((.(((((((.(((.......)))))))))).)))))).......................	(-16.1)

0727A-316395_2_MIMAT0000764_MirBase_miR-339-5p_microRNA_1_23-0727A-316395_2_ENSG00000072840_ENST00000382674_EVC_mRNA_1691_1736
TCCCTGTCCTCCAGGAGCTCACGGACCTGGAGGAAGAGGAGAATGTCAGAGCCACCGAGGCTGTGGTTG
TCCCTGTCCTCCAGGAGCTCACG----------------------------------------------	miR-339-5p_microRNA	1	23
-----------------------GACCTGGAGGAAGAGGAGAATGTCAGAGCCACCGAGGCTGTGGTTG	EVC_mRNA	1691	1736
(((((.(((((((((..........)))))))))..))).))...........................	(-20.5)

0727A-319088_2_MIMAT0000423_MirBase_miR-125b_microRNA_1_22-0727A-319088_2_ENSG00000161791_ENST00000335154_FMNL3_mRNA_3541_3610
TCCCTGAGACCCTAACTTGTGAATTTCCTGAAGGGTCACCAAGGGTCAGCTCAGGGCTAGGAAAAACCATTTCCAGCCTTAGCCTAAACAGG
TCCCTGAGACCCTAACTTGTGA-----------------------------------------------------	miR-125b_microRNA	1	22
----------------------ATTTCCTGAAGGGTCACCAAGGGTCAGCTCAGGGCTAGGAAAAACCATTTCCAGCCTTAGCCTAAACAGG	FMNL3_mRNA	3541	3610
.((((((((((((.....((((.............))))..))))))...))))))....................................	(-18.5)

0727A-326740_2_MIMAT0000226_MirBase_miR-196a_microRNA_1_22-0727A-326740_2_ENSG00000132563_ENST00000254901_REEP2_mRNA_147_233
TAGGTAGTTTCATGTTGTTGGGCTGGTGGTGCTCATCTTTGGCACCCTGTACCCAGCCTATTCTTCCTACAAGGCCGTGAAGACAAAAAACGTGAAGGAATATGTGAAA
TAGGTAGTTTCATGTTGTTGGG-----------------------------------------------------	miR-196a_microRNA	1	22
----------------------CTGGTGGTGCTCATCTTTGGCACCCTGTACCCAGCCTATTCTTCCTACAAGGCCGTGAAGACAAAAAACGTGAAGGAATATGTGAAA	REEP2_mRNA	147	233
...(((.(((((((((.(((...............................................................)))..)))))))))...)))......	(-11.8)

0727A-331462_2_MIMAT0000680_MirBase_miR-106b_microRNA_1_21-0727A-331462_2_ENSG00000168288_ENST00000303319_MMADHC_mRNA_1140_1191
TAAAGTGCTGACAGTGCAGATTGGGTTGATCTATAAACACTGTCAGACTAAAGTTTTTAAAATATATTTATTT
TAAAGTGCTGACAGTGCAGAT----------------------------------------------------	miR-106b_microRNA	1	21
---------------------TGGGTTGATCTATAAACACTGTCAGACTAAAGTTTTTAAAATATATTTATTT	MMADHC_mRNA	1140	1191
...(((.(((((((((.....................))))))))))))........................	(-15.3)

0727A-336638_2_MIMAT0000062_MirBase_let-7a_microRNA_1_22-0727A-336638_2_ENSG00000006555_ENST00000371276_TTC22_mRNA_2624_2667
TGAGGTAGTAGGTTGTATAGTTCCACTGCAACCTCCATCTCCTGGGTTCAAGCGATCTTCCCGCCT
TGAGGTAGTAGGTTGTATAGTT--------------------------------------------	let-7a_microRNA	1	22
----------------------CCACTGCAACCTCCATCTCCTGGGTTCAAGCGATCTTCCCGCCT	TTC22_mRNA	2624	2667
.(((((...((((((((.........))))))))..))))).........................	(-12.5)

0727A-336727_2_MIMAT0005458_MirBase_miR-1224-5p_microRNA_1_19-0727A-336727_2_ENSG00000213024_ENST00000391824_NUP62_mRNA_2005_2047
GTGAGGACTCGGGAGGTGGTGGAGGGTTTAATTTTGGGGCTCCCTTCCAACCAGCCACAAGT
GTGAGGACTCGGGAGGTGG-------------------------------------------	miR-1224-5p_microRNA	1	19
-------------------TGGAGGGTTTAATTTTGGGGCTCCCTTCCAACCAGCCACAAGT	NUP62_mRNA	2005	2047
....(((...(((((........................))))).)))..............	(-11.3)

0727A-357096_2_MIMAT0000423_MirBase_miR-125b_microRNA_1_22-0727A-357096_2_ENSG00000100664_ENST00000216554_EIF5_mRNA_2647_2692
TCCCTGAGACCCTAACTTGTGAGGGAGAAACAAGGAAGGGTGCACTTAACTAGCAACCTAAGCATGAT
TCCCTGAGACCCTAACTTGTGA----------------------------------------------	miR-125b_microRNA	1	22
----------------------GGGAGAAACAAGGAAGGGTGCACTTAACTAGCAACCTAAGCATGAT	EIF5_mRNA	2647	2692
........(((((..(((((.........)))))..)))))...........................	(-12.9)

0727A-376799_2_MIMAT0000070_MirBase_miR-17_microRNA_1_23-0727A-376799_2_ENSG00000143157_ENST00000367875_POGK_mRNA_4876_4959
CAAAGTGCTTACAGTGCAGGTAGACCTATGTACACCTGCTACTTACACATTTCCTCTTTTGGAAAAATGAGATACTTAGAATAACAAGAAAATTAAGACATACTGGC
CAAAGTGCTTACAGTGCAGGTAG-----------------------------------------------------	miR-17_microRNA	1	23
-----------------------ACCTATGTACACCTGCTACTTACACATTTCCTCTTTTGGAAAAATGAGATACTTAGAATAACAAGAAAATTAAGACATACTGGC	POGK_mRNA	4876	4959
....(((.....(((((((((............)))))).)))..)))...........................................................	(-12)

0727A-380140_2_MIMAT0000760_MirBase_miR-331-3p_microRNA_1_21-0727A-380140_2_ENSG00000164587_ENST00000401695_RPS14_mRNA_339_381
GCCCCTGGGCCTATCCTAGAACGGGCCACAGGAGGAAATAGGACCAAGACCCCTGGACCTGGGG
GCCCCTGGGCCTATCCTAGAA-------------------------------------------	miR-331-3p_microRNA	1	21
---------------------CGGGCCACAGGAGGAAATAGGACCAAGACCCCTGGACCTGGGG	RPS14_mRNA	339	381
.(((((((((((..........))))).)))).)).............................	(-17)

0727A-384810_2_MIMAT0000431_MirBase_miR-140-5p_microRNA_1_22-0727A-384810_2_ENSG00000174231_ENST00000304992_PRPF8_mRNA_2376_2421
CAGTGGTTTTACCCTATGGTAGCGCCGAGGGGCCACTGTGGACAAGACTGTTTGTAAAAAGAATCTGG
CAGTGGTTTTACCCTATGGTAG----------------------------------------------	miR-140-5p_microRNA	1	22
----------------------CGCCGAGGGGCCACTGTGGACAAGACTGTTTGTAAAAAGAATCTGG	PRPF8_mRNA	2376	2421
(((((((....((((..(((...))).)))))))))))..............................	(-17.3)

0727A-385364_2_MIMAT0000761_MirBase_miR-324-5p_microRNA_1_23-0727A-385364_2_ENSG00000214717_ENST00000381222_ZBED1_mRNA_287_340
CGCATCCCCTAGGGCATTGGTGTTCGGCTTCGACACCAACGCCGAGGGATGCATCCTGCAGTGGAAGAAAATCTACT
CGCATCCCCTAGGGCATTGGTGT-----------------------------------------------------	miR-324-5p_microRNA	1	23
-----------------------TCGGCTTCGACACCAACGCCGAGGGATGCATCCTGCAGTGGAAGAAAATCTACT	ZBED1_mRNA	287	340
.(((((((....(((.(((((((.........))))))).)))..))))))).........................	(-26.3)

0727A-408108_2_MIMAT0000070_MirBase_miR-17_microRNA_1_23-0727A-408108_2_ENSG00000204544_ENST00000376296_C6orf205_mRNA_1623_1665
CAAAGTGCTTACAGTGCAGGTAGGTGCATCTACTGCAGTGAGTGAGGCGAAGCCTGGTGGGTCCCT
CAAAGTGCTTACAGTGCAGGTAG-------------------------------------------	miR-17_microRNA	1	23
-----------------------GTGCATCTACTGCAGTGAGTGAGGCGAAGCCTGGTGGGTCCCT	C6orf205_mRNA	1623	1665
.....(((((.((.(((((.............))))).))....))))).................	(-12.9)

0727A-412232_2_MIMAT0000418_MirBase_miR-23b_microRNA_1_21-0727A-412232_2_ENSG00000184985_ENST00000507866_SORCS2_mRNA_3058_3100
ATCACATTGCCAGGGATTACCCGTGGGCCTGGTGGTCACCCGGCTGCTCTCCAAGGAGACCAGC
ATCACATTGCCAGGGATTACC-------------------------------------------	miR-23b_microRNA	1	21
---------------------CGTGGGCCTGGTGGTCACCCGGCTGCTCTCCAAGGAGACCAGC	SORCS2_mRNA	3058	3100
........(((.(((((((((.........))))))).)).)))....................	(-14)

0727A-421945_2_MIMAT0002174_MirBase_miR-484_microRNA_1_22-0727A-421945_2_ENSG00000141279_ENST00000322157_NPEPPS_mRNA_784_833
TCAGGCTCAGTCCCCTCCCGATTTTTCCTTGCTGGGATGAGCCTGCTATCAAAGCAACTTTTGATATCTCAT
TCAGGCTCAGTCCCCTCCCGAT--------------------------------------------------	miR-484_microRNA	1	22
----------------------TTTTCCTTGCTGGGATGAGCCTGCTATCAAAGCAACTTTTGATATCTCAT	NPEPPS_mRNA	784	833
.((((((((.((((...................))))))))))))...........................	(-17.9)

0727A-422292_2_MIMAT0000418_MirBase_miR-23b_microRNA_1_21-0727A-422292_2_ENSG00000100354_ENST00000454349_TNRC6B_mRNA_16295_16359
ATCACATTGCCAGGGATTACCAGCCTTGTCACTTTGTTATGCTCTGGAAATGTACTGATTTCTTACTTGGGAGGAAACTTGTGTAA
ATCACATTGCCAGGGATTACC-----------------------------------------------------	miR-23b_microRNA	1	21
---------------------AGCCTTGTCACTTTGTTATGCTCTGGAAATGTACTGATTTCTTACTTGGGAGGAAACTTGTGTAA	TNRC6B_mRNA	16295	16359
...(((((.((((((..((..................))..)))))).))))).................................	(-13.1)

0727A-428557_2_MIMAT0000092_MirBase_miR-92a_microRNA_1_22-0727A-428557_2_ENSG00000186063_ENST00000340020_AIDA_mRNA_37_79
TATTGCACTTGTCCCGGCCTGTAGTTTGGCTGTGGCGGCAAATGGGCTTGGGCGGCTCCTCGGCG
TATTGCACTTGTCCCGGCCTGT-------------------------------------------	miR-92a_microRNA	1	22
----------------------AGTTTGGCTGTGGCGGCAAATGGGCTTGGGCGGCTCCTCGGCG	AIDA_mRNA	37	79
....((..((((((.(((((((...................))))))).)))))).......)).	(-16.4)

0727A-433677_2_MIMAT0003218_MirBase_miR-92b_microRNA_1_22-0727A-433677_2_ENSG00000158773_ENST00000368021_USF1_mRNA_235_281
TATTGCACTCGTCCCGGCCTCCGGAAGAGGGGACAGTGCAGATTCAGGAAGGTGCAGTGGCTACTGGGG
TATTGCACTCGTCCCGGCCTCC-----------------------------------------------	miR-92b_microRNA	1	22
----------------------GGAAGAGGGGACAGTGCAGATTCAGGAAGGTGCAGTGGCTACTGGGG	USF1_mRNA	235	281
..(((((((.(((((..............))))))))))))............................	(-18)

0727A-440057_2_MIMAT0000063_MirBase_let-7b_microRNA_1_22-0727A-440057_2_ENSG00000075624_ENST00000331789_ACTB_mRNA_1611_1661
TGAGGTAGTAGGTTGTGTGGTTTCCTAAAAGCCACCCCACTTCTCTCTAAGGAGAATGGCCCAGTCCTCTCCC
TGAGGTAGTAGGTTGTGTGGTT---------------------------------------------------	let-7b_microRNA	1	22
----------------------TCCTAAAAGCCACCCCACTTCTCTCTAAGGAGAATGGCCCAGTCCTCTCCC	ACTB_mRNA	1611	1661
.((((.(((.((....(((((.........))))))).)))..))))..........................	(-12.1)

0727A-440064_2_MIMAT0000062_MirBase_let-7a_microRNA_1_22-0727A-440064_2_ENSG00000101752_ENST00000261537_MIB1_mRNA_5567_5629
TGAGGTAGTAGGTTGTATAGTTAGTGACTTTCCTCCAACTCTCTGAATCTGCTACCTCTTATTATATGTCCCTTAGCAGTACTTT
TGAGGTAGTAGGTTGTATAGTT-----------------------------------------------------	let-7a_microRNA	1	22
----------------------AGTGACTTTCCTCCAACTCTCTGAATCTGCTACCTCTTATTATATGTCCCTTAGCAGTACTTT	MIB1_mRNA	5567	5629
.(((((((((((((...............................)))))))))))))...........................	(-17.9)

0727A-440282_2_MIMAT0000450_MirBase_miR-149_microRNA_1_23-0727A-440282_2_ENSG00000131473_ENST00000352035_ACLY_mRNA_1014_1066
TCTGGCTCCGTGTCTTCACTCCCCTAGGGGGTGTCAACGAGCTGGCAAACTATGGGGAGTACTCAGGCGCCCCCAG
TCTGGCTCCGTGTCTTCACTCCC-----------------------------------------------------	miR-149_microRNA	1	23
-----------------------CTAGGGGGTGTCAACGAGCTGGCAAACTATGGGGAGTACTCAGGCGCCCCCAG	ACLY_mRNA	1014	1066
.(((((((..((....(((((((...))))))).))..)))))))...............................	(-20.4)

0727A-440714_2_MIMAT0004950_MirBase_miR-877*_microRNA_1_21-0727A-440714_2_ENSG00000006744_ENST00000338034_ELAC2_mRNA_745_801
TCCTCTTCTCCCTCCTCCCAGTTCCACATGGTGTTAGCCAGAGAAGAGGGGTCAGGGACTCTTCCCTGGTCGTAGCTT
TCCTCTTCTCCCTCCTCCCAG-----------------------------------------------------	miR-877*_microRNA	1	21
---------------------TTCCACATGGTGTTAGCCAGAGAAGAGGGGTCAGGGACTCTTCCCTGGTCGTAGCTT	ELAC2_mRNA	745	801
((((((((((.((....(((........)))....))...))))))))))............................	(-15.4)

0727A-440971_2_MIMAT0003283_MirBase_miR-615-3p_microRNA_1_22-0727A-440971_2_ENSG00000196683_ENST00000358435_TOMM7_mRNA_285_334
TCCGAGCCTGGGTCTCCCTCTTATGGAAGATGTGTGCTCTGGCTCGGATAAGAGATGGGACATCATTCAGTC
TCCGAGCCTGGGTCTCCCTCTT--------------------------------------------------	miR-615-3p_microRNA	1	22
----------------------ATGGAAGATGTGTGCTCTGGCTCGGATAAGAGATGGGACATCATTCAGTC	TOMM7_mRNA	285	334
((((((((.((((.....((((....)))).....)))).))))))))........................	(-19.6)

0727A-440973_2_MIMAT0003283_MirBase_miR-615-3p_microRNA_1_22-0727A-440973_2_ENSG00000198804_ENST00000361624_MT-CO1_mRNA_730_786
TCCGAGCCTGGGTCTCCCTCTTTATATTCTTATCCTACCAGGCTTCGGAATAATCTCCCATATTGTAACTTACTACTCC
TCCGAGCCTGGGTCTCCCTCTT-----------------------------------------------------	miR-615-3p_microRNA	1	22
----------------------TATATTCTTATCCTACCAGGCTTCGGAATAATCTCCCATATTGTAACTTACTACTCC	MT-CO1_mRNA	730	786
(((((((((((..........................))))))).))))..............................	(-18.5)

0727A-441919_2_MIMAT0000278_MirBase_miR-221_microRNA_1_23-0727A-441919_2_ENSG00000242265_ENST00000482108_PEG10_mRNA_2104_2146
AGCTACATTGTCTGCTGGGTTTCTCCCAGTGGACATGTGTATTCACTGTCCGAACCTGAAATGGCA
AGCTACATTGTCTGCTGGGTTTC-------------------------------------------	miR-221_microRNA	1	23
-----------------------TCCCAGTGGACATGTGTATTCACTGTCCGAACCTGAAATGGCA	PEG10_mRNA	2104	2146
...(((((.((((((((((.....))))))))))..))))).........................	(-19.7)

0727A-442619_2_MIMAT0001080_MirBase_miR-196b_microRNA_1_22-0727A-442619_2_ENSG00000120068_ENST00000239144_HOXB8_mRNA_1366_1427
TAGGTAGTTTCCTGTTGTTGGGCTGCTAAGTTCTCCCAACAACATGAAACTGCCTATTCACGCCGTAATTCTTTCTGTCTCCCT
TAGGTAGTTTCCTGTTGTTGGG-----------------------------------------------------	miR-196b_microRNA	1	22
----------------------CTGCTAAGTTCTCCCAACAACATGAAACTGCCTATTCACGCCGTAATTCTTTCTGTCTCCCT	HOXB8_mRNA	1366	1427
(((((((((((.((((((((((............)))))))))).)))))))))))............................	(-29.5)

0727A-442703_2_MIMAT0000069_MirBase_miR-16_microRNA_1_22-0727A-442703_2_ENSG00000109971_ENST00000227378_HSPA8_mRNA_595_650
TAGCAGCACGTAAATATTGGCGATTAATGAGCCAACTGCTGCTGCTATTGCTTACGGCTTAGACAAAAAGGTTGGAGC
TAGCAGCACGTAAATATTGGCG-----------------------------------------------------	miR-16_microRNA	1	22
----------------------ATTAATGAGCCAACTGCTGCTGCTATTGCTTACGGCTTAGACAAAAAGGTTGGAGC	HSPA8_mRNA	595	650
((((((((.(((....(((((.........))))).)))))))))))...............................	(-18.8)

0727A-442713_2_MIMAT0000417_MirBase_miR-15b_microRNA_1_22-0727A-442713_2_ENSG00000126883_ENST00000359428_NUP214_mRNA_832_884
TAGCAGCACATCATGGTTTACAATCCTGTCAGAGTTCTGGATGTGCTGTGGATTGGTACCTACGTCTTCGCCATA
TAGCAGCACATCATGGTTTACA-----------------------------------------------------	miR-15b_microRNA	1	22
----------------------ATCCTGTCAGAGTTCTGGATGTGCTGTGGATTGGTACCTACGTCTTCGCCATA	NUP214_mRNA	832	884
..((((((((((.(((...((............)).)))))))))))))..........................	(-18.3)

0727A-446535_2_MIMAT0000081_MirBase_miR-25_microRNA_1_22-0727A-446535_2_ENSG00000148303_ENST00000323345_RPL7A_mRNA_587_633
CATTGCACTTGTCTCGGTCTGAGAAAGGCAAGACTGGGACGTCTAGTCCACAGGAAGACCTGCACCACT
CATTGCACTTGTCTCGGTCTGA-----------------------------------------------	miR-25_microRNA	1	22
----------------------GAAAGGCAAGACTGGGACGTCTAGTCCACAGGAAGACCTGCACCACT	RPL7A_mRNA	587	633
...((.((((((((((((((..........)))))))))))...))).))...................	(-17)

0727A-447016_2_MIMAT0004509_MirBase_miR-93*_microRNA_1_22-0727A-447016_2_ENSG00000100116_ENST00000323205_GCAT_mRNA_1288_1354
ACTGCTGAGCTAGCACTTCCCGAAGGGCAAGGCCCGGATCCGGGTACAGATCTCAGCAGTGCATAGCGAGGAAGACATTGACCGCTGCG
ACTGCTGAGCTAGCACTTCCCG-----------------------------------------------------	miR-93*_microRNA	1	22
----------------------AAGGGCAAGGCCCGGATCCGGGTACAGATCTCAGCAGTGCATAGCGAGGAAGACATTGACCGCTGCG	GCAT_mRNA	1288	1354
(((((((((.........((((..................)))).......))))))))).............................	(-17.8)

0727A-447221_2_MIMAT0000761_MirBase_miR-324-5p_microRNA_1_23-0727A-447221_2_ENSG00000196262_ENST00000468812_PPIA_mRNA_684_739
CGCATCCCCTAGGGCATTGGTGTTCCCTCCCATGCCTAGCTGGATTGCAGAGTTAAGTTTATGATTATGAAATAAAAAC
CGCATCCCCTAGGGCATTGGTGT-----------------------------------------------------	miR-324-5p_microRNA	1	23
-----------------------TCCCTCCCATGCCTAGCTGGATTGCAGAGTTAAGTTTATGATTATGAAATAAAAAC	PPIA_mRNA	684	739
.((((((....((((((.((........)).))))))....)))).))...............................	(-15.5)

0727A-449944_2_MIMAT0003283_MirBase_miR-615-3p_microRNA_1_22-0727A-449944_2_ENSG00000140350_ENST00000465139_ANP32A_mRNA_339_387
TCCGAGCCTGGGTCTCCCTCTTCAGAGTCTCAGGGGGCCTGGAAGTATTGGCAGAAAAGTGTCCGAACCTC
TCCGAGCCTGGGTCTCCCTCTT-------------------------------------------------	miR-615-3p_microRNA	1	22
----------------------CAGAGTCTCAGGGGGCCTGGAAGTATTGGCAGAAAAGTGTCCGAACCTC	ANP32A_mRNA	339	387
.((((..((((((((((((((..)))).....)))))))))).....))))....................	(-16.4)

0727A-450291_2_MIMAT0000440_MirBase_miR-191_microRNA_1_23-0727A-450291_2_ENSG00000109133_ENST00000504986_TMEM33_mRNA_1056_1098
CAACGGAATCCCAAAAGCAGCTGCTTTGTCTCCAGAGCATTGCCTTTATAAGCAGATTGGCACCAA
CAACGGAATCCCAAAAGCAGCTG-------------------------------------------	miR-191_microRNA	1	23
-----------------------CTTTGTCTCCAGAGCATTGCCTTTATAAGCAGATTGGCACCAA	TMEM33_mRNA	1056	1098
............(((.((((((.............)))..))).)))...................	(-6.2)

0727A-450334_2_MIMAT0000070_MirBase_miR-17_microRNA_1_23-0727A-450334_2_ENSG00000026950_ENST00000289361_BTN3A1_mRNA_2098_2146
CAAAGTGCTTACAGTGCAGGTAGAAGCACGCACTGAAGCACTTTACTGATACTCATTCAATTATTCATATGA
CAAAGTGCTTACAGTGCAGGTAG-------------------------------------------------	miR-17_microRNA	1	23
-----------------------AAGCACGCACTGAAGCACTTTACTGATACTCATTCAATTATTCATATGA	BTN3A1_mRNA	2098	2146
.(((((((((.((((((..((....))..)))))))))))))))............................	(-22.3)

0727A-450890_2_MIMAT0003283_MirBase_miR-615-3p_microRNA_1_22-0727A-450890_2_ENSG00000120438_ENST00000321394_TCP1_mRNA_1526_1580
TCCGAGCCTGGGTCTCCCTCTTAGCATGGGGTCTCGGGAACAGCTTGCGATTGCAGAGTTTGCAAGATCACTTCTTG
TCCGAGCCTGGGTCTCCCTCTT-----------------------------------------------------	miR-615-3p_microRNA	1	22
----------------------AGCATGGGGTCTCGGGAACAGCTTGCGATTGCAGAGTTTGCAAGATCACTTCTTG	TCP1_mRNA	1526	1580
((((((((((((...((((........)))).))))).....))))).))...........................	(-14.7)

0727A-451983_2_MIMAT0004978_MirBase_miR-935_microRNA_1_23-0727A-451983_2_ENSG00000103707_ENST00000220058_MTFMT_mRNA_352_403
CCAGTTACCGCTTCCGCTACCGCAGTGGCCGGATGTGGGATCTGGAGAATATGATGTTGGAGTAGTGGCTTCGTT
CCAGTTACCGCTTCCGCTACCGC----------------------------------------------------	miR-935_microRNA	1	23
-----------------------AGTGGCCGGATGTGGGATCTGGAGAATATGATGTTGGAGTAGTGGCTTCGTT	MTFMT_mRNA	352	403
((((...((((.((((((((....))))).))).))))...))))..............................	(-20.8)

0727A-452369_2_MIMAT0000092_MirBase_miR-92a_microRNA_1_22-0727A-452369_2_ENSG00000114383_ENST00000232496_TUSC2_mRNA_880_922
TATTGCACTTGTCCCGGCCTGTAGGCTGTGGGCACTGTATACAAGTAGGAACTTCCTTTCCTTCA
TATTGCACTTGTCCCGGCCTGT-------------------------------------------	miR-92a_microRNA	1	22
----------------------AGGCTGTGGGCACTGTATACAAGTAGGAACTTCCTTTCCTTCA	TUSC2_mRNA	880	922
...((((..(((((((((((..)))))).))))).))))..........................	(-17)

0727A-452670_2_MIMAT0001340_MirBase_miR-423-3p_microRNA_1_23-0727A-452670_2_ENSG00000163507_ENST00000295746_KIAA1524_mRNA_2033_2077
AGCTCGGTCTGAGGCCCCTCAGTACAGGCTGATAGACTGATTGCTCAGCATCGCTGTCAAAGAACTCA
AGCTCGGTCTGAGGCCCCTCAGT---------------------------------------------	miR-423-3p_microRNA	1	23
-----------------------ACAGGCTGATAGACTGATTGCTCAGCATCGCTGTCAAAGAACTCA	KIAA1524_mRNA	2033	2077
(((((((((((.((((..........))))..))))))))..))).......................	(-17.8)

0727A-452702_2_MIMAT0000278_MirBase_miR-221_microRNA_1_23-0727A-452702_2_ENSG00000100813_ENST00000457657_ACIN1_mRNA_2029_2077
AGCTACATTGTCTGCTGGGTTTCCAGATCCAAGCAGAGAGATGTAGCCCAGGCACGTACTCATGCCAACCCT
AGCTACATTGTCTGCTGGGTTTC-------------------------------------------------	miR-221_microRNA	1	23
-----------------------CAGATCCAAGCAGAGAGATGTAGCCCAGGCACGTACTCATGCCAACCCT	ACIN1_mRNA	2029	2077
.((((((((.(((((((((((....)))))).)))))..)))))))).........................	(-22.9)

0727A-453058_2_MIMAT0002819_MirBase_miR-193b_microRNA_1_22-0727A-453058_2_ENSG00000146109_ENST00000274849_ABT1_mRNA_674_725
AACTGGCCCTCAAAGTCCCGCTCCTACTGAGCAGGAACTGAGGGCCCGTAAAGCAGCACGGCCAGGGGGACGTG
AACTGGCCCTCAAAGTCCCGCT----------------------------------------------------	miR-193b_microRNA	1	22
----------------------CCTACTGAGCAGGAACTGAGGGCCCGTAAAGCAGCACGGCCAGGGGGACGTG	ABT1_mRNA	674	725
.((.((((((((...(((.(((.......))).)))..)))))))).)).........................	(-23.6)

0727A-453072_2_MIMAT0000101_MirBase_miR-103_microRNA_1_23-0727A-453072_2_ENSG00000085998_ENST00000371984_POMGNT1_mRNA_1089_1135
AGCAGCATTGTACAGGGCTATGACGACCCAATTACCTGTACAGGATGCTGCGCTCTCTGCTTTCAGCCCA
AGCAGCATTGTACAGGGCTATGA-----------------------------------------------	miR-103_microRNA	1	23
-----------------------CGACCCAATTACCTGTACAGGATGCTGCGCTCTCTGCTTTCAGCCCA	POMGNT1_mRNA	1089	1135
.(((((.(((((((((..................)))))))))...)))))...................	(-23)

0727A-453689_2_MIMAT0000064_MirBase_let-7c_microRNA_1_22-0727A-453689_2_ENSG00000198804_ENST00000361624_MT-CO1_mRNA_1205_1271
TGAGGTAGTAGGTTGTATGGTTGCTACACCCTAGACCAAACCTACGCCAAAATCCATTTCACTATCATATTCATCGGCGTAAATCTAAC
TGAGGTAGTAGGTTGTATGGTT-----------------------------------------------------	let-7c_microRNA	1	22
----------------------GCTACACCCTAGACCAAACCTACGCCAAAATCCATTTCACTATCATATTCATCGGCGTAAATCTAAC	MT-CO1_mRNA	1205	1271
...(((.(((((((...(((((...........))))))))))))))).........................................	(-15.5)

0727A-453905_2_MIMAT0004509_MirBase_miR-93*_microRNA_1_22-0727A-453905_2_ENSG00000116455_ENST00000235090_WDR77_mRNA_652_711
ACTGCTGAGCTAGCACTTCCCGATCAAGGTTTGGGACCTTGCTCAGCAGGTGGTACTGAGTTCATACCGAGCTCATGCTGCT
ACTGCTGAGCTAGCACTTCCCG-----------------------------------------------------	miR-93*_microRNA	1	22
----------------------ATCAAGGTTTGGGACCTTGCTCAGCAGGTGGTACTGAGTTCATACCGAGCTCATGCTGCT	WDR77_mRNA	652	711
.(((((((((.((....((((...........)))).)).))))))))).................................	(-22.5)

0727A-454836_2_MIMAT0000092_MirBase_miR-92a_microRNA_1_22-0727A-454836_2_ENSG00000167325_ENST00000300738_RRM1_mRNA_986_1036
TATTGCACTTGTCCCGGCCTGTACATTGCTGGGACTAATGGCAATTCCAATGGCCTTGTACCGATGCTGAGAG
TATTGCACTTGTCCCGGCCTGT---------------------------------------------------	miR-92a_microRNA	1	22
----------------------ACATTGCTGGGACTAATGGCAATTCCAATGGCCTTGTACCGATGCTGAGAG	RRM1_mRNA	986	1036
.(((((....((((((((.((()))..)))))))).....)))))............................	(-19.7)

0727A-454859_2_MIMAT0000092_MirBase_miR-92a_microRNA_1_22-0727A-454859_2_ENSG00000064545_ENST00000162044_TMEM161A_mRNA_407_457
TATTGCACTTGTCCCGGCCTGTACATGCTGGGACCAGCCAAGGAGACTAACATTGCTGTGTTCTGGTGCCTGC
TATTGCACTTGTCCCGGCCTGT---------------------------------------------------	miR-92a_microRNA	1	22
----------------------ACATGCTGGGACCAGCCAAGGAGACTAACATTGCTGTGTTCTGGTGCCTGC	TMEM161A_mRNA	407	457
[truncated: 8,428,137 more chars]
