# Supplementary material for: Mapping the Human miRNA Interactome by CLASH Reveals Frequent Noncanonical Binding
Source: Cell. 2013 Apr 25;153(3):654–65. doi: 10.1016/j.cell.2013.03.043 (PMC3650559; doi:10.1016/j.cell.2013.03.043)
Supplement: Data S3. Base Pairing between miRNAs and Their Non-mRNA Targets, Related to Figure 6 [file mmc3.txt]

A1-392661_4_MIMAT0000081_MirBase_miR-25_microRNA_1_22-A1-392661_4_ENSG00000232330_ENST00000416759_AL590710-1_lincRNA_3026_3068
CATTGCACTTGTCTCGGTCTGAGACAGTGGAACCACCTGGGGAGGCGGGGCACACGGAGGGGCAA
CATTGCACTTGTCTCGGTCTGA-------------------------------------------	miR-25_microRNA	1	22
----------------------GACAGTGGAACCACCTGGGGAGGCGGGGCACACGGAGGGGCAA	AL590710-1_lincRNA	3026	3068
...(((.((((((((..........................))))))))))).............	(-13.5)

A1-743558_1_MIMAT0000082_MirBase_miR-26a_microRNA_1_22-A1-743558_1_ENSG00000245532_ENST00000501122_AP000944-1_lincRNA_507_549
TTCAAGTAATCCAGGATAGGCTCTTGGAATTCTCTGGGGCTTTGGGGAATTTAGTGCGTGGGTGA
TTCAAGTAATCCAGGATAGGCT-------------------------------------------	miR-26a_microRNA	1	22
----------------------CTTGGAATTCTCTGGGGCTTTGGGGAATTTAGTGCGTGGGTGA	AP000944-1_lincRNA	507	549
((((((...((((((.................))))))..))))))...................	(-10.5)

A1-817376_1_MIMAT0000261_MirBase_miR-183_microRNA_1_22-A1-817376_1_ENSG00000250528_ENST00000504705_AC010616-1_lincRNA_369_411
TATGGCACTGGTAGAATTCACTCTGTGGAATTCTAGGTTGACAGTTTGTTTTGATTTTTCTTTCA
TATGGCACTGGTAGAATTCACT-------------------------------------------	miR-183_microRNA	1	22
----------------------CTGTGGAATTCTAGGTTGACAGTTTGTTTTGATTTTTCTTTCA	AC010616-1_lincRNA	369	411
......((((.((((((((........))))))))......))))....................	(-10)

A1-877044_1_MIMAT0004748_MirBase_miR-423-5p_microRNA_1_23-A1-877044_1_ENSG00000249039_ENST00000503924_AL121583-1_lincRNA_2033_2075
TGAGGGGCAGAGAGCGAGACTTTTTTGGGAATTCCTGGGTGTCTGCTGGTGGCCTGTTAACTTGGT
TGAGGGGCAGAGAGCGAGACTTT-------------------------------------------	miR-423-5p_microRNA	1	23
-----------------------TTTGGGAATTCCTGGGTGTCTGCTGGTGGCCTGTTAACTTGGT	AL121583-1_lincRNA	2033	2075
(((.((((....(((.((((....................)))))))....)))).))).......	(-14)

A1-1077171_1_MIMAT0000226_MirBase_miR-196a_microRNA_1_22-A1-1077171_1_ENSG00000250931_ENST00000513193_AC068987-1_lincRNA_2002_2048
TAGGTAGTTTCATGTTGTTGGGGGGAAAGGCATTCTCTGGTGCCGAGTGCCTCCACTGATGGGGACTCA
TAGGTAGTTTCATGTTGTTGGG-----------------------------------------------	miR-196a_microRNA	1	22
----------------------GGGAAAGGCATTCTCTGGTGCCGAGTGCCTCCACTGATGGGGACTCA	AC068987-1_lincRNA	2002	2048
.....((((((.(((((.((((.............................)))).)))))))))))..	(-8.9)

A1-1128433_1_MIMAT0000069_MirBase_miR-16_microRNA_1_22-A1-1128433_1_ENSG00000249161_ENST00000512812_AC099343-1_lincRNA_8271_8319
TAGCAGCACGTAAATATTGGCGAATACTTTGGTGCCCAGGCCGGATTGAGCTGGTAACAATGAGCTGAAAT
TAGCAGCACGTAAATATTGGCG-------------------------------------------------	miR-16_microRNA	1	22
----------------------AATACTTTGGTGCCCAGGCCGGATTGAGCTGGTAACAATGAGCTGAAAT	AC099343-1_lincRNA	8271	8319
...((((.(((...(((((((............................)))))))...))).))))....	(-11.7)

A1-1128855_1_MIMAT0000069_MirBase_miR-16_microRNA_1_22-A1-1128855_1_ENSG00000250073_ENST00000504932_AP000866-2_lincRNA_91_135
TAGCAGCACGTAAATATTGGCGGAACTCTCGGGTGGCAAGGAATTAAGGGCAGCGCGAACGACGGTC
TAGCAGCACGTAAATATTGGCG---------------------------------------------	miR-16_microRNA	1	22
----------------------GAACTCTCGGGTGGCAAGGAATTAAGGGCAGCGCGAACGACGGTC	AP000866-2_lincRNA	91	135
..((.((...(((...((.((..............)).))...)))...)).)).............	(-7.8)

A1-1359935_1_MIMAT0003242_MirBase_miR-577_microRNA_1_21-A1-1359935_1_ENSG00000250528_ENST00000504705_AC010616-1_lincRNA_369_411
TAGATAAAATATTGGTACCTGCTGTGGAATTCTAGGTTGACAGTTTGTTTTGATTTTTCTTTCA
TAGATAAAATATTGGTACCTG-------------------------------------------	miR-577_microRNA	1	21
---------------------CTGTGGAATTCTAGGTTGACAGTTTGTTTTGATTTTTCTTTCA	AC010616-1_lincRNA	369	411
....((((((((((..(((((...........)))))...))))..))))))............	(-8.4)

A1-2278065_1_MIMAT0000278_MirBase_miR-221_microRNA_1_23-A1-2278065_1_ENSG00000245532_ENST00000501122_AP000944-1_lincRNA_504_546
AGCTACATTGTCTGCTGGGTTTCTTTCTTGGAATTCTCTGGGGCTTTGGGGAATTTAGTGCGTGGG
AGCTACATTGTCTGCTGGGTTTC-------------------------------------------	miR-221_microRNA	1	23
-----------------------TTTCTTGGAATTCTCTGGGGCTTTGGGGAATTTAGTGCGTGGG	AP000944-1_lincRNA	504	546
.((((.(((.(((((((((.(((.......)))..)))...)))...))).))).)))).......	(-9.6)

A1-2279367_1_MIMAT0000279_MirBase_miR-222_microRNA_1_21-A1-2279367_1_ENSG00000245532_ENST00000501122_AP000944-1_lincRNA_506_549
AGCTACATCTGGCTACTGGGTTCTTGGAATTCTCTGGGGCTTTGGGGAATTTAGTGCGTGGGTGA
AGCTACATCTGGCTACTGGGT--------------------------------------------	miR-222_microRNA	1	21
---------------------TCTTGGAATTCTCTGGGGCTTTGGGGAATTTAGTGCGTGGGTGA	AP000944-1_lincRNA	506	549
.((((..(((((((.(((((............)))))))))..))).....))))..........	(-10.2)

A1-2353202_1_MIMAT0000092_MirBase_miR-92a_microRNA_1_22-A1-2353202_1_ENSG00000248220_ENST00000506383_AL161940-1_lincRNA_3151_3193
TATTGCACTTGTCCCGGCCTGTGGCCAGGTGCAGTGACTCATACCTATAATTTCAGGGCTTTGGG
TATTGCACTTGTCCCGGCCTGT-------------------------------------------	miR-92a_microRNA	1	22
----------------------GGCCAGGTGCAGTGACTCATACCTATAATTTCAGGGCTTTGGG	AL161940-1_lincRNA	3151	3193
((((((((((.....((((...)))))))))))))).............................	(-16.1)

A1-2558988_1_MIMAT0000256_MirBase_miR-181a_microRNA_1_23-A1-2558988_1_ENSG00000248594_ENST00000507132_AC103725-2_lincRNA_956_998
AACATTCAACGCTGTCGGTGAGTTAAGTTTGGAATTTGGAACGTGCATCTGGAGGGAAGATGAGGG
AACATTCAACGCTGTCGGTGAGT-------------------------------------------	miR-181a_microRNA	1	23
-----------------------TAAGTTTGGAATTTGGAACGTGCATCTGGAGGGAAGATGAGGG	AC103725-2_lincRNA	956	998
....((((...((.((((((.((.................))...)).)))).....)).))))..	(-6.2)

0727-643485_1_MIMAT0000253_MirBase_miR-10a_microRNA_1_23-0727-643485_1_ENSG00000244953_ENST00000501541_AC087521-1_lincRNA_1493_1536
TACCCTGTAGATCCGAATTTGTGACTCTCGGGTCCCAACGCCCAAACATCTCGCATTGCTGGCTCCG
TACCCTGTAGATCCGAATTTGTG--------------------------------------------	miR-10a_microRNA	1	23
-----------------------ACTCTCGGGTCCCAACGCCCAAACATCTCGCATTGCTGGCTCCG	AC087521-1_lincRNA	1493	1536
.........(((((((...........))))))).................................	(-9.7)

0727-1072737_1_MIMAT0004776_MirBase_miR-505*_microRNA_1_22-0727-1072737_1_ENSG00000249009_ENST00000505724_AC002457-1_lincRNA_506_549
GGGAGCCAGGAAGTATTGATGTGATAATTTGACTTCTTCCTTTCCAATTCAGATGCCTTTTTTTTT
GGGAGCCAGGAAGTATTGATGT--------------------------------------------	miR-505*_microRNA	1	22
----------------------GATAATTTGACTTCTTCCTTTCCAATTCAGATGCCTTTTTTTTT	AC002457-1_lincRNA	506	549
(((((..(((((((...(((......)))..)))))))..))))).....................	(-12.1)

A2-494374_3_MIMAT0000081_MirBase_miR-25_microRNA_1_22-A2-494374_3_ENSG00000251133_ENST00000505928_AC139493-1_lincRNA_2769_2814
CATTGCACTTGTCTCGGTCTGAGCAATAGTATTGCCAAAGCTGTCAATTTCTATACCTTCTTAAATTC
CATTGCACTTGTCTCGGTCTGA----------------------------------------------	miR-25_microRNA	1	22
----------------------GCAATAGTATTGCCAAAGCTGTCAATTTCTATACCTTCTTAAATTC	AC139493-1_lincRNA	2769	2814
.(((((................))))).........................................	(-5.6)

A2-699986_2_MIMAT0000070_MirBase_miR-17_microRNA_1_23-A2-699986_2_ENSG00000246350_ENST00000499525_AL049543-1_lincRNA_506_563
CAAAGTGCTTACAGTGCAGGTAGGGTCCCATGGTGTAATGGTTAGCACTCTGGACTTTGAATCCAGCAATCCGAGTTCGAA
CAAAGTGCTTACAGTGCAGGTAG-----------------------------------------------------	miR-17_microRNA	1	23
-----------------------GGTCCCATGGTGTAATGGTTAGCACTCTGGACTTTGAATCCAGCAATCCGAGTTCGAA	AL049543-1_lincRNA	506	563
((.((((((.((..((((...............))))...)).)))))).)).............................	(-15.2)

A2-912941_1_MIMAT0000087_MirBase_miR-30a_microRNA_1_22-A2-912941_1_ENSG00000245532_ENST00000501122_AP000944-1_lincRNA_507_549
TGTAAACATCCTCGACTGGAAGCTTGGAATTCTCTGGGGCTTTGGGGAATTTAGTGCGTGGGTGA
TGTAAACATCCTCGACTGGAAG-------------------------------------------	miR-30a_microRNA	1	22
----------------------CTTGGAATTCTCTGGGGCTTTGGGGAATTTAGTGCGTGGGTGA	AP000944-1_lincRNA	507	549
......(((((.((((((((.............................)))))).)).))))).	(-11.4)

A2-1360520_1_MIMAT0000069_MirBase_miR-16_microRNA_1_22-A2-1360520_1_ENSG00000248723_ENST00000512930_AP005210-2_lincRNA_484_526
TAGCAGCACGTAAATATTGGCGATTTTCTGGGTCCAAGGGATCTGCAAGCCTCCTAAAGGCATTT
TAGCAGCACGTAAATATTGGCG-------------------------------------------	miR-16_microRNA	1	22
----------------------ATTTTCTGGGTCCAAGGGATCTGCAAGCCTCCTAAAGGCATTT	AP005210-2_lincRNA	484	526
..((.(((.((.....(((((..........).))))...)).)))..))...............	(-7.9)

A2-1361191_1_MIMAT0000069_MirBase_miR-16_microRNA_1_22-A2-1361191_1_ENSG00000248398_ENST00000511225_AL139044-2_lincRNA_3291_3333
TAGCAGCACGTAAATATTGGCGTGGCTGGGATTTGGGGGTTCCCCAGCTGATGTCTCAGGCCCTC
TAGCAGCACGTAAATATTGGCG-------------------------------------------	miR-16_microRNA	1	22
----------------------TGGCTGGGATTTGGGGGTTCCCCAGCTGATGTCTCAGGCCCTC	AL139044-2_lincRNA	3291	3333
(((((((...(((((.(((((...))))).)))))...))).....))))...............	(-9.2)

A2-1369452_1_MIMAT0000069_MirBase_miR-16_microRNA_1_22-A2-1369452_1_ENSG00000250581_ENST00000504566_AL365499-1_lincRNA_762_804
TAGCAGCACGTAAATATTGGCGCTGGAAGTCTGGGGGCCATTCCATGTGGGTCACATCGCCTGAC
TAGCAGCACGTAAATATTGGCG-------------------------------------------	miR-16_microRNA	1	22
----------------------CTGGAAGTCTGGGGGCCATTCCATGTGGGTCACATCGCCTGAC	AL365499-1_lincRNA	762	804
..((..(((((......((((...............))))....))))).)).............	(-9.5)

A2-1647737_1_MIMAT0003218_MirBase_miR-92b_microRNA_1_22-A2-1647737_1_ENSG00000246813_ENST00000500227_AC012366-2_lincRNA_1293_1335
TATTGCACTCGTCCCGGCCTCCGGAGTTTGGCTGGGGCAGTCGGAGGAGAGCCTGGGCCACCAAG
TATTGCACTCGTCCCGGCCTCC-------------------------------------------	miR-92b_microRNA	1	22
----------------------GGAGTTTGGCTGGGGCAGTCGGAGGAGAGCCTGGGCCACCAAG	AC012366-2_lincRNA	1293	1335
..(((.(((.(((((((((..........))))))))))))))).....................	(-18.5)

A2-2519159_1_MIMAT0000705_MirBase_miR-362-5p_microRNA_1_24-A2-2519159_1_ENSG00000250208_ENST00000509760_AC026336-1_lincRNA_742_784
AATCCTTGGAACCTAGGTGTGAGTAGTTCCAGGGAGCAGGGTGGAGTGTGCGGACATCTTTGGAGGC
AATCCTTGGAACCTAGGTGTGAGT-------------------------------------------	miR-362-5p_microRNA	1	24
------------------------AGTTCCAGGGAGCAGGGTGGAGTGTGCGGACATCTTTGGAGGC	AC026336-1_lincRNA	742	784
..((((((((((.............))))))))))................................	(-15.6)

A2-2955986_1_MIMAT0004568_MirBase_miR-221*_microRNA_1_22-A2-2955986_1_ENSG00000245532_ENST00000501122_AP000944-1_lincRNA_504_546
ACCTGGCATACAATGTAGATTTTTTCTTGGAATTCTCTGGGGCTTTGGGGAATTTAGTGCGTGGG
ACCTGGCATACAATGTAGATTT-------------------------------------------	miR-221*_microRNA	1	22
----------------------TTTCTTGGAATTCTCTGGGGCTTTGGGGAATTTAGTGCGTGGG	AP000944-1_lincRNA	504	546
.((.(((...((.........................))..)))..)).................	(-7.5)

A2-3102173_1_MIMAT0004950_MirBase_miR-877*_microRNA_1_21-A2-3102173_1_ENSG00000250160_ENST00000507553_AL162499-3_lincRNA_394_436
TCCTCTTCTCCCTCCTCCCAGAGGGAGGGGGTGGGAGAAGAAAAGGGGCTGGGCATGCCCTTCA
TCCTCTTCTCCCTCCTCCCAG-------------------------------------------	miR-877*_microRNA	1	21
---------------------AGGGAGGGGGTGGGAGAAGAAAAGGGGCTGGGCATGCCCTTCA	AL162499-3_lincRNA	394	436
(((((((((((((((((((...)))))))...)))))))))...))).................	(-27)

L1-75900_5_MIMAT0000092_MirBase_miR-92a_microRNA_1_22-L1-75900_5_ENSG00000247556_ENST00000500949_AC012652-2_lincRNA_2784_2836
TATTGCACTTGTCCCGGCCTGTTTAAAACCGGGATATGTGCAATAGAAATATATATATATATATGTATATTTTAA
TATTGCACTTGTCCCGGCCTGT-----------------------------------------------------	miR-92a_microRNA	1	22
----------------------TTAAAACCGGGATATGTGCAATAGAAATATATATATATATATGTATATTTTAA	AC012652-2_lincRNA	2784	2836
((((((((.((((((((...........)))))))).))))))))..............................	(-23.6)

L1-83197_4_MIMAT0000092_MirBase_miR-92a_microRNA_1_22-L1-83197_4_ENSG00000248190_ENST00000509401_AL139089-1_lincRNA_5758_5802
TATTGCACTTGTCCCGGCCTGTAGCAGGCTGGGCATGGTGGCTCACGCCTGTAATCCCAGCACTTTG
TATTGCACTTGTCCCGGCCTGT---------------------------------------------	miR-92a_microRNA	1	22
----------------------AGCAGGCTGGGCATGGTGGCTCACGCCTGTAATCCCAGCACTTTG	AL139089-1_lincRNA	5758	5802
.....((((.(.((((((((((.)))))))))))..))))...........................	(-22.2)

L1-114927_3_MIMAT0000063_MirBase_let-7b_microRNA_1_22-L1-114927_3_ENSG00000250743_ENST00000509888_AC009052-1_lincRNA_53_104
TGAGGTAGTAGGTTGTGTGGTTTAATCTTGGCTCACCACAACCTCTGCCTCCCGGGTTCAAGCGATTCTCACGC
TGAGGTAGTAGGTTGTGTGGTT----------------------------------------------------	let-7b_microRNA	1	22
----------------------TAATCTTGGCTCACCACAACCTCTGCCTCCCGGGTTCAAGCGATTCTCACGC	AC009052-1_lincRNA	53	104
.(((((((.(((((((((((............)))).)))))))))))))).......................	(-22.1)

L1-167879_3_MIMAT0000098_MirBase_miR-100_microRNA_1_22-L1-167879_3_ENSG00000246350_ENST00000499525_AL049543-1_lincRNA_538_585
AACCCGTAGATCCGAACTTGTGTTTGAATCCAGCAATCCGAGTTCGAATCTCGGTGGGACCTTTCAAAGG
AACCCGTAGATCCGAACTTGTG------------------------------------------------	miR-100_microRNA	1	22
----------------------TTTGAATCCAGCAATCCGAGTTCGAATCTCGGTGGGACCTTTCAAAGG	AL049543-1_lincRNA	538	585
..((((.((((.((((((((..................)))))))).))))...))))............	(-17.1)

L1-198009_2_MIMAT0000063_MirBase_let-7b_microRNA_1_22-L1-198009_2_ENSG00000246181_ENST00000501220_AC022409-1_lincRNA_2039_2089
TGAGGTAGTAGGTTGTGTGGTTATTTCAGCTCACTACAGCCTCTGCCTCCTAGGTTGAAGCGATTGTCCTGAC
TGAGGTAGTAGGTTGTGTGGTT---------------------------------------------------	let-7b_microRNA	1	22
----------------------ATTTCAGCTCACTACAGCCTCTGCCTCCTAGGTTGAAGCGATTGTCCTGAC	AC022409-1_lincRNA	2039	2089
.(((((((.(((((((((((..........)))).))))))))))))))........................	(-21.7)

L1-472648_1_MIMAT0000252_MirBase_miR-7_microRNA_1_23-L1-472648_1_ENSG00000247556_ENST00000500949_AC012652-2_lincRNA_2864_2918
TGGAAGACTAGTGATTTTGTTGTTTAAGAACAACAAAATCACCAATGTCTTCCATTTTGAGATGTGTATAGTTTTGTA
TGGAAGACTAGTGATTTTGTTGT-----------------------------------------------------	miR-7_microRNA	1	23
-----------------------TTAAGAACAACAAAATCACCAATGTCTTCCATTTTGAGATGTGTATAGTTTTGTA	AC012652-2_lincRNA	2864	2918
((((((((..(((((((((((((......)))))))))))))....))))))))........................	(-27)

L1-851336_1_MIMAT0000279_MirBase_miR-222_microRNA_1_21-L1-851336_1_ENSG00000245756_ENST00000500353_AL158824-3_lincRNA_539_586
AGCTACATCTGGCTACTGGGTAGTTTGAGACTACAGTGAGCTATGATCACACCACTGCACTCCAGCCTG
AGCTACATCTGGCTACTGGGT------------------------------------------------	miR-222_microRNA	1	21
---------------------AGTTTGAGACTACAGTGAGCTATGATCACACCACTGCACTCCAGCCTG	AL158824-3_lincRNA	539	586
.((...(((((((((((((((........))).)))).))))).))).........))...........	(-10)

L1-1270464_1_MIMAT0000098_MirBase_miR-100_microRNA_1_22-L1-1270464_1_ENSG00000245532_ENST00000501122_AP000944-1_lincRNA_501_543
AACCCGTAGATCCGAACTTGTGTACTTTCTTGGAATTCTCTGGGGCTTTGGGGAATTTAGTGCGT
AACCCGTAGATCCGAACTTGTG-------------------------------------------	miR-100_microRNA	1	22
----------------------TACTTTCTTGGAATTCTCTGGGGCTTTGGGGAATTTAGTGCGT	AP000944-1_lincRNA	501	543
..((((.((((((((..............)))))..))).)))).....................	(-13.2)

L2-138723_4_MIMAT0000066_MirBase_let-7e_microRNA_1_22-L2-138723_4_ENSG00000225821_ENST00000427580_AJ003147-3_lincRNA_1494_1544
TGAGGTAGGAGGTTGTATAGTTAGTTCACGCCAGTCTCCTGCCTCAGCCTTCCGAGTAGCTGGGATTACAGGC
TGAGGTAGGAGGTTGTATAGTT---------------------------------------------------	let-7e_microRNA	1	22
----------------------AGTTCACGCCAGTCTCCTGCCTCAGCCTTCCGAGTAGCTGGGATTACAGGC	AJ003147-3_lincRNA	1494	1544
(((((((((((((((................)))))))))))))))...........................	(-20)

L2-175392_4_MIMAT0000062_MirBase_let-7a_microRNA_1_22-L2-175392_4_ENSG00000246350_ENST00000499525_AL049543-1_lincRNA_469_518
TGAGGTAGTAGGTTGTATAGTTAACCACGACTATACTTACCTACTGTACCCTTGTGGTTGGTCCCATGGTGT
TGAGGTAGTAGGTTGTATAGTT--------------------------------------------------	let-7a_microRNA	1	22
----------------------AACCACGACTATACTTACCTACTGTACCCTTGTGGTTGGTCCCATGGTGT	AL049543-1_lincRNA	469	518
.((((((((((((.((((((((......))))))))..))))))))...))))...................	(-21.3)

L2-285490_2_MIMAT0000510_MirBase_miR-320a_microRNA_1_22-L2-285490_2_ENSG00000246581_ENST00000501052_AC094107-1_lincRNA_3383_3429
AAAAGCTGGGTTGAGAGGGCGAACCACCTTCTCCACCAAGCAAATGGGCCTCATACAATCTTCTTGCCC
AAAAGCTGGGTTGAGAGGGCGA-----------------------------------------------	miR-320a_microRNA	1	22
----------------------ACCACCTTCTCCACCAAGCAAATGGGCCTCATACAATCTTCTTGCCC	AC094107-1_lincRNA	3383	3429
....(((.(((.(((((((.......))))))).))).)))............................	(-18.8)

L2-303343_2_MIMAT0000063_MirBase_let-7b_microRNA_1_22-L2-303343_2_ENSG00000229504_ENST00000501271_AC012618-1_lincRNA_2028_2075
TGAGGTAGTAGGTTGTGTGGTTTGCTTGGCTCACTGCAACCTCCACTCCCAAGTAGCTGGGATTACAGAT
TGAGGTAGTAGGTTGTGTGGTT------------------------------------------------	let-7b_microRNA	1	22
----------------------TGCTTGGCTCACTGCAACCTCCACTCCCAAGTAGCTGGGATTACAGAT	AC012618-1_lincRNA	2028	2075
...((.((((((((((((((..........)))).)))))))..))).))....................	(-15.5)

L2-465657_2_MIMAT0007891_MirBase_miR-1915*_microRNA_1_22-L2-465657_2_ENSG00000249227_ENST00000513983_AC104463-1_lincRNA_2370_2414
ACCTTGCCTTGCTGCCCGGGCCGTGCACCCGTGGGCCCCAGGAGGTCTGTTGTGCGCATGCTCTGAG
ACCTTGCCTTGCTGCCCGGGCC---------------------------------------------	miR-1915*_microRNA	1	22
----------------------GTGCACCCGTGGGCCCCAGGAGGTCTGTTGTGCGCATGCTCTGAG	AC104463-1_lincRNA	2370	2414
((((...((((..(((((((.......)))..))))..)))))))).....................	(-14.3)

L2-670722_1_MIMAT0000227_MirBase_miR-197_microRNA_1_22-L2-670722_1_ENSG00000249211_ENST00000510677_AL360215-1_lincRNA_3263_3306
TTCACCACCTTCTCCACCCAGCAAATAAACAAACAAATAAAATGCCTTTCCAAATGCT
TTCACCACCTTCTCCACCCAGC------------------------------------	miR-197_microRNA	1	22
----------------------AAATAAACAAACAAATAAAATGCCTTTCCAAATGCT	AL360215-1_lincRNA	3263	3306
...................(((.................................)))	(-1.3)

L2-755017_1_MIMAT0004945_MirBase_miR-744_microRNA_1_22-L2-755017_1_ENSG00000250870_ENST00000506371_AC010329-1_lincRNA_2824_2873
TGCGGGGCTAGGGCTAACAGCACTCATGCCTAAGCCTCCTGAGTAGCTGAGGTTACAGGTGTAAGCCACCAC
TGCGGGGCTAGGGCTAACAGCA--------------------------------------------------	miR-744_microRNA	1	22
----------------------CTCATGCCTAAGCCTCCTGAGTAGCTGAGGTTACAGGTGTAAGCCACCAC	AC010329-1_lincRNA	2824	2873
...((((((.((((.............)))).))))))..................................	(-16.9)

L2-755098_1_MIMAT0004945_MirBase_miR-744_microRNA_1_22-L2-755098_1_ENSG00000249712_ENST00000512586_AL355987-1_lincRNA_1062_1104
TGCGGGGCTAGGGCTAACAGCACTCCAGCCCTACAGCCTCCAGCCCTCCAGCCTCCAGTTCTCCA
TGCGGGGCTAGGGCTAACAGCA-------------------------------------------	miR-744_microRNA	1	22
----------------------CTCCAGCCCTACAGCCTCCAGCCCTCCAGCCTCCAGTTCTCCA	AL355987-1_lincRNA	1062	1104
((.((((((((((((....((..............))....))))))..))))))))........	(-20.1)

L2-780321_1_MIMAT0000066_MirBase_let-7e_microRNA_1_22-L2-780321_1_ENSG00000245498_ENST00000499143_AP000866-1_lincRNA_1939_1986
TGAGGTAGGAGGTTGTATAGTTTTAAGCGATCCTCCCACCTCAGCCTCCTGAATAGCTGGGATTACAGGC
TGAGGTAGGAGGTTGTATAGTT------------------------------------------------	let-7e_microRNA	1	22
----------------------TTAAGCGATCCTCCCACCTCAGCCTCCTGAATAGCTGGGATTACAGGC	AP000866-1_lincRNA	1939	1986
((((((.(((((((((..........)))).))))).))))))...........................	(-20.5)

L2-780358_1_MIMAT0000066_MirBase_let-7e_microRNA_1_22-L2-780358_1_ENSG00000245218_ENST00000499057_AC092295-2_lincRNA_2451_2493
TGAGGTAGGAGGTTGTATAGTTAAATCCTCCCACCTTGGCCTCCCAAAGTGCTGAGATTTCAGGC
TGAGGTAGGAGGTTGTATAGTT-------------------------------------------	let-7e_microRNA	1	22
----------------------AAATCCTCCCACCTTGGCCTCCCAAAGTGCTGAGATTTCAGGC	AC092295-2_lincRNA	2451	2493
.(((((.(((((..............))))).)))))............................	(-14.8)

L2-880511_1_MIMAT0000764_MirBase_miR-339-5p_microRNA_1_23-L2-880511_1_ENSG00000250014_ENST00000514177_AC010522-2_lincRNA_631_673
TCCCTGTCCTCCAGGAGCTCACGGCCTCCTGTGAGCGCCTCAGTGTTCCTACGCCGGGTACCGGCT
TCCCTGTCCTCCAGGAGCTCACG-------------------------------------------	miR-339-5p_microRNA	1	23
-----------------------GCCTCCTGTGAGCGCCTCAGTGTTCCTACGCCGGGTACCGGCT	AC010522-2_lincRNA	631	673
.(((.((.....(((.((((((........)))))).)))............)).)))........	(-13.6)

L2-904327_1_MIMAT0000423_MirBase_miR-125b_microRNA_1_22-L2-904327_1_ENSG00000250736_ENST00000503250_AC124781-2_lincRNA_3733_3775
TCCCTGAGACCCTAACTTGTGAAAGGGCGCCCAGGGATCTTGCCTGGGGAAAGTGGGGTGCAGAA
TCCCTGAGACCCTAACTTGTGA-------------------------------------------	miR-125b_microRNA	1	22
----------------------AAGGGCGCCCAGGGATCTTGCCTGGGGAAAGTGGGGTGCAGAA	AC124781-2_lincRNA	3733	3775
(((((((((((((...................)))).))))....)))))...............	(-14.3)

L2-1052927_1_MIMAT0000680_MirBase_miR-106b_microRNA_1_21-L2-1052927_1_ENSG00000248224_ENST00000511761_AC098479-1_lincRNA_1509_1551
TAAAGTGCTGACAGTGCAGATGATCTTCTGCCTCAGCCTCCCCAGTAGCTGGGATTATAGGTGC
TAAAGTGCTGACAGTGCAGAT-------------------------------------------	miR-106b_microRNA	1	21
---------------------GATCTTCTGCCTCAGCCTCCCCAGTAGCTGGGATTATAGGTGC	AC098479-1_lincRNA	1509	1551
...((.(((((....(((((......))))).))))))).........................	(-12.5)

L2-1386242_1_MIMAT0003283_MirBase_miR-615-3p_microRNA_1_22-L2-1386242_1_ENSG00000247957_ENST00000499787_AL031670-1_lincRNA_593_637
TCCGAGCCTGGGTCTCCCTCTTCTTTCCCTGAGGCCCAGGTTCACCTGGCCCCTTTCTTCCTTGGTC
TCCGAGCCTGGGTCTCCCTCTT---------------------------------------------	miR-615-3p_microRNA	1	22
----------------------CTTTCCCTGAGGCCCAGGTTCACCTGGCCCCTTTCTTCCTTGGTC	AL031670-1_lincRNA	593	637
...(((((((((((((..............)))))))))))))........................	(-23.3)

L2-1419106_1_MIMAT0004674_MirBase_miR-30c-1*_microRNA_1_22-L2-1419106_1_ENSG00000249591_ENST00000514276_AC130454-1_lincRNA_73_120
CTGGGAGAGGGTTGTTTACTCCCAAGCGTGAACCACCATGCCCAGCCTCTCTGTGTCTTATGATAAAAAA
CTGGGAGAGGGTTGTTTACTCC------------------------------------------------	miR-30c-1*_microRNA	1	22
----------------------CAAGCGTGAACCACCATGCCCAGCCTCTCTGTGTCTTATGATAAAAAA	AC130454-1_lincRNA	73	120
(((((....(((.((((((........)))))).)))...))))).........................	(-17.5)

L2-1575738_1_MIMAT0000761_MirBase_miR-324-5p_microRNA_1_23-L2-1575738_1_ENSG00000249046_ENST00000502842_AL358334-2_lincRNA_4652_4698
CGCATCCCCTAGGGCATTGGTGTTATTTTGTTCTGTACTAAGAAAAATTCTTCTGCCTTGGGAAAAAAAA
CGCATCCCCTAGGGCATTGGTGT-----------------------------------------------	miR-324-5p_microRNA	1	23
-----------------------TATTTTGTTCTGTACTAAGAAAAATTCTTCTGCCTTGGGAAAAAAAA	AL358334-2_lincRNA	4652	4698
.......(((((((((((((((.............))))))............)))))))))........	(-15)

L2-1583365_1_MIMAT0004679_MirBase_miR-296-3p_microRNA_1_22-L2-1583365_1_ENSG00000233422_ENST00000430444_AC090427-1_lincRNA_1297_1343
GAGGGTTGGGTGGAGGCTCTCCCAGGTGCCTGCCACCATGCCCGGCTAACTTTTATCATTCTACTTTCT
GAGGGTTGGGTGGAGGCTCTCC-----------------------------------------------	miR-296-3p_microRNA	1	22
----------------------CAGGTGCCTGCCACCATGCCCGGCTAACTTTTATCATTCTACTTTCT	AC090427-1_lincRNA	1297	1343
..((((..(((((((((...((..)).)))).)))))..))))..........................	(-24.2)

L2-1787870_1_MIMAT0000092_MirBase_miR-92a_microRNA_1_22-L2-1787870_1_ENSG00000246046_ENST00000446316_AL009179-2_lincRNA_2143_2188
TATTGCACTTGTCCCGGCCTGTCAGGATGGAATGCAGTGGCACAATCTTAGCTCACTACAACCTCTGC
TATTGCACTTGTCCCGGCCTGT----------------------------------------------	miR-92a_microRNA	1	22
----------------------CAGGATGGAATGCAGTGGCACAATCTTAGCTCACTACAACCTCTGC	AL009179-2_lincRNA	2143	2188
(((((((....(((...((((.))))..))).))))))).............................	(-13.8)

L2-1792174_1_MIMAT0002874_MirBase_miR-503_microRNA_1_23-L2-1792174_1_ENSG00000246896_ENST00000499938_AC024075-1_lincRNA_304_349
TAGCAGCGGGAACAGTTCTGCAGAGAAAGAAAATTTAAAAGTAAAGAAAAAGTGGATCATTCGGTCCTT
TAGCAGCGGGAACAGTTCTGCAG----------------------------------------------	miR-503_microRNA	1	23
-----------------------AGAAAGAAAATTTAAAAGTAAAGAAAAAGTGGATCATTCGGTCCTT	AC024075-1_lincRNA	304	349
.......((((.....(((((..............................)))))........)))).	(-9.1)

L2-2292286_1_MIMAT0000092_MirBase_miR-92a_microRNA_1_22-L2-2292286_1_ENSG00000250659_ENST00000502624_AL160060-1_lincRNA_1186_1233
TATTGCACTTGTCCCGGCCTGTACCCAGGCTGGAGTGCAGTGGATCACAGCTCACTGCAGCCTCAACCTC
TATTGCACTTGTCCCGGCCTGT------------------------------------------------	miR-92a_microRNA	1	22
----------------------ACCCAGGCTGGAGTGCAGTGGATCACAGCTCACTGCAGCCTCAACCTC	AL160060-1_lincRNA	1186	1233
(((((((((....((((((((....)))))))))))))))))............................	(-22.3)

L2-2344497_1_MIMAT0000418_MirBase_miR-23b_microRNA_1_21-L2-2344497_1_ENSG00000248011_ENST00000500080_AC068288-1_lincRNA_2201_2247
ATCACATTGCCAGGGATTACCGTAGATCCACTGACAGCTTGCACTATGCACCTGTAAAAGTTGCAGGC
ATCACATTGCCAGGGATTACC-----------------------------------------------	miR-23b_microRNA	1	21
---------------------GTAGATCCACTGACAGCTTGCACTATGCACCTGTAAAAGTTGCAGGC	AC068288-1_lincRNA	2201	2247
......(((.((((((((......))))).))).)))...............................	(-9.2)

TA1-1544616-1_1_MIMAT0000279_MirBase_miR-222_microRNA_1_21-TA1-1544616-1_1_ENSG00000227051_ENST00000421193_C14orf132_lincRNA_707_761
AGCTACATCTGGCTACTGGGTACATGGGACCAGATGAGACAGCTAGTTAAGTTTAAAACATAGACATGATTTGATG
AGCTACATCTGGCTACTGGGT-----------------------------------------------------	miR-222_microRNA	1	21
---------------------ACATGGGACCAGATGAGACAGCTAGTTAAGTTTAAAACATAGACATGATTTGATG	C14orf132_lincRNA	707	761
((((.(((((((((..((....))..)).)))))))....))))................................	(-14.4)

TA1-2852389-1_1_MIMAT0000461_MirBase_miR-195_microRNA_1_21-TA1-2852389-1_1_ENSG00000233422_ENST00000430444_AC090427-1_lincRNA_767_810
TAGCAGCACAGAAATATTGGCTGTGCTTTTGTTATAGGACTGCTGACAAAAGTCCAAAGAAGTTT
TAGCAGCACAGAAATATTGGC--------------------------------------------	miR-195_microRNA	1	21
---------------------TGTGCTTTTGTTATAGGACTGCTGACAAAAGTCCAAAGAAGTTT	AC090427-1_lincRNA	767	810
((((((......((((..(((...)))..))))......))))))....................	(-9.3)

TA1-3123036-1_1_MIMAT0005577_MirBase_miR-1226_microRNA_1_22-TA1-3123036-1_1_ENSG00000248269_ENST00000513512_AC005618-1_lincRNA_458_500
TCACCAGCCCTGTGTTCCCTAGCAGCTTGGGAGACAGAGCAATTAAAAAAAAAAAAGAAAGAAGA
TCACCAGCCCTGTGTTCCCTAG-------------------------------------------	miR-1226_microRNA	1	22
----------------------CAGCTTGGGAGACAGAGCAATTAAAAAAAAAAAAGAAAGAAGA	AC005618-1_lincRNA	458	500
......((.((((.(((((.........))))))))).)).........................	(-13)

TA1-4250637-1_1_MIMAT0000092_MirBase_miR-92a_microRNA_1_22-TA1-4250637-1_1_ENSG00000236622_ENST00000510874_AL132777-1_lincRNA_1191_1239
TATTGCACTTGTCCCGGCCTGTTGTAGCTGGGACCACAGGCATATGCCATCAGGCCTGGCCAATTTTTTTA
TATTGCACTTGTCCCGGCCTGT-------------------------------------------------	miR-92a_microRNA	1	22
----------------------TGTAGCTGGGACCACAGGCATATGCCATCAGGCCTGGCCAATTTTTTTA	AL132777-1_lincRNA	1191	1239
...(((....((((((((........)))))))).....))).............................	(-17.4)

TA1-4594167-1_1_MIMAT0000066_MirBase_let-7e_microRNA_1_22-TA1-4594167-1_1_ENSG00000226382_ENST00000442073_AC006273-1_lincRNA_166_213
TGAGGTAGGAGGTTGTATAGTTAGCTCACTGCAAACTCCGCCTCTCGGGTTCAGGCCATTCTCCTGCCTC
TGAGGTAGGAGGTTGTATAGTT------------------------------------------------	let-7e_microRNA	1	22
----------------------AGCTCACTGCAAACTCCGCCTCTCGGGTTCAGGCCATTCTCCTGCCTC	AC006273-1_lincRNA	166	213
.(((((((((((.((.........................................)).)))))))))))	(-17.6)

TA1-4595083-1_1_MIMAT0000064_MirBase_let-7c_microRNA_1_22-TA1-4595083-1_1_ENSG00000248841_ENST00000508489_AL009179-1_lincRNA_807_849
TGAGGTAGTAGGTTGTATGGTTTCCCTCTGCCTCTCTCCCCTGGTGACGACAATGGCTGGGGTCT
TGAGGTAGTAGGTTGTATGGTT-------------------------------------------	let-7c_microRNA	1	22
----------------------TCCCTCTGCCTCTCTCCCCTGGTGACGACAATGGCTGGGGTCT	AL009179-1_lincRNA	807	849
.(((((((.(((............))))))))))...............................	(-12.5)

TA1-4887850-1_1_MIMAT0000081_MirBase_miR-25_microRNA_1_22-TA1-4887850-1_1_ENSG00000246350_ENST00000499525_AL049543-1_lincRNA_539_585
CATTGCACTTGTCTCGGTCTGATTGAATCCAGCAATCCGAGTTCGAATCTCGGTGGGACCTTTCAAAGG
CATTGCACTTGTCTCGGTCTGA-----------------------------------------------	miR-25_microRNA	1	22
----------------------TTGAATCCAGCAATCCGAGTTCGAATCTCGGTGGGACCTTTCAAAGG	AL049543-1_lincRNA	539	585
(((((...(((.(((((.(((........)))....)))))..)))....)))))..............	(-11.4)

TAON-558380-1_2_MIMAT0000456_MirBase_miR-186_microRNA_1_22-TAON-558380-1_2_ENSG00000251562_ENST00000508832_MALAT1_lincRNA_84_128
CAAAGAATTCTCCTTTTGGGCTGTCATAACCAGCCTGGCAGTATGATGGCCTAGATGCAGAGAAAAC
CAAAGAATTCTCCTTTTGGGCT---------------------------------------------	miR-186_microRNA	1	22
----------------------GTCATAACCAGCCTGGCAGTATGATGGCCTAGATGCAGAGAAAAC	MALAT1_lincRNA	84	128
.......(((((..((((((((.........................))))))))....)))))...	(-14.1)

TAON-2229649-1_1_MIMAT0000456_MirBase_miR-186_microRNA_1_22-TAON-2229649-1_1_ENSG00000248899_ENST00000506062_AL133153-1_lincRNA_534_594
CAAAGAATTCTCCTTTTGGGCTTATTAAGCCCAGCATCCATTAGCTATTCTTCCTGATACTCTCTCTCCCTCTGCCCCTTTGT
CAAAGAATTCTCCTTTTGGGCT-----------------------------------------------------	miR-186_microRNA	1	22
----------------------TATTAAGCCCAGCATCCATTAGCTATTCTTCCTGATACTCTCTCTCCCTCTGCCCCTTTGT	AL133153-1_lincRNA	534	594
..((((((.......(((((((.....)))))))............))))))...............................	(-11.6)

TAON-2259060-1_1_MIMAT0000680_MirBase_miR-106b_microRNA_1_21-TAON-2259060-1_1_ENSG00000249859_ENST00000513868_PVT1_lincRNA_873_935
TAAAGTGCTGACAGTGCAGATCAATCTGAAAAAATACATATCCTTTCAGCACTCTGGACGGACTTGAGAACTGTCCTTACGTGA
TAAAGTGCTGACAGTGCAGAT-----------------------------------------------------	miR-106b_microRNA	1	21
---------------------CAATCTGAAAAAATACATATCCTTTCAGCACTCTGGACGGACTTGAGAACTGTCCTTACGTGA	PVT1_lincRNA	873	935
((.((((((((.((..(((((..)))))..............)).)))))))).))............................	(-13.8)

TAON-2617288-1_1_MIMAT0000761_MirBase_miR-324-5p_microRNA_1_23-TAON-2617288-1_1_ENSG00000235953_ENST00000429562_AL353805-1_lincRNA_1978_2044
CGCATCCCCTAGGGCATTGGTGTTGTACTAAGAAAAATTCTTCTGCCTTGGGATGCTGTTAATCTATAACCTTACCCCCAACCCCGTGCT
CGCATCCCCTAGGGCATTGGTGT-----------------------------------------------------	miR-324-5p_microRNA	1	23
-----------------------TGTACTAAGAAAAATTCTTCTGCCTTGGGATGCTGTTAATCTATAACCTTACCCCCAACCCCGTGCT	AL353805-1_lincRNA	1978	2044
.(((((((..((((((((((((...))))))............)))))))))))))..................................	(-20.6)

TAON-2909225-1_1_MIMAT0016915_MirBase_miR-4284_microRNA_1_18-TAON-2909225-1_1_ENSG00000248027_ENST00000501397_AP000620-1_lincRNA_378_425
GGGCTCACATCACCCCATCATAAACACCAGTGGACTGTGTCTCACCAGAGGTGATTTTGTATTTAC
GGGCTCACATCACCCCAT------------------------------------------------	miR-4284_microRNA	1	18
------------------CATAAACACCAGTGGACTGTGTCTCACCAGAGGTGATTTTGTATTTAC	AP000620-1_lincRNA	378	425
(((..((((((((................))))..)))).))).......................	(-8.4)

TAON-3454283-1_1_MIMAT0000075_MirBase_miR-20a_microRNA_1_23-TAON-3454283-1_1_ENSG00000232092_ENST00000428934_AC107204-1_lincRNA_2421_2479
TAAAGTGCTTATAGTGCAGGTAGAATATCCTTTAGAGTGTTTTCCAACTTGATTCCATTCTCTTCGTCACTTTCAGGTACAC
TAAAGTGCTTATAGTGCAGGTAG-----------------------------------------------------	miR-20a_microRNA	1	23
-----------------------AATATCCTTTAGAGTGTTTTCCAACTTGATTCCATTCTCTTCGTCACTTTCAGGTACAC	AC107204-1_lincRNA	2421	2479
....((((((..(((((................................................).))))...))))))..	(-9.7)

TAON-3551591-1_1_MIMAT0000069_MirBase_miR-16_microRNA_1_22-TAON-3551591-1_1_ENSG00000249267_ENST00000502479_AC005186-1_lincRNA_4192_4234
TAGCAGCACGTAAATATTGGCGTGGCTGGGAGTGTTGGGGATTTAATGTCAAGGGAAAGAATCTT
TAGCAGCACGTAAATATTGGCG-------------------------------------------	miR-16_microRNA	1	22
----------------------TGGCTGGGAGTGTTGGGGATTTAATGTCAAGGGAAAGAATCTT	AC005186-1_lincRNA	4192	4234
...((((((.......(((((...)))))..))))))............................	(-11.1)

TAON-3991168-1_1_MIMAT0004504_MirBase_miR-31*_microRNA_1_22-TAON-3991168-1_1_ENSG00000250943_ENST00000515722_AL157931-1_lincRNA_2322_2388
TGCTATGCCAACATATTGCCATCCTGTTTTATGGATGGCAGCTTGGAGCATAGCAAGAAGTTGGAGGATTTGAATTCCATTCCCAGTTC
TGCTATGCCAACATATTGCCAT-----------------------------------------------------	miR-31*_microRNA	1	22
----------------------CCTGTTTTATGGATGGCAGCTTGGAGCATAGCAAGAAGTTGGAGGATTTGAATTCCATTCCCAGTTC	AL157931-1_lincRNA	2322	2388
((((((((...((..(((((((............)))))))..))..))))))))..................................	(-21.5)

TAON-4128548-1_1_MIMAT0000083_MirBase_miR-26b_microRNA_1_21-TAON-4128548-1_1_ENSG00000246582_ENST00000500853_RP11_lincRNA_671_739
TTCAAGTAATTCAGGATAGGTATTTTCCTAACCTGTTAAGAGTCTTGAAAGTCCTTAAACCACGGGAGACTATCTGGCACATGACACGGG
TTCAAGTAATTCAGGATAGGT-----------------------------------------------------	miR-26b_microRNA	1	21
---------------------ATTTTCCTAACCTGTTAAGAGTCTTGAAAGTCCTTAAACCACGGGAGACTATCTGGCACATGACACGGG	RP11_lincRNA	671	739
((((((.....((((.((((......)))).))))........)))))).........................................	(-13.9)

TAON-4187195-1_1_MIMAT0000732_MirBase_miR-378_microRNA_1_21-TAON-4187195-1_1_ENSG00000246350_ENST00000499525_AL049543-1_lincRNA_539_585
ACTGGACTTGGAGTCAGAAGGTTGAATCCAGCAATCCGAGTTCGAATCTCGGTGGGACCTTTCAAAGG
ACTGGACTTGGAGTCAGAAGG-----------------------------------------------	miR-378_microRNA	1	21
---------------------TTGAATCCAGCAATCCGAGTTCGAATCTCGGTGGGACCTTTCAAAGG	AL049543-1_lincRNA	539	585
..((((((((((......................))))))))))........................	(-13)

A1-620004_2_MIMAT0000259_MirBase_miR-182_microRNA_1_24-A1-620004_2_ENSG00000211459_ENST00000389680_J01415-12_mtrRNA_584_637
TTTGGCAATGGTAGAACTCACACTAACCTCACCACCTCTTGCTCAGCCTATATACCGCCATCTTCAGCAAACCCTGAT
TTTGGCAATGGTAGAACTCACACT-----------------------------------------------------	miR-182_microRNA	1	24
------------------------AACCTCACCACCTCTTGCTCAGCCTATATACCGCCATCTTCAGCAAACCCTGAT	J01415-12_mtrRNA	584	637
...(((((.(((.....................)))..)))))...................................	(-8.7)

0727-180100_4_MIMAT0004672_MirBase_miR-106b*_microRNA_1_22-0727-180100_4_ENSG00000211459_ENST00000389680_J01415-12_mtrRNA_643_703
CCGCACTGTGGGTACTTGCTGCCTACAAAGTAAGCGCAAGTACCCACGTAAAGACGTTAGGTCAAGGTGTAGCCCATGAGGTG
CCGCACTGTGGGTACTTGCTGC-----------------------------------------------------	miR-106b*_microRNA	1	22
----------------------CTACAAAGTAAGCGCAAGTACCCACGTAAAGACGTTAGGTCAAGGTGTAGCCCATGAGGTG	J01415-12_mtrRNA	643	703
..(((((((((((((((((.((...........))))))))))))))..................))))).............	(-23.5)

0727-447318_2_MIMAT0000063_MirBase_let-7b_microRNA_1_22-0727-447318_2_ENSG00000211459_ENST00000389680_J01415-12_mtrRNA_565_635
TGAGGTAGTAGGTTGTGTGGTTTAATCGATAAACCCCGATCAACCTCACCACCTCTTGCTCAGCCTATATACCGCCATCTTCAGCAAACCCTG
TGAGGTAGTAGGTTGTGTGGTT-----------------------------------------------------	let-7b_microRNA	1	22
----------------------TAATCGATAAACCCCGATCAACCTCACCACCTCTTGCTCAGCCTATATACCGCCATCTTCAGCAAACCCTG	J01415-12_mtrRNA	565	635
.(((((.((((((((..(((...............)))..)))))).)).)))))......................................	(-19.3)

0727-452708_2_MIMAT0000279_MirBase_miR-222_microRNA_1_21-0727-452708_2_ENSG00000211459_ENST00000389680_J01415-12_mtrRNA_665_714
AGCTACATCTGGCTACTGGGTCACGTAAAGACGTTAGGTCAAGGTGTAGCCCATGAGGTGGCAAGAAATGG
AGCTACATCTGGCTACTGGGT--------------------------------------------------	miR-222_microRNA	1	21
---------------------CACGTAAAGACGTTAGGTCAAGGTGTAGCCCATGAGGTGGCAAGAAATGG	J01415-12_mtrRNA	665	714
.(((((.((.((((((.............................))))))...)).))))).........	(-18.4)

0727-454078_2_MIMAT0000063_MirBase_let-7b_microRNA_1_22-0727-454078_2_G00000210082_ENST00000387347_MTRNR2L9_mtrRNA_6_75
TGAGGTAGTAGGTTGTGTGGTTACCTAGCCCCAAACCCACTCCACCTTACTACCAGACAACCTTAGCCAAACCATTTACCCAAATAAAGTAT
TGAGGTAGTAGGTTGTGTGGTT-----------------------------------------------------	let-7b_microRNA	1	22
----------------------ACCTAGCCCCAAACCCACTCCACCTTACTACCAGACAACCTTAGCCAAACCATTTACCCAAATAAAGTAT	MTRNR2L9_mtrRNA	6	75
...((((((((((.(((.((((...........)))))))...)))).))))))......................................	(-18.7)

0727-1037293_1_MIMAT0004945_MirBase_miR-744_microRNA_1_22-0727-1037293_1_ENSG00000211459_ENST00000389680_J01415-12_mtrRNA_234_282
TGCGGGGCTAGGGCTAACAGCAAATTTCGTGCCAGCCACCGCGGTCACACGATTAACCCAAGTCAATAGAA
TGCGGGGCTAGGGCTAACAGCA-------------------------------------------------	miR-744_microRNA	1	22
----------------------AATTTCGTGCCAGCCACCGCGGTCACACGATTAACCCAAGTCAATAGAA	J01415-12_mtrRNA	234	282
(((((((((..(((................))))))).)))))............................	(-17.6)

0727-1038925_1_MIMAT0000063_MirBase_let-7b_microRNA_1_22-0727-1038925_1_G00000210082_ENST00000387347_MTRNR2L9_mtrRNA_533_590
TGAGGTAGTAGGTTGTGTGGTTGTTCAAGCTCAACACCCACTACCTAAAAAATCCCAAACATATAACTGAACTCCTCACA
TGAGGTAGTAGGTTGTGTGGTT-----------------------------------------------------	let-7b_microRNA	1	22
----------------------GTTCAAGCTCAACACCCACTACCTAAAAAATCCCAAACATATAACTGAACTCCTCACA	MTRNR2L9_mtrRNA	533	590
(((((.(((.(((((((((........................................)))))))))..))))))))..	(-17.2)

0727-1128801_1_MIMAT0001080_MirBase_miR-196b_microRNA_1_22-0727-1128801_1_G00000210082_ENST00000387347_MTRNR2L9_mtrRNA_748_798
TAGGTAGTTTCCTGTTGTTGGGACTGTCAACCCAACACAGGCATGCTCATAAGGAAAGGTTAAAAAAAGTAAA
TAGGTAGTTTCCTGTTGTTGGG---------------------------------------------------	miR-196b_microRNA	1	22
----------------------ACTGTCAACCCAACACAGGCATGCTCATAAGGAAAGGTTAAAAAAAGTAAA	MTRNR2L9_mtrRNA	748	798
..((((....((((.(((((((........)))))))))))..))))..........................	(-16.3)

A2-8372_218_MIMAT0000456_MirBase_miR-186_microRNA_1_22-A2-8372_218_G00000210082_ENST00000387347_MTRNR2L9_mtrRNA_1037_1083
CAAAGAATTCTCCTTTTGGGCTACACAGCAAGACGAGAAGACCCTATGGAGCTTTAATTTATTAATGCA
CAAAGAATTCTCCTTTTGGGCT-----------------------------------------------	miR-186_microRNA	1	22
----------------------ACACAGCAAGACGAGAAGACCCTATGGAGCTTTAATTTATTAATGCA	MTRNR2L9_mtrRNA	1037	1083
.(((.((..((((....(((((................)).)))...))))..))..))).........	(-10.2)

A2-67218_60_MIMAT0000455_MirBase_miR-185_microRNA_1_22-A2-67218_60_ENSG00000211459_ENST00000389680_J01415-12_mtrRNA_2_59
TGGAGAGAAAGGCAGTTCCTGAATAGGTTTGGTCCTAGCCTTTCTATTAGCTCTTAGTAAGATTACACATGCAAGCATCC
TGGAGAGAAAGGCAGTTCCTGA-----------------------------------------------------	miR-185_microRNA	1	22
----------------------ATAGGTTTGGTCCTAGCCTTTCTATTAGCTCTTAGTAAGATTACACATGCAAGCATCC	J01415-12_mtrRNA	2	59
.((((((((((((((..((...........))..)).)))))))).....))))..........................	(-14.5)

A2-70070_58_MIMAT0000253_MirBase_miR-10a_microRNA_1_23-A2-70070_58_ENSG00000211459_ENST00000389680_J01415-12_mtrRNA_761_804
TACCCTGTAGATCCGAATTTGTGAAGGGTCGAAGGTGGATTTAGCAGTAAACTAAGAGTAGAGTGCT
TACCCTGTAGATCCGAATTTGTG--------------------------------------------	miR-10a_microRNA	1	23
-----------------------AAGGGTCGAAGGTGGATTTAGCAGTAAACTAAGAGTAGAGTGCT	J01415-12_mtrRNA	761	804
....(((((((((((..((((........))))..)))))))).)))....................	(-12.4)

A2-89802_46_MIMAT0000423_MirBase_miR-125b_microRNA_1_22-A2-89802_46_ENSG00000211459_ENST00000389680_J01415-12_mtrRNA_752_815
TCCCTGAGACCCTAACTTGTGAATGAAACTTAAGGGTCGAAGGTGGATTTAGCAGTAAACTAAGAGTAGAGTGCTTAGTTGAACAG
TCCCTGAGACCCTAACTTGTGA-----------------------------------------------------	miR-125b_microRNA	1	22
----------------------ATGAAACTTAAGGGTCGAAGGTGGATTTAGCAGTAAACTAAGAGTAGAGTGCTTAGTTGAACAG	J01415-12_mtrRNA	752	815
(((((..((((((...................))))))...)).))).......................................	(-14.8)

A2-101401_41_MIMAT0000062_MirBase_let-7a_microRNA_1_22-A2-101401_41_G00000210082_ENST00000387347_MTRNR2L9_mtrRNA_153_209
TGAGGTAGTAGGTTGTATAGTTATAGCAAGGACTAACCCCTATACCTTCTGCATAATGAATTAACTAGAAATAACTTTG
TGAGGTAGTAGGTTGTATAGTT-----------------------------------------------------	let-7a_microRNA	1	22
----------------------ATAGCAAGGACTAACCCCTATACCTTCTGCATAATGAATTAACTAGAAATAACTTTG	MTRNR2L9_mtrRNA	153	209
.((((((.((((..((.(((((........))))))).))))))))))...............................	(-11.1)

A2-152408_23_MIMAT0000423_MirBase_miR-125b_microRNA_1_22-A2-152408_23_G00000210082_ENST00000387347_MTRNR2L9_mtrRNA_1131_1184
TCCCTGAGACCCTAACTTGTGAAAAAATTTCGGTTGGGGCGACCTCGGAGCAGAACCCAACCTCCGAGCAGTACAT
TCCCTGAGACCCTAACTTGTGA-----------------------------------------------------	miR-125b_microRNA	1	22
----------------------AAAAATTTCGGTTGGGGCGACCTCGGAGCAGAACCCAACCTCCGAGCAGTACAT	MTRNR2L9_mtrRNA	1131	1184
...(((((.((((((((..............))))))))....)))))............................	(-15.5)

A2-965578_1_MIMAT0004945_MirBase_miR-744_microRNA_1_22-A2-965578_1_G00000210082_ENST00000387347_MTRNR2L9_mtrRNA_1_59
TGCGGGGCTAGGGCTAACAGCAGCTAAACCTAGCCCCAAACCCACTCCACCTTACTACCAGACAACCTTAGCCAAACCATT
TGCGGGGCTAGGGCTAACAGCA-----------------------------------------------------	miR-744_microRNA	1	22
----------------------GCTAAACCTAGCCCCAAACCCACTCCACCTTACTACCAGACAACCTTAGCCAAACCATT	MTRNR2L9_mtrRNA	1	59
...(((((((((......(((.)))...)))))))))............................................	(-20.9)

A2-1259183_1_MIMAT0000443_MirBase_miR-125a-5p_microRNA_1_24-A2-1259183_1_ENSG00000211459_ENST00000389680_J01415-12_mtrRNA_754_809
TCCCTGAGACCCTTTAACCTGTGAGAAACTTAAGGGTCGAAGGTGGATTTAGCAGTAAACTAAGAGTAGAGTGCTTAGTT
TCCCTGAGACCCTTTAACCTGTGA-----------------------------------------------------	miR-125a-5p_microRNA	1	24
------------------------GAAACTTAAGGGTCGAAGGTGGATTTAGCAGTAAACTAAGAGTAGAGTGCTTAGTT	J01415-12_mtrRNA	754	809
(((((..(((((((......((.....))..)))))))...)).))).................................	(-15.1)

A2-2362506_1_MIMAT0000254_MirBase_miR-10b_microRNA_1_23-A2-2362506_1_ENSG00000211459_ENST00000389680_J01415-12_mtrRNA_761_804
TACCCTGTAGAACCGAATTTGTGAAGGGTCGAAGGTGGATTTAGCAGTAAACTAAGAGTAGAGTGCT
TACCCTGTAGAACCGAATTTGTG--------------------------------------------	miR-10b_microRNA	1	23
-----------------------AAGGGTCGAAGGTGGATTTAGCAGTAAACTAAGAGTAGAGTGCT	J01415-12_mtrRNA	761	804
....((((.((((((..((((........))))..))).))).))))....................	(-9.8)

L1-72236_5_MIMAT0000063_MirBase_let-7b_microRNA_1_22-L1-72236_5_G00000210082_ENST00000387347_MTRNR2L9_mtrRNA_1527_1577
TGAGGTAGTAGGTTGTGTGGTTTATTATACCCACACCCACCCAAGAACAGGGTTT
TGAGGTAGTAGGTTGTGTGGTT---------------------------------	let-7b_microRNA	1	22
----------------------TATTATACCCACACCCACCCAAGAACAGGGTTT	MTRNR2L9_mtrRNA	1527	1577
..........(((.((((((..........))))))..)))..............	(-10.6)

L1-80231_4_MIMAT0000415_MirBase_let-7i_microRNA_1_22-L1-80231_4_G00000210082_ENST00000387347_MTRNR2L9_mtrRNA_1198_1258
TGAGGTAGTAGTTTGTGCTGTTCAGTCAAAGCGAACTACTATACTCAATTGATCCAATAACTTGACCAACGGAACAAGTTACC
TGAGGTAGTAGTTTGTGCTGTT-----------------------------------------------------	let-7i_microRNA	1	22
----------------------CAGTCAAAGCGAACTACTATACTCAATTGATCCAATAACTTGACCAACGGAACAAGTTACC	MTRNR2L9_mtrRNA	1198	1258
((((((((((((((((((((..))))....)))))))))))).))))....................................	(-18.1)

L1-147550_3_MIMAT0000510_MirBase_miR-320a_microRNA_1_22-L1-147550_3_ENSG00000211459_ENST00000389680_J01415-12_mtrRNA_301_360
AAAAGCTGGGTTGAGAGGGCGATTAGATCACCCCCTCCCCAATAAAGCTAAAACTCACCTGAGTTGTAAAAAACTCCAGTTG
AAAAGCTGGGTTGAGAGGGCGA-----------------------------------------------------	miR-320a_microRNA	1	22
----------------------TTAGATCACCCCCTCCCCAATAAAGCTAAAACTCACCTGAGTTGTAAAAAACTCCAGTTG	J01415-12_mtrRNA	301	360
...((((..((((.(((((.............)))))..))))..)))).................................	(-15)

L1-167393_3_MIMAT0000761_MirBase_miR-324-5p_microRNA_1_23-L1-167393_3_G00000210082_ENST00000387347_MTRNR2L9_mtrRNA_1243_1291
CGCATCCCCTAGGGCATTGGTGTAACGGAACAAGTTACCCTAGGGATAACAGCGCAATCCTATTCTAGAGTC
CGCATCCCCTAGGGCATTGGTGT-------------------------------------------------	miR-324-5p_microRNA	1	23
-----------------------AACGGAACAAGTTACCCTAGGGATAACAGCGCAATCCTATTCTAGAGTC	MTRNR2L9_mtrRNA	1243	1291
(((...((((((((..(((.(((.)))...)))....))))))))......)))..................	(-16.2)

L1-178578_2_MIMAT0005825_MirBase_miR-1180_microRNA_1_22-L1-178578_2_G00000210082_ENST00000387347_MTRNR2L9_mtrRNA_371_422
TTTCCGGCTCGCGTGGGTGTGTTTCAACTTTAAATTTGCCCACAGAACCCTCTAAATCCCCTTGTAAATTTAAC
TTTCCGGCTCGCGTGGGTGTGT----------------------------------------------------	miR-1180_microRNA	1	22
----------------------TTCAACTTTAAATTTGCCCACAGAACCCTCTAAATCCCCTTGTAAATTTAAC	MTRNR2L9_mtrRNA	371	422
.....((.((..((((((...................)))))).)).)).........................	(-13.4)

L1-278753_2_MIMAT0000756_MirBase_miR-326_microRNA_1_20-L1-278753_2_ENSG00000211459_ENST00000389680_J01415-12_mtrRNA_669_721
CCTCTGGGCCCTTCCTCCAGTAAAGACGTTAGGTCAAGGTGTAGCCCATGAGGTGGCAAGAAATGGGCTACAT
CCTCTGGGCCCTTCCTCCAG-----------------------------------------------------	miR-326_microRNA	1	20
--------------------TAAAGACGTTAGGTCAAGGTGTAGCCCATGAGGTGGCAAGAAATGGGCTACAT	J01415-12_mtrRNA	669	721
(((((((((((((...((.............))..))))....))))).))))....................	(-16.2)

L1-337870_2_MIMAT0000063_MirBase_let-7b_microRNA_1_22-L1-337870_2_ENSG00000211459_ENST00000389680_J01415-12_mtrRNA_833_884
TGAGGTAGTAGGTTGTGTGGTTACACCGCCCGTCACCCTCCTCAAGTATACTTCAAAGGACATTTAACTAAAAC
TGAGGTAGTAGGTTGTGTGGTT----------------------------------------------------	let-7b_microRNA	1	22
----------------------ACACCGCCCGTCACCCTCCTCAAGTATACTTCAAAGGACATTTAACTAAAAC	J01415-12_mtrRNA	833	884
(((((((..(((..(((.(((......)))...)))...)))......)))))))...................	(-13.7)

L1-349769_2_MIMAT0000098_MirBase_miR-100_microRNA_1_22-L1-349769_2_G00000210082_ENST00000387347_MTRNR2L9_mtrRNA_875_924
AACCCGTAGATCCGAACTTGTGTGCCCAGTGACACATGTTTAACGGCCGCGGTACCCTAACCGTGCAAAGGT
AACCCGTAGATCCGAACTTGTG--------------------------------------------------	miR-100_microRNA	1	22
----------------------TGCCCAGTGACACATGTTTAACGGCCGCGGTACCCTAACCGTGCAAAGGT	MTRNR2L9_mtrRNA	875	924
...((((....((((((.((((..........)))).)))...)))..))))....................	(-9.8)

L1-475238_1_MIMAT0004945_MirBase_miR-744_microRNA_1_22-L1-475238_1_G00000210082_ENST00000387347_MTRNR2L9_mtrRNA_1484_1528
TGCGGGGCTAGGGCTAACAGCATCACAAAGCGCCTTCCCCCGTAAATGATATCATCTCAACTTAGTA
TGCGGGGCTAGGGCTAACAGCA---------------------------------------------	miR-744_microRNA	1	22
----------------------TCACAAAGCGCCTTCCCCCGTAAATGATATCATCTCAACTTAGTA	MTRNR2L9_mtrRNA	1484	1528
(((((((..((((((.............))).)))..))))))).......................	(-18.6)

L1-485456_1_MIMAT0000062_MirBase_let-7a_microRNA_1_22-L1-485456_1_ENSG00000211459_ENST00000389680_J01415-12_mtrRNA_608_652
TGAGGTAGTAGGTTGTATAGTTTATATACCGCCATCTTCAGCAAACCCTGATGAAGGCTACAAAGTA
TGAGGTAGTAGGTTGTATAGTT---------------------------------------------	let-7a_microRNA	1	22
----------------------TATATACCGCCATCTTCAGCAAACCCTGATGAAGGCTACAAAGTA	J01415-12_mtrRNA	608	652
(((((.....(((.(((((.....))))).)))..)))))...........................	(-10.9)

L1-692427_1_MIMAT0005577_MirBase_miR-1226_microRNA_1_22-L1-692427_1_ENSG00000211459_ENST00000389680_J01415-12_mtrRNA_221_268
TCACCAGCCCTGTGTTCCCTAGCCCAGGGTTGGTCAATTTCGTGCCAGCCACCGCGGTCACACGATTAAC
TCACCAGCCCTGTGTTCCCTAG------------------------------------------------	miR-1226_microRNA	1	22
----------------------CCCAGGGTTGGTCAATTTCGTGCCAGCCACCGCGGTCACACGATTAAC	J01415-12_mtrRNA	221	268
..((((((((((............))))))))))....................................	(-15.9)

L1-797822_1_MIMAT0000257_MirBase_miR-181b_microRNA_1_23-L1-797822_1_ENSG00000211459_ENST00000389680_J01415-12_mtrRNA_145_212
AACATTCATTGCTGTCGGTGGGTCCTAGCCACACCCCCACGGGAAACAGCAGTGATTAACCTTTAGCAATAAACGAAAGTTTAACTAAGCT
AACATTCATTGCTGTCGGTGGGT-----------------------------------------------------	miR-181b_microRNA	1	23
-----------------------CCTAGCCACACCCCCACGGGAAACAGCAGTGATTAACCTTTAGCAATAAACGAAAGTTTAACTAAGCT	J01415-12_mtrRNA	145	212
.....(((((((((((.(((((.............))))).)...))))))))))....................................	(-19.4)

L1-864272_1_MIMAT0004945_MirBase_miR-744_microRNA_1_22-L1-864272_1_ENSG00000211459_ENST00000389680_J01415-12_mtrRNA_433_484
TGCGGGGCTAGGGCTAACAGCAATACCCCACTATGCTTAGCCCTAAACCTCAACAGTTAAATCAACAAAACTGC
TGCGGGGCTAGGGCTAACAGCA----------------------------------------------------	miR-744_microRNA	1	22
----------------------ATACCCCACTATGCTTAGCCCTAAACCTCAACAGTTAAATCAACAAAACTGC	J01415-12_mtrRNA	433	484
...((((.((((((((..((((...........))))))))))))..)))).......................	(-20.1)

L1-1115409_1_MIMAT0000279_MirBase_miR-222_microRNA_1_21-L1-1115409_1_G00000210082_ENST00000387347_MTRNR2L9_mtrRNA_327_376
AGCTACATCTGGCTACTGGGTCTACCGAGCCTGGTGATAGCTGGTTGTCCAAGATAGAATCTTAGTTCAAC
AGCTACATCTGGCTACTGGGT--------------------------------------------------	miR-222_microRNA	1	21
---------------------CTACCGAGCCTGGTGATAGCTGGTTGTCCAAGATAGAATCTTAGTTCAAC	MTRNR2L9_mtrRNA	327	376
(((((((((.((((...((.....)).)))).)))).))))).............................	(-17.4)

L1-1248998_1_MIMAT0000510_MirBase_miR-320a_microRNA_1_22-L1-1248998_1_ENSG00000211459_ENST00000389680_J01415-12_mtrRNA_584_634
AAAAGCTGGGTTGAGAGGGCGAAACCTCACCACCTCTTGCTCAGCCTATATACCGCCATCTTCAGCAAACCCT
AAAAGCTGGGTTGAGAGGGCGA---------------------------------------------------	miR-320a_microRNA	1	22
----------------------AACCTCACCACCTCTTGCTCAGCCTATATACCGCCATCTTCAGCAAACCCT	J01415-12_mtrRNA	584	634
....((((((.(((((((..............)))))))))))))............................	(-17)

L1-1292762_1_MIMAT0004602_MirBase_miR-125a-3p_microRNA_1_22-L1-1292762_1_ENSG00000211459_ENST00000389680_J01415-12_mtrRNA_573_624
ACAGGTGAGGTTCTTGGGAGCCAAACCCCGATCAACCTCACCACCTCTTGCTCAGCCTATATACCGCCATCTTC
ACAGGTGAGGTTCTTGGGAGCC----------------------------------------------------	miR-125a-3p_microRNA	1	22
----------------------AAACCCCGATCAACCTCACCACCTCTTGCTCAGCCTATATACCGCCATCTTC	J01415-12_mtrRNA	573	624
...(((((((((.(((((........)))))..)))))))))................................	(-20.6)

L2-165470_4_MIMAT0015041_MirBase_miR-1260b_microRNA_1_19-L2-165470_4_ENSG00000211459_ENST00000389680_J01415-12_mtrRNA_695_742
ATCCCACCACTGCCACCATCATGAGGTGGCAAGAAATGGGCTACATTTTCTACCCCAGAAAACTACG
ATCCCACCACTGCCACCAT------------------------------------------------	miR-1260b_microRNA	1	19
-------------------CATGAGGTGGCAAGAAATGGGCTACATTTTCTACCCCAGAAAACTACG	J01415-12_mtrRNA	695	742
..((((....(((((((.......))))))).....))))...........................	(-16.4)

L2-175546_4_MIMAT0000064_MirBase_let-7c_microRNA_1_22-L2-175546_4_G00000210082_ENST00000387347_MTRNR2L9_mtrRNA_537_589
TGAGGTAGTAGGTTGTATGGTTAAGCTCAACACCCACTACCTAAAAAATCCCAAACATATAACTGAACTCCTCAC
TGAGGTAGTAGGTTGTATGGTT-----------------------------------------------------	let-7c_microRNA	1	22
----------------------AAGCTCAACACCCACTACCTAAAAAATCCCAAACATATAACTGAACTCCTCAC	MTRNR2L9_mtrRNA	537	589
(((((.(((.(((((((((....................................)))))))))..)))))))).	(-17.4)

L2-245114_3_MIMAT0000689_MirBase_miR-99b_microRNA_1_22-L2-245114_3_G00000210082_ENST00000387347_MTRNR2L9_mtrRNA_1414_1461
CACCCGTAGAACCGACCTTGCGAATCCAGGTCGGTTTCTATCTACNTTCAAATTCCTCCCTGTACGAAAG
CACCCGTAGAACCGACCTTGCG------------------------------------------------	miR-99b_microRNA	1	22
----------------------AATCCAGGTCGGTTTCTATCTACNTTCAAATTCCTCCCTGTACGAAAG	MTRNR2L9_mtrRNA	1414	1461
.....(((((((((((((.........))))))))).)))).............................	(-16.1)

L2-249115_3_MIMAT0004792_MirBase_miR-92b*_microRNA_1_22-L2-249115_3_ENSG00000211459_ENST00000389680_J01415-12_mtrRNA_36_80
AGGGACGGGACGCGGTGCAGTGGTAAGATTACACATGCAAGCATCCCCGTTCCAGTGAGTTCACCCT
AGGGACGGGACGCGGTGCAGTG---------------------------------------------	miR-92b*_microRNA	1	22
----------------------GTAAGATTACACATGCAAGCATCCCCGTTCCAGTGAGTTCACCCT	J01415-12_mtrRNA	36	80
.(((((((((.((..(((((((.........))).)))).)).)))).)))))..............	(-22.8)

L2-256421_3_MIMAT0002876_MirBase_miR-505_microRNA_1_22-L2-256421_3_ENSG00000211459_ENST00000389680_J01415-12_mtrRNA_160_210
CGTCAACACTTGCTGGTTTCCTACGGGAAACAGCAGTGATTAACCTTTAGCAATAAACGAAAGTTTAACTAAG
CGTCAACACTTGCTGGTTTCCT---------------------------------------------------	miR-505_microRNA	1	22
----------------------ACGGGAAACAGCAGTGATTAACCTTTAGCAATAAACGAAAGTTTAACTAAG	J01415-12_mtrRNA	160	210
......(((.((((.(((((((..))))))))))))))...................................	(-15.2)

L2-275325_2_MIMAT0001080_MirBase_miR-196b_microRNA_1_22-L2-275325_2_ENSG00000211459_ENST00000389680_J01415-12_mtrRNA_300_343
TAGGTAGTTTCCTGTTGTTGGGTTTAGATCACCCCCTCCCCAATAAAGCTAAAACTCACCTGAGTT
TAGGTAGTTTCCTGTTGTTGGG--------------------------------------------	miR-196b_microRNA	1	22
----------------------TTTAGATCACCCCCTCCCCAATAAAGCTAAAACTCACCTGAGTT	J01415-12_mtrRNA	300	343
((((((((((....((((((((................)))))))).....))))).)))))....	(-15.3)

L2-303478_2_MIMAT0000066_MirBase_let-7e_microRNA_1_22-L2-303478_2_ENSG00000211459_ENST00000389680_J01415-12_mtrRNA_578_630
TGAGGTAGGAGGTTGTATAGTTCCGATCAACCTCACCACCTCTTGCTCAGCCTATATACCGCCATCTTCAGCAAA
TGAGGTAGGAGGTTGTATAGTT-----------------------------------------------------	let-7e_microRNA	1	22
----------------------CCGATCAACCTCACCACCTCTTGCTCAGCCTATATACCGCCATCTTCAGCAAA	J01415-12_mtrRNA	578	630
.(((((..(((((((............)))))))...))))).................................	(-16.6)

L2-357814_2_MIMAT0004784_MirBase_miR-455-3p_microRNA_1_21-L2-357814_2_ENSG00000211459_ENST00000389680_J01415-12_mtrRNA_679_729
GCAGTCCATGGGCATATACACAGGTCAAGGTGTAGCCCATGAGGTGGCAAGAAATGGGCTACATTTTCTACC
GCAGTCCATGGGCATATACAC---------------------------------------------------	miR-455-3p_microRNA	1	21
---------------------AGGTCAAGGTGTAGCCCATGAGGTGGCAAGAAATGGGCTACATTTTCTACC	J01415-12_mtrRNA	679	729
((.((((((((((.(((((..........)))))))))))).))).))........................	(-17.3)

L2-406393_2_MIMAT0000243_MirBase_miR-148a_microRNA_1_22-L2-406393_2_ENSG00000211459_ENST00000389680_J01415-12_mtrRNA_932_979
TCAGTGCACTACAGAACTTTGTCTGGAAAGTGCACTTGGACGAAC
TCAGTGCACTACAGAACTTTGT-----------------------	miR-148a_microRNA	1	22
----------------------CTGGAAAGTGCACTTGGACGAAC	J01415-12_mtrRNA	932	979
..((((((((.(((........)))...)))))))).........	(-13.7)

L2-417249_2_MIMAT0005891_MirBase_miR-1303_microRNA_1_22-L2-417249_2_G00000210082_ENST00000387347_MTRNR2L9_mtrRNA_263_311
TTTAGAGACGGGGTCTTGCTCTCTAAAAGAGCACACCCGTCTATGTAGCAAAATAGTGGGAAGATTTATAG
TTTAGAGACGGGGTCTTGCTCT-------------------------------------------------	miR-1303_microRNA	1	22
----------------------CTAAAAGAGCACACCCGTCTATGTAGCAAAATAGTGGGAAGATTTATAG	MTRNR2L9_mtrRNA	263	311
.....(((((((....((((((.....))))))..))))))).............................	(-19.5)

L2-502037_2_MIMAT0004507_MirBase_miR-92a-1*_microRNA_1_23-L2-502037_2_ENSG00000211459_ENST00000389680_J01415-12_mtrRNA_555_604
AGGTTGGGATCGGTTGCAATGCTGCCTGTTCTGTAATCGATAAACCCCGATCAACCTCACCACCTCTTGCTCA
AGGTTGGGATCGGTTGCAATGCT--------------------------------------------------	miR-92a-1*_microRNA	1	23
-----------------------GCCTGTTCTGTAATCGATAAACCCCGATCAACCTCACCACCTCTTGCTCA	J01415-12_mtrRNA	555	604
.(((((((((((((((((..((.....))..))))))))))....))))))).....................	(-18.7)

L2-511278_2_MIMAT0000279_MirBase_miR-222_microRNA_1_21-L2-511278_2_G00000210082_ENST00000387347_MTRNR2L9_mtrRNA_910_954
AGCTACATCTGGCTACTGGGTTAACCGTGCAAAGGTAGCATAATCACTTGTTCCTTAAATAGGGAC
AGCTACATCTGGCTACTGGGT---------------------------------------------	miR-222_microRNA	1	21
---------------------TAACCGTGCAAAGGTAGCATAATCACTTGTTCCTTAAATAGGGAC	MTRNR2L9_mtrRNA	910	954
.(((((.....((...(((.....))).))....)))))...........................	(-12.9)

L2-518718_2_MIMAT0000063_MirBase_let-7b_microRNA_1_22-L2-518718_2_ENSG00000211459_ENST00000389680_J01415-12_mtrRNA_303_352
TGAGGTAGTAGGTTGTGTGGTTAGATCACCCCCTCCCCAATAAAGCTAAAACTCACCTGAGTTGTAAAAAAC
TGAGGTAGTAGGTTGTGTGGTT--------------------------------------------------	let-7b_microRNA	1	22
----------------------AGATCACCCCCTCCCCAATAAAGCTAAAACTCACCTGAGTTGTAAAAAAC	J01415-12_mtrRNA	303	352
((((.((((..((((.((((((.))))))........))))...))))...)))).................	(-10.2)

L2-569610_2_MIMAT0000093_MirBase_miR-93_microRNA_1_23-L2-569610_2_G00000210082_ENST00000387347_MTRNR2L9_mtrRNA_1162_1207
CAAAGTGCTGTTCGTGCAGGTAGAACCCAACCTCCGAGCAGTACATGCTAAGACTTCACCAGTCAAAGC
CAAAGTGCTGTTCGTGCAGGTAG----------------------------------------------	miR-93_microRNA	1	23
-----------------------AACCCAACCTCCGAGCAGTACATGCTAAGACTTCACCAGTCAAAGC	MTRNR2L9_mtrRNA	1162	1207
....((((((((((...((((........)))).)))))))))).........................	(-17.9)

L2-779553_1_MIMAT0000064_MirBase_let-7c_microRNA_1_22-L2-779553_1_ENSG00000211459_ENST00000389680_J01415-12_mtrRNA_570_616
TGAGGTAGTAGGTTGTATGGTTGATAAACCCCGATCAACCTCACCACCTCTTGCTCAGCCTATATACCG
TGAGGTAGTAGGTTGTATGGTT-----------------------------------------------	let-7c_microRNA	1	22
----------------------GATAAACCCCGATCAACCTCACCACCTCTTGCTCAGCCTATATACCG	J01415-12_mtrRNA	570	616
.(((((.((((((((..(((..........)))..)))))).)).)))))...................	(-18.1)

L2-779585_1_MIMAT0000064_MirBase_let-7c_microRNA_1_22-L2-779585_1_G00000210082_ENST00000387347_MTRNR2L9_mtrRNA_1527_1572
TGAGGTAGTAGGTTGTATGGTTTATTATACCCACACCCACCCAAGAACAGGGTTT
TGAGGTAGTAGGTTGTATGGTT---------------------------------	let-7c_microRNA	1	22
----------------------TATTATACCCACACCCACCCAAGAACAGGGTTT	MTRNR2L9_mtrRNA	1527	1572
((.(((.((.(((.(((.....)))...))).)))))))................	(-7.6)

L2-980140_1_MIMAT0000226_MirBase_miR-196a_microRNA_1_22-L2-980140_1_G00000210082_ENST00000387347_MTRNR2L9_mtrRNA_525_586
TAGGTAGTTTCATGTTGTTGGGAAGAAAGCGTTCAAGCTCAACACCCACTACCTAAAAAATCCCAAACATATAACTGAACTCCT
TAGGTAGTTTCATGTTGTTGGG-----------------------------------------------------	miR-196a_microRNA	1	22
----------------------AAGAAAGCGTTCAAGCTCAACACCCACTACCTAAAAAATCCCAAACATATAACTGAACTCCT	MTRNR2L9_mtrRNA	525	586
((((((((.......(((((((...............)))))))...)))))))).............................	(-14)

L2-983781_1_MIMAT0000092_MirBase_miR-92a_microRNA_1_22-L2-983781_1_ENSG00000211459_ENST00000389680_J01415-12_mtrRNA_507_553
TATTGCACTTGTCCCGGCCTGTAGCTTAAAACTCAAAGGACCTGGCGGTGCTTCATATCCCTCTAGAGG
TATTGCACTTGTCCCGGCCTGT-----------------------------------------------	miR-92a_microRNA	1	22
----------------------AGCTTAAAACTCAAAGGACCTGGCGGTGCTTCATATCCCTCTAGAGG	J01415-12_mtrRNA	507	553
....(((((...((.(((((................))).)).)).)))))..................	(-13.4)

L2-1006171_1_MIMAT0001080_MirBase_miR-196b_microRNA_1_22-L2-1006171_1_G00000210082_ENST00000387347_MTRNR2L9_mtrRNA_535_581
TAGGTAGTTTCCTGTTGTTGGGTCAAGCTCAACACCCACTACCTAAAAAATCCCAAACATATAACTGAA
TAGGTAGTTTCCTGTTGTTGGG-----------------------------------------------	miR-196b_microRNA	1	22
----------------------TCAAGCTCAACACCCACTACCTAAAAAATCCCAAACATATAACTGAA	MTRNR2L9_mtrRNA	535	581
((((((((.......(((((((.....)))))))...))))))))........................	(-14)

L2-1096003_1_MIMAT0003301_MirBase_miR-33b_microRNA_1_20-L2-1096003_1_ENSG00000211459_ENST00000389680_J01415-12_mtrRNA_113_157
GTGCATTGCTGTTGCATTGCAAGCACGCAGCAATGCAGCTCAAAACGCTTAGCCTAGCCACACCC
GTGCATTGCTGTTGCATTGC---------------------------------------------	miR-33b_microRNA	1	20
--------------------AAGCACGCAGCAATGCAGCTCAAAACGCTTAGCCTAGCCACACCC	J01415-12_mtrRNA	113	157
.((((((((((((((.......))).)))))))))))............................	(-20.2)

L2-1160071_1_MIMAT0004694_MirBase_miR-342-5p_microRNA_1_21-L2-1160071_1_G00000210082_ENST00000387347_MTRNR2L9_mtrRNA_837_882
AGGGGTGCTATCTGTGATTGAACATCACCTCTAGCATCACCAGTATTAGAGGCACCGCCTGCCCAGT
AGGGGTGCTATCTGTGATTGA----------------------------------------------	miR-342-5p_microRNA	1	21
---------------------ACATCACCTCTAGCATCACCAGTATTAGAGGCACCGCCTGCCCAGT	MTRNR2L9_mtrRNA	837	882
(((((((((.((((..((((....................))))..)))))))))).))).......	(-18.2)

L2-1328726_1_MIMAT0004679_MirBase_miR-296-3p_microRNA_1_22-L2-1328726_1_ENSG00000211459_ENST00000389680_J01415-12_mtrRNA_586_633
GAGGGTTGGGTGGAGGCTCTCCCCTCACCACCTCTTGCTCAGCCTATATACCGCCATCTTCAGCAAACCC
GAGGGTTGGGTGGAGGCTCTCC------------------------------------------------	miR-296-3p_microRNA	1	22
----------------------CCTCACCACCTCTTGCTCAGCCTATATACCGCCATCTTCAGCAAACCC	J01415-12_mtrRNA	586	633
..((((((((((((((..............))))).))))))))).........................	(-17.9)

L2-1721620_1_MIMAT0000093_MirBase_miR-93_microRNA_1_23-L2-1721620_1_ENSG00000211459_ENST00000389680_J01415-12_mtrRNA_156_203
CAAAGTGCTGTTCGTGCAGGTAGCCCCACGGGAAACAGCAGTGATTAACCTTTAGCAATAAACGAAAGTTT
CAAAGTGCTGTTCGTGCAGGTAG------------------------------------------------	miR-93_microRNA	1	23
-----------------------CCCCACGGGAAACAGCAGTGATTAACCTTTAGCAATAAACGAAAGTTT	J01415-12_mtrRNA	156	203
.....(((((((((((..((...)).)))))...))))))...............................	(-12.6)

L2-1825160_1_MIMAT0004984_MirBase_miR-941_microRNA_1_23-L2-1825160_1_G00000210082_ENST00000387347_MTRNR2L9_mtrRNA_887_930
CACCCGGCTGTGTGCACATGTGCCATGTTTAACGGCCGCGGTACCCTAACCGTGCAAAGGTAGCATA
CACCCGGCTGTGTGCACATGTGC--------------------------------------------	miR-941_microRNA	1	23
-----------------------CATGTTTAACGGCCGCGGTACCCTAACCGTGCAAAGGTAGCATA	MTRNR2L9_mtrRNA	887	930
.((((((((((.((.(((((...))))).))))))))).))).........................	(-18.6)

L2-2073825_1_MIMAT0017999_MirBase_miR-3619_microRNA_1_22-L2-2073825_1_G00000210082_ENST00000387347_MTRNR2L9_mtrRNA_865_912
TCAGCAGGCAGGCTGGTGCAGCAGGCACCGCCTGCCCAGTGACACATGTTTAACGGCCGCGGTACCCTAA
TCAGCAGGCAGGCTGGTGCAGC------------------------------------------------	miR-3619_microRNA	1	22
----------------------AGGCACCGCCTGCCCAGTGACACATGTTTAACGGCCGCGGTACCCTAA	MTRNR2L9_mtrRNA	865	912
(((...(((((((.(((((.....))))))))))))...)))............................	(-23.4)

L2-2235268_1_MIMAT0000703_MirBase_miR-361-5p_microRNA_1_22-L2-2235268_1_G00000210082_ENST00000387347_MTRNR2L9_mtrRNA_1044_1094
TTATCAGAATCTCCAGGGGTACAAGACGAGAAGACCCTATGGAGCTTTAATTTATTAATGCAAACAGTACCTA
TTATCAGAATCTCCAGGGGTAC---------------------------------------------------	miR-361-5p_microRNA	1	22
----------------------AAGACGAGAAGACCCTATGGAGCTTTAATTTATTAATGCAAACAGTACCTA	MTRNR2L9_mtrRNA	1044	1094
......(((.((((((((((.............))))).))))).))).........................	(-14.7)

L2-2324810_1_MIMAT0001080_MirBase_miR-196b_microRNA_1_22-L2-2324810_1_ENSG00000211459_ENST00000389680_J01415-12_mtrRNA_152_196
TAGGTAGTTTCCTGTTGTTGGGACACCCCCACGGGAAACAGCAGTGATTAACCTTTAGCAATAAACG
TAGGTAGTTTCCTGTTGTTGGG---------------------------------------------	miR-196b_microRNA	1	22
----------------------ACACCCCCACGGGAAACAGCAGTGATTAACCTTTAGCAATAAACG	J01415-12_mtrRNA	152	196
...((.(((((((((....(((...)))..))))))))).)).........................	(-15.7)

L2-2379710_1_MIMAT0000227_MirBase_miR-197_microRNA_1_22-L2-2379710_1_ENSG00000211459_ENST00000389680_J01415-12_mtrRNA_761_804
TTCACCACCTTCTCCACCCAGCAAGGGTCGAAGGTGGATTTAGCAGTAAACTAAGAGTAGAGTGCT
TTCACCACCTTCTCCACCCAGC--------------------------------------------	miR-197_microRNA	1	22
----------------------AAGGGTCGAAGGTGGATTTAGCAGTAAACTAAGAGTAGAGTGCT	J01415-12_mtrRNA	761	804
....((((((((...((((.....)))).)))))))).............................	(-18.9)

L2-2387293_1_MIMAT0004983_MirBase_miR-940_microRNA_1_21-L2-2387293_1_ENSG00000211459_ENST00000389680_J01415-12_mtrRNA_2_49
AAGGCAGGGCCCCCGCTCCCCATAGGTTTGGTCCTAGCCTTTCTATTAGCTCTTAGTAAGATTACACAT
AAGGCAGGGCCCCCGCTCCCC------------------------------------------------	miR-940_microRNA	1	21
---------------------ATAGGTTTGGTCCTAGCCTTTCTATTAGCTCTTAGTAAGATTACACAT	J01415-12_mtrRNA	2	49
(((((((((((.((..........))...)))))).)))))............................	(-16.1)

L2-2451323_1_MIMAT0004679_MirBase_miR-296-3p_microRNA_1_22-L2-2451323_1_G00000210082_ENST00000387347_MTRNR2L9_mtrRNA_1162_1204
GAGGGTTGGGTGGAGGCTCTCCAACCCAACCTCCGAGCAGTACATGCTAAGACTTCACCAGTCAA
GAGGGTTGGGTGGAGGCTCTCC-------------------------------------------	miR-296-3p_microRNA	1	22
----------------------AACCCAACCTCCGAGCAGTACATGCTAAGACTTCACCAGTCAA	MTRNR2L9_mtrRNA	1162	1204
..(((((((((............))))))))).................................	(-15.1)

TA1-606565-1_2_MIMAT0000065_MirBase_let-7d_microRNA_1_22-TA1-606565-1_2_ENSG00000211459_ENST00000389680_J01415-12_mtrRNA_572_642
AGAGGTAGTAGGTTGCATAGTTTAAACCCCGATCAACCTCACCACCTCTTGCTCAGCCTATATACCGCCATCTTCAGCAAACCCTGATGAAGG
AGAGGTAGTAGGTTGCATAGTT-----------------------------------------------------	let-7d_microRNA	1	22
----------------------TAAACCCCGATCAACCTCACCACCTCTTGCTCAGCCTATATACCGCCATCTTCAGCAAACCCTGATGAAGG	J01415-12_mtrRNA	572	642
((((((.((((((((..................)))))).)).))))))............................................	(-15.1)

TA1-742090-1_2_MIMAT0000069_MirBase_miR-16_microRNA_1_22-TA1-742090-1_2_ENSG00000211459_ENST00000389680_J01415-12_mtrRNA_736_779
TAGCAGCACGTAAATATTGGCGAACTACGATAGCCCTTATGAAACTTAAGGGTCGAAGGTGGATTT
TAGCAGCACGTAAATATTGGCG--------------------------------------------	miR-16_microRNA	1	22
----------------------AACTACGATAGCCCTTATGAAACTTAAGGGTCGAAGGTGGATTT	J01415-12_mtrRNA	736	779
.........((..(((..(((...........)))..)))...)).....................	(-5.9)

TA1-853119-1_1_MIMAT0005792_MirBase_miR-320b_microRNA_1_22-TA1-853119-1_1_ENSG00000211459_ENST00000389680_J01415-12_mtrRNA_443_493
AAAAGCTGGGTTGAGAGGGCAAATGCTTAGCCCTAAACCTCAACAGTTAAATCAACAAAACTGCTCGCCAGAA
AAAAGCTGGGTTGAGAGGGCAA---------------------------------------------------	miR-320b_microRNA	1	22
----------------------ATGCTTAGCCCTAAACCTCAACAGTTAAATCAACAAAACTGCTCGCCAGAA	J01415-12_mtrRNA	443	493
...(((((((((...(((((.........))))).)))))....)))).........................	(-16.5)

TA1-1399918-1_1_MIMAT0003322_MirBase_miR-652_microRNA_1_21-TA1-1399918-1_1_ENSG00000211459_ENST00000389680_J01415-12_mtrRNA_876_946
AATGGCGCCACTAGGGTTGTGAACTAAAACCCCTACGCATTTATATAGAGGAGACAAGTCGTAACATGGTAAGTGTACTGGAAAGTGCACTT
AATGGCGCCACTAGGGTTGTG-----------------------------------------------------	miR-652_microRNA	1	21
---------------------AACTAAAACCCCTACGCATTTATATAGAGGAGACAAGTCGTAACATGGTAAGTGTACTGGAAAGTGCACTT	J01415-12_mtrRNA	876	946
.(((((.((.(((.((.((((..............)))).))...))).))......)))))..............................	(-9.6)

TA1-1400048-1_1_MIMAT0003322_MirBase_miR-652_microRNA_1_21-TA1-1400048-1_1_ENSG00000211459_ENST00000389680_J01415-12_mtrRNA_143_206
AATGGCGCCACTAGGGTTGTGAGCCTAGCCACACCCCCACGGGAAACAGCAGTGATTAACCTTTAGCAATAAACGAAAGTTTAAC
AATGGCGCCACTAGGGTTGTG-----------------------------------------------------	miR-652_microRNA	1	21
---------------------AGCCTAGCCACACCCCCACGGGAAACAGCAGTGATTAACCTTTAGCAATAAACGAAAGTTTAAC	J01415-12_mtrRNA	143	206
....((.((....(((.((((........)))).)))....)).....))...................................	(-11.6)

TA1-2672053-1_1_MIMAT0000456_MirBase_miR-186_microRNA_1_22-TA1-2672053-1_1_ENSG00000211459_ENST00000389680_J01415-12_mtrRNA_731_785
CAAAGAATTCTCCTTTTGGGCTCAGAAAACTACGATAGCCCTTATGAAACTTAAGGGTCGAAGGTGGATTTAGCAGT
CAAAGAATTCTCCTTTTGGGCT-----------------------------------------------------	miR-186_microRNA	1	22
----------------------CAGAAAACTACGATAGCCCTTATGAAACTTAAGGGTCGAAGGTGGATTTAGCAGT	J01415-12_mtrRNA	731	785
....((((((.(((((.(((((..............)))))..................))))).))))))......	(-13.2)

TA1-2677045-1_1_MIMAT0000070_MirBase_miR-17_microRNA_1_23-TA1-2677045-1_1_G00000210082_ENST00000387347_MTRNR2L9_mtrRNA_948_993
CAAAGTGCTTACAGTGCAGGTAGTAGGGACCTGTATGAATGGCTCCACGAGGGTTCAGCTGTCTCTTAC
CAAAGTGCTTACAGTGCAGGTAG----------------------------------------------	miR-17_microRNA	1	23
-----------------------TAGGGACCTGTATGAATGGCTCCACGAGGGTTCAGCTGTCTCTTAC	MTRNR2L9_mtrRNA	948	993
......(((....((((((((.......))))))))....)))..........................	(-14.1)

TA1-2852784-1_1_MIMAT0000456_MirBase_miR-186_microRNA_1_22-TA1-2852784-1_1_ENSG00000211459_ENST00000389680_J01415-12_mtrRNA_682_727
CAAAGAATTCTCCTTTTGGGCTTCAAGGTGTAGCCCATGAGGTGGCAAGAAATGGGCTACATTTTCTA
CAAAGAATTCTCCTTTTGGGCT----------------------------------------------	miR-186_microRNA	1	22
----------------------TCAAGGTGTAGCCCATGAGGTGGCAAGAAATGGGCTACATTTTCTA	J01415-12_mtrRNA	682	727
........((.((((.((((((.........)))))).)))).)).......................	(-15)

TA1-4250732-1_1_MIMAT0000092_MirBase_miR-92a_microRNA_1_22-TA1-4250732-1_1_ENSG00000211459_ENST00000389680_J01415-12_mtrRNA_91_152
TATTGCACTTGTCCCGGCCTGTACGATCAAAAGGAACAAGCATCAAGCACGCAGCAATGCAGCTCAAAACGCTTAGCCTAGCCA
TATTGCACTTGTCCCGGCCTGT-----------------------------------------------------	miR-92a_microRNA	1	22
----------------------ACGATCAAAAGGAACAAGCATCAAGCACGCAGCAATGCAGCTCAAAACGCTTAGCCTAGCCA	J01415-12_mtrRNA	91	152
..(((((.((((....((.(((........................))).)).)))))))))......................	(-10.1)

TA1-4269125-1_1_MIMAT0000082_MirBase_miR-26a_microRNA_1_22-TA1-4269125-1_1_ENSG00000211459_ENST00000389680_J01415-12_mtrRNA_2_49
TTCAAGTAATCCAGGATAGGCTATAGGTTTGGTCCTAGCCTTTCTATTAGCTCTTAGTAAGATTACACAT
TTCAAGTAATCCAGGATAGGCT------------------------------------------------	miR-26a_microRNA	1	22
----------------------ATAGGTTTGGTCCTAGCCTTTCTATTAGCTCTTAGTAAGATTACACAT	J01415-12_mtrRNA	2	49
.....((((((..(((.(((((..............))))).)))...............))))))....	(-11.1)

TA1-4594766-1_1_MIMAT0000062_MirBase_let-7a_microRNA_1_22-TA1-4594766-1_1_ENSG00000211459_ENST00000389680_J01415-12_mtrRNA_433_497
TGAGGTAGTAGGTTGTATAGTTATACCCCACTATGCTTAGCCCTAAACCTCAACAGTTAAATCAACAAAACTGCTCGCCAGAACACT
TGAGGTAGTAGGTTGTATAGTT-----------------------------------------------------	let-7a_microRNA	1	22
----------------------ATACCCCACTATGCTTAGCCCTAAACCTCAACAGTTAAATCAACAAAACTGCTCGCCAGAACACT	J01415-12_mtrRNA	433	497
((((((..((((..(((((((........))))))).....)))).))))))...................................	(-17.3)

TA1-4594808-1_1_MIMAT0000062_MirBase_let-7a_microRNA_1_22-TA1-4594808-1_1_G00000210082_ENST00000387347_MTRNR2L9_mtrRNA_1_70
TGAGGTAGTAGGTTGTATAGTTGCTAAACCTAGCCCCAAACCCACTCCACCTTACTACCAGACAACCTTAGCCAAACCATTTACCCAAATAA
TGAGGTAGTAGGTTGTATAGTT-----------------------------------------------------	let-7a_microRNA	1	22
----------------------GCTAAACCTAGCCCCAAACCCACTCCACCTTACTACCAGACAACCTTAGCCAAACCATTTACCCAAATAA	MTRNR2L9_mtrRNA	1	70
...(((...(((((((.((((................................))))....)))))))..)))...................	(-13.9)

TA1-4594970-1_1_MIMAT0000064_MirBase_let-7c_microRNA_1_22-TA1-4594970-1_1_G00000210082_ENST00000387347_MTRNR2L9_mtrRNA_1_70
TGAGGTAGTAGGTTGTATGGTTGCTAAACCTAGCCCCAAACCCACTCCACCTTACTACCAGACAACCTTAGCCAAACCATTTACCCAAATAA
TGAGGTAGTAGGTTGTATGGTT-----------------------------------------------------	let-7c_microRNA	1	22
----------------------GCTAAACCTAGCCCCAAACCCACTCCACCTTACTACCAGACAACCTTAGCCAAACCATTTACCCAAATAA	MTRNR2L9_mtrRNA	1	70
...(((...(((((((.((((...................................)))).)))))))..)))...................	(-18)

TA1-4726361-1_1_MIMAT0000244_MirBase_miR-30c_microRNA_1_23-TA1-4726361-1_1_G00000210082_ENST00000387347_MTRNR2L9_mtrRNA_1313_1379
TGTAAACATCCTACACTCTCAGCGACCTCGATGTTGGATCAGGACATCCCGATGGTGCAGCCGCTATTAAAGGTTCGTTTGTTCAACGAT
TGTAAACATCCTACACTCTCAGC-----------------------------------------------------	miR-30c_microRNA	1	23
-----------------------GACCTCGATGTTGGATCAGGACATCCCGATGGTGCAGCCGCTATTAAAGGTTCGTTTGTTCAACGAT	MTRNR2L9_mtrRNA	1313	1379
(((....((((.(((................))).))))....)))............................................	(-7.6)

TAON-456311-1_2_MIMAT0000510_MirBase_miR-320a_microRNA_1_22-TAON-456311-1_2_ENSG00000211459_ENST00000389680_J01415-12_mtrRNA_443_485
AAAAGCTGGGTTGAGAGGGCGAATGCTTAGCCCTAAACCTCAACAGTTAAATCAACAAAACTGCT
AAAAGCTGGGTTGAGAGGGCGA-------------------------------------------	miR-320a_microRNA	1	22
----------------------ATGCTTAGCCCTAAACCTCAACAGTTAAATCAACAAAACTGCT	J01415-12_mtrRNA	443	485
...(((((((((...(((((.........))))).)))))....)))).................	(-16.5)

TAON-504977-1_2_MIMAT0000732_MirBase_miR-378_microRNA_1_21-TAON-504977-1_2_ENSG00000211459_ENST00000389680_J01415-12_mtrRNA_4_49
ACTGGACTTGGAGTCAGAAGGAGGTTTGGTCCTAGCCTTTCTATTAGCTCTTAGTAAGATTACACAT
ACTGGACTTGGAGTCAGAAGG----------------------------------------------	miR-378_microRNA	1	21
---------------------AGGTTTGGTCCTAGCCTTTCTATTAGCTCTTAGTAAGATTACACAT	J01415-12_mtrRNA	4	49
.((..(((.(((((.((((((...............))))))....))))).))).)).........	(-12.6)

TAON-558338-1_2_MIMAT0000456_MirBase_miR-186_microRNA_1_22-TAON-558338-1_2_G00000210082_ENST00000387347_MTRNR2L9_mtrRNA_693_738
CAAAGAATTCTCCTTTTGGGCTACTGACAATTAACAGCCCAATATCTACAATCAACCAACAAGTCATT
CAAAGAATTCTCCTTTTGGGCT----------------------------------------------	miR-186_microRNA	1	22
----------------------ACTGACAATTAACAGCCCAATATCTACAATCAACCAACAAGTCATT	MTRNR2L9_mtrRNA	693	738
...............(((((((.............)))))))..........................	(-10.6)

TAON-558622-1_2_MIMAT0000093_MirBase_miR-93_microRNA_1_23-TAON-558622-1_2_G00000210082_ENST00000387347_MTRNR2L9_mtrRNA_1105_1155
CAAAGTGCTGTTCGTGCAGGTAGAGGTCCTAAACTACCAAACCTGCATTAAAAATTTCGGTTGGGGCGACCTCG
CAAAGTGCTGTTCGTGCAGGTAG---------------------------------------------------	miR-93_microRNA	1	23
-----------------------AGGTCCTAAACTACCAAACCTGCATTAAAAATTTCGGTTGGGGCGACCTCG	MTRNR2L9_mtrRNA	1105	1155
.....((((..((((((((((...................)))))))..........)))....))))......	(-13.2)

TAON-558655-1_2_MIMAT0000070_MirBase_miR-17_microRNA_1_23-TAON-558655-1_2_G00000210082_ENST00000387347_MTRNR2L9_mtrRNA_1111_1163
CAAAGTGCTTACAGTGCAGGTAGTAAACTACCAAACCTGCATTAAAAATTTCGGTTGGGGCGACCTCGGAGCAGAA
CAAAGTGCTTACAGTGCAGGTAG-----------------------------------------------------	miR-17_microRNA	1	23
-----------------------TAAACTACCAAACCTGCATTAAAAATTTCGGTTGGGGCGACCTCGGAGCAGAA	MTRNR2L9_mtrRNA	1111	1163
.....(((((..(((((((((.............))))))))).........................)))))...	(-14)

TAON-650445-1_2_MIMAT0000067_MirBase_let-7f_microRNA_1_22-TAON-650445-1_2_ENSG00000211459_ENST00000389680_J01415-12_mtrRNA_1_56
TGAGGTAGTAGATTGTATAGTTAATAGGTTTGGTCCTAGCCTTTCTATTAGCTCTTAGTAAGATTACACATGCAAGCA
TGAGGTAGTAGATTGTATAGTT-----------------------------------------------------	let-7f_microRNA	1	22
----------------------AATAGGTTTGGTCCTAGCCTTTCTATTAGCTCTTAGTAAGATTACACATGCAAGCA	J01415-12_mtrRNA	1	56
.(((.(((((((.....(((...............))).....))))))).)))........................	(-9.6)

TAON-653942-1_2_MIMAT0000455_MirBase_miR-185_microRNA_1_22-TAON-653942-1_2_G00000210082_ENST00000387347_MTRNR2L9_mtrRNA_1295_1362
TGGAGAGAAAGGCAGTTCCTGAATCAACAATAGGGTTTACGACCTCGATGTTGGATCAGGACATCCCGATGGTGCAGCCGCTATTAAAGG
TGGAGAGAAAGGCAGTTCCTGA-----------------------------------------------------	miR-185_microRNA	1	22
----------------------ATCAACAATAGGGTTTACGACCTCGATGTTGGATCAGGACATCCCGATGGTGCAGCCGCTATTAAAGG	MTRNR2L9_mtrRNA	1295	1362
..((.((...(((.((((((((.................................))))))............)).))).)).)).....	(-12.4)

TAON-726436-1_1_MIMAT0000510_MirBase_miR-320a_microRNA_1_22-TAON-726436-1_1_ENSG00000211459_ENST00000389680_J01415-12_mtrRNA_46_112
AAAAGCTGGGTTGAGAGGGCGAACATGCAAGCATCCCCGTTCCAGTGAGTTCACCCTCTAAATCACCACGATCAAAAGGAACAAGCATC
AAAAGCTGGGTTGAGAGGGCGA-----------------------------------------------------	miR-320a_microRNA	1	22
----------------------ACATGCAAGCATCCCCGTTCCAGTGAGTTCACCCTCTAAATCACCACGATCAAAAGGAACAAGCATC	J01415-12_mtrRNA	46	112
....(((.((((.((((((.((............................)).)))))).))))...................)))...	(-13.5)

TAON-726586-1_1_MIMAT0000510_MirBase_miR-320a_microRNA_1_22-TAON-726586-1_1_G00000210082_ENST00000387347_MTRNR2L9_mtrRNA_1488_1533
AAAAGCTGGGTTGAGAGGGCGAAAAGCGCCTTCCCCCGTAAATGATATCATCTCAACTTAGTATTATA
AAAAGCTGGGTTGAGAGGGCGA----------------------------------------------	miR-320a_microRNA	1	22
----------------------AAAGCGCCTTCCCCCGTAAATGATATCATCTCAACTTAGTATTATA	MTRNR2L9_mtrRNA	1488	1533
....(((((((((((((((((.....)))))...................))))))))))))......	(-20.6)

TAON-1698433-1_1_MIMAT0000062_MirBase_let-7a_microRNA_1_22-TAON-1698433-1_1_G00000210082_ENST00000387347_MTRNR2L9_mtrRNA_538_581
TGAGGTAGTAGGTTGTATAGTTAGCTCAACACCCACTACCTAAAAAATCCCAAACATATAACTGAA
TGAGGTAGTAGGTTGTATAGTT--------------------------------------------	let-7a_microRNA	1	22
----------------------AGCTCAACACCCACTACCTAAAAAATCCCAAACATATAACTGAA	MTRNR2L9_mtrRNA	538	581
..(((((((.((.(((..(((..)))..))))).))))))).........................	(-14.6)

TAON-1768810-1_1_MIMAT0003294_MirBase_miR-625_microRNA_1_21-TAON-1768810-1_1_G00000210082_ENST00000387347_MTRNR2L9_mtrRNA_1457_1525
AGGGGGAAAGTTCTATAGTCCGAAAGGACAAGAGAAATAAGGCCTACTTCACAAAGCGCCTTCCCCCGTAAATGATATCATCTCAACTTA
AGGGGGAAAGTTCTATAGTCC-----------------------------------------------------	miR-625_microRNA	1	21
---------------------GAAAGGACAAGAGAAATAAGGCCTACTTCACAAAGCGCCTTCCCCCGTAAATGATATCATCTCAACTTA	MTRNR2L9_mtrRNA	1457	1525
.(((((((.(((((...((((....))))...)))......................)).))))))).......................	(-17)

TAON-2228771-1_1_MIMAT0000456_MirBase_miR-186_microRNA_1_22-TAON-2228771-1_1_G00000210082_ENST00000387347_MTRNR2L9_mtrRNA_378_426
CAAAGAATTCTCCTTTTGGGCTTTAAATTTGCCCACAGAACCCTCTAAATCCCCTTGTAAATTTAACTGTT
CAAAGAATTCTCCTTTTGGGCT-------------------------------------------------	miR-186_microRNA	1	22
----------------------TTAAATTTGCCCACAGAACCCTCTAAATCCCCTTGTAAATTTAACTGTT	MTRNR2L9_mtrRNA	378	426
...(((.((((.....(((((.........))))).))))...))).........................	(-9.6)

TAON-2228872-1_1_MIMAT0000456_MirBase_miR-186_microRNA_1_22-TAON-2228872-1_1_ENSG00000211459_ENST00000389680_J01415-12_mtrRNA_234_296
CAAAGAATTCTCCTTTTGGGCTAATTTCGTGCCAGCCACCGCGGTCACACGATTAACCCAAGTCAATAGAAGCCGGCGTAAAGAG
CAAAGAATTCTCCTTTTGGGCT-----------------------------------------------------	miR-186_microRNA	1	22
----------------------AATTTCGTGCCAGCCACCGCGGTCACACGATTAACCCAAGTCAATAGAAGCCGGCGTAAAGAG	J01415-12_mtrRNA	234	296
.......((((...((((((....................................)))))).....))))..............	(-8.7)

TAON-2229083-1_1_MIMAT0000456_MirBase_miR-186_microRNA_1_22-TAON-2229083-1_1_ENSG00000211459_ENST00000389680_J01415-12_mtrRNA_442_485
CAAAGAATTCTCCTTTTGGGCTTATGCTTAGCCCTAAACCTCAACAGTTAAATCAACAAAACTGCT
CAAAGAATTCTCCTTTTGGGCT--------------------------------------------	miR-186_microRNA	1	22
----------------------TATGCTTAGCCCTAAACCTCAACAGTTAAATCAACAAAACTGCT	J01415-12_mtrRNA	442	485
.............(((.(((((.......))))).)))............................	(-8.6)

TAON-2229415-1_1_MIMAT0000456_MirBase_miR-186_microRNA_1_22-TAON-2229415-1_1_G00000210082_ENST00000387347_MTRNR2L9_mtrRNA_1_44
CAAAGAATTCTCCTTTTGGGCTGCTAAACCTAGCCCCAAACCCACTCCACCTTACTACCAGACAAC
CAAAGAATTCTCCTTTTGGGCT--------------------------------------------	miR-186_microRNA	1	22
----------------------GCTAAACCTAGCCCCAAACCCACTCCACCTTACTACCAGACAAC	MTRNR2L9_mtrRNA	1	44
.............(((.(((((.........))))).)))..........................	(-8.6)

TAON-2233663-1_1_MIMAT0000070_MirBase_miR-17_microRNA_1_23-TAON-2233663-1_1_ENSG00000211459_ENST00000389680_J01415-12_mtrRNA_477_542
CAAAGTGCTTACAGTGCAGGTAGAAAACTGCTCGCCAGAACACTACGAGCCACAGCTTAAAACTCAAAGGACCTGGCGGTGCTTCATAT
CAAAGTGCTTACAGTGCAGGTAG-----------------------------------------------------	miR-17_microRNA	1	23
-----------------------AAAACTGCTCGCCAGAACACTACGAGCCACAGCTTAAAACTCAAAGGACCTGGCGGTGCTTCATAT	J01415-12_mtrRNA	477	542
..(((((((....((.(((((.................................................)))))))))))))).....	(-10.2)

TAON-2233753-1_1_MIMAT0000103_MirBase_miR-106a_microRNA_1_23-TAON-2233753-1_1_G00000210082_ENST00000387347_MTRNR2L9_mtrRNA_1112_1155
AAAAGTGCTTACAGTGCAGGTAGAAACTACCAAACCTGCATTAAAAATTTCGGTTGGGGCGACCTCG
AAAAGTGCTTACAGTGCAGGTAG--------------------------------------------	miR-106a_microRNA	1	23
-----------------------AAACTACCAAACCTGCATTAAAAATTTCGGTTGGGGCGACCTCG	MTRNR2L9_mtrRNA	1112	1155
.....((((((((((((((((............)))))))))..........))..)))))......	(-13.5)

TAON-2233759-1_1_MIMAT0000070_MirBase_miR-17_microRNA_1_23-TAON-2233759-1_1_ENSG00000211459_ENST00000389680_J01415-12_mtrRNA_420_479
CAAAGTGCTTACAGTGCAGGTAGAAACTGGGATTAGATACCCCACTATGCTTAGCCCTAAACCTCAACAGTTAAATCAACAAA
CAAAGTGCTTACAGTGCAGGTAG-----------------------------------------------------	miR-17_microRNA	1	23
-----------------------AAACTGGGATTAGATACCCCACTATGCTTAGCCCTAAACCTCAACAGTTAAATCAACAAA	J01415-12_mtrRNA	420	479
...((.(((((.((((..((((...............)))).)))).))...))).)).........................	(-9.8)

TAON-2233868-1_1_MIMAT0000070_MirBase_miR-17_microRNA_1_23-TAON-2233868-1_1_ENSG00000211459_ENST00000389680_J01415-12_mtrRNA_539_588
CAAAGTGCTTACAGTGCAGGTAGATATCCCTCTAGAGGAGCCTGTTCTGTAATCGATAAACCCCGATCAACCT
CAAAGTGCTTACAGTGCAGGTAG--------------------------------------------------	miR-17_microRNA	1	23
-----------------------ATATCCCTCTAGAGGAGCCTGTTCTGTAATCGATAAACCCCGATCAACCT	J01415-12_mtrRNA	539	588
.....((.((((((.((((((..................)))))).)))))).))..................	(-16.1)

TAON-2379094-1_1_MIMAT0000081_MirBase_miR-25_microRNA_1_22-TAON-2379094-1_1_ENSG00000211459_ENST00000389680_J01415-12_mtrRNA_891_959
CATTGCACTTGTCTCGGTCTGAGCATTTATATAGAGGAGACAAGTCGTAACATGGTAAGTGTACTGGAAAGTGCACTTGGACGAAC
CATTGCACTTGTCTCGGTCTGA-----------------------------------------------------	miR-25_microRNA	1	22
----------------------GCATTTATATAGAGGAGACAAGTCGTAACATGGTAAGTGTACTGGAAAGTGCACTTGGACGAAC	J01415-12_mtrRNA	891	959
..(((((((((((((..((((..........)))).))))))))).))))....................................	(-16.2)

TAON-2671654-1_1_MIMAT0000092_MirBase_miR-92a_microRNA_1_22-TAON-2671654-1_1_ENSG00000211459_ENST00000389680_J01415-12_mtrRNA_278_333
TATTGCACTTGTCCCGGCCTGTTAGAAGCCGGCGTAAAGAGTGTTTTAGATCACCCCCTCCCCAATAAAGCTAAAACT
TATTGCACTTGTCCCGGCCTGT-----------------------------------------------------	miR-92a_microRNA	1	22
----------------------TAGAAGCCGGCGTAAAGAGTGTTTTAGATCACCCCCTCCCCAATAAAGCTAAAACT	J01415-12_mtrRNA	278	333
((..((((((...(((((.........)))))......))))))..))..............................	(-14.6)

TAON-3072354-1_1_MIMAT0004773_MirBase_miR-500a_microRNA_1_23-TAON-3072354-1_1_G00000210082_ENST00000387347_MTRNR2L9_mtrRNA_594_647
TAATCCTTGCTACCTGGGTGAGAAATTGGACCAATCTATCACCCTATAGAAGAACTAATGTTAGTATAAGTAACATG
TAATCCTTGCTACCTGGGTGAGA-----------------------------------------------------	miR-500a_microRNA	1	23
-----------------------AATTGGACCAATCTATCACCCTATAGAAGAACTAATGTTAGTATAAGTAACATG	MTRNR2L9_mtrRNA	594	647
.....(((.(((...((((((.................))))))..)))))).........................	(-12.1)

TAON-3454362-1_1_MIMAT0000075_MirBase_miR-20a_microRNA_1_23-TAON-3454362-1_1_G00000210082_ENST00000387347_MTRNR2L9_mtrRNA_1112_1155
TAAAGTGCTTATAGTGCAGGTAGAAACTACCAAACCTGCATTAAAAATTTCGGTTGGGGCGACCTCG
TAAAGTGCTTATAGTGCAGGTAG--------------------------------------------	miR-20a_microRNA	1	23
-----------------------AAACTACCAAACCTGCATTAAAAATTTCGGTTGGGGCGACCTCG	MTRNR2L9_mtrRNA	1112	1155
.....(((((.((((((((((............)))))))))).............)))))......	(-14.7)

TAON-3570658-1_1_MIMAT0003885_MirBase_miR-454_microRNA_1_23-TAON-3570658-1_1_ENSG00000211459_ENST00000389680_J01415-12_mtrRNA_878_942
TAGTGCAATATTGCTTATAGGGTCTAAAACCCCTACGCATTTATATAGAGGAGACAAGTCGTAACATGGTAAGTGTACTGGAAAGTGC
TAGTGCAATATTGCTTATAGGGT-----------------------------------------------------	miR-454_microRNA	1	23
-----------------------CTAAAACCCCTACGCATTTATATAGAGGAGACAAGTCGTAACATGGTAAGTGTACTGGAAAGTGC	J01415-12_mtrRNA	878	942
((((((((((.(((...(((((........))))).)))..))).............................)))))))........	(-11.6)

TAON-3929703-1_1_MIMAT0000062_MirBase_let-7a_microRNA_1_22-TAON-3929703-1_1_ENSG00000211459_ENST00000389680_J01415-12_mtrRNA_572_627
TGAGGTAGTAGGTTGTATAGTTTAAACCCCGATCAACCTCACCACCTCTTGCTCAGCCTATATACCGCCATCTTCAGC
TGAGGTAGTAGGTTGTATAGTT-----------------------------------------------------	let-7a_microRNA	1	22
----------------------TAAACCCCGATCAACCTCACCACCTCTTGCTCAGCCTATATACCGCCATCTTCAGC	J01415-12_mtrRNA	572	627
.(((((.((((((((..................)))))).)).)))))..............................	(-14.7)

TAON-3929995-1_1_MIMAT0000064_MirBase_let-7c_microRNA_1_22-TAON-3929995-1_1_ENSG00000211459_ENST00000389680_J01415-12_mtrRNA_393_437
TGAGGTAGTAGGTTGTATGGTTTATCTGAACACACAATAGCTAAGACCCAAACTGGGATTAGATACC
TGAGGTAGTAGGTTGTATGGTT---------------------------------------------	let-7c_microRNA	1	22
----------------------TATCTGAACACACAATAGCTAAGACCCAAACTGGGATTAGATACC	J01415-12_mtrRNA	393	437
((.(((..((((((((.((...........)).)))))..)))..))))).................	(-10.3)

TAON-3945783-1_1_MIMAT0002871_MirBase_miR-500a*_microRNA_1_22-TAON-3945783-1_1_G00000210082_ENST00000387347_MTRNR2L9_mtrRNA_1295_1363
ATGCACCTGGGCAAGGATTCTGATCAACAATAGGGTTTACGACCTCGATGTTGGATCAGGACATCCCGATGGTGCAGCCGCTATTAAAGGT
ATGCACCTGGGCAAGGATTCTG-----------------------------------------------------	miR-500a*_microRNA	1	22
----------------------ATCAACAATAGGGTTTACGACCTCGATGTTGGATCAGGACATCCCGATGGTGCAGCCGCTATTAAAGGT	MTRNR2L9_mtrRNA	1295	1363
.((((((.(((....(((((................................))))).......)))...))))))...............	(-17.5)

TAON-4049144-1_1_MIMAT0000692_MirBase_miR-30e_microRNA_1_22-TAON-4049144-1_1_G00000210082_ENST00000387347_MTRNR2L9_mtrRNA_1311_1364
TGTAAACATCCTTGACTGGAAGACGACCTCGATGTTGGATCAGGACATCCCGATGGTGCAGCCGCTATTAAAGGTT
TGTAAACATCCTTGACTGGAAG-----------------------------------------------------	miR-30e_microRNA	1	22
----------------------ACGACCTCGATGTTGGATCAGGACATCCCGATGGTGCAGCCGCTATTAAAGGTT	MTRNR2L9_mtrRNA	1311	1364
((((..((((..((.((((....................))))..))....)))).))))................	(-9.6)

TAON-4081443-1_1_MIMAT0001635_MirBase_miR-452_microRNA_1_22-TAON-4081443-1_1_G00000210082_ENST00000387347_MTRNR2L9_mtrRNA_1069_1114
AACTGTTTGCAGAGGAAACTGATAATTTATTAATGCAAACAGTACCTAACAAACCCACAGGTCCTAAA
AACTGTTTGCAGAGGAAACTGA----------------------------------------------	miR-452_microRNA	1	22
----------------------TAATTTATTAATGCAAACAGTACCTAACAAACCCACAGGTCCTAAA	MTRNR2L9_mtrRNA	1069	1114
.((((((((((.((.(((.......))).))..)))))))))).........................	(-14.7)

A1-112293_20_MIMAT0000092_MirBase_miR-92a_microRNA_1_22-A1-112293_20_ENSG000000XXXXX_NR003286-2_RN18S1_rRNA_889_1036
TATTGCACTTGTCCCGGCCTGTTTGTTGGTTTTCGGAACTGAGGCCATGATTAAGAGGGACGGCCGGGGGCATTCGTATTGCGCCGCTAGAGGTGAAATTCTTGGACCGGCGCAAGACGGACCAGAGCGAAAGCATTTGCCAAGAATGTTTTCATTAATCAAGAACGAAA
TATTGCACTTGTCCCGGCCTGT-----------------------------------------------------	miR-92a_microRNA	1	22
----------------------TTGTTGGTTTTCGGAACTGAGGCCATGATTAAGAGGGACGGCCGGGGGCATTCGTATTGCGCCGCTAGAGGTGAAATTCTTGGACCGGCGCAAGACGGACCAGAGCGAAAGCATTTGCCAAGAATGTTTTCATTAATCAAGAACGAAA	RN18S1_rRNA	889	1036
...((((..((((((((((..........................................)))))))).)).......)))).......................................................................................	(-18.3)

A1-214341_11_MIMAT0000092_MirBase_miR-92a_microRNA_1_22-A1-214341_11_ENSG000000XXXXX_NR003286-2_RN18S1_rRNA_1425_1550
TATTGCACTTGTCCCGGCCTGTGTCGGCGTCCCCCAACTTCTTAGAGGGACAAGTGGCGTTCAGCCACCCGAGATTGAGCAATAACAGGTCTGTGATGCCCTTAGATGTCCGGGGCTGCACGCGCGCTACACTGACTGGCTCAGCGTG
TATTGCACTTGTCCCGGCCTGT-----------------------------------------------------	miR-92a_microRNA	1	22
----------------------GTCGGCGTCCCCCAACTTCTTAGAGGGACAAGTGGCGTTCAGCCACCCGAGATTGAGCAATAACAGGTCTGTGATGCCCTTAGATGTCCGGGGCTGCACGCGCGCTACACTGACTGGCTCAGCGTG	RN18S1_rRNA	1425	1550
.....((((((((((.(((......)))..................))))))))))............................................................................................	(-18)

A1-236173_9_MIMAT0000423_MirBase_miR-125b_microRNA_1_22-A1-236173_9_ENSG000000XXXXX_NR003286-2_RN18S1_rRNA_1145_1217
TCCCTGAGACCCTAACTTGTGAACCAAAGTCTTTGGGTTCCGGGGGGAGTATGGTTGCAAAGCTGAAACTTAAAGGAATTGACGGAAGGGCACCA
TCCCTGAGACCCTAACTTGTGA-----------------------------------------------------	miR-125b_microRNA	1	22
----------------------ACCAAAGTCTTTGGGTTCCGGGGGGAGTATGGTTGCAAAGCTGAAACTTAAAGGAATTGACGGAAGGGCACCA	RN18S1_rRNA	1145	1217
((((((.(((((..((((........))))....))))).)))))).................................................	(-18.1)

A1-264184_8_MIMAT0000760_MirBase_miR-331-3p_microRNA_1_21-A1-264184_8_ENSG00000XXXXXX_NR003287-2_RN28S1_rRNA_1775_1844
GCCCCTGGGCCTATCCTAGAAAACCTATTCTCAAACTTTAAATGGGTAAGAAGCCCGGCTCGCTGGCGTGGAGCCGGGCGTGGAATGCGAG
GCCCCTGGGCCTATCCTAGAA-----------------------------------------------------	miR-331-3p_microRNA	1	21
---------------------AACCTATTCTCAAACTTTAAATGGGTAAGAAGCCCGGCTCGCTGGCGTGGAGCCGGGCGTGGAATGCGAG	RN28S1_rRNA	1775	1844
((((...(((((((.((((...........................................)))).)))).)))))))............	(-17.2)

A1-301866_6_MIMAT0003283_MirBase_miR-615-3p_microRNA_1_22-A1-301866_6_ENSG000000XXXXX_NR003286-2_RN18S1_rRNA_871_1032
TCCGAGCCTGGGTCTCCCTCTTTAGGACCGCGGTTCTATTTTGTTGGTTTTCGGAACTGAGGCCATGATTAAGAGGGACGGCCGGGGGCATTCGTATTGCGCCGCTAGAGGTGAAATTCTTGGACCGGCGCAAGACGGACCAGAGCGAAAGCATTTGCCAAGAATGTTTTCATTAATCAAGAAC
TCCGAGCCTGGGTCTCCCTCTT-----------------------------------------------------	miR-615-3p_microRNA	1	22
----------------------TAGGACCGCGGTTCTATTTTGTTGGTTTTCGGAACTGAGGCCATGATTAAGAGGGACGGCCGGGGGCATTCGTATTGCGCCGCTAGAGGTGAAATTCTTGGACCGGCGCAAGACGGACCAGAGCGAAAGCATTTGCCAAGAATGTTTTCATTAATCAAGAAC	RN18S1_rRNA	871	1032
..(((((((.((((((((((((................................................)))))))).))))..))))..)))..........................................................................................	(-22.4)

A1-331553_5_MIMAT0000423_MirBase_miR-125b_microRNA_1_22-A1-331553_5_ENSG000000XXXXX_NR003286-2_RN18S1_rRNA_1592_1650
TCCCTGAGACCCTAACTTGTGACCATTCGTGATGGGGATCGGGGATTGCAATTATTCCCCATGAACGAGGAATTCCCAGTA
TCCCTGAGACCCTAACTTGTGA-----------------------------------------------------	miR-125b_microRNA	1	22
----------------------CCATTCGTGATGGGGATCGGGGATTGCAATTATTCCCCATGAACGAGGAATTCCCAGTA	RN18S1_rRNA	1592	1650
(((((((..(((..((..(((..)))..))...)))..)))))))....................................	(-19.8)

A1-336862_5_MIMAT0004950_MirBase_miR-877*_microRNA_1_21-A1-336862_5_ENSG000000XXXXX_NR003286-2_RN18S1_rRNA_1594_1647
TCCTCTTCTCCCTCCTCCCAGATTCGTGATGGGGATCGGGGATTGCAATTATTCCCCATGAACGAGGAATTCCCA
TCCTCTTCTCCCTCCTCCCAG-----------------------------------------------------	miR-877*_microRNA	1	21
---------------------ATTCGTGATGGGGATCGGGGATTGCAATTATTCCCCATGAACGAGGAATTCCCA	RN18S1_rRNA	1594	1647
(((((((((((((..(((((.........)))))...))))).................))).))))).......	(-17.8)

A1-354143_5_MIMAT0003339_MirBase_miR-421_microRNA_1_23-A1-354143_5_ENSG00000XXXXXX_NR003287-2_RN28S1_rRNA_51_93
ATCAACAGACATTAATTGGGCGCAGCGGAGGAGAAGAAACTAACCAGGATTCCCTCAGTAACGGCG
ATCAACAGACATTAATTGGGCGC-------------------------------------------	miR-421_microRNA	1	23
-----------------------AGCGGAGGAGAAGAAACTAACCAGGATTCCCTCAGTAACGGCG	RN28S1_rRNA	51	93
....((.((......((((........................)))).......)).)).......	(-4.4)

A1-365297_4_MIMAT0000062_MirBase_let-7a_microRNA_1_22-A1-365297_4_ENSG000000XXXXX_NR003286-2_RN18S1_rRNA_1444_1488
TGAGGTAGTAGGTTGTATAGTTTTAGAGGGACAAGTGGCGTTCAGCCACCCGAGATTGAGCAATAAC
TGAGGTAGTAGGTTGTATAGTT---------------------------------------------	let-7a_microRNA	1	22
----------------------TTAGAGGGACAAGTGGCGTTCAGCCACCCGAGATTGAGCAATAAC	RN18S1_rRNA	1444	1488
...(((.((.((.(((.....................))).)).)).))).................	(-7.7)

A1-382798_4_MIMAT0000760_MirBase_miR-331-3p_microRNA_1_21-A1-382798_4_ENSG000000XXXXX_NR003286-2_RN18S1_rRNA_860_980
GCCCCTGGGCCTATCCTAGAAGAATAATGGAATAGGACCGCGGTTCTATTTTGTTGGTTTTCGGAACTGAGGCCATGATTAAGAGGGACGGCCGGGGGCATTCGTATTGCGCCGCTAGAGGTGAAATTCTTGGACCGGCGCA
GCCCCTGGGCCTATCCTAGAA-----------------------------------------------------	miR-331-3p_microRNA	1	21
---------------------GAATAATGGAATAGGACCGCGGTTCTATTTTGTTGGTTTTCGGAACTGAGGCCATGATTAAGAGGGACGGCCGGGGGCATTCGTATTGCGCCGCTAGAGGTGAAATTCTTGGACCGGCGCA	RN18S1_rRNA	860	980
((((((.((((..((((...................................................................)))).))))))))))...........................................	(-23.7)

A1-385717_4_MIMAT0000761_MirBase_miR-324-5p_microRNA_1_23-A1-385717_4_ENSG00000XXXXXX_NR003287-2_RN28S1_rRNA_2740_2788
CGCATCCCCTAGGGCATTGGTGTTTGAAAATCCGGGGGAGAGGGTGTAAATCTCGCGCCGGGCCGTACCCAT
CGCATCCCCTAGGGCATTGGTGT-------------------------------------------------	miR-324-5p_microRNA	1	23
-----------------------TTGAAAATCCGGGGGAGAGGGTGTAAATCTCGCGCCGGGCCGTACCCAT	RN28S1_rRNA	2740	2788
(((.((((((.((.((........))....)).))))))....)))..........................	(-13.8)

A1-401681_4_MIMAT0005577_MirBase_miR-1226_microRNA_1_22-A1-401681_4_ENSG000000XXXXX_NR003286-2_RN18S1_rRNA_1437_1490
TCACCAGCCCTGTGTTCCCTAGCAACTTCTTAGAGGGACAAGTGGCGTTCAGCCACCCGAGATTGAGCAATAACAG
TCACCAGCCCTGTGTTCCCTAG-----------------------------------------------------	miR-1226_microRNA	1	22
----------------------CAACTTCTTAGAGGGACAAGTGGCGTTCAGCCACCCGAGATTGAGCAATAACAG	RN18S1_rRNA	1437	1490
......(((...(((((((((.........))).))))))...)))..............................	(-14.2)

A1-401683_4_MIMAT0000081_MirBase_miR-25_microRNA_1_22-A1-401683_4_ENSG000000XXXXX_NR003286-2_RN18S1_rRNA_1437_1530
CATTGCACTTGTCTCGGTCTGACAACTTCTTAGAGGGACAAGTGGCGTTCAGCCACCCGAGATTGAGCAATAACAGGTCTGTGATGCCCTTAGATGTCCGGGGCTGCACGCGCGCT
CATTGCACTTGTCTCGGTCTGA-----------------------------------------------------	miR-25_microRNA	1	22
----------------------CAACTTCTTAGAGGGACAAGTGGCGTTCAGCCACCCGAGATTGAGCAATAACAGGTCTGTGATGCCCTTAGATGTCCGGGGCTGCACGCGCGCT	RN18S1_rRNA	1437	1530
.....((((((((((..(((((.......)))))))))))))))........................................................................	(-16.3)

A1-439964_3_MIMAT0000100_MirBase_miR-29b_microRNA_1_23-A1-439964_3_ENSG000000XXXXX_NR003286-2_RN18S1_rRNA_1318_1366
TAGCACCATTTGAAATCAGTGTTGTGGGTGGTGGTGCATGGCCGTTCTTAGTTGGTGGAGCGATTTGTCTGG
TAGCACCATTTGAAATCAGTGTT-------------------------------------------------	miR-29b_microRNA	1	23
-----------------------GTGGGTGGTGGTGCATGGCCGTTCTTAGTTGGTGGAGCGATTTGTCTGG	RN18S1_rRNA	1318	1366
..((((((((.....(((......)))..))))))))...................................	(-13.3)

A1-446590_3_MIMAT0000760_MirBase_miR-331-3p_microRNA_1_21-A1-446590_3_ENSG000000XXXXX_NR003286-2_RN18S1_rRNA_1139_1216
GCCCCTGGGCCTATCCTAGAACGGGAAACCAAAGTCTTTGGGTTCCGGGGGGAGTATGGTTGCAAAGCTGAAACTTAAAGGAATTGACGGAAGGGCACC
GCCCCTGGGCCTATCCTAGAA-----------------------------------------------------	miR-331-3p_microRNA	1	21
---------------------CGGGAAACCAAAGTCTTTGGGTTCCGGGGGGAGTATGGTTGCAAAGCTGAAACTTAAAGGAATTGACGGAAGGGCACC	RN18S1_rRNA	1139	1216
.((((((((((((((((.....))))............))))).)))))))................................................	(-20.1)

A1-448911_3_MIMAT0000455_MirBase_miR-185_microRNA_1_22-A1-448911_3_ENSG000000XXXXX_NR003286-2_RN18S1_rRNA_1298_1354
TGGAGAGAAAGGCAGTTCCTGAGATAGCTCTTTCTCGATTCCGTGGGTGGTGGTGCATGGCCGTTCTTAGTTGGTGGAG
TGGAGAGAAAGGCAGTTCCTGA-----------------------------------------------------	miR-185_microRNA	1	22
----------------------GATAGCTCTTTCTCGATTCCGTGGGTGGTGGTGCATGGCCGTTCTTAGTTGGTGGAG	RN18S1_rRNA	1298	1354
(((((((((((((.............)).)))))))...))))....................................	(-13.5)

A1-457297_3_MIMAT0003283_MirBase_miR-615-3p_microRNA_1_22-A1-457297_3_ENSG000000XXXXX_NR003286-2_RN18S1_rRNA_1250_1366
TCCGAGCCTGGGTCTCCCTCTTAACACGGGAAACCTCACCCGGCCCGGACACGGACAGGATTGACAGATTGATAGCTCTTTCTCGATTCCGTGGGTGGTGGTGCATGGCCGTTCTTAGTTGGTGGAGCGATTTGTCTGG
TCCGAGCCTGGGTCTCCCTCTT-----------------------------------------------------	miR-615-3p_microRNA	1	22
----------------------AACACGGGAAACCTCACCCGGCCCGGACACGGACAGGATTGACAGATTGATAGCTCTTTCTCGATTCCGTGGGTGGTGGTGCATGGCCGTTCTTAGTTGGTGGAGCGATTTGTCTGG	RN18S1_rRNA	1250	1366
((((.(((.((((.((((.........)))).)))).....))).))))..........................................................................................	(-20.4)

A1-465939_3_MIMAT0005584_MirBase_miR-1229_microRNA_1_23-A1-465939_3_ENSG000000XXXXX_NR003286-2_RN18S1_rRNA_588_648
CTCTCACCACTGCCCTCCCACAGGGATCCATTGGAGGGCAAGTCTGGTGCCAGCAGCCGCGGTAATTCCAGCTCCAATAGCGTA
CTCTCACCACTGCCCTCCCACAG-----------------------------------------------------	miR-1229_microRNA	1	23
-----------------------GGATCCATTGGAGGGCAAGTCTGGTGCCAGCAGCCGCGGTAATTCCAGCTCCAATAGCGTA	RN18S1_rRNA	588	648
....(((((.((((((((..............))))))))....)))))...................................	(-19.5)

A1-471862_3_MIMAT0000245_MirBase_miR-30d_microRNA_1_22-A1-471862_3_ENSG00000XXXXXX_NR003287-2_RN28S1_rRNA_3803_3851
TGTAAACATCCCCGACTGGAAGAGTGACGCGCATGAATGGATGAACGAGATTCCCACTGTCCCTACCTACT
TGTAAACATCCCCGACTGGAAG-------------------------------------------------	miR-30d_microRNA	1	22
----------------------AGTGACGCGCATGAATGGATGAACGAGATTCCCACTGTCCCTACCTACT	RN28S1_rRNA	3803	3851
.............(((.((((.............................))))....)))..........	(-6.4)

A1-484429_3_MIMAT0002819_MirBase_miR-193b_microRNA_1_22-A1-484429_3_ENSG00000XXXXXX_NR003287-2_RN28S1_rRNA_2835_2883
AACTGGCCCTCAAAGTCCCGCTAATGTAGGTAAGGGAAGTCGGCAAGCCGGATCCGTAACTTCGGGATAAG
AACTGGCCCTCAAAGTCCCGCT-------------------------------------------------	miR-193b_microRNA	1	22
----------------------AATGTAGGTAAGGGAAGTCGGCAAGCCGGATCCGTAACTTCGGGATAAG	RN28S1_rRNA	2835	2883
..(((((........((((..............)))).........)))))....................	(-13.5)

A1-485596_3_MIMAT0000456_MirBase_miR-186_microRNA_1_22-A1-485596_3_ENSG00000XXXXXX_NR003287-2_RN28S1_rRNA_4219_4277
CAAAGAATTCTCCTTTTGGGCTAACGCAGGTGTCCTAAGGCGAGCTCAGGGAGGACAGAAACCTCCCGTGGAGCAGAAGGG
CAAAGAATTCTCCTTTTGGGCT-----------------------------------------------------	miR-186_microRNA	1	22
----------------------AACGCAGGTGTCCTAAGGCGAGCTCAGGGAGGACAGAAACCTCCCGTGGAGCAGAAGGG	RN28S1_rRNA	4219	4277
.......(((((((..((((((....................)))))))))))))..........................	(-15.5)

A1-489541_2_MIMAT0004950_MirBase_miR-877*_microRNA_1_21-A1-489541_2_ENSG000000XXXXX_NR003286-2_RN18S1_rRNA_1140_1218
TCCTCTTCTCCCTCCTCCCAGGGGAAACCAAAGTCTTTGGGTTCCGGGGGGAGTATGGTTGCAAAGCTGAAACTTAAAGGAATTGACGGAAGGGCACCAC
TCCTCTTCTCCCTCCTCCCAG-----------------------------------------------------	miR-877*_microRNA	1	21
---------------------GGGAAACCAAAGTCTTTGGGTTCCGGGGGGAGTATGGTTGCAAAGCTGAAACTTAAAGGAATTGACGGAAGGGCACCAC	RN18S1_rRNA	1140	1218
((((((.((((((((.((((.................))))....))))))))...))...................))))...................	(-20.7)

A1-497426_2_MIMAT0004748_MirBase_miR-423-5p_microRNA_1_23-A1-497426_2_ENSG00000XXXXXX_NR003287-2_RN28S1_rRNA_3688_3735
TGAGGGGCAGAGAGCGAGACTTTTGTGATTTCTGCCCAGTGCTCTGAATGTCAAAGTGAAGAAATTCAATG
TGAGGGGCAGAGAGCGAGACTTT------------------------------------------------	miR-423-5p_microRNA	1	23
-----------------------TGTGATTTCTGCCCAGTGCTCTGAATGTCAAAGTGAAGAAATTCAATG	RN28S1_rRNA	3688	3735
.(..(((((((((.((.........)).)))))))))..)...............................	(-15.8)

A1-504575_2_MIMAT0004945_MirBase_miR-744_microRNA_1_22-A1-504575_2_ENSG000000XXXXX_NR003286-2_RN18S1_rRNA_1650_1745
TGCGGGGCTAGGGCTAACAGCAAAGTGCGGGTCATAAGCTTGCGTTGATTAAGTCCCTGCCCTTTGTACACACCGCCCGTCGCTACTACCGATTGGATGGTTTAGTGAGGCCCTCGGA
TGCGGGGCTAGGGCTAACAGCA-----------------------------------------------------	miR-744_microRNA	1	22
----------------------AAGTGCGGGTCATAAGCTTGCGTTGATTAAGTCCCTGCCCTTTGTACACACCGCCCGTCGCTACTACCGATTGGATGGTTTAGTGAGGCCCTCGGA	RN18S1_rRNA	1650	1745
...(((((..(((((((((((......................)))).))).))))..))))).......................................................	(-17.8)

A1-506570_2_MIMAT0000092_MirBase_miR-92a_microRNA_1_22-A1-506570_2_ENSG000000XXXXX_NR003286-2_RN18S1_rRNA_49_157
TATTGCACTTGTCCCGGCCTGTCATGCATGTCTGAGTACGCACGGCCGGTACAGTGAAACTGCGAATGGCTCATTAAATCAGTTATGGTTCCTTTGGTCGCTCGCTCCTCTCCTACTTGGATAACTGTGGT
TATTGCACTTGTCCCGGCCTGT-----------------------------------------------------	miR-92a_microRNA	1	22
----------------------CATGCATGTCTGAGTACGCACGGCCGGTACAGTGAAACTGCGAATGGCTCATTAAATCAGTTATGGTTCCTTTGGTCGCTCGCTCCTCTCCTACTTGGATAACTGTGGT	RN18S1_rRNA	49	157
..(((((.((((.(((((((((.................))).)))))).))))......)))))..................................................................	(-19.2)

A1-510832_2_MIMAT0000450_MirBase_miR-149_microRNA_1_23-A1-510832_2_ENSG000000XXXXX_NR003286-2_RN18S1_rRNA_895_971
TCTGGCTCCGTGTCTTCACTCCCGTTTTCGGAACTGAGGCCATGATTAAGAGGGACGGCCGGGGGCATTCGTATTGCGCCGCTAGAGGTGAAATTCTTGG
TCTGGCTCCGTGTCTTCACTCCC-----------------------------------------------------	miR-149_microRNA	1	23
-----------------------GTTTTCGGAACTGAGGCCATGATTAAGAGGGACGGCCGGGGGCATTCGTATTGCGCCGCTAGAGGTGAAATTCTTGG	RN18S1_rRNA	895	971
((((((((((((.(((((.(((.......)))..))))).))).........)))..)))))).....................................	(-15.6)

A1-522353_2_MIMAT0000423_MirBase_miR-125b_microRNA_1_22-A1-522353_2_ENSG00000XXXXXX_NR003287-2_RN28S1_rRNA_4194_4283
TCCCTGAGACCCTAACTTGTGATGGGGCGGTACACCTGTCAAACGGTAACGCAGGTGTCCTAAGGCGAGCTCAGGGAGGACAGAAACCTCCCGTGGAGCAGAAGGGCAAAAG
TCCCTGAGACCCTAACTTGTGA-----------------------------------------------------	miR-125b_microRNA	1	22
----------------------TGGGGCGGTACACCTGTCAAACGGTAACGCAGGTGTCCTAAGGCGAGCTCAGGGAGGACAGAAACCTCCCGTGGAGCAGAAGGGCAAAAG	RN28S1_rRNA	4194	4283
((((((((..(((.(((((((............................)))))))......)))....))))))))...................................	(-21.8)

A1-537185_2_MIMAT0000069_MirBase_miR-16_microRNA_1_22-A1-537185_2_ENSG000000XXXXX_NR003286-2_RN18S1_rRNA_1153_1197
TAGCAGCACGTAAATATTGGCGCTTTGGGTTCCGGGGGGAGTATGGTTGCAAAGCTGAAACTTAAAG
TAGCAGCACGTAAATATTGGCG---------------------------------------------	miR-16_microRNA	1	22
----------------------CTTTGGGTTCCGGGGGGAGTATGGTTGCAAAGCTGAAACTTAAAG	RN18S1_rRNA	1153	1197
..(((((.((((....((((...........))))......))))))))).................	(-10.9)

A1-552598_2_MIMAT0000086_MirBase_miR-29a_microRNA_1_22-A1-552598_2_ENSG000000XXXXX_NR003286-2_RN18S1_rRNA_1298_1393
TAGCACCATCTGAAATCGGTTAGATAGCTCTTTCTCGATTCCGTGGGTGGTGGTGCATGGCCGTTCTTAGTTGGTGGAGCGATTTGTCTGGTTAATTCCGATAACGAACGAGACTCTG
TAGCACCATCTGAAATCGGTTA-----------------------------------------------------	miR-29a_microRNA	1	22
----------------------GATAGCTCTTTCTCGATTCCGTGGGTGGTGGTGCATGGCCGTTCTTAGTTGGTGGAGCGATTTGTCTGGTTAATTCCGATAACGAACGAGACTCTG	RN18S1_rRNA	1298	1393
...(((((((((.((((((...............))))))...)))))))))..................................................................	(-17)

A1-554688_2_MIMAT0000753_MirBase_miR-342-3p_microRNA_1_23-A1-554688_2_ENSG000000XXXXX_NR003286-2_RN18S1_rRNA_1593_1643
TCTCACACAGAAATCGCACCCGTCATTCGTGATGGGGATCGGGGATTGCAATTATTCCCCATGAACGAGGAATT
TCTCACACAGAAATCGCACCCGT---------------------------------------------------	miR-342-3p_microRNA	1	23
-----------------------CATTCGTGATGGGGATCGGGGATTGCAATTATTCCCCATGAACGAGGAATT	RN18S1_rRNA	1593	1643
((((........(((((...........)))))........)))).............................	(-8.7)

A1-567248_2_MIMAT0000243_MirBase_miR-148a_microRNA_1_22-A1-567248_2_ENSG000000XXXXX_NR003286-2_RN18S1_rRNA_504_552
TCAGTGCACTACAGAACTTTGTGGGGAGGTAGTGACGAAAAATAACAATACAGGACTCTTTCGAGGCCCTG
TCAGTGCACTACAGAACTTTGT-------------------------------------------------	miR-148a_microRNA	1	22
----------------------GGGGAGGTAGTGACGAAAAATAACAATACAGGACTCTTTCGAGGCCCTG	RN18S1_rRNA	504	552
...((.((((((....(((...)))...))))))))...................................	(-9.3)

A1-582657_2_MIMAT0000760_MirBase_miR-331-3p_microRNA_1_21-A1-582657_2_ENSG00000XXXXXX_NR003287-2_RN28S1_rRNA_4203_4280
GCCCCTGGGCCTATCCTAGAAACACCTGTCAAACGGTAACGCAGGTGTCCTAAGGCGAGCTCAGGGAGGACAGAAACCTCCCGTGGAGCAGAAGGGCAA
GCCCCTGGGCCTATCCTAGAA-----------------------------------------------------	miR-331-3p_microRNA	1	21
---------------------ACACCTGTCAAACGGTAACGCAGGTGTCCTAAGGCGAGCTCAGGGAGGACAGAAACCTCCCGTGGAGCAGAAGGGCAA	RN28S1_rRNA	4203	4280
..((((((((....(((...................................)))...)))))))).................................	(-15.7)

A1-587874_2_MIMAT0000253_MirBase_miR-10a_microRNA_1_23-A1-587874_2_ENSG00000XXXXXX_NR003287-2_RN28S1_rRNA_2342_2390
TACCCTGTAGATCCGAATTTGTGGGTGCAGATCTTGGTGGTAGTAGCAAATATTCAAACGAGAACTTTGAAG
TACCCTGTAGATCCGAATTTGTG-------------------------------------------------	miR-10a_microRNA	1	23
-----------------------GGTGCAGATCTTGGTGGTAGTAGCAAATATTCAAACGAGAACTTTGAAG	RN28S1_rRNA	2342	2390
(((((((.(((((................)))))))).))))..............................	(-9.3)

A1-592333_2_MIMAT0004509_MirBase_miR-93*_microRNA_1_22-A1-592333_2_ENSG000000XXXXX_NR003286-2_RN18S1_rRNA_1526_1594
ACTGCTGAGCTAGCACTTCCCGGCGCTACACTGACTGGCTCAGCGTGTGCCTACCCTACGCCGGCAGGCGCGGGTAACCCGTTGAACCCCA
ACTGCTGAGCTAGCACTTCCCG-----------------------------------------------------	miR-93*_microRNA	1	22
----------------------GCGCTACACTGACTGGCTCAGCGTGTGCCTACCCTACGCCGGCAGGCGCGGGTAACCCGTTGAACCCCA	RN18S1_rRNA	1526	1594
..(((((((((((((................)).)))))))))))..............................................	(-18.5)

A1-592696_2_MIMAT0000253_MirBase_miR-10a_microRNA_1_23-A1-592696_2_ENSG000000XXXXX_NR003286-2_RN18S1_rRNA_369_454
TACCCTGTAGATCCGAATTTGTGCGATGGTAGTCGCCGTGCCTACCATGGTGACCACGGGTGACGGGGAATCAGGGTTCGATTCCGGAGAGGGAGCCTGAGAAACGGCT
TACCCTGTAGATCCGAATTTGTG-----------------------------------------------------	miR-10a_microRNA	1	23
-----------------------CGATGGTAGTCGCCGTGCCTACCATGGTGACCACGGGTGACGGGGAATCAGGGTTCGATTCCGGAGAGGGAGCCTGAGAAACGGCT	RN18S1_rRNA	369	454
.((((((....((((.(((((((...............................)))))))..))))....))))))................................	(-18.6)

A1-592698_2_MIMAT0005577_MirBase_miR-1226_microRNA_1_22-A1-592698_2_ENSG000000XXXXX_NR003286-2_RN18S1_rRNA_395_459
TCACCAGCCCTGTGTTCCCTAGGTGACCACGGGTGACGGGGAATCAGGGTTCGATTCCGGAGAGGGAGCCTGAGAAACGGCTACCAC
TCACCAGCCCTGTGTTCCCTAG-----------------------------------------------------	miR-1226_microRNA	1	22
----------------------GTGACCACGGGTGACGGGGAATCAGGGTTCGATTCCGGAGAGGGAGCCTGAGAAACGGCTACCAC	RN18S1_rRNA	395	459
......((((((.(((((((.................))))))))))))).....................................	(-19)

A1-595479_2_MIMAT0000063_MirBase_let-7b_microRNA_1_22-A1-595479_2_ENSG00000XXXXXX_NR003287-2_RN28S1_rRNA_3801_3898
TGAGGTAGTAGGTTGTGTGGTTTTAGTGACGCGCATGAATGGATGAACGAGATTCCCACTGTCCCTACCTACTATCCAGCGAAACCACAGCCAAGGGAACGGGCTTGGCGGAATCAGCGG
TGAGGTAGTAGGTTGTGTGGTT-----------------------------------------------------	let-7b_microRNA	1	22
----------------------TTAGTGACGCGCATGAATGGATGAACGAGATTCCCACTGTCCCTACCTACTATCCAGCGAAACCACAGCCAAGGGAACGGGCTTGGCGGAATCAGCGG	RN28S1_rRNA	3801	3898
((.((((((((((...((((...................................)))).......))))))))))))..........................................	(-17.3)

A1-596208_2_MIMAT0002819_MirBase_miR-193b_microRNA_1_22-A1-596208_2_ENSG00000XXXXXX_NR003287-2_RN28S1_rRNA_2741_2790
AACTGGCCCTCAAAGTCCCGCTTGAAAATCCGGGGGAGAGGGTGTAAATCTCGCGCCGGGCCGTACCCATAT
AACTGGCCCTCAAAGTCCCGCT--------------------------------------------------	miR-193b_microRNA	1	22
----------------------TGAAAATCCGGGGGAGAGGGTGTAAATCTCGCGCCGGGCCGTACCCATAT	RN28S1_rRNA	2741	2790
.....((((((....((((.............)))).)))))).............................	(-16.1)

A1-608901_2_MIMAT0000245_MirBase_miR-30d_microRNA_1_22-A1-608901_2_ENSG000000XXXXX_NR003286-2_RN18S1_rRNA_424_468
TGTAAACATCCCCGACTGGAAGCGATTCCGGAGAGGGAGCCTGAGAAACGGCTACCACATCCAAGGA
TGTAAACATCCCCGACTGGAAG---------------------------------------------	miR-30d_microRNA	1	22
----------------------CGATTCCGGAGAGGGAGCCTGAGAAACGGCTACCACATCCAAGGA	RN18S1_rRNA	424	468
........((((...((((((....))))))...)))).............................	(-12.7)

A1-625366_2_MIMAT0000689_MirBase_miR-99b_microRNA_1_22-A1-625366_2_ENSG000000XXXXX_NR003286-2_RN18S1_rRNA_1147_1218
CACCCGTAGAACCGACCTTGCGCAAAGTCTTTGGGTTCCGGGGGGAGTATGGTTGCAAAGCTGAAACTTAAAGGAATTGACGGAAGGGCACCAC
CACCCGTAGAACCGACCTTGCG-----------------------------------------------------	miR-99b_microRNA	1	22
----------------------CAAAGTCTTTGGGTTCCGGGGGGAGTATGGTTGCAAAGCTGAAACTTAAAGGAATTGACGGAAGGGCACCAC	RN18S1_rRNA	1147	1218
..((((..((((((((.(((..))).)))....)))))))))....................................................	(-13.1)

A1-645771_2_MIMAT0018205_MirBase_miR-3928_microRNA_1_22-A1-645771_2_ENSG00000XXXXXX_NR003287-2_RN28S1_rRNA_2789_2846
GGAGGAACCTTGGAGCTTCGGCATCCGCAGCAGGTCTCCAAGGTGAACAGCCTCTGGCATGTTGGAACAATGTAGGTAAG
GGAGGAACCTTGGAGCTTCGGC-----------------------------------------------------	miR-3928_microRNA	1	22
----------------------ATCCGCAGCAGGTCTCCAAGGTGAACAGCCTCTGGCATGTTGGAACAATGTAGGTAAG	RN28S1_rRNA	2789	2846
(((((.((((((((((((..((....))...))).)))))))))......))))).........................	(-23.4)

A1-646301_2_MIMAT0004679_MirBase_miR-296-3p_microRNA_1_22-A1-646301_2_ENSG000000XXXXX_NR003286-2_RN18S1_rRNA_1240_1318
GAGGGTTGGGTGGAGGCTCTCCAATTTGACTCAACACGGGAAACCTCACCCGGCCCGGACACGGACAGGATTGACAGATTGATAGCTCTTTCTCGATTCCG
GAGGGTTGGGTGGAGGCTCTCC-----------------------------------------------------	miR-296-3p_microRNA	1	22
----------------------AATTTGACTCAACACGGGAAACCTCACCCGGCCCGGACACGGACAGGATTGACAGATTGATAGCTCTTTCTCGATTCCG	RN18S1_rRNA	1240	1318
..(((((((((.((((.((((................))))..))))))))))))).............................................	(-23.8)

A1-647838_2_MIMAT0000089_MirBase_miR-31_microRNA_1_21-A1-647838_2_ENSG000000XXXXX_NR003286-2_RN18S1_rRNA_597_673
AGGCAAGATGCTGGCATAGCTGGAGGGCAAGTCTGGTGCCAGCAGCCGCGGTAATTCCAGCTCCAATAGCGTATATTAAAGTTGCTGCAGTTAAAAAG
AGGCAAGATGCTGGCATAGCT-----------------------------------------------------	miR-31_microRNA	1	21
---------------------GGAGGGCAAGTCTGGTGCCAGCAGCCGCGGTAATTCCAGCTCCAATAGCGTATATTAAAGTTGCTGCAGTTAAAAAG	RN18S1_rRNA	597	673
.(((....(((((((((.(((........)))...))))))))))))...................................................	(-19.5)

A1-649615_2_MIMAT0003283_MirBase_miR-615-3p_microRNA_1_22-A1-649615_2_ENSG000000XXXXX_NR003286-2_RN18S1_rRNA_1214_1277
TCCGAGCCTGGGTCTCCCTCTTACCACCAGGAGTGGAGCCTGCGGCTTAATTTGACTCAACACGGGAAACCTCACCCGGCCCGGAC
TCCGAGCCTGGGTCTCCCTCTT-----------------------------------------------------	miR-615-3p_microRNA	1	22
----------------------ACCACCAGGAGTGGAGCCTGCGGCTTAATTTGACTCAACACGGGAAACCTCACCCGGCCCGGAC	RN18S1_rRNA	1214	1277
...(((((((((.((((((((........)))).)))))))).)))))......................................	(-21.6)

A1-650918_2_MIMAT0001340_MirBase_miR-423-3p_microRNA_1_23-A1-650918_2_ENSG000000XXXXX_NR003286-2_RN18S1_rRNA_913_984
AGCTCGGTCTGAGGCCCCTCAGTATGATTAAGAGGGACGGCCGGGGGCATTCGTATTGCGCCGCTAGAGGTGAAATTCTTGGACCGGCGCAAGAC
AGCTCGGTCTGAGGCCCCTCAGT-----------------------------------------------------	miR-423-3p_microRNA	1	23
-----------------------ATGATTAAGAGGGACGGCCGGGGGCATTCGTATTGCGCCGCTAGAGGTGAAATTCTTGGACCGGCGCAAGAC	RN18S1_rRNA	913	984
.((((((((((((((((((.......................)))))).............................)))))))))).)).....	(-22.8)

A1-657283_2_MIMAT0003283_MirBase_miR-615-3p_microRNA_1_22-A1-657283_2_ENSG000000XXXXX_NR003286-2_RN18S1_rRNA_1426_1489
TCCGAGCCTGGGTCTCCCTCTTTCGGCGTCCCCCAACTTCTTAGAGGGACAAGTGGCGTTCAGCCACCCGAGATTGAGCAATAACA
TCCGAGCCTGGGTCTCCCTCTT-----------------------------------------------------	miR-615-3p_microRNA	1	22
----------------------TCGGCGTCCCCCAACTTCTTAGAGGGACAAGTGGCGTTCAGCCACCCGAGATTGAGCAATAACA	RN18S1_rRNA	1426	1489
.....(((......(((((((.....................))))))).....))).............................	(-15)

A1-671359_2_MIMAT0000418_MirBase_miR-23b_microRNA_1_21-A1-671359_2_ENSG00000XXXXXX_NR003287-2_RN28S1_rRNA_2811_2860
ATCACATTGCCAGGGATTACCGAACAGCCTCTGGCATGTTGGAACAATGTAGGTAAGGGAAGTCGGCAAGC
ATCACATTGCCAGGGATTACC--------------------------------------------------	miR-23b_microRNA	1	21
---------------------GAACAGCCTCTGGCATGTTGGAACAATGTAGGTAAGGGAAGTCGGCAAGC	RN28S1_rRNA	2811	2860
.((.((.((((((((.............))))))))...))))............................	(-14.9)

A1-675638_2_MIMAT0001412_MirBase_miR-18b_microRNA_1_23-A1-675638_2_ENSG000000XXXXX_NR003286-2_RN18S1_rRNA_61_103
TAAGGTGCATCTAGTGCAGTTAGAGTACGCACGGCCGGTACAGTGAAACTGCGAATGGCTCATTAA
TAAGGTGCATCTAGTGCAGTTAG-------------------------------------------	miR-18b_microRNA	1	23
-----------------------AGTACGCACGGCCGGTACAGTGAAACTGCGAATGGCTCATTAA	RN18S1_rRNA	61	103
...((((...(((.(((((((.........................)))))))..)))..))))..	(-12.2)

A1-677364_2_MIMAT0002819_MirBase_miR-193b_microRNA_1_22-A1-677364_2_ENSG00000XXXXXX_NR003287-2_RN28S1_rRNA_376_477
AACTGGCCCTCAAAGTCCCGCTAAAGTTGAAAAGAACTTTGAAGAGAGAGTTCAAGAGGGCGTGAAACCGTTAAGAGGTAAACGGGTGGGGTCCGCGCAGTCCGCCCGGAGGATTCAACCCGGC
AACTGGCCCTCAAAGTCCCGCT-----------------------------------------------------	miR-193b_microRNA	1	22
----------------------AAAGTTGAAAAGAACTTTGAAGAGAGAGTTCAAGAGGGCGTGAAACCGTTAAGAGGTAAACGGGTGGGGTCCGCGCAGTCCGCCCGGAGGATTCAACCCGGC	RN28S1_rRNA	376	477
.(((((((((((....((((..............................................................)))))))))...)).)))).......................	(-13.3)

A1-677398_2_MIMAT0004984_MirBase_miR-941_microRNA_1_23-A1-677398_2_ENSG000000XXXXX_NR003286-2_RN18S1_rRNA_912_975
CACCCGGCTGTGTGCACATGTGCCATGATTAAGAGGGACGGCCGGGGGCATTCGTATTGCGCCGCTAGAGGTGAAATTCTTGGACCG
CACCCGGCTGTGTGCACATGTGC-----------------------------------------------------	miR-941_microRNA	1	23
-----------------------CATGATTAAGAGGGACGGCCGGGGGCATTCGTATTGCGCCGCTAGAGGTGAAATTCTTGGACCG	RN18S1_rRNA	912	975
..(((((((((..........................))))))))).........................................	(-18.1)

A1-677410_2_MIMAT0003888_MirBase_miR-766_microRNA_1_22-A1-677410_2_ENSG000000XXXXX_NR003286-2_RN18S1_rRNA_919_963
ACTCCAGCCCCACAGCCTCAGCAAGAGGGACGGCCGGGGGCATTCGTATTGCGCCGCTAGAGGTGAA
ACTCCAGCCCCACAGCCTCAGC---------------------------------------------	miR-766_microRNA	1	22
----------------------AAGAGGGACGGCCGGGGGCATTCGTATTGCGCCGCTAGAGGTGAA	RN18S1_rRNA	919	963
......(((((...(((((.........)).)))..)))))..........................	(-16.6)

A1-682804_2_MIMAT0000097_MirBase_miR-99a_microRNA_1_22-A1-682804_2_ENSG00000XXXXXX_NR003287-2_RN28S1_rRNA_433_493
AACCCGTAGATCCGATCTTGTGAAACGGGTGGGGTCCGCGCAGTCCGCCCGGAGGATTCAACCCGGCGGCGGGTCCGGCCGTG
AACCCGTAGATCCGATCTTGTG-----------------------------------------------------	miR-99a_microRNA	1	22
----------------------AAACGGGTGGGGTCCGCGCAGTCCGCCCGGAGGATTCAACCCGGCGGCGGGTCCGGCCGTG	RN28S1_rRNA	433	493
....(((.(((((...(((((...)))))..))))).)))...........................................	(-12.5)

A1-689518_1_MIMAT0000254_MirBase_miR-10b_microRNA_1_23-A1-689518_1_ENSG000000XXXXX_NR003286-2_RN18S1_rRNA_1143_1218
TACCCTGTAGAACCGAATTTGTGAAACCAAAGTCTTTGGGTTCCGGGGGGAGTATGGTTGCAAAGCTGAAACTTAAAGGAATTGACGGAAGGGCACCAC
TACCCTGTAGAACCGAATTTGTG-----------------------------------------------------	miR-10b_microRNA	1	23
-----------------------AAACCAAAGTCTTTGGGTTCCGGGGGGAGTATGGTTGCAAAGCTGAAACTTAAAGGAATTGACGGAAGGGCACCAC	RN18S1_rRNA	1143	1218
..(((((..(((((((.((((......)))).))....))))))))))...................................................	(-13.5)

A1-689565_1_MIMAT0000253_MirBase_miR-10a_microRNA_1_23-A1-689565_1_ENSG000000XXXXX_NR003286-2_RN18S1_rRNA_1148_1205
TACCCTGTAGATCCGAATTTGTGAAAGTCTTTGGGTTCCGGGGGGAGTATGGTTGCAAAGCTGAAACTTAAAGGAATTGAC
TACCCTGTAGATCCGAATTTGTG-----------------------------------------------------	miR-10a_microRNA	1	23
-----------------------AAAGTCTTTGGGTTCCGGGGGGAGTATGGTTGCAAAGCTGAAACTTAAAGGAATTGAC	RN18S1_rRNA	1148	1205
..(((((..((((((((............)))))))).)))))......................................	(-14)

A1-703465_1_MIMAT0000450_MirBase_miR-149_microRNA_1_23-A1-703465_1_ENSG00000XXXXXX_NR003287-2_RN28S1_rRNA_4177_4235
TCTGGCTCCGTGTCTTCACTCCCCAGGTGGGGAGTTTGACTGGGGCGGTACACCTGTCAAACGGTAACGCAGGTGTCCTAAG
TCTGGCTCCGTGTCTTCACTCCC-----------------------------------------------------	miR-149_microRNA	1	23
-----------------------CAGGTGGGGAGTTTGACTGGGGCGGTACACCTGTCAAACGGTAACGCAGGTGTCCTAAG	RN28S1_rRNA	4177	4235
....((((((.(((...((((((......))))))..)))))))))....................................	(-20.6)

A1-709567_1_MIMAT0000097_MirBase_miR-99a_microRNA_1_22-A1-709567_1_ENSG00000XXXXXX_NR003287-2_RN28S1_rRNA_3877_3934
AACCCGTAGATCCGATCTTGTGACGGGCTTGGCGGAATCAGCGGGGAAAGAAGACCCTGTTGAGCTTGACTCTAGTCTGG
AACCCGTAGATCCGATCTTGTG-----------------------------------------------------	miR-99a_microRNA	1	22
----------------------ACGGGCTTGGCGGAATCAGCGGGGAAAGAAGACCCTGTTGAGCTTGACTCTAGTCTGG	RN28S1_rRNA	3877	3934
..(((((.((((((..(((((.))))).....)))).)).)))))...................................	(-17)

A1-713147_1_MIMAT0002871_MirBase_miR-500a*_microRNA_1_22-A1-713147_1_ENSG000000XXXXX_NR003286-2_RN18S1_rRNA_1667_1722
ATGCACCTGGGCAAGGATTCTGTTGCGTTGATTAAGTCCCTGCCCTTTGTACACACCGCCCGTCGCTACTACCGATTG
ATGCACCTGGGCAAGGATTCTG-----------------------------------------------------	miR-500a*_microRNA	1	22
----------------------TTGCGTTGATTAAGTCCCTGCCCTTTGTACACACCGCCCGTCGCTACTACCGATTG	RN18S1_rRNA	1667	1722
.((((...(((((.((((.................)))).)))))..))))...........................	(-16.6)

A1-714832_1_MIMAT0000081_MirBase_miR-25_microRNA_1_22-A1-714832_1_ENSG000000XXXXX_NR003286-2_RN18S1_rRNA_836_896
CATTGCACTTGTCTCGGTCTGAGAGCCGCCTGGATACCGCAGCTAGGAATAATGGAATAGGACCGCGGTTCTATTTTGTTGGT
CATTGCACTTGTCTCGGTCTGA-----------------------------------------------------	miR-25_microRNA	1	22
----------------------GAGCCGCCTGGATACCGCAGCTAGGAATAATGGAATAGGACCGCGGTTCTATTTTGTTGGT	RN18S1_rRNA	836	896
..((((...(((((.(((.........))).)))))..)))).........................................	(-10.1)

A1-720737_1_MIMAT0000261_MirBase_miR-183_microRNA_1_22-A1-720737_1_ENSG00000XXXXXX_NR003287-2_RN28S1_rRNA_3646_3746
TATGGCACTGGTAGAATTCACTAAAACAAAGCATCGCGAAGGCCCGCGGCGGGTGTTGACGCGATGTGATTTCTGCCCAGTGCTCTGAATGTCAAAGTGAAGAAATTCAATGAAGCGCGGGTA
TATGGCACTGGTAGAATTCACT-----------------------------------------------------	miR-183_microRNA	1	22
----------------------AAAACAAAGCATCGCGAAGGCCCGCGGCGGGTGTTGACGCGATGTGATTTCTGCCCAGTGCTCTGAATGTCAAAGTGAAGAAATTCAATGAAGCGCGGGTA	RN28S1_rRNA	3646	3746
((.(((((((((((((.((((............................................)))).))))))).)))))).))....................................	(-22.8)

A1-741158_1_MIMAT0000227_MirBase_miR-197_microRNA_1_22-A1-741158_1_ENSG000000XXXXX_NR003286-2_RN18S1_rRNA_1298_1398
TTCACCACCTTCTCCACCCAGCGATAGCTCTTTCTCGATTCCGTGGGTGGTGGTGCATGGCCGTTCTTAGTTGGTGGAGCGATTTGTCTGGTTAATTCCGATAACGAACGAGACTCTGGCATG
TTCACCACCTTCTCCACCCAGC-----------------------------------------------------	miR-197_microRNA	1	22
----------------------GATAGCTCTTTCTCGATTCCGTGGGTGGTGGTGCATGGCCGTTCTTAGTTGGTGGAGCGATTTGTCTGGTTAATTCCGATAACGAACGAGACTCTGGCATG	RN18S1_rRNA	1298	1398
(((((((((.((.(((((((.......................))))))).)).....))...........))))))).............................................	(-19.1)

A1-786346_1_MIMAT0000086_MirBase_miR-29a_microRNA_1_22-A1-786346_1_ENSG00000XXXXXX_NR003287-2_RN28S1_rRNA_2353_2395
TAGCACCATCTGAAATCGGTTATGGTGGTAGTAGCAAATATTCAAACGAGAACTTTGAAGGCCGA
TAGCACCATCTGAAATCGGTTA-------------------------------------------	miR-29a_microRNA	1	22
----------------------TGGTGGTAGTAGCAAATATTCAAACGAGAACTTTGAAGGCCGA	RN28S1_rRNA	2353	2395
..((((((((.............)))))).)).................................	(-7.7)

A1-793073_1_MIMAT0004780_MirBase_miR-532-3p_microRNA_1_22-A1-793073_1_ENSG000000XXXXX_NR003286-2_RN18S1_rRNA_1147_1212
CCTCCCACACCCAAGGCTTGCACAAAGTCTTTGGGTTCCGGGGGGAGTATGGTTGCAAAGCTGAAACTTAAAGGAATTGACGGAAGGG
CCTCCCACACCCAAGGCTTGCA-----------------------------------------------------	miR-532-3p_microRNA	1	22
----------------------CAAAGTCTTTGGGTTCCGGGGGGAGTATGGTTGCAAAGCTGAAACTTAAAGGAATTGACGGAAGGG	RN18S1_rRNA	1147	1212
((((((..(((((((((((.....))).))))))))...))))))...........................................	(-22)

A1-793368_1_MIMAT0000243_MirBase_miR-148a_microRNA_1_22-A1-793368_1_ENSG000000XXXXX_NR003286-2_RN18S1_rRNA_1298_1377
TCAGTGCACTACAGAACTTTGTGATAGCTCTTTCTCGATTCCGTGGGTGGTGGTGCATGGCCGTTCTTAGTTGGTGGAGCGATTTGTCTGGTTAATTCCGAT
TCAGTGCACTACAGAACTTTGT-----------------------------------------------------	miR-148a_microRNA	1	22
----------------------GATAGCTCTTTCTCGATTCCGTGGGTGGTGGTGCATGGCCGTTCTTAGTTGGTGGAGCGATTTGTCTGGTTAATTCCGAT	RN18S1_rRNA	1298	1377
...(((((((((...((((.........................)))).)))))))))............................................	(-16.9)

A1-831508_1_MIMAT0000075_MirBase_miR-20a_microRNA_1_23-A1-831508_1_ENSG00000XXXXXX_NR003287-2_RN28S1_rRNA_2829_2903
TAAAGTGCTTATAGTGCAGGTAGTGGAACAATGTAGGTAAGGGAAGTCGGCAAGCCGGATCCGTAACTTCGGGATAAGGATTGGCTCTAAGGGCTGGG
TAAAGTGCTTATAGTGCAGGTAG-----------------------------------------------------	miR-20a_microRNA	1	23
-----------------------TGGAACAATGTAGGTAAGGGAAGTCGGCAAGCCGGATCCGTAACTTCGGGATAAGGATTGGCTCTAAGGGCTGGG	RN28S1_rRNA	2829	2903
......((((.(((.((..................................................................)).))).))))....	(-9.1)

A1-831510_1_MIMAT0000253_MirBase_miR-10a_microRNA_1_23-A1-831510_1_ENSG00000XXXXXX_NR003287-2_RN28S1_rRNA_2829_2894
TACCCTGTAGATCCGAATTTGTGTGGAACAATGTAGGTAAGGGAAGTCGGCAAGCCGGATCCGTAACTTCGGGATAAGGATTGGCTCTA
TACCCTGTAGATCCGAATTTGTG-----------------------------------------------------	miR-10a_microRNA	1	23
-----------------------TGGAACAATGTAGGTAAGGGAAGTCGGCAAGCCGGATCCGTAACTTCGGGATAAGGATTGGCTCTA	RN28S1_rRNA	2829	2894
..(((.((.((((((..(((((...........................))))).))))))....))...)))................	(-14.9)

A1-852074_1_MIMAT0003283_MirBase_miR-615-3p_microRNA_1_22-A1-852074_1_ENSG00000XXXXXX_NR003287-2_RN28S1_rRNA_2495_2551
TCCGAGCCTGGGTCTCCCTCTTTGCCCTCGGCCGATCGAAAGGGAGTCGGGTTCAGATCCCCGAATCCGGAGTGGCGGA
TCCGAGCCTGGGTCTCCCTCTT-----------------------------------------------------	miR-615-3p_microRNA	1	22
----------------------TGCCCTCGGCCGATCGAAAGGGAGTCGGGTTCAGATCCCCGAATCCGGAGTGGCGGA	RN28S1_rRNA	2495	2551
((.(((((((...((((((.((...............)).)))))).))))))).))......................	(-19.4)

A1-856083_1_MIMAT0000081_MirBase_miR-25_microRNA_1_22-A1-856083_1_ENSG00000XXXXXX_NR003287-2_RN28S1_rRNA_4104_4151
CATTGCACTTGTCTCGGTCTGAGAGGGGCTCTCGCTTCTGGCGCCAAGCGCCCGGCCGCGCGCCGGCCGG
CATTGCACTTGTCTCGGTCTGA------------------------------------------------	miR-25_microRNA	1	22
----------------------GAGGGGCTCTCGCTTCTGGCGCCAAGCGCCCGGCCGCGCGCCGGCCGG	RN28S1_rRNA	4104	4151
....((...(((..(((((..................................))))).)))...))...	(-8.9)

A1-866551_1_MIMAT0000062_MirBase_let-7a_microRNA_1_22-A1-866551_1_ENSG000000XXXXX_NR003286-2_RN18S1_rRNA_441_508
TGAGGTAGTAGGTTGTATAGTTCCTGAGAAACGGCTACCACATCCAAGGAAGGCAGCAGGCGCGCAAATTACCCACTCCCGACCCGGGGA
TGAGGTAGTAGGTTGTATAGTT-----------------------------------------------------	let-7a_microRNA	1	22
----------------------CCTGAGAAACGGCTACCACATCCAAGGAAGGCAGCAGGCGCGCAAATTACCCACTCCCGACCCGGGGA	RN18S1_rRNA	441	508
...((((((..(((...(((...)))...))).))))))...................................................	(-10.4)

A1-867961_1_MIMAT0000062_MirBase_let-7a_microRNA_1_22-A1-867961_1_ENSG000000XXXXX_NR003286-2_RN18S1_rRNA_296_346
TGAGGTAGTAGGTTGTATAGTTTAGATAACCTCGGGCCGATCGCACGCCCCCCGTGGCGGCGACGACCCATTC
TGAGGTAGTAGGTTGTATAGTT---------------------------------------------------	let-7a_microRNA	1	22
----------------------TAGATAACCTCGGGCCGATCGCACGCCCCCCGTGGCGGCGACGACCCATTC	RN18S1_rRNA	296	346
...(((...(((((((.........)))))))...)))...................................	(-10.8)

A1-877263_1_MIMAT0004748_MirBase_miR-423-5p_microRNA_1_23-A1-877263_1_ENSG000000XXXXX_NR003286-2_RN18S1_rRNA_1661_1745
TGAGGGGCAGAGAGCGAGACTTTATAAGCTTGCGTTGATTAAGTCCCTGCCCTTTGTACACACCGCCCGTCGCTACTACCGATTGGATGGTTTAGTGAGGCCCTCGGA
TGAGGGGCAGAGAGCGAGACTTT-----------------------------------------------------	miR-423-5p_microRNA	1	23
-----------------------ATAAGCTTGCGTTGATTAAGTCCCTGCCCTTTGTACACACCGCCCGTCGCTACTACCGATTGGATGGTTTAGTGAGGCCCTCGGA	RN18S1_rRNA	1661	1745
.(((((((((.(((((((.(((...))))))))..........)).))))))))).....................................................	(-19.3)

A1-877405_1_MIMAT0004748_MirBase_miR-423-5p_microRNA_1_23-A1-877405_1_ENSG000000XXXXX_NR003286-2_RN18S1_rRNA_81_178
TGAGGGGCAGAGAGCGAGACTTTTGAAACTGCGAATGGCTCATTAAATCAGTTATGGTTCCTTTGGTCGCTCGCTCCTCTCCTACTTGGATAACTGTGGTAATTCTAGAGCTAATACATGC
TGAGGGGCAGAGAGCGAGACTTT-----------------------------------------------------	miR-423-5p_microRNA	1	23
-----------------------TGAAACTGCGAATGGCTCATTAAATCAGTTATGGTTCCTTTGGTCGCTCGCTCCTCTCCTACTTGGATAACTGTGGTAATTCTAGAGCTAATACATGC	RN18S1_rRNA	81	178
.(((((((...((((((.................................................)))))))))))))..........................................	(-19.9)

A1-883344_1_MIMAT0000422_MirBase_miR-124_microRNA_1_20-A1-883344_1_ENSG000000XXXXX_NR003286-2_RN18S1_rRNA_1530_1597
TAAGGCACGCGGTGAATGCCTACACTGACTGGCTCAGCGTGTGCCTACCCTACGCCGGCAGGCGCGGGTAACCCGTTGAACCCCATTC
TAAGGCACGCGGTGAATGCC-----------------------------------------------------	miR-124_microRNA	1	20
--------------------TACACTGACTGGCTCAGCGTGTGCCTACCCTACGCCGGCAGGCGCGGGTAACCCGTTGAACCCCATTC	RN18S1_rRNA	1530	1597
..(((((((((.(((..(((..........)))))).)))))))))..........................................	(-20.6)

A1-894360_1_MIMAT0000261_MirBase_miR-183_microRNA_1_22-A1-894360_1_ENSG000000XXXXX_NR003286-2_RN18S1_rRNA_607_649
TATGGCACTGGTAGAATTCACTTCTGGTGCCAGCAGCCGCGGTAATTCCAGCTCCAATAGCGTAT
TATGGCACTGGTAGAATTCACT-------------------------------------------	miR-183_microRNA	1	22
----------------------TCTGGTGCCAGCAGCCGCGGTAATTCCAGCTCCAATAGCGTAT	RN18S1_rRNA	607	649
..(((((((((............))))))))).................................	(-13.7)

A1-946853_1_MIMAT0000759_MirBase_miR-148b_microRNA_1_22-A1-946853_1_ENSG000000XXXXX_NR003286-2_RN18S1_rRNA_1301_1358
TCAGTGCATCACAGAACTTTGTAGCTCTTTCTCGATTCCGTGGGTGGTGGTGCATGGCCGTTCTTAGTTGGTGGAGCGAT
TCAGTGCATCACAGAACTTTGT-----------------------------------------------------	miR-148b_microRNA	1	22
----------------------AGCTCTTTCTCGATTCCGTGGGTGGTGGTGCATGGCCGTTCTTAGTTGGTGGAGCGAT	RN18S1_rRNA	1301	1358
...(((((((((...((((......................)))).))))))))).........................	(-16.3)

A1-961770_1_MIMAT0003283_MirBase_miR-615-3p_microRNA_1_22-A1-961770_1_ENSG000000XXXXX_NR003286-2_RN18S1_rRNA_1694_1775
TCCGAGCCTGGGTCTCCCTCTTTACACACCGCCCGTCGCTACTACCGATTGGATGGTTTAGTGAGGCCCTCGGATCGGCCCCGCCGGGGTCGGCCCACGGCCCT
TCCGAGCCTGGGTCTCCCTCTT-----------------------------------------------------	miR-615-3p_microRNA	1	22
----------------------TACACACCGCCCGTCGCTACTACCGATTGGATGGTTTAGTGAGGCCCTCGGATCGGCCCCGCCGGGGTCGGCCCACGGCCCT	RN18S1_rRNA	1694	1775
.....(((((((((.((((..................................................................))))..)))))).)))...	(-19.1)

A1-997527_1_MIMAT0000443_MirBase_miR-125a-5p_microRNA_1_24-A1-997527_1_ENSG00000XXXXXX_NR003287-2_RN28S1_rRNA_4208_4288
TCCCTGAGACCCTTTAACCTGTGATGTCAAACGGTAACGCAGGTGTCCTAAGGCGAGCTCAGGGAGGACAGAAACCTCCCGTGGAGCAGAAGGGCAAAAGCTCGC
TCCCTGAGACCCTTTAACCTGTGA-----------------------------------------------------	miR-125a-5p_microRNA	1	24
------------------------TGTCAAACGGTAACGCAGGTGTCCTAAGGCGAGCTCAGGGAGGACAGAAACCTCCCGTGGAGCAGAAGGGCAAAAGCTCGC	RN28S1_rRNA	4208	4288
((((((((..((((..(((((((..............))))))).....))))....))))))))........................................	(-26.5)

A1-997624_1_MIMAT0000443_MirBase_miR-125a-5p_microRNA_1_24-A1-997624_1_ENSG000000XXXXX_NR003286-2_RN18S1_rRNA_1592_1647
TCCCTGAGACCCTTTAACCTGTGACCATTCGTGATGGGGATCGGGGATTGCAATTATTCCCCATGAACGAGGAATTCCCA
TCCCTGAGACCCTTTAACCTGTGA-----------------------------------------------------	miR-125a-5p_microRNA	1	24
------------------------CCATTCGTGATGGGGATCGGGGATTGCAATTATTCCCCATGAACGAGGAATTCCCA	RN18S1_rRNA	1592	1647
(((((((..((((...((..(((..)))..))...)))).))))))).................................	(-19.4)

A1-998281_1_MIMAT0000423_MirBase_miR-125b_microRNA_1_22-A1-998281_1_ENSG00000XXXXXX_NR003287-2_RN28S1_rRNA_1712_1802
TCCCTGAGACCCTAACTTGTGACCCCGCCACGCAGTTTTATCCGGTAAAGCGAATGATTAGAGGTCTTGGGGCCGAAACGATCTCAACCTATTCTCAAACTTTAAATGGGTAA
TCCCTGAGACCCTAACTTGTGA-----------------------------------------------------	miR-125b_microRNA	1	22
----------------------CCCCGCCACGCAGTTTTATCCGGTAAAGCGAATGATTAGAGGTCTTGGGGCCGAAACGATCTCAACCTATTCTCAAACTTTAAATGGGTAA	RN28S1_rRNA	1712	1802
.((((((((((((((.((((.............................))))....)))).)))))))))).........................................	(-18.7)

A1-1039446_1_MIMAT0000728_MirBase_miR-375_microRNA_1_22-A1-1039446_1_ENSG00000XXXXXX_NR003287-2_RN28S1_rRNA_2015_2065
TTTGTTCGTTCGGCTCGCGTGATCACCTGCCGAATCAACTAGCCCTGAAAATGGATGGCGCTGGAGCGTCGGG
TTTGTTCGTTCGGCTCGCGTGA---------------------------------------------------	miR-375_microRNA	1	22
----------------------TCACCTGCCGAATCAACTAGCCCTGAAAATGGATGGCGCTGGAGCGTCGGG	RN28S1_rRNA	2015	2065
...(((.(((((((....(((())))..))))))).)))..................................	(-15.7)

A1-1049233_1_MIMAT0000092_MirBase_miR-92a_microRNA_1_22-A1-1049233_1_ENSG00000XXXXXX_NR003287-2_RN28S1_rRNA_204_267
TATTGCACTTGTCCCGGCCTGTTCTGATCGAGGCCCAGCCCGTGGACGGTGTGAGGCCGGTAGCGGCCCCCGGCGCGCCGGGCCCG
TATTGCACTTGTCCCGGCCTGT-----------------------------------------------------	miR-92a_microRNA	1	22
----------------------TCTGATCGAGGCCCAGCCCGTGGACGGTGTGAGGCCGGTAGCGGCCCCCGGCGCGCCGGGCCCG	RN28S1_rRNA	204	267
..((((((.((((((((.(((..............))).))).)))))))))))................................	(-18.3)

A1-1054275_1_MIMAT0003218_MirBase_miR-92b_microRNA_1_22-A1-1054275_1_ENSG000000XXXXX_NR003286-2_RN18S1_rRNA_1153_1218
TATTGCACTCGTCCCGGCCTCCCTTTGGGTTCCGGGGGGAGTATGGTTGCAAAGCTGAAACTTAAAGGAATTGACGGAAGGGCACCAC
TATTGCACTCGTCCCGGCCTCC-----------------------------------------------------	miR-92b_microRNA	1	22
----------------------CTTTGGGTTCCGGGGGGAGTATGGTTGCAAAGCTGAAACTTAAAGGAATTGACGGAAGGGCACCAC	RN18S1_rRNA	1153	1218
..((((((((.(((((((((......)))..)))))).))))......))))....................................	(-17.9)

A1-1054304_1_MIMAT0003218_MirBase_miR-92b_microRNA_1_22-A1-1054304_1_ENSG000000XXXXX_NR003286-2_RN18S1_rRNA_911_979
TATTGCACTCGTCCCGGCCTCCCCATGATTAAGAGGGACGGCCGGGGGCATTCGTATTGCGCCGCTAGAGGTGAAATTCTTGGACCGGCGC
TATTGCACTCGTCCCGGCCTCC-----------------------------------------------------	miR-92b_microRNA	1	22
----------------------CCATGATTAAGAGGGACGGCCGGGGGCATTCGTATTGCGCCGCTAGAGGTGAAATTCTTGGACCGGCGC	RN18S1_rRNA	911	979
...((((..(((((((((((((.............))).)))))))).....))...))))..............................	(-19.5)

A1-1182827_1_MIMAT0000254_MirBase_miR-10b_microRNA_1_23-A1-1182827_1_ENSG000000XXXXX_NR003286-2_RN18S1_rRNA_394_469
TACCCTGTAGAACCGAATTTGTGGGTGACCACGGGTGACGGGGAATCAGGGTTCGATTCCGGAGAGGGAGCCTGAGAAACGGCTACCACATCCAAGGAA
TACCCTGTAGAACCGAATTTGTG-----------------------------------------------------	miR-10b_microRNA	1	23
-----------------------GGTGACCACGGGTGACGGGGAATCAGGGTTCGATTCCGGAGAGGGAGCCTGAGAAACGGCTACCACATCCAAGGAA	RN18S1_rRNA	394	469
.((((((.....(((.(((((((......)))))))..))).....))))))...............................................	(-16.9)

A1-1192541_1_MIMAT0000072_MirBase_miR-18a_microRNA_1_23-A1-1192541_1_ENSG000000XXXXX_NR003286-2_RN18S1_rRNA_287_385
TAAGGTGCATCTAGTGCAGATAGTGGTGACTCTAGATAACCTCGGGCCGATCGCACGCCCCCCGTGGCGGCGACGACCCATTCGAACGTCTGCCCTATCAACTTTCGATGGTAGTCGCCGTG
TAAGGTGCATCTAGTGCAGATAG-----------------------------------------------------	miR-18a_microRNA	1	23
-----------------------TGGTGACTCTAGATAACCTCGGGCCGATCGCACGCCCCCCGTGGCGGCGACGACCCATTCGAACGTCTGCCCTATCAACTTTCGATGGTAGTCGCCGTG	RN18S1_rRNA	287	385
...(((((((((((.((((((..................................................................)))))).))).........)))).....))))...	(-12.4)

A1-1227523_1_MIMAT0004509_MirBase_miR-93*_microRNA_1_22-A1-1227523_1_ENSG00000XXXXXX_NR003287-2_RN28S1_rRNA_278_344
ACTGCTGAGCTAGCACTTCCCGGAGTCGGGTTGCTTGGGAATGCAGCCCAAAGCGGGTGGTAAACTCCATCTAAGGCTAAATACCGGCA
ACTGCTGAGCTAGCACTTCCCG-----------------------------------------------------	miR-93*_microRNA	1	22
----------------------GAGTCGGGTTGCTTGGGAATGCAGCCCAAAGCGGGTGGTAAACTCCATCTAAGGCTAAATACCGGCA	RN28S1_rRNA	278	344
.(((((..(((.(((.(((((...............)))))))))))....))))).................................	(-19.2)

A1-1242224_1_MIMAT0004509_MirBase_miR-93*_microRNA_1_22-A1-1242224_1_ENSG00000XXXXXX_NR003287-2_RN28S1_rRNA_2863_2922
ACTGCTGAGCTAGCACTTCCCGGATCCGTAACTTCGGGATAAGGATTGGCTCTAAGGGCTGGGTCGGTCGGGCTGGGGCGCG
ACTGCTGAGCTAGCACTTCCCG-----------------------------------------------------	miR-93*_microRNA	1	22
----------------------GATCCGTAACTTCGGGATAAGGATTGGCTCTAAGGGCTGGGTCGGTCGGGCTGGGGCGCG	RN28S1_rRNA	2863	2922
.(((((((.(((((.(((((((............)))))...............)).))))).)))).)))...........	(-17.8)

A1-1278687_1_MIMAT0002819_MirBase_miR-193b_microRNA_1_22-A1-1278687_1_ENSG000000XXXXX_NR003286-2_RN18S1_rRNA_1318_1369
AACTGGCCCTCAAAGTCCCGCTGTGGGTGGTGGTGCATGGCCGTTCTTAGTTGGTGGAGCGATTTGTCTGGTTA
AACTGGCCCTCAAAGTCCCGCT----------------------------------------------------	miR-193b_microRNA	1	22
----------------------GTGGGTGGTGGTGCATGGCCGTTCTTAGTTGGTGGAGCGATTTGTCTGGTTA	RN18S1_rRNA	1318	1369
...(((((.(((....(((((.)))))...))).....)))))...............................	(-15.2)

A1-1285886_1_MIMAT0000097_MirBase_miR-99a_microRNA_1_22-A1-1285886_1_ENSG00000XXXXXX_NR003287-2_RN28S1_rRNA_3267_3309
AACCCGTAGATCCGATCTTGTGGTGGATCGCCCCAGCTGCGGCGGGCGTCGCGGCCGCCCCCGGG
AACCCGTAGATCCGATCTTGTG-------------------------------------------	miR-99a_microRNA	1	22
----------------------GTGGATCGCCCCAGCTGCGGCGGGCGTCGCGGCCGCCCCCGGG	RN28S1_rRNA	3267	3309
...((((((...((((((......))))))......)))))).......................	(-13.6)

A1-1285887_1_MIMAT0000098_MirBase_miR-100_microRNA_1_22-A1-1285887_1_ENSG00000XXXXXX_NR003287-2_RN28S1_rRNA_3267_3309
AACCCGTAGATCCGAACTTGTGGTGGATCGCCCCAGCTGCGGCGGGCGTCGCGGCCGCCCCCGGG
AACCCGTAGATCCGAACTTGTG-------------------------------------------	miR-100_microRNA	1	22
----------------------GTGGATCGCCCCAGCTGCGGCGGGCGTCGCGGCCGCCCCCGGG	RN28S1_rRNA	3267	3309
..(((((.((((((.........))))))............)))))...................	(-12.7)

A1-1286441_1_MIMAT0000092_MirBase_miR-92a_microRNA_1_22-A1-1286441_1_ENSG00000XXXXXX_NR003287-2_RN28S1_rRNA_1821_1882
TATTGCACTTGTCCCGGCCTGTGTGGAGCCGGGCGTGGAATGCGAGTGCCTAGTGGGCCACTTTTGGTAAGCAGAACTGGCGCT
TATTGCACTTGTCCCGGCCTGT-----------------------------------------------------	miR-92a_microRNA	1	22
----------------------GTGGAGCCGGGCGTGGAATGCGAGTGCCTAGTGGGCCACTTTTGGTAAGCAGAACTGGCGCT	RN28S1_rRNA	1821	1882
....((((((((((((((((....)).))))))........))))))))...................................	(-21.2)

A1-1297138_1_MIMAT0000245_MirBase_miR-30d_microRNA_1_22-A1-1297138_1_ENSG000000XXXXX_NR003286-2_RN18S1_rRNA_1586_1652
TGTAAACATCCCCGACTGGAAGTGAACCCCATTCGTGATGGGGATCGGGGATTGCAATTATTCCCCATGAACGAGGAATTCCCAGTAAG
TGTAAACATCCCCGACTGGAAG-----------------------------------------------------	miR-30d_microRNA	1	22
----------------------TGAACCCCATTCGTGATGGGGATCGGGGATTGCAATTATTCCCCATGAACGAGGAATTCCCAGTAAG	RN18S1_rRNA	1586	1652
((((...((((((((((........................)).)))))))))))).................................	(-15.6)

A1-1297199_1_MIMAT0000253_MirBase_miR-10a_microRNA_1_23-A1-1297199_1_ENSG000000XXXXX_NR003286-2_RN18S1_rRNA_1594_1647
TACCCTGTAGATCCGAATTTGTGATTCGTGATGGGGATCGGGGATTGCAATTATTCCCCATGAACGAGGAATTCCCA
TACCCTGTAGATCCGAATTTGTG-----------------------------------------------------	miR-10a_microRNA	1	23
-----------------------ATTCGTGATGGGGATCGGGGATTGCAATTATTCCCCATGAACGAGGAATTCCCA	RN18S1_rRNA	1594	1647
..(((((....((((................))))...)))))..................................	(-11.9)

A1-1302585_1_MIMAT0002874_MirBase_miR-503_microRNA_1_23-A1-1302585_1_ENSG00000XXXXXX_NR003287-2_RN28S1_rRNA_3804_3878
TAGCAGCGGGAACAGTTCTGCAGGTGACGCGCATGAATGGATGAACGAGATTCCCACTGTCCCTACCTACTATCCAGCGAAACCACAGCCAAGGGAAC
TAGCAGCGGGAACAGTTCTGCAG-----------------------------------------------------	miR-503_microRNA	1	23
-----------------------GTGACGCGCATGAATGGATGAACGAGATTCCCACTGTCCCTACCTACTATCCAGCGAAACCACAGCCAAGGGAAC	RN28S1_rRNA	3804	3878
..((((.(((((..(((((((.........))).........))))....))))).))))......................................	(-14.9)

A1-1304539_1_MIMAT0000710_MirBase_miR-365_microRNA_1_22-A1-1304539_1_ENSG000000XXXXX_NR003286-2_RN18S1_rRNA_1151_1199
TAATGCCCCTAAAAATCCTTATGTCTTTGGGTTCCGGGGGGAGTATGGTTGCAAAGCTGAAACTTAAAGGA
TAATGCCCCTAAAAATCCTTAT-------------------------------------------------	miR-365_microRNA	1	22
----------------------GTCTTTGGGTTCCGGGGGGAGTATGGTTGCAAAGCTGAAACTTAAAGGA	RN18S1_rRNA	1151	1199
.....(((((...(((((..........)))))...)))))..............................	(-12.7)

A1-1413615_1_MIMAT0018100_MirBase_miR-3676_microRNA_1_20-A1-1413615_1_ENSG00000XXXXXX_NR003287-2_RN28S1_rRNA_1198_1250
CCGTGTTTCCCCCACGCTTTGGGTCGCGCCGTCGGGCCCGGGGGAGGTTCTCTCGGGGCCACGCGCGCGTCCC
CCGTGTTTCCCCCACGCTTT-----------------------------------------------------	miR-3676_microRNA	1	20
--------------------GGGTCGCGCCGTCGGGCCCGGGGGAGGTTCTCTCGGGGCCACGCGCGCGTCCC	RN28S1_rRNA	1198	1250
(((.(((((((((..((((..............))))..))))))))).....))).................	(-17.7)

A1-1442403_1_MIMAT0000092_MirBase_miR-92a_microRNA_1_22-A1-1442403_1_ENSG00000201925_ENST00000365055_5S_rRNA_85_127
TATTGCACTTGTCCCGGCCTGTGGGAGACCGCCTGGGAATACCGGGTGCTGTAGGCT
TATTGCACTTGTCCCGGCCTGT-----------------------------------	miR-92a_microRNA	1	22
----------------------GGGAGACCGCCTGGGAATACCGGGTGCTGTAGGCT	5S_rRNA	85	127
(((.((((((((((((((............))).))))....))))))).)))....	(-18.2)

A1-1473598_1_MIMAT0004506_MirBase_miR-33a*_microRNA_1_22-A1-1473598_1_ENSG00000XXXXXX_NR003287-2_RN28S1_rRNA_134_180
CAATGTTTCCACAGTGCATCACGGCGGGGCGCGGGACATGTGGCGTACGGAAGACCCGCTCCCCGGCGC
CAATGTTTCCACAGTGCATCAC-----------------------------------------------	miR-33a*_microRNA	1	22
----------------------GGCGGGGCGCGGGACATGTGGCGTACGGAAGACCCGCTCCCCGGCGC	RN28S1_rRNA	134	180
..((((.(((...((((.((.....)).)))).))).))))............................	(-12.7)

A1-1474626_1_MIMAT0003339_MirBase_miR-421_microRNA_1_23-A1-1474626_1_ENSG000000XXXXX_NR003286-2_RN18S1_rRNA_597_644
ATCAACAGACATTAATTGGGCGCGGAGGGCAAGTCTGGTGCCAGCAGCCGCGGTAATTCCAGCTCCAATAG
ATCAACAGACATTAATTGGGCGC------------------------------------------------	miR-421_microRNA	1	23
-----------------------GGAGGGCAAGTCTGGTGCCAGCAGCCGCGGTAATTCCAGCTCCAATAG	RN18S1_rRNA	597	644
..............(((((((........................................)).)))))..	(-7.7)

A1-1487925_1_MIMAT0000253_MirBase_miR-10a_microRNA_1_23-A1-1487925_1_ENSG000000XXXXX_NR003286-2_RN18S1_rRNA_1268_1325
TACCCTGTAGATCCGAATTTGTGCGGCCCGGACACGGACAGGATTGACAGATTGATAGCTCTTTCTCGATTCCGTGGGTGG
TACCCTGTAGATCCGAATTTGTG-----------------------------------------------------	miR-10a_microRNA	1	23
-----------------------CGGCCCGGACACGGACAGGATTGACAGATTGATAGCTCTTTCTCGATTCCGTGGGTGG	RN18S1_rRNA	1268	1325
....((((.(((((...((((((.........))))))..))))).))))...............................	(-14.5)

A1-1507322_1_MIMAT0003322_MirBase_miR-652_microRNA_1_21-A1-1507322_1_ENSG00000XXXXXX_NR003287-2_RN28S1_rRNA_2399_2445
AATGGCGCCACTAGGGTTGTGGGAGAAGGGTTCCATGTGAACAGCAGTTGAACATGGGTCAGTCGGTC
AATGGCGCCACTAGGGTTGTG-----------------------------------------------	miR-652_microRNA	1	21
---------------------GGAGAAGGGTTCCATGTGAACAGCAGTTGAACATGGGTCAGTCGGTC	RN28S1_rRNA	2399	2445
..((((.(((.(((.(((((....................)))))..)))....))))))).......	(-9.9)

A1-1547270_1_MIMAT0000092_MirBase_miR-92a_microRNA_1_22-A1-1547270_1_ENSG00000XXXXXX_NR003287-2_RN28S1_rRNA_4154_4244
TATTGCACTTGTCCCGGCCTGTGCGACCCGCTCCGGGGACAGTGCCAGGTGGGGAGTTTGACTGGGGCGGTACACCTGTCAAACGGTAACGCAGGTGTCCTAAGGCGAGCTCA
TATTGCACTTGTCCCGGCCTGT-----------------------------------------------------	miR-92a_microRNA	1	22
----------------------GCGACCCGCTCCGGGGACAGTGCCAGGTGGGGAGTTTGACTGGGGCGGTACACCTGTCAAACGGTAACGCAGGTGTCCTAAGGCGAGCTCA	RN28S1_rRNA	4154	4244
....(((((..((((((...((.......)).))))))..)))))....................................................................	(-17.4)

A1-1567996_1_MIMAT0003283_MirBase_miR-615-3p_microRNA_1_22-A1-1567996_1_ENSG000000XXXXX_NR003286-2_RN18S1_rRNA_961_1032
TCCGAGCCTGGGTCTCCCTCTTGAAATTCTTGGACCGGCGCAAGACGGACCAGAGCGAAAGCATTTGCCAAGAATGTTTTCATTAATCAAGAAC
TCCGAGCCTGGGTCTCCCTCTT-----------------------------------------------------	miR-615-3p_microRNA	1	22
----------------------GAAATTCTTGGACCGGCGCAAGACGGACCAGAGCGAAAGCATTTGCCAAGAATGTTTTCATTAATCAAGAAC	RN18S1_rRNA	961	1032
((((.(((..(((((................))))))))......)))).............................................	(-13.5)

A1-1577173_1_MIMAT0000069_MirBase_miR-16_microRNA_1_22-A1-1577173_1_ENSG00000XXXXXX_NR003287-2_RN28S1_rRNA_1482_1541
TAGCAGCACGTAAATATTGGCGGCGCCGGGGAGGTGGAGCACGAGCGCACGTGTTAGGACCCGAAAGATGGTGAACTATGCC
TAGCAGCACGTAAATATTGGCG-----------------------------------------------------	miR-16_microRNA	1	22
----------------------GCGCCGGGGAGGTGGAGCACGAGCGCACGTGTTAGGACCCGAAAGATGGTGAACTATGCC	RN28S1_rRNA	1482	1541
..((.((.(((..((.((((((.))))))....)).....))).))))..................................	(-12.2)

A1-1593174_1_MIMAT0003283_MirBase_miR-615-3p_microRNA_1_22-A1-1593174_1_ENSG00000XXXXXX_NR003287-2_RN28S1_rRNA_3687_3746
TCCGAGCCTGGGTCTCCCTCTTATGTGATTTCTGCCCAGTGCTCTGAATGTCAAAGTGAAGAAATTCAATGAAGCGCGGGTA
TCCGAGCCTGGGTCTCCCTCTT-----------------------------------------------------	miR-615-3p_microRNA	1	22
----------------------ATGTGATTTCTGCCCAGTGCTCTGAATGTCAAAGTGAAGAAATTCAATGAAGCGCGGGTA	RN28S1_rRNA	3687	3746
((.((((((((((....................)))))).)))).))...................................	(-16.7)

A1-1612559_1_MIMAT0004784_MirBase_miR-455-3p_microRNA_1_21-A1-1612559_1_ENSG00000XXXXXX_NR003287-2_RN28S1_rRNA_188_267
GCAGTCCATGGGCATATACACGGGGGGCCCAAGTCCTTCTGATCGAGGCCCAGCCCGTGGACGGTGTGAGGCCGGTAGCGGCCCCCGGCGCGCCGGGCCCG
GCAGTCCATGGGCATATACAC-----------------------------------------------------	miR-455-3p_microRNA	1	21
---------------------GGGGGGCCCAAGTCCTTCTGATCGAGGCCCAGCCCGTGGACGGTGTGAGGCCGGTAGCGGCCCCCGGCGCGCCGGGCCCG	RN28S1_rRNA	188	267
((.((((((((((.......................................)))))))))).))....................................	(-20.8)

A1-1638671_1_MIMAT0000062_MirBase_let-7a_microRNA_1_22-A1-1638671_1_ENSG00000XXXXXX_NR003287-2_RN28S1_rRNA_3815_3911
TGAGGTAGTAGGTTGTATAGTTGAATGGATGAACGAGATTCCCACTGTCCCTACCTACTATCCAGCGAAACCACAGCCAAGGGAACGGGCTTGGCGGAATCAGCGGGGAAAGAAGACCC
TGAGGTAGTAGGTTGTATAGTT-----------------------------------------------------	let-7a_microRNA	1	22
----------------------GAATGGATGAACGAGATTCCCACTGTCCCTACCTACTATCCAGCGAAACCACAGCCAAGGGAACGGGCTTGGCGGAATCAGCGGGGAAAGAAGACCC	RN28S1_rRNA	3815	3911
((.((((((((((...(((((......................)))))....)))))))))))).......................................................	(-15.4)

A1-1645772_1_MIMAT0000762_MirBase_miR-324-3p_microRNA_1_20-A1-1645772_1_ENSG00000XXXXXX_NR003287-2_RN28S1_rRNA_2343_2394
ACTGCCCCAGGTGCTGCTGGGTGCAGATCTTGGTGGTAGTAGCAAATATTCAAACGAGAACTTTGAAGGCCG
ACTGCCCCAGGTGCTGCTGG----------------------------------------------------	miR-324-3p_microRNA	1	20
--------------------GTGCAGATCTTGGTGGTAGTAGCAAATATTCAAACGAGAACTTTGAAGGCCG	RN28S1_rRNA	2343	2394
(((((((((((..((((.....))))..))))).))))))................................	(-20.7)

A1-1647360_1_MIMAT0004945_MirBase_miR-744_microRNA_1_22-A1-1647360_1_ENSG00000XXXXXX_NR003287-2_RN28S1_rRNA_202_259
TGCGGGGCTAGGGCTAACAGCACTTCTGATCGAGGCCCAGCCCGTGGACGGTGTGAGGCCGGTAGCGGCCCCCGGCGCGC
TGCGGGGCTAGGGCTAACAGCA-----------------------------------------------------	miR-744_microRNA	1	22
----------------------CTTCTGATCGAGGCCCAGCCCGTGGACGGTGTGAGGCCGGTAGCGGCCCCCGGCGCGC	RN28S1_rRNA	202	259
....(((((.(((((..................)))))))))).....................................	(-18.9)

A1-1690201_1_MIMAT0000093_MirBase_miR-93_microRNA_1_23-A1-1690201_1_ENSG00000XXXXXX_NR003287-2_RN28S1_rRNA_2378_2423
CAAAGTGCTGTTCGTGCAGGTAGGAGAACTTTGAAGGCCGAAGTGGAGAAGGGTTCCATGTGAACAGCA
CAAAGTGCTGTTCGTGCAGGTAG----------------------------------------------	miR-93_microRNA	1	23
-----------------------GAGAACTTTGAAGGCCGAAGTGGAGAAGGGTTCCATGTGAACAGCA	RN28S1_rRNA	2378	2423
.....((((((((((((.(((...............)))...)))...............)))))))))	(-12.7)

A1-1706998_1_MIMAT0002875_MirBase_miR-504_microRNA_1_22-A1-1706998_1_ENSG00000XXXXXX_NR003287-2_RN28S1_rRNA_3607_3666
AGACCCTGGTCTGCACTCTATCTAGAACTGGTGCGGACCAGGGGAATCCGACTGTTTAATTAAAACAAAGCATCGCGAAGGC
AGACCCTGGTCTGCACTCTATC-----------------------------------------------------	miR-504_microRNA	1	22
----------------------TAGAACTGGTGCGGACCAGGGGAATCCGACTGTTTAATTAAAACAAAGCATCGCGAAGGC	RN28S1_rRNA	3607	3666
...((((((((((((((............)))))))))))))).......................................	(-27.3)

A1-1722037_1_MIMAT0000417_MirBase_miR-15b_microRNA_1_22-A1-1722037_1_ENSG00000XXXXXX_NR003287-2_RN28S1_rRNA_2378_2446
TAGCAGCACATCATGGTTTACAGAGAACTTTGAAGGCCGAAGTGGAGAAGGGTTCCATGTGAACAGCAGTTGAACATGGGTCAGTCGGTCC
TAGCAGCACATCATGGTTTACA-----------------------------------------------------	miR-15b_microRNA	1	22
----------------------GAGAACTTTGAAGGCCGAAGTGGAGAAGGGTTCCATGTGAACAGCAGTTGAACATGGGTCAGTCGGTCC	RN28S1_rRNA	2378	2446
((((.((....(((((...((..............................)).)))))......)).))))...................	(-10)

A1-1735583_1_MIMAT0004950_MirBase_miR-877*_microRNA_1_21-A1-1735583_1_ENSG00000XXXXXX_NR003287-2_RN28S1_rRNA_2737_2792
TCCTCTTCTCCCTCCTCCCAGCCCTTGAAAATCCGGGGGAGAGGGTGTAAATCTCGCGCCGGGCCGTACCCATATCC
TCCTCTTCTCCCTCCTCCCAG-----------------------------------------------------	miR-877*_microRNA	1	21
---------------------CCCTTGAAAATCCGGGGGAGAGGGTGTAAATCTCGCGCCGGGCCGTACCCATATCC	RN28S1_rRNA	2737	2792
...(((((((((((....................)))))))))))................................	(-17)

A1-1735587_1_MIMAT0000253_MirBase_miR-10a_microRNA_1_23-A1-1735587_1_ENSG00000XXXXXX_NR003287-2_RN28S1_rRNA_2742_2786
TACCCTGTAGATCCGAATTTGTGGAAAATCCGGGGGAGAGGGTGTAAATCTCGCGCCGGGCCGTACCC
TACCCTGTAGATCCGAATTTGTG---------------------------------------------	miR-10a_microRNA	1	23
-----------------------GAAAATCCGGGGGAGAGGGTGTAAATCTCGCGCCGGGCCGTACCC	RN28S1_rRNA	2742	2786
((((((.....((((.((((.....)))).))))....))))))........................	(-13.4)

A1-1735724_1_MIMAT0000253_MirBase_miR-10a_microRNA_1_23-A1-1735724_1_ENSG00000XXXXXX_NR003287-2_RN28S1_rRNA_4366_4424
TACCCTGTAGATCCGAATTTGTGAGGAGGTGTCAGAAAAGTTACCACAGGGATAACTGGCTTGTGGCGGCCAAGCGTTCATA
TACCCTGTAGATCCGAATTTGTG-----------------------------------------------------	miR-10a_microRNA	1	23
-----------------------AGGAGGTGTCAGAAAAGTTACCACAGGGATAACTGGCTTGTGGCGGCCAAGCGTTCATA	RN28S1_rRNA	4366	4424
..((((((.....................................))))))...............................	(-9.9)

A1-1736422_1_MIMAT0003283_MirBase_miR-615-3p_microRNA_1_22-A1-1736422_1_ENSG00000XXXXXX_NR003287-2_RN28S1_rRNA_382_457
TCCGAGCCTGGGTCTCCCTCTTGAAAAGAACTTTGAAGAGAGAGTTCAAGAGGGCGTGAAACCGTTAAGAGGTAAACGGGTGGGGTCCGCGCAGTCCG
TCCGAGCCTGGGTCTCCCTCTT-----------------------------------------------------	miR-615-3p_microRNA	1	22
----------------------GAAAAGAACTTTGAAGAGAGAGTTCAAGAGGGCGTGAAACCGTTAAGAGGTAAACGGGTGGGGTCCGCGCAGTCCG	RN28S1_rRNA	382	457
((((.((((((.((.(((((((.........................)))))))...))..))......))))...))))..................	(-17.4)

A1-1772441_1_MIMAT0000756_MirBase_miR-326_microRNA_1_20-A1-1772441_1_ENSG000000XXXXX_NR003286-2_RN18S1_rRNA_1148_1206
CCTCTGGGCCCTTCCTCCAGAAAGTCTTTGGGTTCCGGGGGGAGTATGGTTGCAAAGCTGAAACTTAAAGGAATTGACG
CCTCTGGGCCCTTCCTCCAG-----------------------------------------------------	miR-326_microRNA	1	20
--------------------AAAGTCTTTGGGTTCCGGGGGGAGTATGGTTGCAAAGCTGAAACTTAAAGGAATTGACG	RN18S1_rRNA	1148	1206
(((((((((((..................)))).)))))))......................................	(-16)

A1-1773559_1_MIMAT0005584_MirBase_miR-1229_microRNA_1_23-A1-1773559_1_ENSG000000XXXXX_NR003286-2_RN18S1_rRNA_1281_1374
CTCTCACCACTGCCCTCCCACAGGACAGGATTGACAGATTGATAGCTCTTTCTCGATTCCGTGGGTGGTGGTGCATGGCCGTTCTTAGTTGGTGGAGCGATTTGTCTGGTTAATTCC
CTCTCACCACTGCCCTCCCACAG-----------------------------------------------------	miR-1229_microRNA	1	23
-----------------------GACAGGATTGACAGATTGATAGCTCTTTCTCGATTCCGTGGGTGGTGGTGCATGGCCGTTCTTAGTTGGTGGAGCGATTTGTCTGGTTAATTCC	RN18S1_rRNA	1281	1374
(((.((((((((((..(((((.......................................))))).))))))..................)))))))....................	(-19.4)

A1-1776818_1_MIMAT0000510_MirBase_miR-320a_microRNA_1_22-A1-1776818_1_ENSG000000XXXXX_NR003286-2_RN18S1_rRNA_730_796
AAAAGCTGGGTTGAGAGGGCGACGTCCCCGCCCCTTGCCTCTCGGCGCCCCCTCGATGCTCTTAGCTGAGTGTCCCGCGGGGCCCGAAG
AAAAGCTGGGTTGAGAGGGCGA-----------------------------------------------------	miR-320a_microRNA	1	22
----------------------CGTCCCCGCCCCTTGCCTCTCGGCGCCCCCTCGATGCTCTTAGCTGAGTGTCCCGCGGGGCCCGAAG	RN18S1_rRNA	730	796
....((((((.((((.(((((.......)))))))))...))))))...........................................	(-20.7)

A1-1788711_1_MIMAT0002872_MirBase_miR-501-5p_microRNA_1_22-A1-1788711_1_ENSG000000XXXXX_NR003286-2_RN18S1_rRNA_1262_1326
AATCCTTTGTCCCTGGGTGAGACTCACCCGGCCCGGACACGGACAGGATTGACAGATTGATAGCTCTTTCTCGATTCCGTGGGTGGT
AATCCTTTGTCCCTGGGTGAGA-----------------------------------------------------	miR-501-5p_microRNA	1	22
----------------------CTCACCCGGCCCGGACACGGACAGGATTGACAGATTGATAGCTCTTTCTCGATTCCGTGGGTGGT	RN18S1_rRNA	1262	1326
((((((.((((((((((((((.)))))))))...))))).....)))))).....................................	(-23.9)

A1-1836849_1_MIMAT0004957_MirBase_miR-760_microRNA_1_20-A1-1836849_1_ENSG000000XXXXX_NR003286-2_RN18S1_rRNA_1081_1166
CGGCTCTGGGTCTGTGGGGATAAACGATGCCGACCGGCGATGCGGCGGCGTTATTCCCATGACCCGCCGGGCAGCTTCCGGGAAACCAAAGTCTTTGGGTTCCGGG
CGGCTCTGGGTCTGTGGGGA-----------------------------------------------------	miR-760_microRNA	1	20
--------------------TAAACGATGCCGACCGGCGATGCGGCGGCGTTATTCCCATGACCCGCCGGGCAGCTTCCGGGAAACCAAAGTCTTTGGGTTCCGGG	RN18S1_rRNA	1081	1166
..((((((((((.(((((((.................................)))))))))))))..))))..................................	(-21.3)

A1-1880058_1_MIMAT0003283_MirBase_miR-615-3p_microRNA_1_22-A1-1880058_1_ENSG00000242716_ENST00000474885_5-8S_rRNA_1_75
TCCGAGCCTGGGTCTCCCTCTTGACTCTTAGCGGTGGATCACTCGGCTCGTGCGTCGATGAAGAACGCAGCTAGCTGCGAGAATTAATGTGAATTGC
TCCGAGCCTGGGTCTCCCTCTT-----------------------------------------------------	miR-615-3p_microRNA	1	22
----------------------GACTCTTAGCGGTGGATCACTCGGCTCGTGCGTCGATGAAGAACGCAGCTAGCTGCGAGAATTAATGTGAATTGC	5-8S_rRNA	1	75
..((((((..(((((.((..............)).)))))....))))))...............................................	(-17.2)

A1-1898939_1_MIMAT0000443_MirBase_miR-125a-5p_microRNA_1_24-A1-1898939_1_ENSG000000XXXXX_NR003286-2_RN18S1_rRNA_360_502
TCCCTGAGACCCTTTAACCTGTGAATCAACTTTCGATGGTAGTCGCCGTGCCTACCATGGTGACCACGGGTGACGGGGAATCAGGGTTCGATTCCGGAGAGGGAGCCTGAGAAACGGCTACCACATCCAAGGAAGGCAGCAGGCGCGCAAATTACCCACTCCCGACC
TCCCTGAGACCCTTTAACCTGTGA-----------------------------------------------------	miR-125a-5p_microRNA	1	24
------------------------ATCAACTTTCGATGGTAGTCGCCGTGCCTACCATGGTGACCACGGGTGACGGGGAATCAGGGTTCGATTCCGGAGAGGGAGCCTGAGAAACGGCTACCACATCCAAGGAAGGCAGCAGGCGCGCAAATTACCCACTCCCGACC	RN18S1_rRNA	360	502
.((((((..((((...(((((((.........................................)))))))...))))..)))))).................................................................................	(-25.6)

A1-1919802_1_MIMAT0000732_MirBase_miR-378_microRNA_1_21-A1-1919802_1_ENSG00000XXXXXX_NR003287-2_RN28S1_rRNA_2791_2850
ACTGGACTTGGAGTCAGAAGGCCGCAGCAGGTCTCCAAGGTGAACAGCCTCTGGCATGTTGGAACAATGTAGGTAAGGGAA
ACTGGACTTGGAGTCAGAAGG-----------------------------------------------------	miR-378_microRNA	1	21
---------------------CCGCAGCAGGTCTCCAAGGTGAACAGCCTCTGGCATGTTGGAACAATGTAGGTAAGGGAA	RN28S1_rRNA	2791	2850
.(((..(((((((((..............)).))))))).....)))..................................	(-11.7)

A1-1920651_1_MIMAT0004672_MirBase_miR-106b*_microRNA_1_22-A1-1920651_1_ENSG000000XXXXX_NR003286-2_RN18S1_rRNA_382_492
CCGCACTGTGGGTACTTGCTGCCGTGCCTACCATGGTGACCACGGGTGACGGGGAATCAGGGTTCGATTCCGGAGAGGGAGCCTGAGAAACGGCTACCACATCCAAGGAAGGCAGCAGGCGCGCAAATTACCC
CCGCACTGTGGGTACTTGCTGC-----------------------------------------------------	miR-106b*_microRNA	1	22
----------------------CGTGCCTACCATGGTGACCACGGGTGACGGGGAATCAGGGTTCGATTCCGGAGAGGGAGCCTGAGAAACGGCTACCACATCCAAGGAAGGCAGCAGGCGCGCAAATTACCC	RN18S1_rRNA	382	492
(((((((((((.((((..................)))).)))))).)).))).................................................................................	(-16.4)

A1-1920724_1_MIMAT0004672_MirBase_miR-106b*_microRNA_1_22-A1-1920724_1_ENSG00000XXXXXX_NR003287-2_RN28S1_rRNA_3596_3647
CCGCACTGTGGGTACTTGCTGCAGCAGCCGACTTAGAACTGGTGCGGACCAGGGGAATCCGACTGTTTAATTAA
CCGCACTGTGGGTACTTGCTGC----------------------------------------------------	miR-106b*_microRNA	1	22
----------------------AGCAGCCGACTTAGAACTGGTGCGGACCAGGGGAATCCGACTGTTTAATTAA	RN28S1_rRNA	3596	3647
(((((((((((((....(((((.)))))..)))))....))))))))...........................	(-20.2)

A1-1926459_1_MIMAT0000265_MirBase_miR-204_microRNA_1_22-A1-1926459_1_ENSG000000XXXXX_NR003286-2_RN18S1_rRNA_357_468
TTCCCTTTGTCATCCTATGCCTCCTATCAACTTTCGATGGTAGTCGCCGTGCCTACCATGGTGACCACGGGTGACGGGGAATCAGGGTTCGATTCCGGAGAGGGAGCCTGAGAAACGGCTACCACATCCAAGGA
TTCCCTTTGTCATCCTATGCCT-----------------------------------------------------	miR-204_microRNA	1	22
----------------------CCTATCAACTTTCGATGGTAGTCGCCGTGCCTACCATGGTGACCACGGGTGACGGGGAATCAGGGTTCGATTCCGGAGAGGGAGCCTGAGAAACGGCTACCACATCCAAGGA	RN18S1_rRNA	357	468
((((((..(((((((..((((......................................)))).....))))))))))))).....................................................	(-18.4)

A1-1992180_1_MIMAT0004509_MirBase_miR-93*_microRNA_1_22-A1-1992180_1_ENSG000000XXXXX_NR003286-2_RN18S1_rRNA_458_515
ACTGCTGAGCTAGCACTTCCCGACATCCAAGGAAGGCAGCAGGCGCGCAAATTACCCACTCCCGACCCGGGGAGGTAGTG
ACTGCTGAGCTAGCACTTCCCG-----------------------------------------------------	miR-93*_microRNA	1	22
----------------------ACATCCAAGGAAGGCAGCAGGCGCGCAAATTACCCACTCCCGACCCGGGGAGGTAGTG	RN18S1_rRNA	458	515
..(((...(((.((.(((((..........)))))...)).)))..)))...............................	(-16)

A1-2022794_1_MIMAT0000092_MirBase_miR-92a_microRNA_1_22-A1-2022794_1_ENSG000000XXXXX_NR003286-2_RN18S1_rRNA_368_455
TATTGCACTTGTCCCGGCCTGTTCGATGGTAGTCGCCGTGCCTACCATGGTGACCACGGGTGACGGGGAATCAGGGTTCGATTCCGGAGAGGGAGCCTGAGAAACGGCTA
TATTGCACTTGTCCCGGCCTGT-----------------------------------------------------	miR-92a_microRNA	1	22
----------------------TCGATGGTAGTCGCCGTGCCTACCATGGTGACCACGGGTGACGGGGAATCAGGGTTCGATTCCGGAGAGGGAGCCTGAGAAACGGCTA	RN18S1_rRNA	368	455
.((((.((((.(((((((((((.................................))))))..))))).....)))).))))............................	(-17.6)

A1-2027832_1_MIMAT0004984_MirBase_miR-941_microRNA_1_23-A1-2027832_1_ENSG000000XXXXX_NR003286-2_RN18S1_rRNA_22_123
CACCCGGCTGTGTGCACATGTGCAGCATATGCTTGTCTCAAAGATTAAGCCATGCATGTCTGAGTACGCACGGCCGGTACAGTGAAACTGCGAATGGCTCATTAAATCAGTTATGGTTCCTTTGG
CACCCGGCTGTGTGCACATGTGC-----------------------------------------------------	miR-941_microRNA	1	23
-----------------------AGCATATGCTTGTCTCAAAGATTAAGCCATGCATGTCTGAGTACGCACGGCCGGTACAGTGAAACTGCGAATGGCTCATTAAATCAGTTATGGTTCCTTTGG	RN18S1_rRNA	22	123
...(((((((((((.((((((................................)))))).......)))))))))))................................................	(-23.1)

A1-2073849_1_MIMAT0003393_MirBase_miR-425_microRNA_1_23-A1-2073849_1_ENSG00000XXXXXX_NR003287-2_RN28S1_rRNA_3736_3784
AATGACACGATCACTCCCGTTGAAAGCGCGGGTAAACGGCGGGAGTAACTATGACTCTCTTAAGGTAGCCAA
AATGACACGATCACTCCCGTTGA-------------------------------------------------	miR-425_microRNA	1	23
-----------------------AAGCGCGGGTAAACGGCGGGAGTAACTATGACTCTCTTAAGGTAGCCAA	RN28S1_rRNA	3736	3784
............((((((((((..............))))))))))..........................	(-16.1)

A1-2074158_1_MIMAT0004950_MirBase_miR-877*_microRNA_1_21-A1-2074158_1_ENSG00000XXXXXX_NR003287-2_RN28S1_rRNA_44_98
TCCTCTTCTCCCTCCTCCCAGATTAGTCAGCGGAGGAGAAGAAACTAACCAGGATTCCCTCAGTAACGGCGAGTGA
TCCTCTTCTCCCTCCTCCCAG-----------------------------------------------------	miR-877*_microRNA	1	21
---------------------ATTAGTCAGCGGAGGAGAAGAAACTAACCAGGATTCCCTCAGTAACGGCGAGTGA	RN28S1_rRNA	44	98
...((((((.(((((................)))))))))))..................................	(-15.4)

A1-2085262_1_MIMAT0004949_MirBase_miR-877_microRNA_1_20-A1-2085262_1_ENSG000000XXXXX_NR003286-2_RN18S1_rRNA_101_182
GTAGAGGAGATGGCGCAGGGTAAATCAGTTATGGTTCCTTTGGTCGCTCGCTCCTCTCCTACTTGGATAACTGTGGTAATTCTAGAGCTAATACATGCCGAC
GTAGAGGAGATGGCGCAGGG-----------------------------------------------------	miR-877_microRNA	1	20
--------------------TAAATCAGTTATGGTTCCTTTGGTCGCTCGCTCCTCTCCTACTTGGATAACTGTGGTAATTCTAGAGCTAATACATGCCGAC	RN18S1_rRNA	101	182
..(((((((..(((((((((...............))))...).))))..))))))).............................................	(-17.1)

A1-2104407_1_MIMAT0000710_MirBase_miR-365_microRNA_1_22-A1-2104407_1_ENSG000000XXXXX_NR003286-2_RN18S1_rRNA_913_975
TAATGCCCCTAAAAATCCTTATATGATTAAGAGGGACGGCCGGGGGCATTCGTATTGCGCCGCTAGAGGTGAAATTCTTGGACCG
TAATGCCCCTAAAAATCCTTAT-----------------------------------------------------	miR-365_microRNA	1	22
----------------------ATGATTAAGAGGGACGGCCGGGGGCATTCGTATTGCGCCGCTAGAGGTGAAATTCTTGGACCG	RN18S1_rRNA	913	975
.(((((((((.....(((((...........))))).....)))))))))...................................	(-18.2)

A1-2140347_1_MIMAT0000069_MirBase_miR-16_microRNA_1_22-A1-2140347_1_ENSG00000XXXXXX_NR003287-2_RN28S1_rRNA_3803_3908
TAGCAGCACGTAAATATTGGCGAGTGACGCGCATGAATGGATGAACGAGATTCCCACTGTCCCTACCTACTATCCAGCGAAACCACAGCCAAGGGAACGGGCTTGGCGGAATCAGCGGGGAAAGAAGA
TAGCAGCACGTAAATATTGGCG-----------------------------------------------------	miR-16_microRNA	1	22
----------------------AGTGACGCGCATGAATGGATGAACGAGATTCCCACTGTCCCTACCTACTATCCAGCGAAACCACAGCCAAGGGAACGGGCTTGGCGGAATCAGCGGGGAAAGAAGA	RN28S1_rRNA	3803	3908
..(((((.(((.....(((((..................................................................)))))....))).)))..)).....................	(-14.2)

A1-2193707_1_MIMAT0000760_MirBase_miR-331-3p_microRNA_1_21-A1-2193707_1_ENSG00000XXXXXX_NR003287-2_RN28S1_rRNA_4172_4216
GCCCCTGGGCCTATCCTAGAAAGTGCCAGGTGGGGAGTTTGACTGGGGCGGTACACCTGTCAAACG
GCCCCTGGGCCTATCCTAGAA---------------------------------------------	miR-331-3p_microRNA	1	21
---------------------AGTGCCAGGTGGGGAGTTTGACTGGGGCGGTACACCTGTCAAACG	RN28S1_rRNA	4172	4216
(((((....(((..(((..........)))..))).........))))).................	(-17.1)

A1-2193709_1_MIMAT0000279_MirBase_miR-222_microRNA_1_21-A1-2193709_1_ENSG00000XXXXXX_NR003287-2_RN28S1_rRNA_4161_4270
AGCTACATCTGGCTACTGGGTGCTCCGGGGACAGTGCCAGGTGGGGAGTTTGACTGGGGCGGTACACCTGTCAAACGGTAACGCAGGTGTCCTAAGGCGAGCTCAGGGAGGACAGAAACCTCCCGTGGAGC
AGCTACATCTGGCTACTGGGT-----------------------------------------------------	miR-222_microRNA	1	21
---------------------GCTCCGGGGACAGTGCCAGGTGGGGAGTTTGACTGGGGCGGTACACCTGTCAAACGGTAACGCAGGTGTCCTAAGGCGAGCTCAGGGAGGACAGAAACCTCCCGTGGAGC	RN28S1_rRNA	4161	4270
.(((.((((((((..(((((...))))).......))))))))...)))..................................................................................	(-19.8)

A1-2198482_1_MIMAT0000417_MirBase_miR-15b_microRNA_1_22-A1-2198482_1_ENSG00000XXXXXX_NR003287-2_RN28S1_rRNA_3928_3985
TAGCAGCACATCATGGTTTACAAGTCTGGCACGGTGAAGAGACATGAGAGGTGTAGAATAAGTGGGAGGCCCCCGGCGCC
TAGCAGCACATCATGGTTTACA-----------------------------------------------------	miR-15b_microRNA	1	22
----------------------AGTCTGGCACGGTGAAGAGACATGAGAGGTGTAGAATAAGTGGGAGGCCCCCGGCGCC	RN28S1_rRNA	3928	3985
.....((((.(((((.(((((............)))))....)))))...))))..........................	(-13.6)

A1-2207732_1_MIMAT0000455_MirBase_miR-185_microRNA_1_22-A1-2207732_1_ENSG00000XXXXXX_NR003287-2_RN28S1_rRNA_1650_1708
TGGAGAGAAAGGCAGTTCCTGAAGTAGCTGGTTCCCTCCGAAGTTTCCCTCAGGATAGCTGGCGCTCTCGCAGACCCGACG
TGGAGAGAAAGGCAGTTCCTGA-----------------------------------------------------	miR-185_microRNA	1	22
----------------------AGTAGCTGGTTCCCTCCGAAGTTTCCCTCAGGATAGCTGGCGCTCTCGCAGACCCGACG	RN28S1_rRNA	1650	1708
..(((((...(((...((((((...........................))))))..)))....)))))............	(-18.6)

A1-2219188_1_MIMAT0003339_MirBase_miR-421_microRNA_1_23-A1-2219188_1_ENSG000000XXXXX_NR003286-2_RN18S1_rRNA_1481_1585
ATCAACAGACATTAATTGGGCGCGCAATAACAGGTCTGTGATGCCCTTAGATGTCCGGGGCTGCACGCGCGCTACACTGACTGGCTCAGCGTGTGCCTACCCTACGCCGGCAGGCGCGGGTAACCCGT
ATCAACAGACATTAATTGGGCGC-----------------------------------------------------	miR-421_microRNA	1	23
-----------------------GCAATAACAGGTCTGTGATGCCCTTAGATGTCCGGGGCTGCACGCGCGCTACACTGACTGGCTCAGCGTGTGCCTACCCTACGCCGGCAGGCGCGGGTAACCCGT	RN18S1_rRNA	1481	1585
.......((((((....(((((...................)))))...)))))).........................................................................	(-13.5)

A1-2223736_1_MIMAT0003887_MirBase_miR-769-3p_microRNA_1_23-A1-2223736_1_ENSG00000XXXXXX_NR003287-2_RN28S1_rRNA_2840_2889
CTGGGATCTCCGGGGTCTTGGTTAGGTAAGGGAAGTCGGCAAGCCGGATCCGTAACTTCGGGATAAGGATTGG
CTGGGATCTCCGGGGTCTTGGTT--------------------------------------------------	miR-769-3p_microRNA	1	23
-----------------------AGGTAAGGGAAGTCGGCAAGCCGGATCCGTAACTTCGGGATAAGGATTGG	RN28S1_rRNA	2840	2889
((...(((.(((((((..(((............................)))..)))))))))).))......	(-14.1)

A1-2228734_1_MIMAT0003294_MirBase_miR-625_microRNA_1_21-A1-2228734_1_ENSG00000XXXXXX_NR003287-2_RN28S1_rRNA_3802_3860
AGGGGGAAAGTTCTATAGTCCTAGTGACGCGCATGAATGGATGAACGAGATTCCCACTGTCCCTACCTACTATCCAGCGA
AGGGGGAAAGTTCTATAGTCC-----------------------------------------------------	miR-625_microRNA	1	21
---------------------TAGTGACGCGCATGAATGGATGAACGAGATTCCCACTGTCCCTACCTACTATCCAGCGA	RN28S1_rRNA	3802	3860
..(((((.((((((...((((.................)))).....))).....))).)))))................	(-13.5)

A1-2234881_1_MIMAT0004792_MirBase_miR-92b*_microRNA_1_22-A1-2234881_1_ENSG000000XXXXX_NR003286-2_RN18S1_rRNA_1661_1736
AGGGACGGGACGCGGTGCAGTGATAAGCTTGCGTTGATTAAGTCCCTGCCCTTTGTACACACCGCCCGTCGCTACTACCGATTGGATGGTTTAGTGAG
AGGGACGGGACGCGGTGCAGTG-----------------------------------------------------	miR-92b*_microRNA	1	22
----------------------ATAAGCTTGCGTTGATTAAGTCCCTGCCCTTTGTACACACCGCCCGTCGCTACTACCGATTGGATGGTTTAGTGAG	RN18S1_rRNA	1661	1736
((((..(((((.((((((((........)))))))).....)))))..))))..............................................	(-19.3)

A1-2240216_1_MIMAT0000097_MirBase_miR-99a_microRNA_1_22-A1-2240216_1_ENSG000000XXXXX_NR003286-2_RN18S1_rRNA_1569_1611
AACCCGTAGATCCGATCTTGTGAGGCGCGGGTAACCCGTTGAACCCCATTCGTGATGGGGATCGG
AACCCGTAGATCCGATCTTGTG-------------------------------------------	miR-99a_microRNA	1	22
----------------------AGGCGCGGGTAACCCGTTGAACCCCATTCGTGATGGGGATCGG	RN18S1_rRNA	1569	1611
.((((((...................)))))).................................	(-10.3)

A1-2257345_1_MIMAT0004509_MirBase_miR-93*_microRNA_1_22-A1-2257345_1_ENSG00000XXXXXX_NR003287-2_RN28S1_rRNA_73_117
ACTGCTGAGCTAGCACTTCCCGAGGATTCCCTCAGTAACGGCGAGTGAACAGGGAAGAGCCCAGCGC
ACTGCTGAGCTAGCACTTCCCG---------------------------------------------	miR-93*_microRNA	1	22
----------------------AGGATTCCCTCAGTAACGGCGAGTGAACAGGGAAGAGCCCAGCGC	RN28S1_rRNA	73	117
..(((((.(((....((((((..............................))))))))).))))).	(-17.4)

A1-2267026_1_MIMAT0000093_MirBase_miR-93_microRNA_1_23-A1-2267026_1_ENSG000000XXXXX_NR003286-2_RN18S1_rRNA_594_637
CAAAGTGCTGTTCGTGCAGGTAGATTGGAGGGCAAGTCTGGTGCCAGCAGCCGCGGTAATTCCAGCT
CAAAGTGCTGTTCGTGCAGGTAG--------------------------------------------	miR-93_microRNA	1	23
-----------------------ATTGGAGGGCAAGTCTGGTGCCAGCAGCCGCGGTAATTCCAGCT	RN18S1_rRNA	594	637
.....((((((...(((.((((...................)))).)))...)))))).........	(-12.5)

A1-2272520_1_MIMAT0000245_MirBase_miR-30d_microRNA_1_22-A1-2272520_1_ENSG000000XXXXX_NR003286-2_RN18S1_rRNA_1300_1359
TGTAAACATCCCCGACTGGAAGTAGCTCTTTCTCGATTCCGTGGGTGGTGGTGCATGGCCGTTCTTAGTTGGTGGAGCGATT
TGTAAACATCCCCGACTGGAAG-----------------------------------------------------	miR-30d_microRNA	1	22
----------------------TAGCTCTTTCTCGATTCCGTGGGTGGTGGTGCATGGCCGTTCTTAGTTGGTGGAGCGATT	RN18S1_rRNA	1300	1359
((((..((((((((...((((...............)))).)))).)))).))))...........................	(-17.2)

A1-2272551_1_MIMAT0000418_MirBase_miR-23b_microRNA_1_21-A1-2272551_1_ENSG000000XXXXX_NR003286-2_RN18S1_rRNA_1301_1358
ATCACATTGCCAGGGATTACCAGCTCTTTCTCGATTCCGTGGGTGGTGGTGCATGGCCGTTCTTAGTTGGTGGAGCGAT
ATCACATTGCCAGGGATTACC-----------------------------------------------------	miR-23b_microRNA	1	21
---------------------AGCTCTTTCTCGATTCCGTGGGTGGTGGTGCATGGCCGTTCTTAGTTGGTGGAGCGAT	RN18S1_rRNA	1301	1358
....(((((((.((((((..............))))))...)))))))...............................	(-14.8)

A1-2285626_1_MIMAT0000069_MirBase_miR-16_microRNA_1_22-A1-2285626_1_ENSG00000XXXXXX_NR003287-2_RN28S1_rRNA_47_94
TAGCAGCACGTAAATATTGGCGAGTCAGCGGAGGAGAAGAAACTAACCAGGATTCCCTCAGTAACGGCGA
TAGCAGCACGTAAATATTGGCG------------------------------------------------	miR-16_microRNA	1	22
----------------------AGTCAGCGGAGGAGAAGAAACTAACCAGGATTCCCTCAGTAACGGCGA	RN28S1_rRNA	47	94
.....((.(((...((((((.....................................)))))))))))..	(-7.3)

A1-2303894_1_MIMAT0004509_MirBase_miR-93*_microRNA_1_22-A1-2303894_1_ENSG00000XXXXXX_NR003287-2_RN28S1_rRNA_3867_3930
ACTGCTGAGCTAGCACTTCCCGAGCCAAGGGAACGGGCTTGGCGGAATCAGCGGGGAAAGAAGACCCTGTTGAGCTTGACTCTAGT
ACTGCTGAGCTAGCACTTCCCG-----------------------------------------------------	miR-93*_microRNA	1	22
----------------------AGCCAAGGGAACGGGCTTGGCGGAATCAGCGGGGAAAGAAGACCCTGTTGAGCTTGACTCTAGT	RN28S1_rRNA	3867	3930
.(((((((((((((..(((((.......)))))...))).)))....)))))))................................	(-22.1)

A1-2307461_1_MIMAT0004984_MirBase_miR-941_microRNA_1_23-A1-2307461_1_ENSG000000XXXXX_NR003286-2_RN18S1_rRNA_593_661
CACCCGGCTGTGTGCACATGTGCCATTGGAGGGCAAGTCTGGTGCCAGCAGCCGCGGTAATTCCAGCTCCAATAGCGTATATTAAAGTTGCT
CACCCGGCTGTGTGCACATGTGC-----------------------------------------------------	miR-941_microRNA	1	23
-----------------------CATTGGAGGGCAAGTCTGGTGCCAGCAGCCGCGGTAATTCCAGCTCCAATAGCGTATATTAAAGTTGCT	RN18S1_rRNA	593	661
.((((((((((..((((...(((.........)))......))))..))))))).)))..................................	(-24)

A1-2331249_1_MIMAT0000617_MirBase_miR-200c_microRNA_1_23-A1-2331249_1_ENSG000000XXXXX_NR003286-2_RN18S1_rRNA_224_268
TAATACTGCCGGGTAATGATGGAAGATCAAAACCAACCCGGTCAGCCCCTCTCCGGCCCCGGCCGGGG
TAATACTGCCGGGTAATGATGGA---------------------------------------------	miR-200c_microRNA	1	23
-----------------------AGATCAAAACCAACCCGGTCAGCCCCTCTCCGGCCCCGGCCGGGG	RN18S1_rRNA	224	268
.....((((((((......((((............................))))..)))))).))..	(-14.5)

A1-2333154_1_MIMAT0004493_MirBase_miR-20a*_microRNA_1_22-A1-2333154_1_ENSG000000XXXXX_NR003286-2_RN18S1_rRNA_814_875
ACTGCATTATGAGCACTTAAAGTTAGAGTGTTCAAAGCAGGCCCGAGCCGCCTGGATACCGCAGCTAGGAATAATGGAATAGGA
ACTGCATTATGAGCACTTAAAG-----------------------------------------------------	miR-20a*_microRNA	1	22
----------------------TTAGAGTGTTCAAAGCAGGCCCGAGCCGCCTGGATACCGCAGCTAGGAATAATGGAATAGGA	RN18S1_rRNA	814	875
.((((....(((((((((.......)))))))))..))))............................................	(-15.6)

A1-2336731_1_MIMAT0000753_MirBase_miR-342-3p_microRNA_1_23-A1-2336731_1_ENSG000000XXXXX_NR003286-2_RN18S1_rRNA_1446_1489
TCTCACACAGAAATCGCACCCGTAGAGGGACAAGTGGCGTTCAGCCACCCGAGATTGAGCAATAACA
TCTCACACAGAAATCGCACCCGT--------------------------------------------	miR-342-3p_microRNA	1	23
-----------------------AGAGGGACAAGTGGCGTTCAGCCACCCGAGATTGAGCAATAACA	RN18S1_rRNA	1446	1489
((((.....(((.((((.(((.....)))....))))..)))........)))).............	(-9.1)

A1-2336875_1_MIMAT0002872_MirBase_miR-501-5p_microRNA_1_22-A1-2336875_1_ENSG000000XXXXX_NR003286-2_RN18S1_rRNA_1438_1491
AATCCTTTGTCCCTGGGTGAGAAACTTCTTAGAGGGACAAGTGGCGTTCAGCCACCCGAGATTGAGCAATAACAGG
AATCCTTTGTCCCTGGGTGAGA-----------------------------------------------------	miR-501-5p_microRNA	1	22
----------------------AACTTCTTAGAGGGACAAGTGGCGTTCAGCCACCCGAGATTGAGCAATAACAGG	RN18S1_rRNA	1438	1491
...(((((((((((...(((((....))))).))))))))).))................................	(-15)

A1-2349627_1_MIMAT0000753_MirBase_miR-342-3p_microRNA_1_23-A1-2349627_1_ENSG00000XXXXXX_NR003287-2_RN28S1_rRNA_3960_4007
TCTCACACAGAAATCGCACCCGTAGAATAAGTGGGAGGCCCCCGGCGCCCCCCCGGTGTCCCCGCGAGGGG
TCTCACACAGAAATCGCACCCGT------------------------------------------------	miR-342-3p_microRNA	1	23
-----------------------AGAATAAGTGGGAGGCCCCCGGCGCCCCCCCGGTGTCCCCGCGAGGGG	RN28S1_rRNA	3960	4007
((((((((......(((.((((.........)))).........)))........))))......))))..	(-8.8)

A1-2357538_1_MIMAT0005577_MirBase_miR-1226_microRNA_1_22-A1-2357538_1_ENSG00000XXXXXX_NR003287-2_RN28S1_rRNA_1939_2007
TCACCAGCCCTGTGTTCCCTAGAGAAAAGGTGTTGGTTGATATAGACAGCAGGACGGTGGCCATGGAAGTCGGAATCCGCTAAGGAGTGTG
TCACCAGCCCTGTGTTCCCTAG-----------------------------------------------------	miR-1226_microRNA	1	22
----------------------AGAAAAGGTGTTGGTTGATATAGACAGCAGGACGGTGGCCATGGAAGTCGGAATCCGCTAAGGAGTGTG	RN28S1_rRNA	1939	2007
(((((((((((...(((......))).))).)))))).))...................................................	(-12.8)

A1-2359854_1_MIMAT0000705_MirBase_miR-362-5p_microRNA_1_24-A1-2359854_1_ENSG000000XXXXX_NR003286-2_RN18S1_rRNA_1149_1210
AATCCTTGGAACCTAGGTGTGAGTAAGTCTTTGGGTTCCGGGGGGAGTATGGTTGCAAAGCTGAAACTTAAAGGAATTGACGGAAG
AATCCTTGGAACCTAGGTGTGAGT-----------------------------------------------------	miR-362-5p_microRNA	1	24
------------------------AAGTCTTTGGGTTCCGGGGGGAGTATGGTTGCAAAGCTGAAACTTAAAGGAATTGACGGAAG	RN18S1_rRNA	1149	1210
..(((((((((((((((............)))))))))))))))..........................................	(-20.2)

A1-2403617_1_MIMAT0000227_MirBase_miR-197_microRNA_1_22-A1-2403617_1_ENSG00000XXXXXX_NR003287-2_RN28S1_rRNA_3877_3929
TTCACCACCTTCTCCACCCAGCACGGGCTTGGCGGAATCAGCGGGGAAAGAAGACCCTGTTGAGCTTGACTCTAG
TTCACCACCTTCTCCACCCAGC-----------------------------------------------------	miR-197_microRNA	1	22
----------------------ACGGGCTTGGCGGAATCAGCGGGGAAAGAAGACCCTGTTGAGCTTGACTCTAG	RN28S1_rRNA	3877	3929
(((.((..((..(((.((.(((....))).)).)))...))..)))))...........................	(-10.8)

A1-2407452_1_MIMAT0000069_MirBase_miR-16_microRNA_1_22-A1-2407452_1_ENSG00000XXXXXX_NR003287-2_RN28S1_rRNA_1326_1389
TAGCAGCACGTAAATATTGGCGACGGACCAAGGAGTCTAACACGTGCGCGAGTCGGGGGCTCGCACGAAAGCCGCCGTGGCGCAAT
TAGCAGCACGTAAATATTGGCG-----------------------------------------------------	miR-16_microRNA	1	22
----------------------ACGGACCAAGGAGTCTAACACGTGCGCGAGTCGGGGGCTCGCACGAAAGCCGCCGTGGCGCAAT	RN28S1_rRNA	1326	1389
..((.((((((.......(((.............)))....)))))))).....................................	(-12.3)

A1-2407495_1_MIMAT0004680_MirBase_miR-130b*_microRNA_1_21-A1-2407495_1_ENSG00000XXXXXX_NR003287-2_RN28S1_rRNA_1326_1381
ACTCTTTCCCTGTTGCACTACACGGACCAAGGAGTCTAACACGTGCGCGAGTCGGGGGCTCGCACGAAAGCCGCCGT
ACTCTTTCCCTGTTGCACTAC-----------------------------------------------------	miR-130b*_microRNA	1	21
---------------------ACGGACCAAGGAGTCTAACACGTGCGCGAGTCGGGGGCTCGCACGAAAGCCGCCGT	RN28S1_rRNA	1326	1381
......((((((.(((((........................))))).....))))))...................	(-14)

A1-2481106_1_MIMAT0000071_MirBase_miR-17*_microRNA_1_22-A1-2481106_1_ENSG000000XXXXX_NR003286-2_RN18S1_rRNA_1697_1752
ACTGCAGTGAAGGCACTTGTAGACACCGCCCGTCGCTACTACCGATTGGATGGTTTAGTGAGGCCCTCGGATCGGCCC
ACTGCAGTGAAGGCACTTGTAG-----------------------------------------------------	miR-17*_microRNA	1	22
----------------------ACACCGCCCGTCGCTACTACCGATTGGATGGTTTAGTGAGGCCCTCGGATCGGCCC	RN18S1_rRNA	1697	1752
.....(((((.(((.............)))..))))).........................................	(-10.8)

A1-2487124_1_MIMAT0004509_MirBase_miR-93*_microRNA_1_22-A1-2487124_1_ENSG000000XXXXX_NR003286-2_RN18S1_rRNA_590_654
ACTGCTGAGCTAGCACTTCCCGATCCATTGGAGGGCAAGTCTGGTGCCAGCAGCCGCGGTAATTCCAGCTCCAATAGCGTATATTAA
ACTGCTGAGCTAGCACTTCCCG-----------------------------------------------------	miR-93*_microRNA	1	22
----------------------ATCCATTGGAGGGCAAGTCTGGTGCCAGCAGCCGCGGTAATTCCAGCTCCAATAGCGTATATTAA	RN18S1_rRNA	590	654
.((((((.(((((.(((((((...........))).)))))))))..))))))..................................	(-21.2)

A1-2492018_1_MIMAT0000450_MirBase_miR-149_microRNA_1_23-A1-2492018_1_ENSG00000XXXXXX_NR003287-2_RN28S1_rRNA_2835_2894
TCTGGCTCCGTGTCTTCACTCCCAATGTAGGTAAGGGAAGTCGGCAAGCCGGATCCGTAACTTCGGGATAAGGATTGGCTCTA
TCTGGCTCCGTGTCTTCACTCCC-----------------------------------------------------	miR-149_microRNA	1	23
-----------------------AATGTAGGTAAGGGAAGTCGGCAAGCCGGATCCGTAACTTCGGGATAAGGATTGGCTCTA	RN28S1_rRNA	2835	2894
((((((((((...((((...((.......)).....)))).)))..)))))))..............................	(-18.6)

A1-2500670_1_MIMAT0000752_MirBase_miR-328_microRNA_1_22-A1-2500670_1_ENSG00000XXXXXX_NR003287-2_RN28S1_rRNA_2740_2794
CTGGCCCTCTCTGCCCTTCCGTTTGAAAATCCGGGGGAGAGGGTGTAAATCTCGCGCCGGGCCGTACCCATATCCGC
CTGGCCCTCTCTGCCCTTCCGT-----------------------------------------------------	miR-328_microRNA	1	22
----------------------TTGAAAATCCGGGGGAGAGGGTGTAAATCTCGCGCCGGGCCGTACCCATATCCGC	RN28S1_rRNA	2740	2794
...(((((((((.(((................)))))))))))).................................	(-19.9)

A1-2520382_1_MIMAT0000253_MirBase_miR-10a_microRNA_1_23-A1-2520382_1_ENSG00000XXXXXX_NR003287-2_RN28S1_rRNA_4219_4290
TACCCTGTAGATCCGAATTTGTGAACGCAGGTGTCCTAAGGCGAGCTCAGGGAGGACAGAAACCTCCCGTGGAGCAGAAGGGCAAAAGCTCGCTT
TACCCTGTAGATCCGAATTTGTG-----------------------------------------------------	miR-10a_microRNA	1	23
-----------------------AACGCAGGTGTCCTAAGGCGAGCTCAGGGAGGACAGAAACCTCCCGTGGAGCAGAAGGGCAAAAGCTCGCTT	RN28S1_rRNA	4219	4290
..(((((.((..((..(((((((..))))))).......))....)))))))...........................................	(-12.5)

A1-2525020_1_MIMAT0000688_MirBase_miR-301a_microRNA_1_23-A1-2525020_1_ENSG000000XXXXX_NR003286-2_RN18S1_rRNA_464_513
CAGTGCAATAGTATTGTCAAAGCAAGGAAGGCAGCAGGCGCGCAAATTACCCACTCCCGACCCGGGGAGGTAG
CAGTGCAATAGTATTGTCAAAGC--------------------------------------------------	miR-301a_microRNA	1	23
-----------------------AAGGAAGGCAGCAGGCGCGCAAATTACCCACTCCCGACCCGGGGAGGTAG	RN18S1_rRNA	464	513
..((((.......(((((...........)))))...))))................................	(-8.9)

A1-2528752_1_MIMAT0000265_MirBase_miR-204_microRNA_1_22-A1-2528752_1_ENSG00000XXXXXX_NR003287-2_RN28S1_rRNA_4362_4418
TTCCCTTTGTCATCCTATGCCTAAGCAGGAGGTGTCAGAAAAGTTACCACAGGGATAACTGGCTTGTGGCGGCCAAGCG
TTCCCTTTGTCATCCTATGCCT-----------------------------------------------------	miR-204_microRNA	1	22
----------------------AAGCAGGAGGTGTCAGAAAAGTTACCACAGGGATAACTGGCTTGTGGCGGCCAAGCG	RN28S1_rRNA	4362	4418
.((((((((.((.(((.(((....)))..))))).)))............)))))........................	(-12.1)

A1-2532066_1_MIMAT0000253_MirBase_miR-10a_microRNA_1_23-A1-2532066_1_ENSG000000XXXXX_NR003286-2_RN18S1_rRNA_914_968
TACCCTGTAGATCCGAATTTGTGTGATTAAGAGGGACGGCCGGGGGCATTCGTATTGCGCCGCTAGAGGTGAAATTCT
TACCCTGTAGATCCGAATTTGTG-----------------------------------------------------	miR-10a_microRNA	1	23
-----------------------TGATTAAGAGGGACGGCCGGGGGCATTCGTATTGCGCCGCTAGAGGTGAAATTCT	RN18S1_rRNA	914	968
..(((((....(((...................)))....))))).................................	(-10)

A1-2546815_1_MIMAT0000226_MirBase_miR-196a_microRNA_1_22-A1-2546815_1_ENSG000000XXXXX_NR003286-2_RN18S1_rRNA_1369_1473
TAGGTAGTTTCATGTTGTTGGGAATTCCGATAACGAACGAGACTCTGGCATGCTAACTAGTTACGCGACCCCCGAGCGGTCGGCGTCCCCCAACTTCTTAGAGGGACAAGTGGCGTTCAGCCACCCG
TAGGTAGTTTCATGTTGTTGGG-----------------------------------------------------	miR-196a_microRNA	1	22
----------------------AATTCCGATAACGAACGAGACTCTGGCATGCTAACTAGTTACGCGACCCCCGAGCGGTCGGCGTCCCCCAACTTCTTAGAGGGACAAGTGGCGTTCAGCCACCCG	RN18S1_rRNA	1369	1473
..((.((((((.((((((((((...))))))))))...)))))))).................................................................................	(-15.6)

A1-2546877_1_MIMAT0000077_MirBase_miR-22_microRNA_1_22-A1-2546877_1_ENSG000000XXXXX_NR003286-2_RN18S1_rRNA_1377_1443
AAGCTGCCAGTTGAAGAACTGTTAACGAACGAGACTCTGGCATGCTAACTAGTTACGCGACCCCCGAGCGGTCGGCGTCCCCCAACTTC
AAGCTGCCAGTTGAAGAACTGT-----------------------------------------------------	miR-22_microRNA	1	22
----------------------TAACGAACGAGACTCTGGCATGCTAACTAGTTACGCGACCCCCGAGCGGTCGGCGTCCCCCAACTTC	RN18S1_rRNA	1377	1443
.(((((((((..........................)))))).)))...........................................	(-12.1)

A1-2552892_1_MIMAT0015069_MirBase_miR-3187_microRNA_1_20-A1-2552892_1_ENSG000000XXXXX_NR003286-2_RN18S1_rRNA_1579_1624
TTGGCCATGGGGCTGCGCGGAACCCGTTGAACCCCATTCGTGATGGGGATCGGGGATTGCAATTAT
TTGGCCATGGGGCTGCGCGG----------------------------------------------	miR-3187_microRNA	1	20
--------------------AACCCGTTGAACCCCATTCGTGATGGGGATCGGGGATTGCAATTAT	RN18S1_rRNA	1579	1624
...((.((((((....((((...))))....))))))..)).........................	(-11.7)

A1-2560447_1_MIMAT0000759_MirBase_miR-148b_microRNA_1_22-A1-2560447_1_ENSG000000XXXXX_NR003286-2_RN18S1_rRNA_1465_1558
TCAGTGCATCACAGAACTTTGTAGCCACCCGAGATTGAGCAATAACAGGTCTGTGATGCCCTTAGATGTCCGGGGCTGCACGCGCGCTACACTGACTGGCTCAGCGTGTGCCTACC
TCAGTGCATCACAGAACTTTGT-----------------------------------------------------	miR-148b_microRNA	1	22
----------------------AGCCACCCGAGATTGAGCAATAACAGGTCTGTGATGCCCTTAGATGTCCGGGGCTGCACGCGCGCTACACTGACTGGCTCAGCGTGTGCCTACC	RN18S1_rRNA	1465	1558
..((.((((((((((...((((......................)))).)))))))))).))......................................................	(-18.2)

A1-2567179_1_MIMAT0000456_MirBase_miR-186_microRNA_1_22-A1-2567179_1_ENSG00000XXXXXX_NR003287-2_RN28S1_rRNA_2764_2807
CAAAGAATTCTCCTTTTGGGCTAAATCTCGCGCCGGGCCGTACCCATATCCGCAGCAGGTCTCCAA
CAAAGAATTCTCCTTTTGGGCT--------------------------------------------	miR-186_microRNA	1	22
----------------------AAATCTCGCGCCGGGCCGTACCCATATCCGCAGCAGGTCTCCAA	RN28S1_rRNA	2764	2807
..................((((.............))))...........................	(-6)

A1-2567200_1_MIMAT0000092_MirBase_miR-92a_microRNA_1_22-A1-2567200_1_ENSG00000XXXXXX_NR003287-2_RN28S1_rRNA_2761_2813
TATTGCACTTGTCCCGGCCTGTTGTAAATCTCGCGCCGGGCCGTACCCATATCCGCAGCAGGTCTCCAAGGTGAA
TATTGCACTTGTCCCGGCCTGT-----------------------------------------------------	miR-92a_microRNA	1	22
----------------------TGTAAATCTCGCGCCGGGCCGTACCCATATCCGCAGCAGGTCTCCAAGGTGAA	RN28S1_rRNA	2761	2813
..(((.((((((((((((................)))))).................))))))...)))......	(-14.2)

0727-17786_26_MIMAT0000082_MirBase_miR-26a_microRNA_1_22-0727-17786_26_ENSG000000XXXXX_NR003286-2_RN18S1_rRNA_815_896
TTCAAGTAATCCAGGATAGGCTTAGAGTGTTCAAAGCAGGCCCGAGCCGCCTGGATACCGCAGCTAGGAATAATGGAATAGGACCGCGGTTCTATTTTGTTGGT
TTCAAGTAATCCAGGATAGGCT-----------------------------------------------------	miR-26a_microRNA	1	22
----------------------TAGAGTGTTCAAAGCAGGCCCGAGCCGCCTGGATACCGCAGCTAGGAATAATGGAATAGGACCGCGGTTCTATTTTGTTGGT	RN18S1_rRNA	815	896
........(((((((...((((......................)))).)))))))................................................	(-17.7)

0727-23014_19_MIMAT0000064_MirBase_let-7c_microRNA_1_22-0727-23014_19_ENSG00000XXXXXX_NR003287-2_RN28S1_rRNA_3811_3902
TGAGGTAGTAGGTTGTATGGTTGCATGAATGGATGAACGAGATTCCCACTGTCCCTACCTACTATCCAGCGAAACCACAGCCAAGGGAACGGGCTTGGCGGAATCAGCGGGGAA
TGAGGTAGTAGGTTGTATGGTT-----------------------------------------------------	let-7c_microRNA	1	22
----------------------GCATGAATGGATGAACGAGATTCCCACTGTCCCTACCTACTATCCAGCGAAACCACAGCCAAGGGAACGGGCTTGGCGGAATCAGCGGGGAA	RN28S1_rRNA	3811	3902
((.((((((((((...(((((..........................)))))....))))))))))))..............................................	(-15)

0727-32368_14_MIMAT0003287_MirBase_miR-618_microRNA_1_23-0727-32368_14_ENSG000000XXXXX_NR003286-2_RN18S1_rRNA_1436_1490
AAACTCTACTTGTCCTTCTGAGTCCAACTTCTTAGAGGGACAAGTGGCGTTCAGCCACCCGAGATTGAGCAATAACAG
AAACTCTACTTGTCCTTCTGAGT-----------------------------------------------------	miR-618_microRNA	1	23
-----------------------CCAACTTCTTAGAGGGACAAGTGGCGTTCAGCCACCCGAGATTGAGCAATAACAG	RN18S1_rRNA	1436	1490
.(((.(((((((((((((((((........))))))))))))))))).)))...........................	(-25.7)

0727-33227_13_MIMAT0000092_MirBase_miR-92a_microRNA_1_22-0727-33227_13_ENSG00000XXXXXX_NR003287-2_RN28S1_rRNA_2864_2968
TATTGCACTTGTCCCGGCCTGTATCCGTAACTTCGGGATAAGGATTGGCTCTAAGGGCTGGGTCGGTCGGGCTGGGGCGCGAAGCGGGGCTGGGCGCGCGCCGCGGCTGGACGAGGCGCCGCCGCCC
TATTGCACTTGTCCCGGCCTGT-----------------------------------------------------	miR-92a_microRNA	1	22
----------------------ATCCGTAACTTCGGGATAAGGATTGGCTCTAAGGGCTGGGTCGGTCGGGCTGGGGCGCGAAGCGGGGCTGGGCGCGCGCCGCGGCTGGACGAGGCGCCGCCGCCC	RN28S1_rRNA	2864	2968
..((((...((((((((((((..............................................))))))))))))....))))........................................	(-22.4)

0727-43817_10_MIMAT0001080_MirBase_miR-196b_microRNA_1_22-0727-43817_10_ENSG000000XXXXX_NR003286-2_RN18S1_rRNA_76_127
TAGGTAGTTTCCTGTTGTTGGGTACAGTGAAACTGCGAATGGCTCATTAAATCAGTTATGGTTCCTTTGGTCGC
TAGGTAGTTTCCTGTTGTTGGG----------------------------------------------------	miR-196b_microRNA	1	22
----------------------TACAGTGAAACTGCGAATGGCTCATTAAATCAGTTATGGTTCCTTTGGTCGC	RN18S1_rRNA	76	127
...((((((((((((........)))).))))))))......................................	(-13.3)

0727-43882_10_MIMAT0000426_MirBase_miR-132_microRNA_1_22-0727-43882_10_ENSG000000XXXXX_NR003286-2_RN18S1_rRNA_1070_1120
TAACAGTCTACAGCCATGGTCGAGTTCCGACCATAAACGATGCCGACCGGCGATGCGGCGGCGTTATTCCCAT
TAACAGTCTACAGCCATGGTCG---------------------------------------------------	miR-132_microRNA	1	22
----------------------AGTTCCGACCATAAACGATGCCGACCGGCGATGCGGCGGCGTTATTCCCAT	RN18S1_rRNA	1070	1120
((((.(((....(((..(((((.....................)))))))).....)))...)))).......	(-13.4)

0727-48798_9_MIMAT0000443_MirBase_miR-125a-5p_microRNA_1_24-0727-48798_9_ENSG000000XXXXX_NR003286-2_RN18S1_rRNA_1145_1215
TCCCTGAGACCCTTTAACCTGTGAACCAAAGTCTTTGGGTTCCGGGGGGAGTATGGTTGCAAAGCTGAAACTTAAAGGAATTGACGGAAGGGCAC
TCCCTGAGACCCTTTAACCTGTGA-----------------------------------------------------	miR-125a-5p_microRNA	1	24
------------------------ACCAAAGTCTTTGGGTTCCGGGGGGAGTATGGTTGCAAAGCTGAAACTTAAAGGAATTGACGGAAGGGCAC	RN18S1_rRNA	1145	1215
((((((.(((((......((.((...)).)).....))))).))))))...............................................	(-16.6)

0727-51178_9_MIMAT0000688_MirBase_miR-301a_microRNA_1_23-0727-51178_9_ENSG000000XXXXX_NR003286-2_RN18S1_rRNA_621_672
CAGTGCAATAGTATTGTCAAAGCCCGCGGTAATTCCAGCTCCAATAGCGTATATTAAAGTTGCTGCAGTTAAAAA
CAGTGCAATAGTATTGTCAAAGC----------------------------------------------------	miR-301a_microRNA	1	23
-----------------------CCGCGGTAATTCCAGCTCCAATAGCGTATATTAAAGTTGCTGCAGTTAAAAA	RN18S1_rRNA	621	672
...((((.((((.(((.....((.......................))......))).)))).))))........	(-5.9)

0727-51433_9_MIMAT0000762_MirBase_miR-324-3p_microRNA_1_20-0727-51433_9_ENSG00000XXXXXX_NR003287-2_RN28S1_rRNA_2791_2836
ACTGCCCCAGGTGCTGCTGGCCGCAGCAGGTCTCCAAGGTGAACAGCCTCTGGCATGTTGGAACAA
ACTGCCCCAGGTGCTGCTGG----------------------------------------------	miR-324-3p_microRNA	1	20
--------------------CCGCAGCAGGTCTCCAAGGTGAACAGCCTCTGGCATGTTGGAACAA	RN28S1_rRNA	2791	2836
..((((..((((.((((((....))))))................))))..))))...........	(-14.8)

0727-58876_8_MIMAT0000092_MirBase_miR-92a_microRNA_1_22-0727-58876_8_ENSG000000XXXXX_NR003286-2_RN18S1_rRNA_1478_1556
TATTGCACTTGTCCCGGCCTGTTGAGCAATAACAGGTCTGTGATGCCCTTAGATGTCCGGGGCTGCACGCGCGCTACACTGACTGGCTCAGCGTGTGCCTA
TATTGCACTTGTCCCGGCCTGT-----------------------------------------------------	miR-92a_microRNA	1	22
----------------------TGAGCAATAACAGGTCTGTGATGCCCTTAGATGTCCGGGGCTGCACGCGCGCTACACTGACTGGCTCAGCGTGTGCCTA	RN18S1_rRNA	1478	1556
...((((...((((((((((((.........)))))....................)))))))))))..................................	(-16.8)

0727-66638_7_MIMAT0000090_MirBase_miR-32_microRNA_1_22-0727-66638_7_ENSG000000XXXXX_NR003286-2_RN18S1_rRNA_1408_1488
TATTGCACATTACTAAGTTGCATACGCGACCCCCGAGCGGTCGGCGTCCCCCAACTTCTTAGAGGGACAAGTGGCGTTCAGCCACCCGAGATTGAGCAATAAC
TATTGCACATTACTAAGTTGCA-----------------------------------------------------	miR-32_microRNA	1	22
----------------------TACGCGACCCCCGAGCGGTCGGCGTCCCCCAACTTCTTAGAGGGACAAGTGGCGTTCAGCCACCCGAGATTGAGCAATAAC	RN18S1_rRNA	1408	1488
((((((.((...((..((.((...........................................................)).))...))..)).))))))..	(-10.1)

0727-68370_7_MIMAT0004680_MirBase_miR-130b*_microRNA_1_21-0727-68370_7_ENSG00000XXXXXX_NR003287-2_RN28S1_rRNA_3855_3934
ACTCTTTCCCTGTTGCACTACCAGCGAAACCACAGCCAAGGGAACGGGCTTGGCGGAATCAGCGGGGAAAGAAGACCCTGTTGAGCTTGACTCTAGTCTGG
ACTCTTTCCCTGTTGCACTAC-----------------------------------------------------	miR-130b*_microRNA	1	21
---------------------CAGCGAAACCACAGCCAAGGGAACGGGCTTGGCGGAATCAGCGGGGAAAGAAGACCCTGTTGAGCTTGACTCTAGTCTGG	RN28S1_rRNA	3855	3934
..(((((((((((((..((...................................))...))))))))))))).............................	(-18.9)

0727-70046_7_MIMAT0002871_MirBase_miR-500a*_microRNA_1_22-0727-70046_7_ENSG00000XXXXXX_NR003287-2_RN28S1_rRNA_3646_3746
ATGCACCTGGGCAAGGATTCTGAAAACAAAGCATCGCGAAGGCCCGCGGCGGGTGTTGACGCGATGTGATTTCTGCCCAGTGCTCTGAATGTCAAAGTGAAGAAATTCAATGAAGCGCGGGTA
ATGCACCTGGGCAAGGATTCTG-----------------------------------------------------	miR-500a*_microRNA	1	22
----------------------AAAACAAAGCATCGCGAAGGCCCGCGGCGGGTGTTGACGCGATGTGATTTCTGCCCAGTGCTCTGAATGTCAAAGTGAAGAAATTCAATGAAGCGCGGGTA	RN28S1_rRNA	3646	3746
..(((.(((((((.(((((................................................))))).))))))))))........................................	(-18.4)

0727-71438_7_MIMAT0000083_MirBase_miR-26b_microRNA_1_21-0727-71438_7_ENSG00000XXXXXX_NR003287-2_RN28S1_rRNA_3909_3952
TTCAAGTAATTCAGGATAGGTCCCTGTTGAGCTTGACTCTAGTCTGGCACGGTGAAGAGACATGA
TTCAAGTAATTCAGGATAGGT--------------------------------------------	miR-26b_microRNA	1	21
---------------------CCCTGTTGAGCTTGACTCTAGTCTGGCACGGTGAAGAGACATGA	RN28S1_rRNA	3909	3952
((((.((...(((((.((((.................)))).))))).))..)))).........	(-10.8)

0727-86151_6_MIMAT0000227_MirBase_miR-197_microRNA_1_22-0727-86151_6_ENSG000000XXXXX_NR003286-2_RN18S1_rRNA_499_549
TTCACCACCTTCTCCACCCAGCGACCCGGGGAGGTAGTGACGAAAAATAACAATACAGGACTCTTTCGAGGCC
TTCACCACCTTCTCCACCCAGC---------------------------------------------------	miR-197_microRNA	1	22
----------------------GACCCGGGGAGGTAGTGACGAAAAATAACAATACAGGACTCTTTCGAGGCC	RN18S1_rRNA	499	549
.((((.((((((((.............)))))))).)))).................................	(-15.6)

0727-87959_6_MIMAT0000244_MirBase_miR-30c_microRNA_1_23-0727-87959_6_ENSG00000XXXXXX_NR003287-2_RN28S1_rRNA_266_317
TGTAAACATCCTACACTCTCAGCCGGGTCTTCCCGGAGTCGGGTTGCTTGGGAATGCAGCCCAAAGCGGGTGGTA
TGTAAACATCCTACACTCTCAGC----------------------------------------------------	miR-30c_microRNA	1	23
-----------------------CGGGTCTTCCCGGAGTCGGGTTGCTTGGGAATGCAGCCCAAAGCGGGTGGTA	RN28S1_rRNA	266	317
..(((.((.(((..(((((...............))))).))).)).))).........................	(-8.9)

0727-90648_6_MIMAT0000093_MirBase_miR-93_microRNA_1_23-0727-90648_6_ENSG000000XXXXX_NR003286-2_RN18S1_rRNA_74_126
CAAAGTGCTGTTCGTGCAGGTAGGGTACAGTGAAACTGCGAATGGCTCATTAAATCAGTTATGGTTCCTTTGGTCG
CAAAGTGCTGTTCGTGCAGGTAG-----------------------------------------------------	miR-93_microRNA	1	23
-----------------------GGTACAGTGAAACTGCGAATGGCTCATTAAATCAGTTATGGTTCCTTTGGTCG	RN18S1_rRNA	74	126
......(((((((..((((................)))))))))))..............................	(-12.4)

0727-92884_6_MIMAT0000279_MirBase_miR-222_microRNA_1_21-0727-92884_6_ENSG00000XXXXXX_NR003287-2_RN28S1_rRNA_202_258
AGCTACATCTGGCTACTGGGTCTTCTGATCGAGGCCCAGCCCGTGGACGGTGTGAGGCCGGTAGCGGCCCCCGGCGCG
AGCTACATCTGGCTACTGGGT-----------------------------------------------------	miR-222_microRNA	1	21
---------------------CTTCTGATCGAGGCCCAGCCCGTGGACGGTGTGAGGCCGGTAGCGGCCCCCGGCGCG	RN28S1_rRNA	202	258
.(((((....((((.((((((............))))))................)))).))))).............	(-17)

0727-93836_6_MIMAT0004694_MirBase_miR-342-5p_microRNA_1_21-0727-93836_6_ENSG00000XXXXXX_NR003287-2_RN28S1_rRNA_72_117
AGGGGTGCTATCTGTGATTGACAGGATTCCCTCAGTAACGGCGAGTGAACAGGGAAGAGCCCAGCGC
AGGGGTGCTATCTGTGATTGA----------------------------------------------	miR-342-5p_microRNA	1	21
---------------------CAGGATTCCCTCAGTAACGGCGAGTGAACAGGGAAGAGCCCAGCGC	RN28S1_rRNA	72	117
..((((.((.(((((..(((.....................)))....)))))..)).)))).....	(-13.4)

0727-98857_5_MIMAT0003339_MirBase_miR-421_microRNA_1_23-0727-98857_5_ENSG00000XXXXXX_NR003287-2_RN28S1_rRNA_3650_3763
ATCAACAGACATTAATTGGGCGCCAAAGCATCGCGAAGGCCCGCGGCGGGTGTTGACGCGATGTGATTTCTGCCCAGTGCTCTGAATGTCAAAGTGAAGAAATTCAATGAAGCGCGGGTAAACGGCGGGAGTAACTA
ATCAACAGACATTAATTGGGCGC-----------------------------------------------------	miR-421_microRNA	1	23
-----------------------CAAAGCATCGCGAAGGCCCGCGGCGGGTGTTGACGCGATGTGATTTCTGCCCAGTGCTCTGAATGTCAAAGTGAAGAAATTCAATGAAGCGCGGGTAAACGGCGGGAGTAACTA	RN28S1_rRNA	3650	3763
.(((...((((((.((((((((................................................))))))))......))))))....)))........................................	(-18)

0727-101681_5_MIMAT0000062_MirBase_let-7a_microRNA_1_22-0727-101681_5_ENSG000000XXXXX_NR003286-2_RN18S1_rRNA_1695_1772
TGAGGTAGTAGGTTGTATAGTTACACACCGCCCGTCGCTACTACCGATTGGATGGTTTAGTGAGGCCCTCGGATCGGCCCCGCCGGGGTCGGCCCACGGC
TGAGGTAGTAGGTTGTATAGTT-----------------------------------------------------	let-7a_microRNA	1	22
----------------------ACACACCGCCCGTCGCTACTACCGATTGGATGGTTTAGTGAGGCCCTCGGATCGGCCCCGCCGGGGTCGGCCCACGGC	RN18S1_rRNA	1695	1772
...((((((((..........................)))))))).......................................................	(-12)

0727-101768_5_MIMAT0004748_MirBase_miR-423-5p_microRNA_1_23-0727-101768_5_ENSG00000XXXXXX_NR003287-2_RN28S1_rRNA_1664_1738
TGAGGGGCAGAGAGCGAGACTTTTCCGAAGTTTCCCTCAGGATAGCTGGCGCTCTCGCAGACCCGACGCACCCCCGCCACGCAGTTTTATCCGGTAAA
TGAGGGGCAGAGAGCGAGACTTT-----------------------------------------------------	miR-423-5p_microRNA	1	23
-----------------------TCCGAAGTTTCCCTCAGGATAGCTGGCGCTCTCGCAGACCCGACGCACCCCCGCCACGCAGTTTTATCCGGTAAA	RN28S1_rRNA	1664	1738
...(((...((((((((((((((...))))))))................)))))).....)))..................................	(-17.6)

0727-105916_5_MIMAT0000259_MirBase_miR-182_microRNA_1_24-0727-105916_5_ENSG00000XXXXXX_NR003287-2_RN28S1_rRNA_3848_3901
TTTGGCAATGGTAGAACTCACACTTACTATCCAGCGAAACCACAGCCAAGGGAACGGGCTTGGCGGAATCAGCGGGGA
TTTGGCAATGGTAGAACTCACACT-----------------------------------------------------	miR-182_microRNA	1	24
------------------------TACTATCCAGCGAAACCACAGCCAAGGGAACGGGCTTGGCGGAATCAGCGGGGA	RN28S1_rRNA	3848	3901
((((((..((((..........................))))..))))))............................	(-11.6)

0727-106485_5_MIMAT0000081_MirBase_miR-25_microRNA_1_22-0727-106485_5_ENSG000000XXXXX_NR003286-2_RN18S1_rRNA_582_643
CATTGCACTTGTCTCGGTCTGATAACGAGGATCCATTGGAGGGCAAGTCTGGTGCCAGCAGCCGCGGTAATTCCAGCTCCAATA
CATTGCACTTGTCTCGGTCTGA-----------------------------------------------------	miR-25_microRNA	1	22
----------------------TAACGAGGATCCATTGGAGGGCAAGTCTGGTGCCAGCAGCCGCGGTAATTCCAGCTCCAATA	RN18S1_rRNA	582	643
(((((.((((((((.(((((........))))).......)))))))).)))))..............................	(-13.5)

0727-106546_5_MIMAT0000070_MirBase_miR-17_microRNA_1_23-0727-106546_5_ENSG000000XXXXX_NR003286-2_RN18S1_rRNA_1623_1746
CAAAGTGCTTACAGTGCAGGTAGATTCCCCATGAACGAGGAATTCCCAGTAAGTGCGGGTCATAAGCTTGCGTTGATTAAGTCCCTGCCCTTTGTACACACCGCCCGTCGCTACTACCGATTGGATGGTTTAGTGAGGCCCTCGGAT
CAAAGTGCTTACAGTGCAGGTAG-----------------------------------------------------	miR-17_microRNA	1	23
-----------------------ATTCCCCATGAACGAGGAATTCCCAGTAAGTGCGGGTCATAAGCTTGCGTTGATTAAGTCCCTGCCCTTTGTACACACCGCCCGTCGCTACTACCGATTGGATGGTTTAGTGAGGCCCTCGGAT	RN18S1_rRNA	1623	1746
....(((..(((((.(((((...............................................................)))))...))))))))................................................	(-13.3)

0727-111435_5_MIMAT0004957_MirBase_miR-760_microRNA_1_20-0727-111435_5_ENSG00000XXXXXX_NR003287-2_RN28S1_rRNA_4338_4386
CGGCTCTGGGTCTGTGGGGAGATCCTTCTGACCTTTTGGGTTTTAAGCAGGAGGTGTCAGAAAAGTTAC
CGGCTCTGGGTCTGTGGGGA-------------------------------------------------	miR-760_microRNA	1	20
--------------------GATCCTTCTGACCTTTTGGGTTTTAAGCAGGAGGTGTCAGAAAAGTTAC	RN28S1_rRNA	4338	4386
.(((((.(((((...((((...))))...)))))...)))))...........................	(-16.8)

0727-112077_5_MIMAT0000257_MirBase_miR-181b_microRNA_1_23-0727-112077_5_ENSG00000XXXXXX_NR003287-2_RN28S1_rRNA_3799_3890
AACATTCATTGCTGTCGGTGGGTAATTAGTGACGCGCATGAATGGATGAACGAGATTCCCACTGTCCCTACCTACTATCCAGCGAAACCACAGCCAAGGGAACGGGCTTGGCGGA
AACATTCATTGCTGTCGGTGGGT-----------------------------------------------------	miR-181b_microRNA	1	23
-----------------------AATTAGTGACGCGCATGAATGGATGAACGAGATTCCCACTGTCCCTACCTACTATCCAGCGAAACCACAGCCAAGGGAACGGGCTTGGCGGA	RN28S1_rRNA	3799	3890
........((((((..(((((((..............................................)))))))...))))))..............................	(-15)

0727-114661_5_MIMAT0000278_MirBase_miR-221_microRNA_1_23-0727-114661_5_ENSG00000XXXXXX_NR003287-2_RN28S1_rRNA_1959_2009
AGCTACATTGTCTGCTGGGTTTCTAGACAGCAGGACGGTGGCCATGGAAGTCGGAATCCGCTAAGGAGTGTGTA
AGCTACATTGTCTGCTGGGTTTC---------------------------------------------------	miR-221_microRNA	1	23
-----------------------TAGACAGCAGGACGGTGGCCATGGAAGTCGGAATCCGCTAAGGAGTGTGTA	RN28S1_rRNA	1959	2009
.(((((....(((((((..........)))))))...)))))................................	(-17.9)

0727-117144_5_MIMAT0000092_MirBase_miR-92a_microRNA_1_22-0727-117144_5_ENSG00000XXXXXX_NR003287-2_RN28S1_rRNA_2791_2837
TATTGCACTTGTCCCGGCCTGTCCGCAGCAGGTCTCCAAGGTGAACAGCCTCTGGCATGTTGGAACAAT
TATTGCACTTGTCCCGGCCTGT-----------------------------------------------	miR-92a_microRNA	1	22
----------------------CCGCAGCAGGTCTCCAAGGTGAACAGCCTCTGGCATGTTGGAACAAT	RN28S1_rRNA	2791	2837
.....(((((.....(((((((.....)))))))....)))))..........................	(-13)

0727-121392_5_MIMAT0004946_MirBase_miR-744*_microRNA_1_22-0727-121392_5_ENSG00000XXXXXX_NR003287-2_RN28S1_rRNA_2347_2394
CTGTTGCCACTAACCTCAACCTAGATCTTGGTGGTAGTAGCAAATATTCAAACGAGAACTTTGAAGGCCG
CTGTTGCCACTAACCTCAACCT------------------------------------------------	miR-744*_microRNA	1	22
----------------------AGATCTTGGTGGTAGTAGCAAATATTCAAACGAGAACTTTGAAGGCCG	RN28S1_rRNA	2347	2394
(((((((((((((..((......))..)))))))))))))..............................	(-12.4)

0727-126174_5_MIMAT0000764_MirBase_miR-339-5p_microRNA_1_23-0727-126174_5_ENSG000000XXXXX_NR003286-2_RN18S1_rRNA_1591_1647
TCCCTGTCCTCCAGGAGCTCACGCCCATTCGTGATGGGGATCGGGGATTGCAATTATTCCCCATGAACGAGGAATTCCCA
TCCCTGTCCTCCAGGAGCTCACG-----------------------------------------------------	miR-339-5p_microRNA	1	23
-----------------------CCCATTCGTGATGGGGATCGGGGATTGCAATTATTCCCCATGAACGAGGAATTCCCA	RN18S1_rRNA	1591	1647
((((((..(((((.....(((((......))))))))))..)))))).................................	(-18.3)

0727-126440_5_MIMAT0000245_MirBase_miR-30d_microRNA_1_22-0727-126440_5_ENSG000000XXXXX_NR003286-2_RN18S1_rRNA_1096_1205
TGTAAACATCCCCGACTGGAAGGGCGATGCGGCGGCGTTATTCCCATGACCCGCCGGGCAGCTTCCGGGAAACCAAAGTCTTTGGGTTCCGGGGGGAGTATGGTTGCAAAGCTGAAACTTAAAGGAATTGAC
TGTAAACATCCCCGACTGGAAG-----------------------------------------------------	miR-30d_microRNA	1	22
----------------------GGCGATGCGGCGGCGTTATTCCCATGACCCGCCGGGCAGCTTCCGGGAAACCAAAGTCTTTGGGTTCCGGGGGGAGTATGGTTGCAAAGCTGAAACTTAAAGGAATTGAC	RN18S1_rRNA	1096	1205
(((((.(((((((..((((((.................................................................)))))))))))...)).)))))........................	(-17.9)

0727-127322_5_MIMAT0004484_MirBase_let-7d*_microRNA_1_22-0727-127322_5_ENSG000000XXXXX_NR003286-2_RN18S1_rRNA_453_514
CTATACGACCTGCTGCCTTTCTCTACCACATCCAAGGAAGGCAGCAGGCGCGCAAATTACCCACTCCCGACCCGGGGAGGTAGT
CTATACGACCTGCTGCCTTTCT-----------------------------------------------------	let-7d*_microRNA	1	22
----------------------CTACCACATCCAAGGAAGGCAGCAGGCGCGCAAATTACCCACTCCCGACCCGGGGAGGTAGT	RN18S1_rRNA	453	514
.....((.((((((((((((((............))))))))))))))))..................................	(-25)

0727-127601_5_MIMAT0002891_MirBase_miR-18a*_microRNA_1_23-0727-127601_5_ENSG00000XXXXXX_NR003287-2_RN28S1_rRNA_4251_4340
ACTGCCCTAAGTGCTCCTTCTGGACAGAAACCTCCCGTGGAGCAGAAGGGCAAAAGCTCGCTTGATCTTGATTTTCAGTACGAATACAGACCGTGAAAGCGGGGCCTCACGAT
ACTGCCCTAAGTGCTCCTTCTGG-----------------------------------------------------	miR-18a*_microRNA	1	23
-----------------------ACAGAAACCTCCCGTGGAGCAGAAGGGCAAAAGCTCGCTTGATCTTGATTTTCAGTACGAATACAGACCGTGAAAGCGGGGCCTCACGAT	RN28S1_rRNA	4251	4340
..((((((...(((((((((((..))))).........))))))..)))))).............................................................	(-21.1)

0727-128412_5_MIMAT0004810_MirBase_miR-629_microRNA_1_21-0727-128412_5_ENSG00000XXXXXX_NR003287-2_RN28S1_rRNA_1699_1747
TGGGTTTACGTTGGGAGAACTAGACCCGACGCACCCCCGCCACGCAGTTTTATCCGGTAAAGCGAATGAT
TGGGTTTACGTTGGGAGAACT-------------------------------------------------	miR-629_microRNA	1	21
---------------------AGACCCGACGCACCCCCGCCACGCAGTTTTATCCGGTAAAGCGAATGAT	RN28S1_rRNA	1699	1747
.((((...(((((((.........))))))).))))..................................	(-15.4)

0727-139670_4_MIMAT0000244_MirBase_miR-30c_microRNA_1_23-0727-139670_4_ENSG00000XXXXXX_NR003287-2_RN28S1_rRNA_1976_2036
TGTAAACATCCTACACTCTCAGCGCCATGGAAGTCGGAATCCGCTAAGGAGTGTGTAACAACTCACCTGCCGAATCAACTAGCC
TGTAAACATCCTACACTCTCAGC-----------------------------------------------------	miR-30c_microRNA	1	23
-----------------------GCCATGGAAGTCGGAATCCGCTAAGGAGTGTGTAACAACTCACCTGCCGAATCAACTAGCC	RN28S1_rRNA	1976	2036
...........((((((((.(((...................)))..)))))))).............................	(-11.4)

0727-143709_4_MIMAT0000092_MirBase_miR-92a_microRNA_1_22-0727-143709_4_ENSG000000XXXXX_NR003286-2_RN18S1_rRNA_1103_1213
TATTGCACTTGTCCCGGCCTGTCGGCGGCGTTATTCCCATGACCCGCCGGGCAGCTTCCGGGAAACCAAAGTCTTTGGGTTCCGGGGGGAGTATGGTTGCAAAGCTGAAACTTAAAGGAATTGACGGAAGGGC
TATTGCACTTGTCCCGGCCTGT-----------------------------------------------------	miR-92a_microRNA	1	22
----------------------CGGCGGCGTTATTCCCATGACCCGCCGGGCAGCTTCCGGGAAACCAAAGTCTTTGGGTTCCGGGGGGAGTATGGTTGCAAAGCTGAAACTTAAAGGAATTGACGGAAGGGC	RN18S1_rRNA	1103	1213
..((((((((.(((((((((........................................................)))..)))))).))))......))))...............................	(-17.4)

0727-143716_4_MIMAT0000092_MirBase_miR-92a_microRNA_1_22-0727-143716_4_ENSG00000XXXXXX_NR003287-2_RN28S1_rRNA_2306_2394
TATTGCACTTGTCCCGGCCTGTGAAGCCTAGGGCGCGGGCCCGGGTGGAGCCGCCGCAGGTGCAGATCTTGGTGGTAGTAGCAAATATTCAAACGAGAACTTTGAAGGCCG
TATTGCACTTGTCCCGGCCTGT-----------------------------------------------------	miR-92a_microRNA	1	22
----------------------GAAGCCTAGGGCGCGGGCCCGGGTGGAGCCGCCGCAGGTGCAGATCTTGGTGGTAGTAGCAAATATTCAAACGAGAACTTTGAAGGCCG	RN28S1_rRNA	2306	2394
..((((((((((((((((((((............))))))).)))..........))))))))))..............................................	(-25.8)

0727-144214_4_MIMAT0001080_MirBase_miR-196b_microRNA_1_22-0727-144214_4_ENSG00000XXXXXX_NR003287-2_RN28S1_rRNA_1026_1075
TAGGTAGTTTCCTGTTGTTGGGGGGGTCTCCCCCGCGGGGGCGCGCCGGCGTCTCCTCGTGGGGGGGCCGGG
TAGGTAGTTTCCTGTTGTTGGG--------------------------------------------------	miR-196b_microRNA	1	22
----------------------GGGGTCTCCCCCGCGGGGGCGCGCCGGCGTCTCCTCGTGGGGGGGCCGGG	RN28S1_rRNA	1026	1075
..(((.((.((((..(((.(((........))).))))))).))))).........................	(-13.1)

0727-153276_4_MIMAT0000705_MirBase_miR-362-5p_microRNA_1_24-0727-153276_4_ENSG00000XXXXXX_NR003287-2_RN28S1_rRNA_2792_2842
AATCCTTGGAACCTAGGTGTGAGTCGCAGCAGGTCTCCAAGGTGAACAGCCTCTGGCATGTTGGAACAATGTAGG
AATCCTTGGAACCTAGGTGTGAGT---------------------------------------------------	miR-362-5p_microRNA	1	24
------------------------CGCAGCAGGTCTCCAAGGTGAACAGCCTCTGGCATGTTGGAACAATGTAGG	RN28S1_rRNA	2792	2842
...(((((((((((...((((...))))..)))).))))))).................................	(-15.4)

0727-160729_4_MIMAT0004957_MirBase_miR-760_microRNA_1_20-0727-160729_4_ENSG000000XXXXX_NR003286-2_RN18S1_rRNA_1257_1317
CGGCTCTGGGTCTGTGGGGAGAAACCTCACCCGGCCCGGACACGGACAGGATTGACAGATTGATAGCTCTTTCTCGATTCC
CGGCTCTGGGTCTGTGGGGA-----------------------------------------------------	miR-760_microRNA	1	20
--------------------GAAACCTCACCCGGCCCGGACACGGACAGGATTGACAGATTGATAGCTCTTTCTCGATTCC	RN18S1_rRNA	1257	1317
((..((((((((.((((((.....))))))..))))))))..)).....................................	(-22)

0727-162322_4_MIMAT0003218_MirBase_miR-92b_microRNA_1_22-0727-162322_4_ENSG00000XXXXXX_NR003287-2_RN28S1_rRNA_204_263
TATTGCACTCGTCCCGGCCTCCTCTGATCGAGGCCCAGCCCGTGGACGGTGTGAGGCCGGTAGCGGCCCCCGGCGCGCCGGG
TATTGCACTCGTCCCGGCCTCC-----------------------------------------------------	miR-92b_microRNA	1	22
----------------------TCTGATCGAGGCCCAGCCCGTGGACGGTGTGAGGCCGGTAGCGGCCCCCGGCGCGCCGGG	RN28S1_rRNA	204	263
..((((((.(((((.((((((........))))))........)))))))))))............................	(-21.7)

0727-166788_4_MIMAT0004958_MirBase_miR-301b_microRNA_1_23-0727-166788_4_ENSG00000XXXXXX_NR003287-2_RN28S1_rRNA_2040_2103
CAGTGCAATGATATTGTCAAAGCAAAATGGATGGCGCTGGAGCGTCGGGCCCATACCCGGCCGTCGCCGGCAGTCGAGAGTGGACGG
CAGTGCAATGATATTGTCAAAGC-----------------------------------------------------	miR-301b_microRNA	1	23
-----------------------AAAATGGATGGCGCTGGAGCGTCGGGCCCATACCCGGCCGTCGCCGGCAGTCGAGAGTGGACGG	RN28S1_rRNA	2040	2103
((((((.....((((..........))))....))))))................................................	(-10)

0727-168287_4_MIMAT0000070_MirBase_miR-17_microRNA_1_23-0727-168287_4_ENSG00000242716_ENST00000474885_5-8S_rRNA_135_178
CAAAGTGCTTACAGTGCAGGTAGTACGCCTGTCTGAGCGTCG
CAAAGTGCTTACAGTGCAGGTAG-------------------	miR-17_microRNA	1	23
-----------------------TACGCCTGTCTGAGCGTCG	5-8S_rRNA	135	178
.....((((..(((.((((((.....)))))))))))))...	(-12.9)

0727-168362_4_MIMAT0000456_MirBase_miR-186_microRNA_1_22-0727-168362_4_ENSG000000XXXXX_NR003286-2_RN18S1_rRNA_768_932
CAAAGAATTCTCCTTTTGGGCTCTTAGCTGAGTGTCCCGCGGGGCCCGAAGCGTTTACTTTGAAAAAATTAGAGTGTTCAAAGCAGGCCCGAGCCGCCTGGATACCGCAGCTAGGAATAATGGAATAGGACCGCGGTTCTATTTTGTTGGTTTTCGGAACTGAGGCCATGATTAAGAGGGACGGCCG
CAAAGAATTCTCCTTTTGGGCT-----------------------------------------------------	miR-186_microRNA	1	22
----------------------CTTAGCTGAGTGTCCCGCGGGGCCCGAAGCGTTTACTTTGAAAAAATTAGAGTGTTCAAAGCAGGCCCGAGCCGCCTGGATACCGCAGCTAGGAATAATGGAATAGGACCGCGGTTCTATTTTGTTGGTTTTCGGAACTGAGGCCATGATTAAGAGGGACGGCCG	RN18S1_rRNA	768	932
(((((((......(((((((((....................)))))))))...)).))))).............................................................................................................................	(-13.1)

0727-172174_4_MIMAT0002891_MirBase_miR-18a*_microRNA_1_23-0727-172174_4_ENSG00000XXXXXX_NR003287-2_RN28S1_rRNA_2351_2394
ACTGCCCTAAGTGCTCCTTCTGGCTTGGTGGTAGTAGCAAATATTCAAACGAGAACTTTGAAGGCCG
ACTGCCCTAAGTGCTCCTTCTGG--------------------------------------------	miR-18a*_microRNA	1	23
-----------------------CTTGGTGGTAGTAGCAAATATTCAAACGAGAACTTTGAAGGCCG	RN28S1_rRNA	2351	2394
(((((((((((............))))).))))))................................	(-11.1)

0727-172269_4_MIMAT0001343_MirBase_miR-425*_microRNA_1_22-0727-172269_4_ENSG000000XXXXX_NR003286-2_RN18S1_rRNA_919_969
ATCGGGAATGTCGTGTCCGCCCAAGAGGGACGGCCGGGGGCATTCGTATTGCGCCGCTAGAGGTGAAATTCTT
ATCGGGAATGTCGTGTCCGCCC---------------------------------------------------	miR-425*_microRNA	1	22
----------------------AAGAGGGACGGCCGGGGGCATTCGTATTGCGCCGCTAGAGGTGAAATTCTT	RN18S1_rRNA	919	969
.....(((((((.((.((((((....))).))).))..)))))))............................	(-15.4)

0727-173244_4_MIMAT0004793_MirBase_miR-556-3p_microRNA_1_22-0727-173244_4_ENSG000000XXXXX_NR003286-2_RN18S1_rRNA_140_194
ATATTACCATTAGCTCATCTTTTACTTGGATAACTGTGGTAATTCTAGAGCTAATACATGCCGACGGGCGCTGACCC
ATATTACCATTAGCTCATCTTT-----------------------------------------------------	miR-556-3p_microRNA	1	22
----------------------TACTTGGATAACTGTGGTAATTCTAGAGCTAATACATGCCGACGGGCGCTGACCC	RN18S1_rRNA	140	194
........((((((((...............................))))))))......................	(-10.8)

0727-178282_4_MIMAT0000227_MirBase_miR-197_microRNA_1_22-0727-178282_4_ENSG00000XXXXXX_NR003287-2_RN28S1_rRNA_2741_2799
TTCACCACCTTCTCCACCCAGCTGAAAATCCGGGGGAGAGGGTGTAAATCTCGCGCCGGGCCGTACCCATATCCGCAGCAG
TTCACCACCTTCTCCACCCAGC-----------------------------------------------------	miR-197_microRNA	1	22
----------------------TGAAAATCCGGGGGAGAGGGTGTAAATCTCGCGCCGGGCCGTACCCATATCCGCAGCAG	RN28S1_rRNA	2741	2799
.....((((((((((.(((............))))))))))))).....................................	(-22)

0727-180164_4_MIMAT0000756_MirBase_miR-326_microRNA_1_20-0727-180164_4_ENSG000000XXXXX_NR003286-2_RN18S1_rRNA_912_967
CCTCTGGGCCCTTCCTCCAGCATGATTAAGAGGGACGGCCGGGGGCATTCGTATTGCGCCGCTAGAGGTGAAATTC
CCTCTGGGCCCTTCCTCCAG-----------------------------------------------------	miR-326_microRNA	1	20
--------------------CATGATTAAGAGGGACGGCCGGGGGCATTCGTATTGCGCCGCTAGAGGTGAAATTC	RN18S1_rRNA	912	967
(((((.((((.((((((............)))))).)))))))))...............................	(-20.5)

0727-183551_4_MIMAT0002891_MirBase_miR-18a*_microRNA_1_23-0727-183551_4_ENSG00000XXXXXX_NR003287-2_RN28S1_rRNA_3646_3694
ACTGCCCTAAGTGCTCCTTCTGGAAAACAAAGCATCGCGAAGGCCCGCGGCGGGTGTTGACGCGATGTGATT
ACTGCCCTAAGTGCTCCTTCTGG-------------------------------------------------	miR-18a*_microRNA	1	23
-----------------------AAAACAAAGCATCGCGAAGGCCCGCGGCGGGTGTTGACGCGATGTGATT	RN28S1_rRNA	3646	3694
...((((...(((..(((((..................)))))..)))...)))).................	(-14.4)

0727-187796_3_MIMAT0015041_MirBase_miR-1260b_microRNA_1_19-0727-187796_3_ENSG000000XXXXX_NR003286-2_RN18S1_rRNA_1284_1396
ATCCCACCACTGCCACCATAGGATTGACAGATTGATAGCTCTTTCTCGATTCCGTGGGTGGTGGTGCATGGCCGTTCTTAGTTGGTGGAGCGATTTGTCTGGTTAATTCCGATAACGAACGAGACTCTGGCA
ATCCCACCACTGCCACCAT-----------------------------------------------------	miR-1260b_microRNA	1	19
-------------------AGGATTGACAGATTGATAGCTCTTTCTCGATTCCGTGGGTGGTGGTGCATGGCCGTTCTTAGTTGGTGGAGCGATTTGTCTGGTTAATTCCGATAACGAACGAGACTCTGGCA	RN18S1_rRNA	1284	1396
...((((((((((((((.......................................)))))))))..................)))))............................................	(-18.5)

0727-191344_3_MIMAT0000450_MirBase_miR-149_microRNA_1_23-0727-191344_3_ENSG000000XXXXX_NR003286-2_RN18S1_rRNA_408_475
TCTGGCTCCGTGTCTTCACTCCCACGGGGAATCAGGGTTCGATTCCGGAGAGGGAGCCTGAGAAACGGCTACCACATCCAAGGAAGGCAGC
TCTGGCTCCGTGTCTTCACTCCC-----------------------------------------------------	miR-149_microRNA	1	23
-----------------------ACGGGGAATCAGGGTTCGATTCCGGAGAGGGAGCCTGAGAAACGGCTACCACATCCAAGGAAGGCAGC	RN18S1_rRNA	408	475
((.((((((...(((((.............................))))).)))))).))..............................	(-16.9)

0727-194947_3_MIMAT0000510_MirBase_miR-320a_microRNA_1_22-0727-194947_3_ENSG000000XXXXX_NR003286-2_RN18S1_rRNA_94_175
AAAAGCTGGGTTGAGAGGGCGAGGCTCATTAAATCAGTTATGGTTCCTTTGGTCGCTCGCTCCTCTCCTACTTGGATAACTGTGGTAATTCTAGAGCTAATACA
AAAAGCTGGGTTGAGAGGGCGA-----------------------------------------------------	miR-320a_microRNA	1	22
----------------------GGCTCATTAAATCAGTTATGGTTCCTTTGGTCGCTCGCTCCTCTCCTACTTGGATAACTGTGGTAATTCTAGAGCTAATACA	RN18S1_rRNA	94	175
.....((((((.((((((((((..................................)))).))))))..)))))).............................	(-19.5)

0727-203564_3_MIMAT0003283_MirBase_miR-615-3p_microRNA_1_22-0727-203564_3_ENSG00000XXXXXX_NR003287-2_RN28S1_rRNA_1768_1845
TCCGAGCCTGGGTCTCCCTCTTCGATCTCAACCTATTCTCAAACTTTAAATGGGTAAGAAGCCCGGCTCGCTGGCGTGGAGCCGGGCGTGGAATGCGAGT
TCCGAGCCTGGGTCTCCCTCTT-----------------------------------------------------	miR-615-3p_microRNA	1	22
----------------------CGATCTCAACCTATTCTCAAACTTTAAATGGGTAAGAAGCCCGGCTCGCTGGCGTGGAGCCGGGCGTGGAATGCGAGT	RN28S1_rRNA	1768	1845
((((.((((((..((((............................................................)))))))))).))))........	(-19.2)

0727-208580_3_MIMAT0000092_MirBase_miR-92a_microRNA_1_22-0727-208580_3_ENSG00000XXXXXX_NR003287-2_RN28S1_rRNA_1677_1732
TATTGCACTTGTCCCGGCCTGTTCAGGATAGCTGGCGCTCTCGCAGACCCGACGCACCCCCGCCACGCAGTTTTATCC
TATTGCACTTGTCCCGGCCTGT-----------------------------------------------------	miR-92a_microRNA	1	22
----------------------TCAGGATAGCTGGCGCTCTCGCAGACCCGACGCACCCCCGCCACGCAGTTTTATCC	RN28S1_rRNA	1677	1732
..((((....((.(((((............))))).))....))))................................	(-12.3)

0727-211889_3_MIMAT0000075_MirBase_miR-20a_microRNA_1_23-0727-211889_3_ENSG000000XXXXX_NR003286-2_RN18S1_rRNA_360_492
TAAAGTGCTTATAGTGCAGGTAGATCAACTTTCGATGGTAGTCGCCGTGCCTACCATGGTGACCACGGGTGACGGGGAATCAGGGTTCGATTCCGGAGAGGGAGCCTGAGAAACGGCTACCACATCCAAGGAAGGCAGCAGGCGCGCAAATTACCC
TAAAGTGCTTATAGTGCAGGTAG-----------------------------------------------------	miR-20a_microRNA	1	23
-----------------------ATCAACTTTCGATGGTAGTCGCCGTGCCTACCATGGTGACCACGGGTGACGGGGAATCAGGGTTCGATTCCGGAGAGGGAGCCTGAGAAACGGCTACCACATCCAAGGAAGGCAGCAGGCGCGCAAATTACCC	RN18S1_rRNA	360	492
....(((.((((.(((.(((((.........................)))))..))).)))).)))..........................................................................................	(-11.4)

0727-212124_3_MIMAT0000253_MirBase_miR-10a_microRNA_1_23-0727-212124_3_ENSG000000XXXXX_NR003286-2_RN18S1_rRNA_895_937
TACCCTGTAGATCCGAATTTGTGGTTTTCGGAACTGAGGCCATGATTAAGAGGGACGGCCGGGGGC
TACCCTGTAGATCCGAATTTGTG-------------------------------------------	miR-10a_microRNA	1	23
-----------------------GTTTTCGGAACTGAGGCCATGATTAAGAGGGACGGCCGGGGGC	RN18S1_rRNA	895	937
..((((((((.((((((.........)))))).))).......................)))))..	(-13.1)

0727-214848_3_MIMAT0000069_MirBase_miR-16_microRNA_1_22-0727-214848_3_ENSG000000XXXXX_NR003286-2_RN18S1_rRNA_80_123
TAGCAGCACGTAAATATTGGCGGTGAAACTGCGAATGGCTCATTAAATCAGTTATGGTTCCTTTGG
TAGCAGCACGTAAATATTGGCG--------------------------------------------	miR-16_microRNA	1	22
----------------------GTGAAACTGCGAATGGCTCATTAAATCAGTTATGGTTCCTTTGG	RN18S1_rRNA	80	123
..(((((((.............)))...))))..................................	(-6.8)

0727-222729_3_MIMAT0000092_MirBase_miR-92a_microRNA_1_22-0727-222729_3_ENSG00000XXXXXX_NR003287-2_RN28S1_rRNA_134_192
TATTGCACTTGTCCCGGCCTGTGGCGGGGCGCGGGACATGTGGCGTACGGAAGACCCGCTCCCCGGCGCCGCTCGTGGGGG
TATTGCACTTGTCCCGGCCTGT-----------------------------------------------------	miR-92a_microRNA	1	22
----------------------GGCGGGGCGCGGGACATGTGGCGTACGGAAGACCCGCTCCCCGGCGCCGCTCGTGGGGG	RN28S1_rRNA	134	192
.....(((.(((((((((((......)))).))))))).))).......................................	(-23.1)

0727-229460_3_MIMAT0000092_MirBase_miR-92a_microRNA_1_22-0727-229460_3_ENSG00000XXXXXX_NR003287-2_RN28S1_rRNA_2742_2788
TATTGCACTTGTCCCGGCCTGTGAAAATCCGGGGGAGAGGGTGTAAATCTCGCGCCGGGCCGTACCCAT
TATTGCACTTGTCCCGGCCTGT-----------------------------------------------	miR-92a_microRNA	1	22
----------------------GAAAATCCGGGGGAGAGGGTGTAAATCTCGCGCCGGGCCGTACCCAT	RN28S1_rRNA	2742	2788
..((((((((.((((((...........))))))....)))))))).......................	(-17.1)

0727-229751_3_MIMAT0000764_MirBase_miR-339-5p_microRNA_1_23-0727-229751_3_ENSG000000XXXXX_NR003286-2_RN18S1_rRNA_1147_1214
TCCCTGTCCTCCAGGAGCTCACGCAAAGTCTTTGGGTTCCGGGGGGAGTATGGTTGCAAAGCTGAAACTTAAAGGAATTGACGGAAGGGCA
TCCCTGTCCTCCAGGAGCTCACG-----------------------------------------------------	miR-339-5p_microRNA	1	23
-----------------------CAAAGTCTTTGGGTTCCGGGGGGAGTATGGTTGCAAAGCTGAAACTTAAAGGAATTGACGGAAGGGCA	RN18S1_rRNA	1147	1214
......((((((.((((((((...........)))))))).))))))............................................	(-21.1)

0727-232315_3_MIMAT0000450_MirBase_miR-149_microRNA_1_23-0727-232315_3_ENSG000000XXXXX_NR003286-2_RN18S1_rRNA_1515_1563
TCTGGCTCCGTGTCTTCACTCCCGGGCTGCACGCGCGCTACACTGACTGGCTCAGCGTGTGCCTACCCTACG
TCTGGCTCCGTGTCTTCACTCCC-------------------------------------------------	miR-149_microRNA	1	23
-----------------------GGGCTGCACGCGCGCTACACTGACTGGCTCAGCGTGTGCCTACCCTACG	RN18S1_rRNA	1515	1563
...(((..(((((...((.(((.))).)).))))).))).................................	(-10.7)

0727-236907_3_MIMAT0002876_MirBase_miR-505_microRNA_1_22-0727-236907_3_ENSG000000XXXXX_NR003286-2_RN18S1_rRNA_969_1018
CGTCAACACTTGCTGGTTTCCTTGGACCGGCGCAAGACGGACCAGAGCGAAAGCATTTGCCAAGAATGTTTT
CGTCAACACTTGCTGGTTTCCT--------------------------------------------------	miR-505_microRNA	1	22
----------------------TGGACCGGCGCAAGACGGACCAGAGCGAAAGCATTTGCCAAGAATGTTTT	RN18S1_rRNA	969	1018
((((......(((((((((....)))))))))...)))).................................	(-14.5)

0727-243798_3_MIMAT0004773_MirBase_miR-500a_microRNA_1_23-0727-243798_3_ENSG00000XXXXXX_NR003287-2_RN28S1_rRNA_1968_2014
TAATCCTTGCTACCTGGGTGAGAGGACGGTGGCCATGGAAGTCGGAATCCGCTAAGGAGTGTGTAACAAC
TAATCCTTGCTACCTGGGTGAGA-----------------------------------------------	miR-500a_microRNA	1	23
-----------------------GGACGGTGGCCATGGAAGTCGGAATCCGCTAAGGAGTGTGTAACAAC	RN28S1_rRNA	1968	2014
...(((..((((((.............))))))...)))...............................	(-13.2)

0727-248900_3_MIMAT0001343_MirBase_miR-425*_microRNA_1_22-0727-248900_3_ENSG000000XXXXX_NR003286-2_RN18S1_rRNA_1094_1137
ATCGGGAATGTCGTGTCCGCCCCCGGCGATGCGGCGGCGTTATTCCCATGACCCGCCGGGCAGCTT
ATCGGGAATGTCGTGTCCGCCC--------------------------------------------	miR-425*_microRNA	1	22
----------------------CCGGCGATGCGGCGGCGTTATTCCCATGACCCGCCGGGCAGCTT	RN18S1_rRNA	1094	1137
...(((((((((((((.((((...))))))))))))......)))))...................	(-19.7)

0727-252062_3_MIMAT0000070_MirBase_miR-17_microRNA_1_23-0727-252062_3_ENSG00000XXXXXX_NR003287-2_RN28S1_rRNA_1637_1705
CAAAGTGCTTACAGTGCAGGTAGAATCGAACCATCTAGTAGCTGGTTCCCTCCGAAGTTTCCCTCAGGATAGCTGGCGCTCTCGCAGACCCG
CAAAGTGCTTACAGTGCAGGTAG-----------------------------------------------------	miR-17_microRNA	1	23
-----------------------AATCGAACCATCTAGTAGCTGGTTCCCTCCGAAGTTTCCCTCAGGATAGCTGGCGCTCTCGCAGACCCG	RN28S1_rRNA	1637	1705
.....(((....(((((.(((..................................................))).)))))...)))......	(-11.4)

0727-253962_3_MIMAT0000092_MirBase_miR-92a_microRNA_1_22-0727-253962_3_ENSG00000242716_ENST00000474885_5-8S_rRNA_123_172
TATTGCACTTGTCCCGGCCTGTTCCTCCCGGGGCTACGCCTGTCTGAGCGTCG
TATTGCACTTGTCCCGGCCTGT-------------------------------	miR-92a_microRNA	1	22
----------------------TCCTCCCGGGGCTACGCCTGTCTGAGCGTCG	5-8S_rRNA	123	172
....((....(((((((..........)))))))...))..............	(-12.8)

0727-258483_3_MIMAT0000062_MirBase_let-7a_microRNA_1_22-0727-258483_3_ENSG00000XXXXXX_NR003287-2_RN28S1_rRNA_1761_1833
TGAGGTAGTAGGTTGTATAGTTGCCGAAACGATCTCAACCTATTCTCAAACTTTAAATGGGTAAGAAGCCCGGCTCGCTGGCGTGGAGCCGGGCG
TGAGGTAGTAGGTTGTATAGTT-----------------------------------------------------	let-7a_microRNA	1	22
----------------------GCCGAAACGATCTCAACCTATTCTCAAACTTTAAATGGGTAAGAAGCCCGGCTCGCTGGCGTGGAGCCGGGCG	RN28S1_rRNA	1761	1833
(((((..((((((((....(((.....))).....)))))))))))))...............................................	(-14.4)

0727-270034_3_MIMAT0003283_MirBase_miR-615-3p_microRNA_1_22-0727-270034_3_ENSG000000XXXXX_NR003286-2_RN18S1_rRNA_367_479
TCCGAGCCTGGGTCTCCCTCTTTTCGATGGTAGTCGCCGTGCCTACCATGGTGACCACGGGTGACGGGGAATCAGGGTTCGATTCCGGAGAGGGAGCCTGAGAAACGGCTACCACATCCAAGGAAGGCAGCAGGC
TCCGAGCCTGGGTCTCCCTCTT-----------------------------------------------------	miR-615-3p_microRNA	1	22
----------------------TTCGATGGTAGTCGCCGTGCCTACCATGGTGACCACGGGTGACGGGGAATCAGGGTTCGATTCCGGAGAGGGAGCCTGAGAAACGGCTACCACATCCAAGGAAGGCAGCAGGC	RN18S1_rRNA	367	479
(((.((((((((.(((((((((.................................................................)))))))))))))......))))...........)))...........	(-21.7)

0727-270721_3_MIMAT0000254_MirBase_miR-10b_microRNA_1_23-0727-270721_3_ENSG00000XXXXXX_NR003287-2_RN28S1_rRNA_4178_4224
TACCCTGTAGAACCGAATTTGTGAGGTGGGGAGTTTGACTGGGGCGGTACACCTGTCAAACGGTAACGCA
TACCCTGTAGAACCGAATTTGTG-----------------------------------------------	miR-10b_microRNA	1	23
-----------------------AGGTGGGGAGTTTGACTGGGGCGGTACACCTGTCAAACGGTAACGCA	RN28S1_rRNA	4178	4224
((((((.(((...(((((((..........))))))).))).)).)))).....................	(-9.8)

0727-271024_3_MIMAT0016888_MirBase_miR-4326_microRNA_1_20-0727-271024_3_ENSG000000XXXXX_NR003286-2_RN18S1_rRNA_1593_1642
TGTTCCTCTGTCTCCCAGACCATTCGTGATGGGGATCGGGGATTGCAATTATTCCCCATGAACGAGGAAT
TGTTCCTCTGTCTCCCAGAC--------------------------------------------------	miR-4326_microRNA	1	20
--------------------CATTCGTGATGGGGATCGGGGATTGCAATTATTCCCCATGAACGAGGAAT	RN18S1_rRNA	1593	1642
((((((((.(((.((((............))))))).)))))..))).......................	(-16.2)

0727-272305_3_MIMAT0000752_MirBase_miR-328_microRNA_1_22-0727-272305_3_ENSG000000XXXXX_NR003286-2_RN18S1_rRNA_574_646
CTGGCCCTCTCTGCCCTTCCGTAAATCCTTTAACGAGGATCCATTGGAGGGCAAGTCTGGTGCCAGCAGCCGCGGTAATTCCAGCTCCAATAGCG
CTGGCCCTCTCTGCCCTTCCGT-----------------------------------------------------	miR-328_microRNA	1	22
----------------------AAATCCTTTAACGAGGATCCATTGGAGGGCAAGTCTGGTGCCAGCAGCCGCGGTAATTCCAGCTCCAATAGCG	RN18S1_rRNA	574	646
(((((((.((.((((((((..........................))))))))))...)).))))).............................	(-22.2)

0727-273476_3_MIMAT0000773_MirBase_miR-346_microRNA_1_23-0727-273476_3_ENSG00000XXXXXX_NR003287-2_RN28S1_rRNA_1867_1918
TGTCTGCCCGCATGCCTGCCTCTAAGCAGAACTGGCGCTGCGGGATGAACCGAACGCCGGGTTAAGGCGCCCGAT
TGTCTGCCCGCATGCCTGCCTCT----------------------------------------------------	miR-346_microRNA	1	23
-----------------------AAGCAGAACTGGCGCTGCGGGATGAACCGAACGCCGGGTTAAGGCGCCCGAT	RN28S1_rRNA	1867	1918
..((..((((((((((....(((....)))...)))).))))))..))...........................	(-18.7)

0727-273814_3_MIMAT0000261_MirBase_miR-183_microRNA_1_22-0727-273814_3_ENSG00000XXXXXX_NR003287-2_RN28S1_rRNA_3651_3695
TATGGCACTGGTAGAATTCACTAAAGCATCGCGAAGGCCCGCGGCGGGTGTTGACGCGATGTGATTT
TATGGCACTGGTAGAATTCACT---------------------------------------------	miR-183_microRNA	1	22
----------------------AAAGCATCGCGAAGGCCCGCGGCGGGTGTTGACGCGATGTGATTT	RN28S1_rRNA	3651	3695
...((((((.((....(((.............)))........)).))))))...............	(-8.9)

0727-274389_3_MIMAT0000450_MirBase_miR-149_microRNA_1_23-0727-274389_3_ENSG000000XXXXX_NR003286-2_RN18S1_rRNA_1194_1264
TCTGGCTCCGTGTCTTCACTCCCAAAGGAATTGACGGAAGGGCACCACCAGGAGTGGAGCCTGCGGCTTAATTTGACTCAACACGGGAAACCTC
TCTGGCTCCGTGTCTTCACTCCC-----------------------------------------------------	miR-149_microRNA	1	23
-----------------------AAAGGAATTGACGGAAGGGCACCACCAGGAGTGGAGCCTGCGGCTTAATTTGACTCAACACGGGAAACCTC	RN18S1_rRNA	1194	1264
...((.((((((((((((((((............................))))))))).....................)))))))...))..	(-19.5)

0727-275216_3_MIMAT0005794_MirBase_miR-1296_microRNA_1_22-0727-275216_3_ENSG000000XXXXX_NR003286-2_RN18S1_rRNA_1197_1277
TTAGGGCCCTGGCTCCATCTCCGGAATTGACGGAAGGGCACCACCAGGAGTGGAGCCTGCGGCTTAATTTGACTCAACACGGGAAACCTCACCCGGCCCGGAC
TTAGGGCCCTGGCTCCATCTCC-----------------------------------------------------	miR-1296_microRNA	1	22
----------------------GGAATTGACGGAAGGGCACCACCAGGAGTGGAGCCTGCGGCTTAATTTGACTCAACACGGGAAACCTCACCCGGCCCGGAC	RN18S1_rRNA	1197	1277
...(((((..(((((((.((((........................)))))))))))...)))))......................................	(-24.6)

0727-290029_2_MIMAT0000092_MirBase_miR-92a_microRNA_1_22-0727-290029_2_ENSG000000XXXXX_NR003286-2_RN18S1_rRNA_581_643
TATTGCACTTGTCCCGGCCTGTTTAACGAGGATCCATTGGAGGGCAAGTCTGGTGCCAGCAGCCGCGGTAATTCCAGCTCCAATA
TATTGCACTTGTCCCGGCCTGT-----------------------------------------------------	miR-92a_microRNA	1	22
----------------------TTAACGAGGATCCATTGGAGGGCAAGTCTGGTGCCAGCAGCCGCGGTAATTCCAGCTCCAATA	RN18S1_rRNA	581	643
(((((.(((((.(((..((...................)).)))))))).)))))..............................	(-13.9)

0727-294133_2_MIMAT0018105_MirBase_miR-3679-3p_microRNA_1_22-0727-294133_2_ENSG000000XXXXX_NR003286-2_RN18S1_rRNA_1152_1204
CTTCCCCCCAGTAATCTTCATCTCTTTGGGTTCCGGGGGGAGTATGGTTGCAAAGCTGAAACTTAAAGGAATTGA
CTTCCCCCCAGTAATCTTCATC-----------------------------------------------------	miR-3679-3p_microRNA	1	22
----------------------TCTTTGGGTTCCGGGGGGAGTATGGTTGCAAAGCTGAAACTTAAAGGAATTGA	RN18S1_rRNA	1152	1204
.((((((((...(((((..........)))))..)))))))).................................	(-17)

0727-303499_2_MIMAT0000455_MirBase_miR-185_microRNA_1_22-0727-303499_2_ENSG000000XXXXX_NR003286-2_RN18S1_rRNA_1265_1315
TGGAGAGAAAGGCAGTTCCTGAACCCGGCCCGGACACGGACAGGATTGACAGATTGATAGCTCTTTCTCGATT
TGGAGAGAAAGGCAGTTCCTGA---------------------------------------------------	miR-185_microRNA	1	22
----------------------ACCCGGCCCGGACACGGACAGGATTGACAGATTGATAGCTCTTTCTCGATT	RN18S1_rRNA	1265	1315
....(((((((((.(((((((...................)))))...........)).)).)))))))....	(-14.8)

0727-306791_2_MIMAT0004748_MirBase_miR-423-5p_microRNA_1_23-0727-306791_2_ENSG000000XXXXX_NR003286-2_RN18S1_rRNA_343_400
TGAGGGGCAGAGAGCGAGACTTTATTCGAACGTCTGCCCTATCAACTTTCGATGGTAGTCGCCGTGCCTACCATGGTGACC
TGAGGGGCAGAGAGCGAGACTTT-----------------------------------------------------	miR-423-5p_microRNA	1	23
-----------------------ATTCGAACGTCTGCCCTATCAACTTTCGATGGTAGTCGCCGTGCCTACCATGGTGACC	RN18S1_rRNA	343	400
(((((((((((...((((......))))....)))))))).))).....................................	(-17.6)

0727-308120_2_MIMAT0005911_MirBase_miR-1260_microRNA_1_18-0727-308120_2_ENSG00000XXXXXX_NR003287-2_RN28S1_rRNA_2350_2394
ATCCCACCTCTGCCACCATCTTGGTGGTAGTAGCAAATATTCAAACGAGAACTTTGAAGGCCG
ATCCCACCTCTGCCACCA---------------------------------------------	miR-1260_microRNA	1	18
------------------TCTTGGTGGTAGTAGCAAATATTCAAACGAGAACTTTGAAGGCCG	RN28S1_rRNA	2350	2394
.......(((((((((((...))))))))).))..............................	(-13)

0727-308846_2_MIMAT0000450_MirBase_miR-149_microRNA_1_23-0727-308846_2_ENSG00000XXXXXX_NR003287-2_RN28S1_rRNA_1214_1316
TCTGGCTCCGTGTCTTCACTCCCCCCGGGGGAGGTTCTCTCGGGGCCACGCGCGCGTCCCCCGAAGAGGGGGACGGCGGAGCGAGCGCACGGGGTCGGCGGCGACGTCGGCTACCCACCCGACCCG
TCTGGCTCCGTGTCTTCACTCCC-----------------------------------------------------	miR-149_microRNA	1	23
-----------------------CCCGGGGGAGGTTCTCTCGGGGCCACGCGCGCGTCCCCCGAAGAGGGGGACGGCGGAGCGAGCGCACGGGGTCGGCGGCGACGTCGGCTACCCACCCGACCCG	RN28S1_rRNA	1214	1316
.((((((((((((.(((.((((.......................................................)))).))).))))))))))))............................	(-26.4)

0727-323145_2_MIMAT0002174_MirBase_miR-484_microRNA_1_22-0727-323145_2_ENSG000000XXXXX_NR003286-2_RN18S1_rRNA_918_963
TCAGGCTCAGTCCCCTCCCGATTAAGAGGGACGGCCGGGGGCATTCGTATTGCGCCGCTAGAGGTGAA
TCAGGCTCAGTCCCCTCCCGAT----------------------------------------------	miR-484_microRNA	1	22
----------------------TAAGAGGGACGGCCGGGGGCATTCGTATTGCGCCGCTAGAGGTGAA	RN18S1_rRNA	918	963
...(((.((((((((((((........)))).....))))))........)).)))............	(-17.2)

0727-325178_2_MIMAT0003218_MirBase_miR-92b_microRNA_1_22-0727-325178_2_ENSG00000XXXXXX_NR003287-2_RN28S1_rRNA_2264_2329
TATTGCACTCGTCCCGGCCTCCCGCTACGCCGCGACGAGTAGGAGGGCCGCTGCGGTGAGCCTTGAAGCCTAGGGCGCGGGCCCGGGT
TATTGCACTCGTCCCGGCCTCC-----------------------------------------------------	miR-92b_microRNA	1	22
----------------------CGCTACGCCGCGACGAGTAGGAGGGCCGCTGCGGTGAGCCTTGAAGCCTAGGGCGCGGGCCCGGGT	RN28S1_rRNA	2264	2329
(((((((((((((.((((..........)))).)))))))............))))))..............................	(-18.9)

0727-325336_2_MIMAT0003150_MirBase_miR-455-5p_microRNA_1_22-0727-325336_2_ENSG000000XXXXX_NR003286-2_RN18S1_rRNA_1506_1550
TATGTGCCTTTGGACTACATCGAGATGTCCGGGGCTGCACGCGCGCTACACTGACTGGCTCAGCGTG
TATGTGCCTTTGGACTACATCG---------------------------------------------	miR-455-5p_microRNA	1	22
----------------------AGATGTCCGGGGCTGCACGCGCGCTACACTGACTGGCTCAGCGTG	RN18S1_rRNA	1506	1550
..(((((((((((((...(((..)))))))))))..)))))..........................	(-14.8)

0727-326773_2_MIMAT0000226_MirBase_miR-196a_microRNA_1_22-0727-326773_2_ENSG00000XXXXXX_NR003287-2_RN28S1_rRNA_2835_2885
TAGGTAGTTTCATGTTGTTGGGAATGTAGGTAAGGGAAGTCGGCAAGCCGGATCCGTAACTTCGGGATAAGGA
TAGGTAGTTTCATGTTGTTGGG---------------------------------------------------	miR-196a_microRNA	1	22
----------------------AATGTAGGTAAGGGAAGTCGGCAAGCCGGATCCGTAACTTCGGGATAAGGA	RN28S1_rRNA	2835	2885
..((....(((...(((((((..................)))))))...))).))..................	(-7.1)

0727-326869_2_MIMAT0000253_MirBase_miR-10a_microRNA_1_23-0727-326869_2_ENSG00000XXXXXX_NR003287-2_RN28S1_rRNA_1547_1599
TACCCTGTAGATCCGAATTTGTGAGGGCGAAGCCAGAGGAAACTCTGGTGGAGGTCCGTAGCGGTCCTGACGTGCA
TACCCTGTAGATCCGAATTTGTG-----------------------------------------------------	miR-10a_microRNA	1	23
-----------------------AGGGCGAAGCCAGAGGAAACTCTGGTGGAGGTCCGTAGCGGTCCTGACGTGCA	RN28S1_rRNA	1547	1599
...((..(((((((...(((((....)))))......)))...))))..)).........................	(-10.4)

0727-330818_2_MIMAT0000072_MirBase_miR-18a_microRNA_1_23-0727-330818_2_ENSG000000XXXXX_NR003286-2_RN18S1_rRNA_1437_1510
TAAGGTGCATCTAGTGCAGATAGCAACTTCTTAGAGGGACAAGTGGCGTTCAGCCACCCGAGATTGAGCAATAACAGGTCTGTGATGCCCTTAGATG
TAAGGTGCATCTAGTGCAGATAG-----------------------------------------------------	miR-18a_microRNA	1	23
-----------------------CAACTTCTTAGAGGGACAAGTGGCGTTCAGCCACCCGAGATTGAGCAATAACAGGTCTGTGATGCCCTTAGATG	RN18S1_rRNA	1437	1510
(((((.(((((....((((((........................................................))))))))))))))))....	(-16.8)

0727-338328_2_MIMAT0000067_MirBase_let-7f_microRNA_1_22-0727-338328_2_ENSG00000XXXXXX_NR003287-2_RN28S1_rRNA_3812_3917
TGAGGTAGTAGATTGTATAGTTCATGAATGGATGAACGAGATTCCCACTGTCCCTACCTACTATCCAGCGAAACCACAGCCAAGGGAACGGGCTTGGCGGAATCAGCGGGGAAAGAAGACCCTGTTGA
TGAGGTAGTAGATTGTATAGTT-----------------------------------------------------	let-7f_microRNA	1	22
----------------------CATGAATGGATGAACGAGATTCCCACTGTCCCTACCTACTATCCAGCGAAACCACAGCCAAGGGAACGGGCTTGGCGGAATCAGCGGGGAAAGAAGACCCTGTTGA	RN28S1_rRNA	3812	3917
..((((((..(((.((..............................)).))).)))))).....................................................................	(-9.7)

0727-339482_2_MIMAT0000071_MirBase_miR-17*_microRNA_1_22-0727-339482_2_ENSG00000XXXXXX_NR003287-2_RN28S1_rRNA_1647_1704
ACTGCAGTGAAGGCACTTGTAGTCTAGTAGCTGGTTCCCTCCGAAGTTTCCCTCAGGATAGCTGGCGCTCTCGCAGACCC
ACTGCAGTGAAGGCACTTGTAG-----------------------------------------------------	miR-17*_microRNA	1	22
----------------------TCTAGTAGCTGGTTCCCTCCGAAGTTTCCCTCAGGATAGCTGGCGCTCTCGCAGACCC	RN28S1_rRNA	1647	1704
.((((((((..(((.((((..................................))))...)))..))))...))))....	(-13.6)

0727-339849_2_MIMAT0000226_MirBase_miR-196a_microRNA_1_22-0727-339849_2_ENSG000000XXXXX_NR003286-2_RN18S1_rRNA_626_679
TAGGTAGTTTCATGTTGTTGGGGTAATTCCAGCTCCAATAGCGTATATTAAAGTTGCTGCAGTTAAAAAGCTCGTA
TAGGTAGTTTCATGTTGTTGGG-----------------------------------------------------	miR-196a_microRNA	1	22
----------------------GTAATTCCAGCTCCAATAGCGTATATTAAAGTTGCTGCAGTTAAAAAGCTCGTA	RN18S1_rRNA	626	679
...(((((...(((((((((((...........)))))))))))...........)))))................	(-12.1)

0727-351500_2_MIMAT0000244_MirBase_miR-30c_microRNA_1_23-0727-351500_2_ENSG00000XXXXXX_NR003287-2_RN28S1_rRNA_4032_4086
TGTAAACATCCTACACTCTCAGCGCGGGCCGCCGGTGAAATACCACTACTCTGATCGTTTTTTCACTGACCCGGTGAG
TGTAAACATCCTACACTCTCAGC-----------------------------------------------------	miR-30c_microRNA	1	23
-----------------------GCGGGCCGCCGGTGAAATACCACTACTCTGATCGTTTTTTCACTGACCCGGTGAG	RN28S1_rRNA	4032	4086
.............((((.((((...........................................))))...))))..	(-6.5)

0727-352836_2_MIMAT0000092_MirBase_miR-92a_microRNA_1_22-0727-352836_2_ENSG00000XXXXXX_NR003287-2_RN28S1_rRNA_1481_1524
TATTGCACTTGTCCCGGCCTGTCGCGCCGGGGAGGTGGAGCACGAGCGCACGTGTTAGGACCCGAA
TATTGCACTTGTCCCGGCCTGT--------------------------------------------	miR-92a_microRNA	1	22
----------------------CGCGCCGGGGAGGTGGAGCACGAGCGCACGTGTTAGGACCCGAA	RN28S1_rRNA	1481	1524
...(((.((..(((((((.......)))))))....)).)))........................	(-17.9)

0727-356980_2_MIMAT0004983_MirBase_miR-940_microRNA_1_21-0727-356980_2_ENSG000000XXXXX_NR003286-2_RN18S1_rRNA_1590_1645
AAGGCAGGGCCCCCGCTCCCCCCCCATTCGTGATGGGGATCGGGGATTGCAATTATTCCCCATGAACGAGGAATTCC
AAGGCAGGGCCCCCGCTCCCC-----------------------------------------------------	miR-940_microRNA	1	21
---------------------CCCCATTCGTGATGGGGATCGGGGATTGCAATTATTCCCCATGAACGAGGAATTCC	RN18S1_rRNA	1590	1645
...((((...(((((.(((((.............))))).))))).))))...........................	(-22.9)

0727-357565_2_MIMAT0000680_MirBase_miR-106b_microRNA_1_21-0727-357565_2_ENSG00000XXXXXX_NR003287-2_RN28S1_rRNA_4445_4493
TAAAGTGCTGACAGTGCAGATTTCGATGTCGGCTCTTCCTATCATTGTGAAGCAGAATTCACCAAGCGTT
TAAAGTGCTGACAGTGCAGAT-------------------------------------------------	miR-106b_microRNA	1	21
---------------------TTCGATGTCGGCTCTTCCTATCATTGTGAAGCAGAATTCACCAAGCGTT	RN28S1_rRNA	4445	4493
..(((.(((((((.....((..))..))))))).))).................................	(-12)

0727-358100_2_MIMAT0000063_MirBase_let-7b_microRNA_1_22-0727-358100_2_ENSG00000XXXXXX_NR003287-2_RN28S1_rRNA_1769_1821
TGAGGTAGTAGGTTGTGTGGTTGATCTCAACCTATTCTCAAACTTTAAATGGGTAAGAAGCCCGGCTCGCTGGCG
TGAGGTAGTAGGTTGTGTGGTT-----------------------------------------------------	let-7b_microRNA	1	22
----------------------GATCTCAACCTATTCTCAAACTTTAAATGGGTAAGAAGCCCGGCTCGCTGGCG	RN28S1_rRNA	1769	1821
(((((..((((((((...(((()))).)))))))))))))...................................	(-15.3)

0727-359320_2_MIMAT0000443_MirBase_miR-125a-5p_microRNA_1_24-0727-359320_2_ENSG000000XXXXX_NR003286-2_RN18S1_rRNA_598_646
TCCCTGAGACCCTTTAACCTGTGAGAGGGCAAGTCTGGTGCCAGCAGCCGCGGTAATTCCAGCTCCAATAGCG
TCCCTGAGACCCTTTAACCTGTGA-------------------------------------------------	miR-125a-5p_microRNA	1	24
------------------------GAGGGCAAGTCTGGTGCCAGCAGCCGCGGTAATTCCAGCTCCAATAGCG	RN18S1_rRNA	598	646
......(((((((((.........)))))...)))).....................................	(-7.2)

0727-362096_2_MIMAT0000092_MirBase_miR-92a_microRNA_1_22-0727-362096_2_ENSG00000XXXXXX_NR003287-2_RN28S1_rRNA_700_764
TATTGCACTTGTCCCGGCCTGTGGTGCGCCGCGACCGGCTCCGGGACGGCTGGGAAGGCCCGGCGGGGAAGGTGGCTCGGGGGGCCC
TATTGCACTTGTCCCGGCCTGT-----------------------------------------------------	miR-92a_microRNA	1	22
----------------------GGTGCGCCGCGACCGGCTCCGGGACGGCTGGGAAGGCCCGGCGGGGAAGGTGGCTCGGGGGGCCC	RN28S1_rRNA	700	764
..((((.....((((((((............................)))))))).......)))).....................	(-18.8)

0727-363111_2_MIMAT0003339_MirBase_miR-421_microRNA_1_23-0727-363111_2_ENSG000000XXXXX_NR003286-2_RN18S1_rRNA_444_511
ATCAACAGACATTAATTGGGCGCGAGAAACGGCTACCACATCCAAGGAAGGCAGCAGGCGCGCAAATTACCCACTCCCGACCCGGGGAGGT
ATCAACAGACATTAATTGGGCGC-----------------------------------------------------	miR-421_microRNA	1	23
-----------------------GAGAAACGGCTACCACATCCAAGGAAGGCAGCAGGCGCGCAAATTACCCACTCCCGACCCGGGGAGGT	RN18S1_rRNA	444	511
............(((((..((((....................................)))).)))))......................	(-9)

0727-378099_2_MIMAT0002876_MirBase_miR-505_microRNA_1_22-0727-378099_2_ENSG00000XXXXXX_NR003287-2_RN28S1_rRNA_3657_3734
CGTCAACACTTGCTGGTTTCCTTCGCGAAGGCCCGCGGCGGGTGTTGACGCGATGTGATTTCTGCCCAGTGCTCTGAATGTCAAAGTGAAGAAATTCAAT
CGTCAACACTTGCTGGTTTCCT-----------------------------------------------------	miR-505_microRNA	1	22
----------------------TCGCGAAGGCCCGCGGCGGGTGTTGACGCGATGTGATTTCTGCCCAGTGCTCTGAATGTCAAAGTGAAGAAATTCAAT	RN28S1_rRNA	3657	3734
(((((((((((((((....(((......)))....)))))))))))))))..................................................	(-23.3)

0727-388303_2_MIMAT0007889_MirBase_miR-1914_microRNA_1_22-0727-388303_2_ENSG000000XXXXX_NR003286-2_RN18S1_rRNA_913_969
CCCTGTGCCCGGCCCACTTCTGATGATTAAGAGGGACGGCCGGGGGCATTCGTATTGCGCCGCTAGAGGTGAAATTCTT
CCCTGTGCCCGGCCCACTTCTG-----------------------------------------------------	miR-1914_microRNA	1	22
----------------------ATGATTAAGAGGGACGGCCGGGGGCATTCGTATTGCGCCGCTAGAGGTGAAATTCTT	RN18S1_rRNA	913	969
...(((.(((((((..(((((........)))))...))))))).)))...............................	(-22.7)

0727-394539_2_MIMAT0000063_MirBase_let-7b_microRNA_1_22-0727-394539_2_ENSG000000XXXXX_NR003286-2_RN18S1_rRNA_1693_1748
TGAGGTAGTAGGTTGTGTGGTTGTACACACCGCCCGTCGCTACTACCGATTGGATGGTTTAGTGAGGCCCTCGGATCG
TGAGGTAGTAGGTTGTGTGGTT-----------------------------------------------------	let-7b_microRNA	1	22
----------------------GTACACACCGCCCGTCGCTACTACCGATTGGATGGTTTAGTGAGGCCCTCGGATCG	RN18S1_rRNA	1693	1748
...((((((((..((.(((((.......))))).))...))))))))...............................	(-18)

0727-394891_2_MIMAT0000456_MirBase_miR-186_microRNA_1_22-0727-394891_2_ENSG00000XXXXXX_NR003287-2_RN28S1_rRNA_2589_2662
CAAAGAATTCTCCTTTTGGGCTCGATCCCGGAGAAGCCGGCGGGAGCCCCGGGGAGAGTTCTCTTTTCTTTGTGAAGGGCAGGGCGCCCTGGAATG
CAAAGAATTCTCCTTTTGGGCT-----------------------------------------------------	miR-186_microRNA	1	22
----------------------CGATCCCGGAGAAGCCGGCGGGAGCCCCGGGGAGAGTTCTCTTTTCTTTGTGAAGGGCAGGGCGCCCTGGAATG	RN28S1_rRNA	2589	2662
...((((((((((((..(((((......................))))).))))))))))))..................................	(-22.6)

0727-398266_2_MIMAT0007892_MirBase_miR-1915_microRNA_1_20-0727-398266_2_ENSG000000XXXXX_NR003286-2_RN18S1_rRNA_1119_1171
CCCCAGGGCGACGCGGCGGGATGACCCGCCGGGCAGCTTCCGGGAAACCAAAGTCTTTGGGTTCCGGGGGGAG
CCCCAGGGCGACGCGGCGGG-----------------------------------------------------	miR-1915_microRNA	1	20
--------------------ATGACCCGCCGGGCAGCTTCCGGGAAACCAAAGTCTTTGGGTTCCGGGGGGAG	RN18S1_rRNA	1119	1171
(((..((((....(((((((....)))))))....))))..))).............................	(-20.9)

0727-406326_2_MIMAT0000093_MirBase_miR-93_microRNA_1_23-0727-406326_2_ENSG00000XXXXXX_NR003287-2_RN28S1_rRNA_2005_2074
CAAAGTGCTGTTCGTGCAGGTAGGTGTAACAACTCACCTGCCGAATCAACTAGCCCTGAAAATGGATGGCGCTGGAGCGTCGGGCCCATACCC
CAAAGTGCTGTTCGTGCAGGTAG-----------------------------------------------------	miR-93_microRNA	1	23
-----------------------GTGTAACAACTCACCTGCCGAATCAACTAGCCCTGAAAATGGATGGCGCTGGAGCGTCGGGCCCATACCC	RN28S1_rRNA	2005	2074
...((((((((((((.((((..................................))))...))))))))))))....................	(-19.8)

0727-408114_2_MIMAT0000070_MirBase_miR-17_microRNA_1_23-0727-408114_2_ENSG00000242716_ENST00000474885_5-8S_rRNA_51_136
CAAAGTGCTTACAGTGCAGGTAGAGCTGCGAGAATTAATGTGAATTGCAGGACACATTGATCATCGACACTTCGAACGCACTTGCGGCCCCGGGTTCCTCCCGGGGCTA
CAAAGTGCTTACAGTGCAGGTAG-----------------------------------------------------	miR-17_microRNA	1	23
-----------------------AGCTGCGAGAATTAATGTGAATTGCAGGACACATTGATCATCGACACTTCGAACGCACTTGCGGCCCCGGGTTCCTCCCGGGGCTA	5-8S_rRNA	51	136
..((((((((..((((..(((.........................................)))..))))...)).))))))..........................	(-11.4)

0727-408115_2_MIMAT0000103_MirBase_miR-106a_microRNA_1_23-0727-408115_2_ENSG000000XXXXX_NR003286-2_RN18S1_rRNA_1217_1264
AAAAGTGCTTACAGTGCAGGTAGACCAGGAGTGGAGCCTGCGGCTTAATTTGACTCAACACGGGAAACCTC
AAAAGTGCTTACAGTGCAGGTAG------------------------------------------------	miR-106a_microRNA	1	23
-----------------------ACCAGGAGTGGAGCCTGCGGCTTAATTTGACTCAACACGGGAAACCTC	RN18S1_rRNA	1217	1264
..............(((((((..............))))))).............................	(-11.4)

0727-408369_2_MIMAT0000456_MirBase_miR-186_microRNA_1_22-0727-408369_2_ENSG000000XXXXX_NR003286-2_RN18S1_rRNA_1443_1507
CAAAGAATTCTCCTTTTGGGCTCTTAGAGGGACAAGTGGCGTTCAGCCACCCGAGATTGAGCAATAACAGGTCTGTGATGCCCTTAG
CAAAGAATTCTCCTTTTGGGCT-----------------------------------------------------	miR-186_microRNA	1	22
----------------------CTTAGAGGGACAAGTGGCGTTCAGCCACCCGAGATTGAGCAATAACAGGTCTGTGATGCCCTTAG	RN18S1_rRNA	1443	1507
.......((.((((((((((..)))))))))).))....................................................	(-9.8)

0727-419675_2_MIMAT0001343_MirBase_miR-425*_microRNA_1_22-0727-419675_2_ENSG000000XXXXX_NR003286-2_RN18S1_rRNA_322_370
ATCGGGAATGTCGTGTCCGCCCCCCCCGTGGCGGCGACGACCCATTCGAACGTCTGCCCTATCAACTTTCG
ATCGGGAATGTCGTGTCCGCCC-------------------------------------------------	miR-425*_microRNA	1	22
----------------------CCCCCGTGGCGGCGACGACCCATTCGAACGTCTGCCCTATCAACTTTCG	RN18S1_rRNA	322	370
.(((((...(((((..(((((........)))))..)))))...)))))......................	(-18.5)

0727-421470_2_MIMAT0015041_MirBase_miR-1260b_microRNA_1_19-0727-421470_2_ENSG00000XXXXXX_NR003287-2_RN28S1_rRNA_2343_2394
ATCCCACCACTGCCACCATGTGCAGATCTTGGTGGTAGTAGCAAATATTCAAACGAGAACTTTGAAGGCCG
ATCCCACCACTGCCACCAT----------------------------------------------------	miR-1260b_microRNA	1	19
-------------------GTGCAGATCTTGGTGGTAGTAGCAAATATTCAAACGAGAACTTTGAAGGCCG	RN28S1_rRNA	2343	2394
........((((((((((...........))))))))))................................	(-15.9)

0727-426821_2_MIMAT0000680_MirBase_miR-106b_microRNA_1_21-0727-426821_2_ENSG000000XXXXX_NR003286-2_RN18S1_rRNA_605_649
TAAAGTGCTGACAGTGCAGATAGTCTGGTGCCAGCAGCCGCGGTAATTCCAGCTCCAATAGCGTAT
TAAAGTGCTGACAGTGCAGAT---------------------------------------------	miR-106b_microRNA	1	21
---------------------AGTCTGGTGCCAGCAGCCGCGGTAATTCCAGCTCCAATAGCGTAT	RN18S1_rRNA	605	649
.....(((((.((...(((((.))))).)).)))))..............................	(-10.6)

0727-438261_2_MIMAT0000753_MirBase_miR-342-3p_microRNA_1_23-0727-438261_2_ENSG000000XXXXX_NR003286-2_RN18S1_rRNA_363_483
TCTCACACAGAAATCGCACCCGTAACTTTCGATGGTAGTCGCCGTGCCTACCATGGTGACCACGGGTGACGGGGAATCAGGGTTCGATTCCGGAGAGGGAGCCTGAGAAACGGCTACCACATCCAAGGAAGGCAGCAGGCGCGC
TCTCACACAGAAATCGCACCCGT-----------------------------------------------------	miR-342-3p_microRNA	1	23
-----------------------AACTTTCGATGGTAGTCGCCGTGCCTACCATGGTGACCACGGGTGACGGGGAATCAGGGTTCGATTCCGGAGAGGGAGCCTGAGAAACGGCTACCACATCCAAGGAAGGCAGCAGGCGCGC	RN18S1_rRNA	363	483
((((.....(((.((((((((((......................................))))))).)))..........))).......))))................................................	(-17.4)

0727-439623_2_MIMAT0002891_MirBase_miR-18a*_microRNA_1_23-0727-439623_2_ENSG000000XXXXX_NR003286-2_RN18S1_rRNA_1146_1272
ACTGCCCTAAGTGCTCCTTCTGGCCAAAGTCTTTGGGTTCCGGGGGGAGTATGGTTGCAAAGCTGAAACTTAAAGGAATTGACGGAAGGGCACCACCAGGAGTGGAGCCTGCGGCTTAATTTGACTCAACACGGGAAACCTCACCCGGCC
ACTGCCCTAAGTGCTCCTTCTGG-----------------------------------------------------	miR-18a*_microRNA	1	23
-----------------------CCAAAGTCTTTGGGTTCCGGGGGGAGTATGGTTGCAAAGCTGAAACTTAAAGGAATTGACGGAAGGGCACCACCAGGAGTGGAGCCTGCGGCTTAATTTGACTCAACACGGGAAACCTCACCCGGCC	RN18S1_rRNA	1146	1272
..(((((((((((((((((((((................)))))))))))))..))..............................))))))..........................................................	(-20.9)

0727-439908_2_MIMAT0004784_MirBase_miR-455-3p_microRNA_1_21-0727-439908_2_ENSG000000XXXXX_NR003286-2_RN18S1_rRNA_1486_1564
GCAGTCCATGGGCATATACACAACAGGTCTGTGATGCCCTTAGATGTCCGGGGCTGCACGCGCGCTACACTGACTGGCTCAGCGTGTGCCTACCCTACGC
GCAGTCCATGGGCATATACAC-----------------------------------------------------	miR-455-3p_microRNA	1	21
---------------------AACAGGTCTGTGATGCCCTTAGATGTCCGGGGCTGCACGCGCGCTACACTGACTGGCTCAGCGTGTGCCTACCCTACGC	RN18S1_rRNA	1486	1564
(((((((..((((((.((((.........))))))))))...........)))))))...........................................	(-21.3)

0727-441515_2_MIMAT0000443_MirBase_miR-125a-5p_microRNA_1_24-0727-441515_2_ENSG00000XXXXXX_NR003287-2_RN28S1_rRNA_1715_1799
TCCCTGAGACCCTTTAACCTGTGACGCCACGCAGTTTTATCCGGTAAAGCGAATGATTAGAGGTCTTGGGGCCGAAACGATCTCAACCTATTCTCAAACTTTAAATGGG
TCCCTGAGACCCTTTAACCTGTGA-----------------------------------------------------	miR-125a-5p_microRNA	1	24
------------------------CGCCACGCAGTTTTATCCGGTAAAGCGAATGATTAGAGGTCTTGGGGCCGAAACGATCTCAACCTATTCTCAAACTTTAAATGGG	RN28S1_rRNA	1715	1799
.((((((((((((..((.(((((......))))).)).....................)).))))))))))......................................	(-17.5)

0727-441649_2_MIMAT0000761_MirBase_miR-324-5p_microRNA_1_23-0727-441649_2_ENSG000000XXXXX_NR003286-2_RN18S1_rRNA_1494_1555
CGCATCCCCTAGGGCATTGGTGTTGTGATGCCCTTAGATGTCCGGGGCTGCACGCGCGCTACACTGACTGGCTCAGCGTGTGCCT
CGCATCCCCTAGGGCATTGGTGT-----------------------------------------------------	miR-324-5p_microRNA	1	23
-----------------------TGTGATGCCCTTAGATGTCCGGGGCTGCACGCGCGCTACACTGACTGGCTCAGCGTGTGCCT	RN18S1_rRNA	1494	1555
.(((.((((.((((((((........)))))))).........)))).)))..................................	(-21.9)

0727-442332_2_MIMAT0005577_MirBase_miR-1226_microRNA_1_22-0727-442332_2_ENSG00000XXXXXX_NR003287-2_RN28S1_rRNA_3860_3921
TCACCAGCCCTGTGTTCCCTAGAAACCACAGCCAAGGGAACGGGCTTGGCGGAATCAGCGGGGAAAGAAGACCCTGTTGAGCTT
TCACCAGCCCTGTGTTCCCTAG-----------------------------------------------------	miR-1226_microRNA	1	22
----------------------AAACCACAGCCAAGGGAACGGGCTTGGCGGAATCAGCGGGGAAAGAAGACCCTGTTGAGCTT	RN28S1_rRNA	3860	3921
((.(((((((...(((((((..............)))))))))))).))..))...............................	(-19.8)

0727-445288_2_MIMAT0000510_MirBase_miR-320a_microRNA_1_22-0727-445288_2_ENSG00000XXXXXX_NR003287-2_RN28S1_rRNA_1660_1735
AAAAGCTGGGTTGAGAGGGCGATCCCTCCGAAGTTTCCCTCAGGATAGCTGGCGCTCTCGCAGACCCGACGCACCCCCGCCACGCAGTTTTATCCGGT
AAAAGCTGGGTTGAGAGGGCGA-----------------------------------------------------	miR-320a_microRNA	1	22
----------------------TCCCTCCGAAGTTTCCCTCAGGATAGCTGGCGCTCTCGCAGACCCGACGCACCCCCGCCACGCAGTTTTATCCGGT	RN28S1_rRNA	1660	1735
....((((((((..(((((((...............................)))))))...))))))..))..........................	(-21.6)

0727-446308_2_MIMAT0002819_MirBase_miR-193b_microRNA_1_22-0727-446308_2_ENSG000000XXXXX_NR003286-2_RN18S1_rRNA_401_468
AACTGGCCCTCAAAGTCCCGCTACGGGTGACGGGGAATCAGGGTTCGATTCCGGAGAGGGAGCCTGAGAAACGGCTACCACATCCAAGGA
AACTGGCCCTCAAAGTCCCGCT-----------------------------------------------------	miR-193b_microRNA	1	22
----------------------ACGGGTGACGGGGAATCAGGGTTCGATTCCGGAGAGGGAGCCTGAGAAACGGCTACCACATCCAAGGA	RN18S1_rRNA	401	468
....((((((.....(((((..........)))))....)))))).............................................	(-14)

0727-446550_2_MIMAT0004507_MirBase_miR-92a-1*_microRNA_1_23-0727-446550_2_ENSG00000XXXXXX_NR003287-2_RN28S1_rRNA_1742_1814
AGGTTGGGATCGGTTGCAATGCTAATGATTAGAGGTCTTGGGGCCGAAACGATCTCAACCTATTCTCAAACTTTAAATGGGTAAGAAGCCCGGCTC
AGGTTGGGATCGGTTGCAATGCT-----------------------------------------------------	miR-92a-1*_microRNA	1	23
-----------------------AATGATTAGAGGTCTTGGGGCCGAAACGATCTCAACCTATTCTCAAACTTTAAATGGGTAAGAAGCCCGGCTC	RN28S1_rRNA	1742	1814
(((((((((((((((.(((.(((..........))).))).)))))).....)))))))))...................................	(-21.8)

0727-446970_2_MIMAT0000680_MirBase_miR-106b_microRNA_1_21-0727-446970_2_ENSG000000XXXXX_NR003286-2_RN18S1_rRNA_1849_1894
TAAAGTGCTGACAGTGCAGATGAACCTGCGGAAGGATCATTA
TAAAGTGCTGACAGTGCAGAT---------------------	miR-106b_microRNA	1	21
---------------------GAACCTGCGGAAGGATCATTA	RN18S1_rRNA	1849	1894
..............(((((......)))))............	(-6.4)

0727-446985_2_MIMAT0000279_MirBase_miR-222_microRNA_1_21-0727-446985_2_ENSG00000XXXXXX_NR003287-2_RN28S1_rRNA_3693_3752
AGCTACATCTGGCTACTGGGTTTTCTGCCCAGTGCTCTGAATGTCAAAGTGAAGAAATTCAATGAAGCGCGGGTAAACGGC
AGCTACATCTGGCTACTGGGT-----------------------------------------------------	miR-222_microRNA	1	21
---------------------TTTCTGCCCAGTGCTCTGAATGTCAAAGTGAAGAAATTCAATGAAGCGCGGGTAAACGGC	RN28S1_rRNA	3693	3752
.(((((((.(((.((((((((.....))))))))..))).))))...)))...............................	(-15.8)

0727-447128_2_MIMAT0001340_MirBase_miR-423-3p_microRNA_1_23-0727-447128_2_ENSG000000XXXXX_NR003286-2_RN18S1_rRNA_287_349
AGCTCGGTCTGAGGCCCCTCAGTTGGTGACTCTAGATAACCTCGGGCCGATCGCACGCCCCCCGTGGCGGCGACGACCCATTCGAA
AGCTCGGTCTGAGGCCCCTCAGT-----------------------------------------------------	miR-423-3p_microRNA	1	23
-----------------------TGGTGACTCTAGATAACCTCGGGCCGATCGCACGCCCCCCGTGGCGGCGACGACCCATTCGAA	RN18S1_rRNA	287	349
.(((((((((((((.........................)))))))))))..))................................	(-19.7)

0727-448528_2_MIMAT0000764_MirBase_miR-339-5p_microRNA_1_23-0727-448528_2_ENSG00000XXXXXX_NR003287-2_RN28S1_rRNA_2739_2788
TCCCTGTCCTCCAGGAGCTCACGCTTGAAAATCCGGGGGAGAGGGTGTAAATCTCGCGCCGGGCCGTACCCAT
TCCCTGTCCTCCAGGAGCTCACG--------------------------------------------------	miR-339-5p_microRNA	1	23
-----------------------CTTGAAAATCCGGGGGAGAGGGTGTAAATCTCGCGCCGGGCCGTACCCAT	RN28S1_rRNA	2739	2788
.((((.((((((.(((..(((....)))...))))))))).))))............................	(-20.4)

0727-450129_2_MIMAT0000689_MirBase_miR-99b_microRNA_1_22-0727-450129_2_ENSG000000XXXXX_NR003286-2_RN18S1_rRNA_913_962
CACCCGTAGAACCGACCTTGCGATGATTAAGAGGGACGGCCGGGGGCATTCGTATTGCGCCGCTAGAGGTGA
CACCCGTAGAACCGACCTTGCG--------------------------------------------------	miR-99b_microRNA	1	22
----------------------ATGATTAAGAGGGACGGCCGGGGGCATTCGTATTGCGCCGCTAGAGGTGA	RN18S1_rRNA	913	962
..((((.....(((.((((...........))))..))).))))............................	(-12.4)

0727-451827_2_MIMAT0000227_MirBase_miR-197_microRNA_1_22-0727-451827_2_ENSG000000XXXXX_NR003286-2_RN18S1_rRNA_1344_1398
TTCACCACCTTCTCCACCCAGCAGTTGGTGGAGCGATTTGTCTGGTTAATTCCGATAACGAACGAGACTCTGGCATG
TTCACCACCTTCTCCACCCAGC-----------------------------------------------------	miR-197_microRNA	1	22
----------------------AGTTGGTGGAGCGATTTGTCTGGTTAATTCCGATAACGAACGAGACTCTGGCATG	RN18S1_rRNA	1344	1398
((.((((....(((((((........))))))).........)))).))............................	(-12.4)

0727-453073_2_MIMAT0000101_MirBase_miR-103_microRNA_1_23-0727-453073_2_ENSG000000XXXXX_NR003286-2_RN18S1_rRNA_50_110
AGCAGCATTGTACAGGGCTATGAATGCATGTCTGAGTACGCACGGCCGGTACAGTGAAACTGCGAATGGCTCATTAAATCAGTT
AGCAGCATTGTACAGGGCTATGA-----------------------------------------------------	miR-103_microRNA	1	23
-----------------------ATGCATGTCTGAGTACGCACGGCCGGTACAGTGAAACTGCGAATGGCTCATTAAATCAGTT	RN18S1_rRNA	50	110
.((((((((((((..((((.((..................)).)))).))))))))...)))).....................	(-20.9)

0727-453885_2_MIMAT0015053_MirBase_miR-3176_microRNA_1_19-0727-453885_2_ENSG00000XXXXXX_NR003287-2_RN28S1_rRNA_4212_4276
ACTGGCCTGGGACTACCGGAAACGGTAACGCAGGTGTCCTAAGGCGAGCTCAGGGAGGACAGAAACCTCCCGTGGAGCAGAAGG
ACTGGCCTGGGACTACCGG-----------------------------------------------------	miR-3176_microRNA	1	19
-------------------AAACGGTAACGCAGGTGTCCTAAGGCGAGCTCAGGGAGGACAGAAACCTCCCGTGGAGCAGAAGG	RN28S1_rRNA	4212	4276
.((.(((((((((.(((...............))))))))).))).))....................................	(-16.6)

0727-453945_2_MIMAT0004680_MirBase_miR-130b*_microRNA_1_21-0727-453945_2_ENSG00000XXXXXX_NR003287-2_RN28S1_rRNA_2739_2788
ACTCTTTCCCTGTTGCACTACCTTGAAAATCCGGGGGAGAGGGTGTAAATCTCGCGCCGGGCCGTACCCAT
ACTCTTTCCCTGTTGCACTAC--------------------------------------------------	miR-130b*_microRNA	1	21
---------------------CTTGAAAATCCGGGGGAGAGGGTGTAAATCTCGCGCCGGGCCGTACCCAT	RN28S1_rRNA	2739	2788
(((((((((((......................)))))))))))...........................	(-16.7)

0727-454796_2_MIMAT0003283_MirBase_miR-615-3p_microRNA_1_22-0727-454796_2_ENSG000000XXXXX_NR003286-2_RN18S1_rRNA_395_441
TCCGAGCCTGGGTCTCCCTCTTGTGACCACGGGTGACGGGGAATCAGGGTTCGATTCCGGAGAGGGAGC
TCCGAGCCTGGGTCTCCCTCTT-----------------------------------------------	miR-615-3p_microRNA	1	22
----------------------GTGACCACGGGTGACGGGGAATCAGGGTTCGATTCCGGAGAGGGAGC	RN18S1_rRNA	395	441
..(((((((.(((.((((...................)))).))).)))))))................	(-18.5)

0727-455147_2_MIMAT0003393_MirBase_miR-425_microRNA_1_23-0727-455147_2_ENSG000000XXXXX_NR003286-2_RN18S1_rRNA_1299_1400
AATGACACGATCACTCCCGTTGAATAGCTCTTTCTCGATTCCGTGGGTGGTGGTGCATGGCCGTTCTTAGTTGGTGGAGCGATTTGTCTGGTTAATTCCGATAACGAACGAGACTCTGGCATGCT
AATGACACGATCACTCCCGTTGA-----------------------------------------------------	miR-425_microRNA	1	23
-----------------------ATAGCTCTTTCTCGATTCCGTGGGTGGTGGTGCATGGCCGTTCTTAGTTGGTGGAGCGATTTGTCTGGTTAATTCCGATAACGAACGAGACTCTGGCATGCT	RN18S1_rRNA	1299	1400
.(((.(((.(((((((.((((((...........))))...)).))))))).))))))...................................................................	(-14.2)

0727-455361_2_MIMAT0004694_MirBase_miR-342-5p_microRNA_1_21-0727-455361_2_ENSG000000XXXXX_NR003286-2_RN18S1_rRNA_1678_1722
AGGGGTGCTATCTGTGATTGAAAGTCCCTGCCCTTTGTACACACCGCCCGTCGCTACTACCGATTG
AGGGGTGCTATCTGTGATTGA---------------------------------------------	miR-342-5p_microRNA	1	21
---------------------AAGTCCCTGCCCTTTGTACACACCGCCCGTCGCTACTACCGATTG	RN18S1_rRNA	1678	1722
..(((((.....((((.......................)))).))))).................	(-9.6)

0727-455369_2_MIMAT0004482_MirBase_let-7b*_microRNA_1_22-0727-455369_2_ENSG000000XXXXX_NR003286-2_RN18S1_rRNA_1672_1720
CTATACAACCTACTGCCTTCCCTTGATTAAGTCCCTGCCCTTTGTACACACCGCCCGTCGCTACTACCGAT
CTATACAACCTACTGCCTTCCC-------------------------------------------------	let-7b*_microRNA	1	22
----------------------TTGATTAAGTCCCTGCCCTTTGTACACACCGCCCGTCGCTACTACCGAT	RN18S1_rRNA	1672	1720
...(((((.................................))))).........................	(-3.3)

0727-455470_2_MIMAT0000456_MirBase_miR-186_microRNA_1_22-0727-455470_2_ENSG00000XXXXXX_NR003287-2_RN28S1_rRNA_732_775
CAAAGAATTCTCCTTTTGGGCTAAGGCCCGGCGGGGAAGGTGGCTCGGGGGGCCCCGTCCGTCCGT
CAAAGAATTCTCCTTTTGGGCT--------------------------------------------	miR-186_microRNA	1	22
----------------------AAGGCCCGGCGGGGAAGGTGGCTCGGGGGGCCCCGTCCGTCCGT	RN28S1_rRNA	732	775
.......((((((..(((((((..))))))).))))))............................	(-16.9)

0727-455647_2_MIMAT0000419_MirBase_miR-27b_microRNA_1_21-0727-455647_2_ENSG00000XXXXXX_NR003287-2_RN28S1_rRNA_1867_1918
TTCACAGTGGCTAAGTTCTGCAAGCAGAACTGGCGCTGCGGGATGAACCGAACGCCGGGTTAAGGCGCCCGAT
TTCACAGTGGCTAAGTTCTGC----------------------------------------------------	miR-27b_microRNA	1	21
---------------------AAGCAGAACTGGCGCTGCGGGATGAACCGAACGCCGGGTTAAGGCGCCCGAT	RN28S1_rRNA	1867	1918
(((...(((((..((((((((..))))))))...))))).)))..............................	(-18.7)

0727-456432_2_MIMAT0000756_MirBase_miR-326_microRNA_1_20-0727-456432_2_ENSG000000XXXXX_NR003286-2_RN18S1_rRNA_1193_1244
CCTCTGGGCCCTTCCTCCAGTAAAGGAATTGACGGAAGGGCACCACCAGGAGTGGAGCCTGCGGCTTAATTT
CCTCTGGGCCCTTCCTCCAG----------------------------------------------------	miR-326_microRNA	1	20
--------------------TAAAGGAATTGACGGAAGGGCACCACCAGGAGTGGAGCCTGCGGCTTAATTT	RN18S1_rRNA	1193	1244
(((.((((((((((((((......)))......)))))))).)))..)))......................	(-21)

0727-456439_2_MIMAT0005792_MirBase_miR-320b_microRNA_1_22-0727-456439_2_ENSG000000XXXXX_NR003286-2_RN18S1_rRNA_110_173
AAAAGCTGGGTTGAGAGGGCAATATGGTTCCTTTGGTCGCTCGCTCCTCTCCTACTTGGATAACTGTGGTAATTCTAGAGCTAATA
AAAAGCTGGGTTGAGAGGGCAA-----------------------------------------------------	miR-320b_microRNA	1	22
----------------------TATGGTTCCTTTGGTCGCTCGCTCCTCTCCTACTTGGATAACTGTGGTAATTCTAGAGCTAATA	RN18S1_rRNA	110	173
.....((((((.((((((((......................)).))))))..))))))...........................	(-17.1)

0727-462639_2_MIMAT0000762_MirBase_miR-324-3p_microRNA_1_20-0727-462639_2_ENSG00000XXXXXX_NR003287-2_RN28S1_rRNA_2835_2891
ACTGCCCCAGGTGCTGCTGGAATGTAGGTAAGGGAAGTCGGCAAGCCGGATCCGTAACTTCGGGATAAGGATTGGCT
ACTGCCCCAGGTGCTGCTGG-----------------------------------------------------	miR-324-3p_microRNA	1	20
--------------------AATGTAGGTAAGGGAAGTCGGCAAGCCGGATCCGTAACTTCGGGATAAGGATTGGCT	RN28S1_rRNA	2835	2891
.((.(((.((((((((((((.................)))))).))..........)))).)))...))........	(-13.9)

0727-469730_2_MIMAT0000064_MirBase_let-7c_microRNA_1_22-0727-469730_2_ENSG000000XXXXX_NR003286-2_RN18S1_rRNA_1680_1777
TGAGGTAGTAGGTTGTATGGTTGTCCCTGCCCTTTGTACACACCGCCCGTCGCTACTACCGATTGGATGGTTTAGTGAGGCCCTCGGATCGGCCCCGCCGGGGTCGGCCCACGGCCCTGG
TGAGGTAGTAGGTTGTATGGTT-----------------------------------------------------	let-7c_microRNA	1	22
----------------------GTCCCTGCCCTTTGTACACACCGCCCGTCGCTACTACCGATTGGATGGTTTAGTGAGGCCCTCGGATCGGCCCCGCCGGGGTCGGCCCACGGCCCTGG	RN18S1_rRNA	1680	1777
...(((.((.(((((..((((...........................................................................))))....))))).)).)))....	(-15)

0727-491050_1_MIMAT0004911_MirBase_miR-874_microRNA_1_22-0727-491050_1_ENSG000000XXXXX_NR003286-2_RN18S1_rRNA_111_158
CTGCCCTGGCCCGAGGGACCGAATGGTTCCTTTGGTCGCTCGCTCCTCTCCTACTTGGATAACTGTGGTA
CTGCCCTGGCCCGAGGGACCGA------------------------------------------------	miR-874_microRNA	1	22
----------------------ATGGTTCCTTTGGTCGCTCGCTCCTCTCCTACTTGGATAACTGTGGTA	RN18S1_rRNA	111	158
..((..(((((.(((((((((..))))))))).)))))...))...........................	(-20.1)

0727-491361_1_MIMAT0005797_MirBase_miR-1301_microRNA_1_24-0727-491361_1_ENSG000000XXXXX_NR003286-2_RN18S1_rRNA_1113_1178
TTGCAGCTGCCTGGGAGTGACTTCATTCCCATGACCCGCCGGGCAGCTTCCGGGAAACCAAAGTCTTTGGGTTCCGGGGGGAGTATGGTT
TTGCAGCTGCCTGGGAGTGACTTC-----------------------------------------------------	miR-1301_microRNA	1	24
------------------------ATTCCCATGACCCGCCGGGCAGCTTCCGGGAAACCAAAGTCTTTGGGTTCCGGGGGGAGTATGGTT	RN18S1_rRNA	1113	1178
....((((((((((........................))))))))))..........................................	(-18.7)

0727-499934_1_MIMAT0000092_MirBase_miR-92a_microRNA_1_22-0727-499934_1_ENSG000000XXXXX_NR003286-2_RN18S1_rRNA_1508_1555
TATTGCACTTGTCCCGGCCTGTATGTCCGGGGCTGCACGCGCGCTACACTGACTGGCTCAGCGTGTGCCT
TATTGCACTTGTCCCGGCCTGT------------------------------------------------	miR-92a_microRNA	1	22
----------------------ATGTCCGGGGCTGCACGCGCGCTACACTGACTGGCTCAGCGTGTGCCT	RN18S1_rRNA	1508	1555
...((((...(((((((.........))))))))))).................................	(-14.8)

0727-509110_1_MIMAT0005794_MirBase_miR-1296_microRNA_1_22-0727-509110_1_ENSG00000XXXXXX_NR003287-2_RN28S1_rRNA_2370_2444
TTAGGGCCCTGGCTCCATCTCCATTCAAACGAGAACTTTGAAGGCCGAAGTGGAGAAGGGTTCCATGTGAACAGCAGTTGAACATGGGTCAGTCGGT
TTAGGGCCCTGGCTCCATCTCC-----------------------------------------------------	miR-1296_microRNA	1	22
----------------------ATTCAAACGAGAACTTTGAAGGCCGAAGTGGAGAAGGGTTCCATGTGAACAGCAGTTGAACATGGGTCAGTCGGT	RN28S1_rRNA	2370	2444
...(((((((..((((((.((.........................)).)))))).)))))))..................................	(-20.1)

0727-528872_1_MIMAT0004602_MirBase_miR-125a-3p_microRNA_1_22-0727-528872_1_ENSG000000XXXXX_NR003286-2_RN18S1_rRNA_1575_1618
ACAGGTGAGGTTCTTGGGAGCCGGGTAACCCGTTGAACCCCATTCGTGATGGGGATCGGGGATTGC
ACAGGTGAGGTTCTTGGGAGCC--------------------------------------------	miR-125a-3p_microRNA	1	22
----------------------GGGTAACCCGTTGAACCCCATTCGTGATGGGGATCGGGGATTGC	RN18S1_rRNA	1575	1618
((.((((.(((((.((((.(((.)))..))))..))))).)))).))...................	(-17.2)

0727-548148_1_MIMAT0000067_MirBase_let-7f_microRNA_1_22-0727-548148_1_ENSG000000XXXXX_NR003286-2_RN18S1_rRNA_1695_1774
TGAGGTAGTAGATTGTATAGTTACACACCGCCCGTCGCTACTACCGATTGGATGGTTTAGTGAGGCCCTCGGATCGGCCCCGCCGGGGTCGGCCCACGGCCC
TGAGGTAGTAGATTGTATAGTT-----------------------------------------------------	let-7f_microRNA	1	22
----------------------ACACACCGCCCGTCGCTACTACCGATTGGATGGTTTAGTGAGGCCCTCGGATCGGCCCCGCCGGGGTCGGCCCACGGCCC	RN18S1_rRNA	1695	1774
...((((((((..((.................))...)))))))).........................................................	(-12.2)

0727-548260_1_MIMAT0000066_MirBase_let-7e_microRNA_1_22-0727-548260_1_ENSG00000XXXXXX_NR003287-2_RN28S1_rRNA_1_51
TGAGGTAGGAGGTTGTATAGTTCGCGACCTCAGATCAGACGTGGCGACCCGCTGAATTTAAGCATATTAGTCA
TGAGGTAGGAGGTTGTATAGTT---------------------------------------------------	let-7e_microRNA	1	22
----------------------CGCGACCTCAGATCAGACGTGGCGACCCGCTGAATTTAAGCATATTAGTCA	RN28S1_rRNA	1	51
...(((..((((((((.......))))))))..))).....................................	(-15)

0727-566926_1_MIMAT0005584_MirBase_miR-1229_microRNA_1_23-0727-566926_1_ENSG000000XXXXX_NR003286-2_RN18S1_rRNA_498_570
CTCTCACCACTGCCCTCCCACAGCGACCCGGGGAGGTAGTGACGAAAAATAACAATACAGGACTCTTTCGAGGCCCTGTAATTGGAATGAGTCCAC
CTCTCACCACTGCCCTCCCACAG-----------------------------------------------------	miR-1229_microRNA	1	23
-----------------------CGACCCGGGGAGGTAGTGACGAAAAATAACAATACAGGACTCTTTCGAGGCCCTGTAATTGGAATGAGTCCAC	RN18S1_rRNA	498	570
.......(((((((.((((..........)))).))))))).......................................................	(-17.1)

0727-566994_1_MIMAT0004983_MirBase_miR-940_microRNA_1_21-0727-566994_1_ENSG00000XXXXXX_NR003287-2_RN28S1_rRNA_2908_2950
AAGGCAGGGCCCCCGCTCCCCTCGGGCTGGGGCGCGAAGCGGGGCTGGGCGCGCGCCGCGGCTG
AAGGCAGGGCCCCCGCTCCCC-------------------------------------------	miR-940_microRNA	1	21
---------------------TCGGGCTGGGGCGCGAAGCGGGGCTGGGCGCGCGCCGCGGCTG	RN28S1_rRNA	2908	2950
...((..(((((((((.((((.......)))).)))....))))))..))..............	(-22.9)

0727-627593_1_MIMAT0000092_MirBase_miR-92a_microRNA_1_22-0727-627593_1_ENSG000000XXXXX_NR003286-2_RN18S1_rRNA_499_563
TATTGCACTTGTCCCGGCCTGTGACCCGGGGAGGTAGTGACGAAAAATAACAATACAGGACTCTTTCGAGGCCCTGTAATTGGAATG
TATTGCACTTGTCCCGGCCTGT-----------------------------------------------------	miR-92a_microRNA	1	22
----------------------GACCCGGGGAGGTAGTGACGAAAAATAACAATACAGGACTCTTTCGAGGCCCTGTAATTGGAATG	RN18S1_rRNA	499	563
..(((((((..((((((........))))))....)))).)))............................................	(-15.6)

0727-627630_1_MIMAT0000092_MirBase_miR-92a_microRNA_1_22-0727-627630_1_ENSG000000XXXXX_NR003286-2_RN18S1_rRNA_1253_1329
TATTGCACTTGTCCCGGCCTGTACGGGAAACCTCACCCGGCCCGGACACGGACAGGATTGACAGATTGATAGCTCTTTCTCGATTCCGTGGGTGGTGGT
TATTGCACTTGTCCCGGCCTGT-----------------------------------------------------	miR-92a_microRNA	1	22
----------------------ACGGGAAACCTCACCCGGCCCGGACACGGACAGGATTGACAGATTGATAGCTCTTTCTCGATTCCGTGGGTGGTGGT	RN18S1_rRNA	1253	1329
.........(((((.((((...................)))).)))))...................................................	(-15.6)

0727-633408_1_MIMAT0000226_MirBase_miR-196a_microRNA_1_22-0727-633408_1_ENSG000000XXXXX_NR003286-2_RN18S1_rRNA_1548_1614
TAGGTAGTTTCATGTTGTTGGGGTGTGCCTACCCTACGCCGGCAGGCGCGGGTAACCCGTTGAACCCCATTCGTGATGGGGATCGGGGA
TAGGTAGTTTCATGTTGTTGGG-----------------------------------------------------	miR-196a_microRNA	1	22
----------------------GTGTGCCTACCCTACGCCGGCAGGCGCGGGTAACCCGTTGAACCCCATTCGTGATGGGGATCGGGGA	RN18S1_rRNA	1548	1614
..(((...(((.(((((((((.................))))))).)).)))..)))................................	(-10.6)

0727-637528_1_MIMAT0000069_MirBase_miR-16_microRNA_1_22-0727-637528_1_ENSG000000XXXXX_NR003286-2_RN18S1_rRNA_816_866
TAGCAGCACGTAAATATTGGCGAGAGTGTTCAAAGCAGGCCCGAGCCGCCTGGATACCGCAGCTAGGAATAAT
TAGCAGCACGTAAATATTGGCG---------------------------------------------------	miR-16_microRNA	1	22
----------------------AGAGTGTTCAAAGCAGGCCCGAGCCGCCTGGATACCGCAGCTAGGAATAAT	RN18S1_rRNA	816	866
((((.((..(((..((.((((.......................))))..))..))).)).))))........	(-12.4)

0727-637852_1_MIMAT0000068_MirBase_miR-15a_microRNA_1_22-0727-637852_1_ENSG00000XXXXXX_NR003287-2_RN28S1_rRNA_2834_2881
TAGCAGCACATAATGGTTTGTGCAATGTAGGTAAGGGAAGTCGGCAAGCCGGATCCGTAACTTCGGGATA
TAGCAGCACATAATGGTTTGTG------------------------------------------------	miR-15a_microRNA	1	22
----------------------CAATGTAGGTAAGGGAAGTCGGCAAGCCGGATCCGTAACTTCGGGATA	RN28S1_rRNA	2834	2881
.....((..((..((((((((......................)))))))).))..))............	(-10.3)

0727-672015_1_MIMAT0004951_MirBase_miR-887_microRNA_1_22-0727-672015_1_ENSG00000XXXXXX_NR003287-2_RN28S1_rRNA_2867_2911
GTGAACGGGCGCCATCCCGAGGCGTAACTTCGGGATAAGGATTGGCTCTAAGGGCTGGGTCGGTCGG
GTGAACGGGCGCCATCCCGAGG---------------------------------------------	miR-887_microRNA	1	22
----------------------CGTAACTTCGGGATAAGGATTGGCTCTAAGGGCTGGGTCGGTCGG	RN28S1_rRNA	2867	2911
......((((.(((((((((((.....)))))))))..))....))))...................	(-18.1)

0727-691545_1_MIMAT0004679_MirBase_miR-296-3p_microRNA_1_22-0727-691545_1_ENSG000000XXXXX_NR003286-2_RN18S1_rRNA_1411_1477
GAGGGTTGGGTGGAGGCTCTCCGCGACCCCCGAGCGGTCGGCGTCCCCCAACTTCTTAGAGGGACAAGTGGCGTTCAGCCACCCGAGAT
GAGGGTTGGGTGGAGGCTCTCC-----------------------------------------------------	miR-296-3p_microRNA	1	22
----------------------GCGACCCCCGAGCGGTCGGCGTCCCCCAACTTCTTAGAGGGACAAGTGGCGTTCAGCCACCCGAGAT	RN18S1_rRNA	1411	1477
((((((((((.(((.(((..((.............))..))).)))))))))).)))................................	(-20.4)

0727-692705_1_MIMAT0004950_MirBase_miR-877*_microRNA_1_21-0727-692705_1_ENSG000000XXXXX_NR003286-2_RN18S1_rRNA_400_474
TCCTCTTCTCCCTCCTCCCAGCACGGGTGACGGGGAATCAGGGTTCGATTCCGGAGAGGGAGCCTGAGAAACGGCTACCACATCCAAGGAAGGCAG
TCCTCTTCTCCCTCCTCCCAG-----------------------------------------------------	miR-877*_microRNA	1	21
---------------------CACGGGTGACGGGGAATCAGGGTTCGATTCCGGAGAGGGAGCCTGAGAAACGGCTACCACATCCAAGGAAGGCAG	RN18S1_rRNA	400	474
((((((((.((((..((((.............))))...)))).........))))))))....................................	(-18.2)

0727-708379_1_MIMAT0000450_MirBase_miR-149_microRNA_1_23-0727-708379_1_ENSG00000XXXXXX_NR003287-2_RN28S1_rRNA_3670_3722
TCTGGCTCCGTGTCTTCACTCCCCGGCGGGTGTTGACGCGATGTGATTTCTGCCCAGTGCTCTGAATGTCAAAGTG
TCTGGCTCCGTGTCTTCACTCCC-----------------------------------------------------	miR-149_microRNA	1	23
-----------------------CGGCGGGTGTTGACGCGATGTGATTTCTGCCCAGTGCTCTGAATGTCAAAGTG	RN28S1_rRNA	3670	3722
....((..((((((..(((((((.)).)))))..))))))..))................................	(-17.7)

0727-750416_1_MIMAT0003283_MirBase_miR-615-3p_microRNA_1_22-0727-750416_1_ENSG000000XXXXX_NR003286-2_RN18S1_rRNA_1099_1166
TCCGAGCCTGGGTCTCCCTCTTGATGCGGCGGCGTTATTCCCATGACCCGCCGGGCAGCTTCCGGGAAACCAAAGTCTTTGGGTTCCGGG
TCCGAGCCTGGGTCTCCCTCTT-----------------------------------------------------	miR-615-3p_microRNA	1	22
----------------------GATGCGGCGGCGTTATTCCCATGACCCGCCGGGCAGCTTCCGGGAAACCAAAGTCTTTGGGTTCCGGG	RN18S1_rRNA	1099	1166
.((((((((((((.((((.............................................)))).)))........))))))).)).	(-16.7)

0727-760901_1_MIMAT0003218_MirBase_miR-92b_microRNA_1_22-0727-760901_1_ENSG00000XXXXXX_NR003287-2_RN28S1_rRNA_3951_4001
TATTGCACTCGTCCCGGCCTCCGAGAGGTGTAGAATAAGTGGGAGGCCCCCGGCGCCCCCCCGGTGTCCCCGC
TATTGCACTCGTCCCGGCCTCC---------------------------------------------------	miR-92b_microRNA	1	22
----------------------GAGAGGTGTAGAATAAGTGGGAGGCCCCCGGCGCCCCCCCGGTGTCCCCGC	RN28S1_rRNA	3951	4001
....(((((((((..(((((((...................)))))))...)))).......)))))......	(-18.3)

0727-773858_1_MIMAT0002891_MirBase_miR-18a*_microRNA_1_23-0727-773858_1_ENSG000000XXXXX_NR003286-2_RN18S1_rRNA_1153_1204
ACTGCCCTAAGTGCTCCTTCTGGCTTTGGGTTCCGGGGGGAGTATGGTTGCAAAGCTGAAACTTAAAGGAATTGA
ACTGCCCTAAGTGCTCCTTCTGG----------------------------------------------------	miR-18a*_microRNA	1	23
-----------------------CTTTGGGTTCCGGGGGGAGTATGGTTGCAAAGCTGAAACTTAAAGGAATTGA	RN18S1_rRNA	1153	1204
..(((.....(((((((((((((.........)))))))))))))....))).......................	(-19.9)

0727-775239_1_MIMAT0000088_MirBase_miR-30a*_microRNA_1_22-0727-775239_1_ENSG00000242716_ENST00000474885_5-8S_rRNA_74_126
CTTTCAGTCGGATGTTTGCAGCGCAGGACACATTGATCATCGACACTTCGAACGCACTTGCGGCCCCGGGTTCCT
CTTTCAGTCGGATGTTTGCAGC-----------------------------------------------------	miR-30a*_microRNA	1	22
----------------------GCAGGACACATTGATCATCGACACTTCGAACGCACTTGCGGCCCCGGGTTCCT	5-8S_rRNA	74	126
.......((((.(((.(((..................................)))...)))...))))......	(-9.9)

0727-814177_1_MIMAT0001340_MirBase_miR-423-3p_microRNA_1_23-0727-814177_1_ENSG00000XXXXXX_NR003287-2_RN28S1_rRNA_3965_4009
AGCTCGGTCTGAGGCCCCTCAGTAAGTGGGAGGCCCCCGGCGCCCCCCCGGTGTCCCCGCGAGGGGCC
AGCTCGGTCTGAGGCCCCTCAGT---------------------------------------------	miR-423-3p_microRNA	1	23
-----------------------AAGTGGGAGGCCCCCGGCGCCCCCCCGGTGTCCCCGCGAGGGGCC	RN28S1_rRNA	3965	4009
............((((((((........................................))))))))	(-17.1)

0727-830470_1_MIMAT0000245_MirBase_miR-30d_microRNA_1_22-0727-830470_1_ENSG000000XXXXX_NR003286-2_RN18S1_rRNA_1120_1164
TGTAAACATCCCCGACTGGAAGTGACCCGCCGGGCAGCTTCCGGGAAACCAAAGTCTTTGGGTTCCG
TGTAAACATCCCCGACTGGAAG---------------------------------------------	miR-30d_microRNA	1	22
----------------------TGACCCGCCGGGCAGCTTCCGGGAAACCAAAGTCTTTGGGTTCCG	RN18S1_rRNA	1120	1164
..........((((((((((((...............))))))).............))))).....	(-10.2)

0727-842329_1_MIMAT0005577_MirBase_miR-1226_microRNA_1_22-0727-842329_1_ENSG00000201925_ENST00000365055_5S_rRNA_77_144
TCACCAGCCCTGTGTTCCCTAGACTTGGATGGGAGACCGCCTGGGAATACCGGGTGCTGTAGGCT
TCACCAGCCCTGTGTTCCCTAG-------------------------------------------	miR-1226_microRNA	1	22
----------------------ACTTGGATGGGAGACCGCCTGGGAATACCGGGTGCTGTAGGCT	5S_rRNA	77	144
....(((((((((((((((.......................)))))))).))).))))......	(-18.9)

0727-844175_1_MIMAT0004748_MirBase_miR-423-5p_microRNA_1_23-0727-844175_1_ENSG00000XXXXXX_NR003287-2_RN28S1_rRNA_970_1014
TGAGGGGCAGAGAGCGAGACTTTGTCGCCGCGCTCTCCCCCCTCCCGGCGCCCACCCCCGCGGGGAAT
TGAGGGGCAGAGAGCGAGACTTT---------------------------------------------	miR-423-5p_microRNA	1	23
-----------------------GTCGCCGCGCTCTCCCCCCTCCCGGCGCCCACCCCCGCGGGGAAT	RN28S1_rRNA	970	1014
.((((((..(((((((.(((...)))....))))))).))))))........................	(-25.2)

0727-879491_1_MIMAT0000510_MirBase_miR-320a_microRNA_1_22-0727-879491_1_ENSG00000XXXXXX_NR003287-2_RN28S1_rRNA_264_310
AAAAGCTGGGTTGAGAGGGCGACCCGGGTCTTCCCGGAGTCGGGTTGCTTGGGAATGCAGCCCAAAGCG
AAAAGCTGGGTTGAGAGGGCGA-----------------------------------------------	miR-320a_microRNA	1	22
----------------------CCCGGGTCTTCCCGGAGTCGGGTTGCTTGGGAATGCAGCCCAAAGCG	RN28S1_rRNA	264	310
....(((((((((...((((((......................)))))).......)))))))..)).	(-15.7)

0727-879618_1_MIMAT0001413_MirBase_miR-20b_microRNA_1_23-0727-879618_1_ENSG00000XXXXXX_NR003287-2_RN28S1_rRNA_4034_4082
CAAAGTGCTCATAGTGCAGGTAGGGGCCGCCGGTGAAATACCACTACTCTGATCGTTTTTTCACTGACCCGG
CAAAGTGCTCATAGTGCAGGTAG-------------------------------------------------	miR-20b_microRNA	1	23
-----------------------GGGCCGCCGGTGAAATACCACTACTCTGATCGTTTTTTCACTGACCCGG	RN28S1_rRNA	4034	4082
.((((((.(((.((((..((((................))))..)))).))).)))))).............	(-10.7)

0727-903177_1_MIMAT0000456_MirBase_miR-186_microRNA_1_22-0727-903177_1_ENSG00000242716_ENST00000474885_5-8S_rRNA_1_49
CAAAGAATTCTCCTTTTGGGCTGACTCTTAGCGGTGGATCACTCGGCTCGTGCGTCGATGAAGAACGCAGC
CAAAGAATTCTCCTTTTGGGCT-------------------------------------------------	miR-186_microRNA	1	22
----------------------GACTCTTAGCGGTGGATCACTCGGCTCGTGCGTCGATGAAGAACGCAGC	5-8S_rRNA	1	49
.......(((......((((((......................)))))).........))).........	(-7.6)

0727-928785_1_MIMAT0000070_MirBase_miR-17_microRNA_1_23-0727-928785_1_ENSG00000XXXXXX_NR003287-2_RN28S1_rRNA_2002_2076
CAAAGTGCTTACAGTGCAGGTAGAGTGTGTAACAACTCACCTGCCGAATCAACTAGCCCTGAAAATGGATGGCGCTGGAGCGTCGGGCCCATACCCGG
CAAAGTGCTTACAGTGCAGGTAG-----------------------------------------------------	miR-17_microRNA	1	23
-----------------------AGTGTGTAACAACTCACCTGCCGAATCAACTAGCCCTGAAAATGGATGGCGCTGGAGCGTCGGGCCCATACCCGG	RN28S1_rRNA	2002	2076
.....(((((.((((((.(((((.................)))))..........................)))))))))))................	(-14.7)

0727-929815_1_MIMAT0000456_MirBase_miR-186_microRNA_1_22-0727-929815_1_ENSG000000XXXXX_NR003286-2_RN18S1_rRNA_1509_1719
CAAAGAATTCTCCTTTTGGGCTTGTCCGGGGCTGCACGCGCGCTACACTGACTGGCTCAGCGTGTGCCTACCCTACGCCGGCAGGCGCGGGTAACCCGTTGAACCCCATTCGTGATGGGGATCGGGGATTGCAATTATTCCCCATGAACGAGGAATTCCCAGTAAGTGCGGGTCATAAGCTTGCGTTGATTAAGTCCCTGCCCTTTGTACACACCGCCCGTCGCTACTACCGA
CAAAGAATTCTCCTTTTGGGCT-----------------------------------------------------	miR-186_microRNA	1	22
----------------------TGTCCGGGGCTGCACGCGCGCTACACTGACTGGCTCAGCGTGTGCCTACCCTACGCCGGCAGGCGCGGGTAACCCGTTGAACCCCATTCGTGATGGGGATCGGGGATTGCAATTATTCCCCATGAACGAGGAATTCCCAGTAAGTGCGGGTCATAAGCTTGCGTTGATTAAGTCCCTGCCCTTTGTACACACCGCCCGTCGCTACTACCGA	RN18S1_rRNA	1509	1719
....((((((((.(((.(((........................................................................................................................)))..))).))).)))))...........................................................................	(-10.5)

0727-942283_1_MIMAT0000257_MirBase_miR-181b_microRNA_1_23-0727-942283_1_ENSG000000XXXXX_NR003286-2_RN18S1_rRNA_1110_1177
AACATTCATTGCTGTCGGTGGGTGTTATTCCCATGACCCGCCGGGCAGCTTCCGGGAAACCAAAGTCTTTGGGTTCCGGGGGGAGTATGGT
AACATTCATTGCTGTCGGTGGGT-----------------------------------------------------	miR-181b_microRNA	1	23
-----------------------GTTATTCCCATGACCCGCCGGGCAGCTTCCGGGAAACCAAAGTCTTTGGGTTCCGGGGGGAGTATGGT	RN18S1_rRNA	1110	1177
....(((...(((((((((((((............))))))))).))))......))).................................	(-21.4)

0727-957419_1_MIMAT0004949_MirBase_miR-877_microRNA_1_20-0727-957419_1_ENSG00000XXXXXX_NR003287-2_RN28S1_rRNA_1776_1818
GTAGAGGAGATGGCGCAGGGACCTATTCTCAAACTTTAAATGGGTAAGAAGCCCGGCTCGCTG
GTAGAGGAGATGGCGCAGGG-------------------------------------------	miR-877_microRNA	1	20
--------------------ACCTATTCTCAAACTTTAAATGGGTAAGAAGCCCGGCTCGCTG	RN28S1_rRNA	1776	1818
....(((((.(((.((..................................))))).))).)).	(-9.3)

0727-988469_1_MIMAT0004950_MirBase_miR-877*_microRNA_1_21-0727-988469_1_ENSG000000XXXXX_NR003286-2_RN18S1_rRNA_1438_1489
TCCTCTTCTCCCTCCTCCCAGAACTTCTTAGAGGGACAAGTGGCGTTCAGCCACCCGAGATTGAGCAATAACA
TCCTCTTCTCCCTCCTCCCAG----------------------------------------------------	miR-877*_microRNA	1	21
---------------------AACTTCTTAGAGGGACAAGTGGCGTTCAGCCACCCGAGATTGAGCAATAACA	RN18S1_rRNA	1438	1489
.((.(((.((((((................)))))).))).))..............................	(-13.4)

0727-1015796_1_MIMAT0000761_MirBase_miR-324-5p_microRNA_1_23-0727-1015796_1_ENSG00000XXXXXX_NR003287-2_RN28S1_rRNA_1198_1252
CGCATCCCCTAGGGCATTGGTGTGGGTCGCGCCGTCGGGCCCGGGGGAGGTTCTCTCGGGGCCACGCGCGCGTCCCCC
CGCATCCCCTAGGGCATTGGTGT-----------------------------------------------------	miR-324-5p_microRNA	1	23
-----------------------GGGTCGCGCCGTCGGGCCCGGGGGAGGTTCTCTCGGGGCCACGCGCGCGTCCCCC	RN28S1_rRNA	1198	1252
.((.((((((.((((..((((((.....))))))....)))))))))).))...........................	(-26.1)

0727-1027618_1_MIMAT0005891_MirBase_miR-1303_microRNA_1_22-0727-1027618_1_ENSG00000XXXXXX_NR003287-2_RN28S1_rRNA_3779_3827
TTTAGAGACGGGGTCTTGCTCTAGCCAAATGCCTCGTCATCTAATTAGTGACGCGCATGAATGGATGAACG
TTTAGAGACGGGGTCTTGCTCT-------------------------------------------------	miR-1303_microRNA	1	22
----------------------AGCCAAATGCCTCGTCATCTAATTAGTGACGCGCATGAATGGATGAACG	RN28S1_rRNA	3779	3827
.(((((((((((((.(((((..)))..)).)))))))).)))))...........................	(-17.4)

0727-1029804_1_MIMAT0005584_MirBase_miR-1229_microRNA_1_23-0727-1029804_1_ENSG000000XXXXX_NR003286-2_RN18S1_rRNA_1444_1488
CTCTCACCACTGCCCTCCCACAGTTAGAGGGACAAGTGGCGTTCAGCCACCCGAGATTGAGCAATAAC
CTCTCACCACTGCCCTCCCACAG---------------------------------------------	miR-1229_microRNA	1	23
-----------------------TTAGAGGGACAAGTGGCGTTCAGCCACCCGAGATTGAGCAATAAC	RN18S1_rRNA	1444	1488
......(((((.(((((.........)))))...))))).............................	(-15.5)

0727-1030168_1_MIMAT0003283_MirBase_miR-615-3p_microRNA_1_22-0727-1030168_1_ENSG000000XXXXX_NR003286-2_RN18S1_rRNA_422_482
TCCGAGCCTGGGTCTCCCTCTTTTCGATTCCGGAGAGGGAGCCTGAGAAACGGCTACCACATCCAAGGAAGGCAGCAGGCGCG
TCCGAGCCTGGGTCTCCCTCTT-----------------------------------------------------	miR-615-3p_microRNA	1	22
----------------------TTCGATTCCGGAGAGGGAGCCTGAGAAACGGCTACCACATCCAAGGAAGGCAGCAGGCGCG	RN18S1_rRNA	422	482
(((.((((((((.(((((((((..........)))))))))))))......))))...........)))..............	(-21.7)

0727-1030493_1_MIMAT0000227_MirBase_miR-197_microRNA_1_22-0727-1030493_1_ENSG000000XXXXX_NR003286-2_RN18S1_rRNA_1153_1205
TTCACCACCTTCTCCACCCAGCCTTTGGGTTCCGGGGGGAGTATGGTTGCAAAGCTGAAACTTAAAGGAATTGAC
TTCACCACCTTCTCCACCCAGC-----------------------------------------------------	miR-197_microRNA	1	22
----------------------CTTTGGGTTCCGGGGGGAGTATGGTTGCAAAGCTGAAACTTAAAGGAATTGAC	RN18S1_rRNA	1153	1205
...((((.(((((((((((((...))))))....)))))))..))))............................	(-17.3)

0727-1032090_1_MIMAT0000227_MirBase_miR-197_microRNA_1_22-0727-1032090_1_ENSG00000XXXXXX_NR003287-2_RN28S1_rRNA_2373_2450
TTCACCACCTTCTCCACCCAGCCAAACGAGAACTTTGAAGGCCGAAGTGGAGAAGGGTTCCATGTGAACAGCAGTTGAACATGGGTCAGTCGGTCCTGAG
TTCACCACCTTCTCCACCCAGC-----------------------------------------------------	miR-197_microRNA	1	22
----------------------CAAACGAGAACTTTGAAGGCCGAAGTGGAGAAGGGTTCCATGTGAACAGCAGTTGAACATGGGTCAGTCGGTCCTGAG	RN28S1_rRNA	2373	2450
(((((..((((((((((.............................)))))))))).......)))))................................	(-19.7)

0727-1034394_1_MIMAT0000087_MirBase_miR-30a_microRNA_1_22-0727-1034394_1_ENSG000000XXXXX_NR003286-2_RN18S1_rRNA_1147_1218
TGTAAACATCCTCGACTGGAAGCAAAGTCTTTGGGTTCCGGGGGGAGTATGGTTGCAAAGCTGAAACTTAAAGGAATTGACGGAAGGGCACCAC
TGTAAACATCCTCGACTGGAAG-----------------------------------------------------	miR-30a_microRNA	1	22
----------------------CAAAGTCTTTGGGTTCCGGGGGGAGTATGGTTGCAAAGCTGAAACTTAAAGGAATTGACGGAAGGGCACCAC	RN18S1_rRNA	1147	1218
(((((.(((.(((..((((((..............))))))...))).))).))))).....................................	(-16.2)

0727-1037299_1_MIMAT0004945_MirBase_miR-744_microRNA_1_22-0727-1037299_1_ENSG000000XXXXX_NR003286-2_RN18S1_rRNA_766_832
TGCGGGGCTAGGGCTAACAGCACTCTTAGCTGAGTGTCCCGCGGGGCCCGAAGCGTTTACTTTGAAAAAATTAGAGTGTTCAAAGCAGG
TGCGGGGCTAGGGCTAACAGCA-----------------------------------------------------	miR-744_microRNA	1	22
----------------------CTCTTAGCTGAGTGTCCCGCGGGGCCCGAAGCGTTTACTTTGAAAAAATTAGAGTGTTCAAAGCAGG	RN18S1_rRNA	766	832
(((.(((((.(((.((.((((.......))))..)).)))....)))))...)))..................................	(-22.5)

0727-1037614_1_MIMAT0002819_MirBase_miR-193b_microRNA_1_22-0727-1037614_1_ENSG00000XXXXXX_NR003287-2_RN28S1_rRNA_1821_1893
AACTGGCCCTCAAAGTCCCGCTGTGGAGCCGGGCGTGGAATGCGAGTGCCTAGTGGGCCACTTTTGGTAAGCAGAACTGGCGCTGCGGGATGAAC
AACTGGCCCTCAAAGTCCCGCT-----------------------------------------------------	miR-193b_microRNA	1	22
----------------------GTGGAGCCGGGCGTGGAATGCGAGTGCCTAGTGGGCCACTTTTGGTAAGCAGAACTGGCGCTGCGGGATGAAC	RN28S1_rRNA	1821	1893
...(((((((((..((((.(((....))).)))).)))................))))))...................................	(-18.1)

0727-1038354_1_MIMAT0000773_MirBase_miR-346_microRNA_1_23-0727-1038354_1_ENSG000000XXXXX_NR003286-2_RN18S1_rRNA_1592_1647
TGTCTGCCCGCATGCCTGCCTCTCCATTCGTGATGGGGATCGGGGATTGCAATTATTCCCCATGAACGAGGAATTCCCA
TGTCTGCCCGCATGCCTGCCTCT-----------------------------------------------------	miR-346_microRNA	1	23
-----------------------CCATTCGTGATGGGGATCGGGGATTGCAATTATTCCCCATGAACGAGGAATTCCCA	RN18S1_rRNA	1592	1647
.........(((..(((.((((............))))....)))..))).............................	(-12.6)

0727-1039423_1_MIMAT0004985_MirBase_miR-942_microRNA_1_22-0727-1039423_1_ENSG00000XXXXXX_NR003287-2_RN28S1_rRNA_2386_2436
TCTTCTCTGTTTTGGCCATGTGTGAAGGCCGAAGTGGAGAAGGGTTCCATGTGAACAGCAGTTGAACATGGGT
TCTTCTCTGTTTTGGCCATGTG---------------------------------------------------	miR-942_microRNA	1	22
----------------------TGAAGGCCGAAGTGGAGAAGGGTTCCATGTGAACAGCAGTTGAACATGGGT	RN28S1_rRNA	2386	2436
(((((((((((((((((.........)))))))))))))))))..............................	(-22.4)

0727-1040323_1_MIMAT0004693_MirBase_miR-330-5p_microRNA_1_22-0727-1040323_1_ENSG000000XXXXX_NR003286-2_RN18S1_rRNA_1683_1729
TCTCTGGGCCTGTGTCTTAGGCCCTGCCCTTTGTACACACCGCCCGTCGCTACTACCGATTGGATGGTT
TCTCTGGGCCTGTGTCTTAGGC-----------------------------------------------	miR-330-5p_microRNA	1	22
----------------------CCTGCCCTTTGTACACACCGCCCGTCGCTACTACCGATTGGATGGTT	RN18S1_rRNA	1683	1729
....(((((.(((((...(((......)))....)))))..))))).......................	(-14.1)

0727-1042158_1_MIMAT0000082_MirBase_miR-26a_microRNA_1_22-0727-1042158_1_ENSG000000XXXXX_NR003286-2_RN18S1_rRNA_126_173
TTCAAGTAATCCAGGATAGGCTGCTCGCTCCTCTCCTACTTGGATAACTGTGGTAATTCTAGAGCTAATA
TTCAAGTAATCCAGGATAGGCT------------------------------------------------	miR-26a_microRNA	1	22
----------------------GCTCGCTCCTCTCCTACTTGGATAACTGTGGTAATTCTAGAGCTAATA	RN18S1_rRNA	126	173
....(((.(((((((.((((..............))))))))))).))).....................	(-14.6)

0727-1043211_1_MIMAT0011161_MirBase_miR-2116*_microRNA_1_21-0727-1043211_1_ENSG000000XXXXX_NR003286-2_RN18S1_rRNA_1149_1197
CCTCCCATGCCAAGAACTCCCAAGTCTTTGGGTTCCGGGGGGAGTATGGTTGCAAAGCTGAAACTTAAAG
CCTCCCATGCCAAGAACTCCC-------------------------------------------------	miR-2116*_microRNA	1	21
---------------------AAGTCTTTGGGTTCCGGGGGGAGTATGGTTGCAAAGCTGAAACTTAAAG	RN18S1_rRNA	1149	1197
.(((((...((..((((((..........)))))).)).)))))..........................	(-15.2)

0727-1044130_1_MIMAT0003283_MirBase_miR-615-3p_microRNA_1_22-0727-1044130_1_ENSG000000XXXXX_NR003286-2_RN18S1_rRNA_1152_1197
TCCGAGCCTGGGTCTCCCTCTTTCTTTGGGTTCCGGGGGGAGTATGGTTGCAAAGCTGAAACTTAAAG
TCCGAGCCTGGGTCTCCCTCTT----------------------------------------------	miR-615-3p_microRNA	1	22
----------------------TCTTTGGGTTCCGGGGGGAGTATGGTTGCAAAGCTGAAACTTAAAG	RN18S1_rRNA	1152	1197
....((((.....((((((((.............))))))))...))))...................	(-16.8)

0727-1044159_1_MIMAT0003283_MirBase_miR-615-3p_microRNA_1_22-0727-1044159_1_ENSG00000XXXXXX_NR003287-2_RN28S1_rRNA_3867_3921
TCCGAGCCTGGGTCTCCCTCTTAGCCAAGGGAACGGGCTTGGCGGAATCAGCGGGGAAAGAAGACCCTGTTGAGCTT
TCCGAGCCTGGGTCTCCCTCTT-----------------------------------------------------	miR-615-3p_microRNA	1	22
----------------------AGCCAAGGGAACGGGCTTGGCGGAATCAGCGGGGAAAGAAGACCCTGTTGAGCTT	RN28S1_rRNA	3867	3921
.(((((((((....(((((........))))).)))))))))...................................	(-20.4)

0727-1044782_1_MIMAT0000764_MirBase_miR-339-5p_microRNA_1_23-0727-1044782_1_ENSG000000XXXXX_NR003286-2_RN18S1_rRNA_392_448
TCCCTGTCCTCCAGGAGCTCACGATGGTGACCACGGGTGACGGGGAATCAGGGTTCGATTCCGGAGAGGGAGCCTGAGAA
TCCCTGTCCTCCAGGAGCTCACG-----------------------------------------------------	miR-339-5p_microRNA	1	23
-----------------------ATGGTGACCACGGGTGACGGGGAATCAGGGTTCGATTCCGGAGAGGGAGCCTGAGAA	RN18S1_rRNA	392	448
((((((((.(((.((...((((....))))))..))).))))))))..................................	(-20.7)

0727-1048221_1_MIMAT0000423_MirBase_miR-125b_microRNA_1_22-0727-1048221_1_ENSG000000XXXXX_NR003286-2_RN18S1_rRNA_360_470
TCCCTGAGACCCTAACTTGTGAATCAACTTTCGATGGTAGTCGCCGTGCCTACCATGGTGACCACGGGTGACGGGGAATCAGGGTTCGATTCCGGAGAGGGAGCCTGAGAAACGGCTACCACATCCAAGGAAG
TCCCTGAGACCCTAACTTGTGA-----------------------------------------------------	miR-125b_microRNA	1	22
----------------------ATCAACTTTCGATGGTAGTCGCCGTGCCTACCATGGTGACCACGGGTGACGGGGAATCAGGGTTCGATTCCGGAGAGGGAGCCTGAGAAACGGCTACCACATCCAAGGAAG	RN18S1_rRNA	360	470
.((((((..((((.(((((((.........................................)))))))...))))..)))))).................................................	(-23.3)

0727-1048266_1_MIMAT0000423_MirBase_miR-125b_microRNA_1_22-0727-1048266_1_ENSG000000XXXXX_NR003286-2_RN18S1_rRNA_397_457
TCCCTGAGACCCTAACTTGTGAGACCACGGGTGACGGGGAATCAGGGTTCGATTCCGGAGAGGGAGCCTGAGAAACGGCTACC
TCCCTGAGACCCTAACTTGTGA-----------------------------------------------------	miR-125b_microRNA	1	22
----------------------GACCACGGGTGACGGGGAATCAGGGTTCGATTCCGGAGAGGGAGCCTGAGAAACGGCTACC	RN18S1_rRNA	397	457
.((((((..((((.(((((((....)))))))...))))..))))))....................................	(-23.3)

0727-1048277_1_MIMAT0000443_MirBase_miR-125a-5p_microRNA_1_24-0727-1048277_1_ENSG000000XXXXX_NR003286-2_RN18S1_rRNA_363_419
TCCCTGAGACCCTTTAACCTGTGAAACTTTCGATGGTAGTCGCCGTGCCTACCATGGTGACCACGGGTGACGGGGAATCAG
TCCCTGAGACCCTTTAACCTGTGA-----------------------------------------------------	miR-125a-5p_microRNA	1	24
------------------------AACTTTCGATGGTAGTCGCCGTGCCTACCATGGTGACCACGGGTGACGGGGAATCAG	RN18S1_rRNA	363	419
...((((..((((...(((((((......................................)))))))...))))..))))	(-19.4)

0727-1050206_1_MIMAT0004682_MirBase_miR-361-3p_microRNA_1_23-0727-1050206_1_ENSG000000XXXXX_NR003286-2_RN18S1_rRNA_1152_1199
TCCCCCAGGTGTGATTCTGATTTTCTTTGGGTTCCGGGGGGAGTATGGTTGCAAAGCTGAAACTTAAAGGA
TCCCCCAGGTGTGATTCTGATTT------------------------------------------------	miR-361-3p_microRNA	1	23
-----------------------TCTTTGGGTTCCGGGGGGAGTATGGTTGCAAAGCTGAAACTTAAAGGA	RN18S1_rRNA	1152	1199
((((((.((......(((((......)))))..)).)))))).............................	(-15.9)

0727-1051017_1_MIMAT0004957_MirBase_miR-760_microRNA_1_20-0727-1051017_1_ENSG000000XXXXX_NR003286-2_RN18S1_rRNA_566_610
CGGCTCTGGGTCTGTGGGGATCCACTTTAAATCCTTTAACGAGGATCCATTGGAGGGCAAGTCTG
CGGCTCTGGGTCTGTGGGGA---------------------------------------------	miR-760_microRNA	1	20
--------------------TCCACTTTAAATCCTTTAACGAGGATCCATTGGAGGGCAAGTCTG	RN18S1_rRNA	566	610
..(((((((((((..(((((...........)))))......))))))).....)))).......	(-15.6)

0727-1052193_1_MIMAT0002173_MirBase_miR-483-3p_microRNA_1_21-0727-1052193_1_ENSG00000XXXXXX_NR003287-2_RN28S1_rRNA_44_93
TCACTCCTCTCCTCCCGTCTTATTAGTCAGCGGAGGAGAAGAAACTAACCAGGATTCCCTCAGTAACGGCG
TCACTCCTCTCCTCCCGTCTT--------------------------------------------------	miR-483-3p_microRNA	1	21
---------------------ATTAGTCAGCGGAGGAGAAGAAACTAACCAGGATTCCCTCAGTAACGGCG	RN28S1_rRNA	44	93
....((.((((((((................)))))))).)).............................	(-15.5)

0727-1052978_1_MIMAT0000092_MirBase_miR-92a_microRNA_1_22-0727-1052978_1_ENSG000000XXXXX_NR003286-2_RN18S1_rRNA_1549_1690
TATTGCACTTGTCCCGGCCTGTTGTGCCTACCCTACGCCGGCAGGCGCGGGTAACCCGTTGAACCCCATTCGTGATGGGGATCGGGGATTGCAATTATTCCCCATGAACGAGGAATTCCCAGTAAGTGCGGGTCATAAGCTTGCGTTGATTAAGTCCCTGCCCT
TATTGCACTTGTCCCGGCCTGT-----------------------------------------------------	miR-92a_microRNA	1	22
----------------------TGTGCCTACCCTACGCCGGCAGGCGCGGGTAACCCGTTGAACCCCATTCGTGATGGGGATCGGGGATTGCAATTATTCCCCATGAACGAGGAATTCCCAGTAAGTGCGGGTCATAAGCTTGCGTTGATTAAGTCCCTGCCCT	RN18S1_rRNA	1549	1690
.((((((....(((((((((.........................................................))).))))))..)))))).....................................................................	(-17.4)

0727-1054376_1_MIMAT0000279_MirBase_miR-222_microRNA_1_21-0727-1054376_1_ENSG00000XXXXXX_NR003287-2_RN28S1_rRNA_3645_3695
AGCTACATCTGGCTACTGGGTTAAAACAAAGCATCGCGAAGGCCCGCGGCGGGTGTTGACGCGATGTGATTT
AGCTACATCTGGCTACTGGGT---------------------------------------------------	miR-222_microRNA	1	21
---------------------TAAAACAAAGCATCGCGAAGGCCCGCGGCGGGTGTTGACGCGATGTGATTT	RN28S1_rRNA	3645	3695
.((.((((((.(((..(((((....................))))).)))))))))....))..........	(-15.7)

0727-1054534_1_MIMAT0018359_MirBase_miR-3943_microRNA_1_23-0727-1054534_1_ENSG000000XXXXX_NR003286-2_RN18S1_rRNA_913_975
TAGCCCCCAGGCTTCACTTGGCGATGATTAAGAGGGACGGCCGGGGGCATTCGTATTGCGCCGCTAGAGGTGAAATTCTTGGACCG
TAGCCCCCAGGCTTCACTTGGCG-----------------------------------------------------	miR-3943_microRNA	1	23
-----------------------ATGATTAAGAGGGACGGCCGGGGGCATTCGTATTGCGCCGCTAGAGGTGAAATTCTTGGACCG	RN18S1_rRNA	913	975
..((((((.((((((.(((............))).)).))))))))))......................................	(-21.4)

0727-1055598_1_MIMAT0000254_MirBase_miR-10b_microRNA_1_23-0727-1055598_1_ENSG000000XXXXX_NR003286-2_RN18S1_rRNA_1594_1647
TACCCTGTAGAACCGAATTTGTGATTCGTGATGGGGATCGGGGATTGCAATTATTCCCCATGAACGAGGAATTCCCA
TACCCTGTAGAACCGAATTTGTG-----------------------------------------------------	miR-10b_microRNA	1	23
-----------------------ATTCGTGATGGGGATCGGGGATTGCAATTATTCCCCATGAACGAGGAATTCCCA	RN18S1_rRNA	1594	1647
..(((((.....(((................)))....)))))..................................	(-10.3)

0727-1056839_1_MIMAT0000440_MirBase_miR-191_microRNA_1_23-0727-1056839_1_ENSG000000XXXXX_NR003286-2_RN18S1_rRNA_1148_1207
CAACGGAATCCCAAAAGCAGCTGAAAGTCTTTGGGTTCCGGGGGGAGTATGGTTGCAAAGCTGAAACTTAAAGGAATTGACGG
CAACGGAATCCCAAAAGCAGCTG-----------------------------------------------------	miR-191_microRNA	1	23
-----------------------AAAGTCTTTGGGTTCCGGGGGGAGTATGGTTGCAAAGCTGAAACTTAAAGGAATTGACGG	RN18S1_rRNA	1148	1207
...(((((.((((((.((........)).)))))))))))...........................................	(-16.6)

0727-1057185_1_MIMAT0000689_MirBase_miR-99b_microRNA_1_22-0727-1057185_1_ENSG00000XXXXXX_NR003287-2_RN28S1_rRNA_3722_3787
CACCCGTAGAACCGACCTTGCGGAAGAAATTCAATGAAGCGCGGGTAAACGGCGGGAGTAACTATGACTCTCTTAAGGTAGCCAAATG
CACCCGTAGAACCGACCTTGCG-----------------------------------------------------	miR-99b_microRNA	1	22
----------------------GAAGAAATTCAATGAAGCGCGGGTAAACGGCGGGAGTAACTATGACTCTCTTAAGGTAGCCAAATG	RN28S1_rRNA	3722	3787
..(((((.......(((((((.................))).)))).....)))))................................	(-14.7)

0727-1057679_1_MIMAT0004679_MirBase_miR-296-3p_microRNA_1_22-0727-1057679_1_ENSG00000XXXXXX_NR003287-2_RN28S1_rRNA_4320_4383
GAGGGTTGGGTGGAGGCTCTCCGTGAAAGCGGGGCCTCACGATCCTTCTGACCTTTTGGGTTTTAAGCAGGAGGTGTCAGAAAAGT
GAGGGTTGGGTGGAGGCTCTCC-----------------------------------------------------	miR-296-3p_microRNA	1	22
----------------------GTGAAAGCGGGGCCTCACGATCCTTCTGACCTTTTGGGTTTTAAGCAGGAGGTGTCAGAAAAGT	RN28S1_rRNA	4320	4383
((((((((((..((((((((..........))))))))........))))))))))..............................	(-23)

0727-1059477_1_MIMAT0018001_MirBase_miR-3620_microRNA_1_22-0727-1059477_1_ENSG000000XXXXX_NR003286-2_RN18S1_rRNA_1345_1398
TCACCCTGCATCCCGCACCCAGGTTGGTGGAGCGATTTGTCTGGTTAATTCCGATAACGAACGAGACTCTGGCATG
TCACCCTGCATCCCGCACCCAG-----------------------------------------------------	miR-3620_microRNA	1	22
----------------------GTTGGTGGAGCGATTTGTCTGGTTAATTCCGATAACGAACGAGACTCTGGCATG	RN18S1_rRNA	1345	1398
..(((..(((...(((..(((......))).)))...)))..)))...............................	(-9.3)

0727-1063879_1_MIMAT0003218_MirBase_miR-92b_microRNA_1_22-0727-1063879_1_ENSG000000XXXXX_NR003286-2_RN18S1_rRNA_204_248
TATTGCACTCGTCCCGGCCTCCGGGGGATGCGTGCATTTATCAGATCAAAACCAACCCGGTCAGCCC
TATTGCACTCGTCCCGGCCTCC---------------------------------------------	miR-92b_microRNA	1	22
----------------------GGGGGATGCGTGCATTTATCAGATCAAAACCAACCCGGTCAGCCC	RN18S1_rRNA	204	248
...(((((.((((((.........)))))).)))))...............................	(-17)

0727-1064117_1_MIMAT0009199_MirBase_miR-365*_microRNA_1_22-0727-1064117_1_ENSG000000XXXXX_NR003286-2_RN18S1_rRNA_1661_1706
AGGGACTTTCAGGGGCAGCTGTATAAGCTTGCGTTGATTAAGTCCCTGCCCTTTGTACACACCGCCCG
AGGGACTTTCAGGGGCAGCTGT----------------------------------------------	miR-365*_microRNA	1	22
----------------------ATAAGCTTGCGTTGATTAAGTCCCTGCCCTTTGTACACACCGCCCG	RN18S1_rRNA	1661	1706
((((((((((((..((((((.....)))).)).))))..)))))))).....................	(-19.3)

0727-1067194_1_MIMAT0001618_MirBase_miR-191*_microRNA_1_22-0727-1067194_1_ENSG000000XXXXX_NR003286-2_RN18S1_rRNA_1446_1488
GCTGCGCTTGGATTTCGTCCCCAGAGGGACAAGTGGCGTTCAGCCACCCGAGATTGAGCAATAAC
GCTGCGCTTGGATTTCGTCCCC-------------------------------------------	miR-191*_microRNA	1	22
----------------------AGAGGGACAAGTGGCGTTCAGCCACCCGAGATTGAGCAATAAC	RN18S1_rRNA	1446	1488
((((((((.....((.(((((....))))).)).)))))..))).....................	(-16.6)

0727-1069830_1_MIMAT0004950_MirBase_miR-877*_microRNA_1_21-0727-1069830_1_ENSG00000XXXXXX_NR003287-2_RN28S1_rRNA_2374_2462
TCCTCTTCTCCCTCCTCCCAGAAACGAGAACTTTGAAGGCCGAAGTGGAGAAGGGTTCCATGTGAACAGCAGTTGAACATGGGTCAGTCGGTCCTGAGAGATGGGCGAGC
TCCTCTTCTCCCTCCTCCCAG-----------------------------------------------------	miR-877*_microRNA	1	21
---------------------AAACGAGAACTTTGAAGGCCGAAGTGGAGAAGGGTTCCATGTGAACAGCAGTTGAACATGGGTCAGTCGGTCCTGAGAGATGGGCGAGC	RN28S1_rRNA	2374	2462
..(((((((((((....((..................))....)).))))))))).......................................................	(-13.9)

0727-1074113_1_MIMAT0000680_MirBase_miR-106b_microRNA_1_21-0727-1074113_1_ENSG000000XXXXX_NR003286-2_RN18S1_rRNA_1194_1286
TAAAGTGCTGACAGTGCAGATAAAGGAATTGACGGAAGGGCACCACCAGGAGTGGAGCCTGCGGCTTAATTTGACTCAACACGGGAAACCTCACCCGGCCCGGACACGGACAGG
TAAAGTGCTGACAGTGCAGAT-----------------------------------------------------	miR-106b_microRNA	1	21
---------------------AAAGGAATTGACGGAAGGGCACCACCAGGAGTGGAGCCTGCGGCTTAATTTGACTCAACACGGGAAACCTCACCCGGCCCGGACACGGACAGG	RN18S1_rRNA	1194	1286
((((..((((.(((.((.......................................)))))))))....)))).........................................	(-11.5)

0727-1074344_1_MIMAT0002875_MirBase_miR-504_microRNA_1_22-0727-1074344_1_ENSG000000XXXXX_NR003286-2_RN18S1_rRNA_912_968
AGACCCTGGTCTGCACTCTATCCATGATTAAGAGGGACGGCCGGGGGCATTCGTATTGCGCCGCTAGAGGTGAAATTCT
AGACCCTGGTCTGCACTCTATC-----------------------------------------------------	miR-504_microRNA	1	22
----------------------CATGATTAAGAGGGACGGCCGGGGGCATTCGTATTGCGCCGCTAGAGGTGAAATTCT	RN18S1_rRNA	912	968
...((((((((....((((...........))))....)))))))).................................	(-17.9)

0727-1074501_1_MIMAT0004481_MirBase_let-7a*_microRNA_1_21-0727-1074501_1_ENSG000000XXXXX_NR003286-2_RN18S1_rRNA_1276_1325
CTATACAATCTACTGTCTTTCACACGGACAGGATTGACAGATTGATAGCTCTTTCTCGATTCCGTGGGTGG
CTATACAATCTACTGTCTTTC--------------------------------------------------	let-7a*_microRNA	1	21
---------------------ACACGGACAGGATTGACAGATTGATAGCTCTTTCTCGATTCCGTGGGTGG	RN18S1_rRNA	1276	1325
((((.((((((.((((((.......)))))).......)))))))))).......................	(-12.6)

0727-1077358_1_MIMAT0000752_MirBase_miR-328_microRNA_1_22-0727-1077358_1_ENSG000000XXXXX_NR003286-2_RN18S1_rRNA_401_482
CTGGCCCTCTCTGCCCTTCCGTACGGGTGACGGGGAATCAGGGTTCGATTCCGGAGAGGGAGCCTGAGAAACGGCTACCACATCCAAGGAAGGCAGCAGGCGCG
CTGGCCCTCTCTGCCCTTCCGT-----------------------------------------------------	miR-328_microRNA	1	22
----------------------ACGGGTGACGGGGAATCAGGGTTCGATTCCGGAGAGGGAGCCTGAGAAACGGCTACCACATCCAAGGAAGGCAGCAGGCGCG	RN18S1_rRNA	401	482
..((((((((((((((((((((.......))))).....)))))........)))))))..)))........................................	(-21.4)

0727-1078494_1_MIMAT0005584_MirBase_miR-1229_microRNA_1_23-0727-1078494_1_ENSG00000XXXXXX_NR003287-2_RN28S1_rRNA_2275_2320
CTCTCACCACTGCCCTCCCACAGGACGAGTAGGAGGGCCGCTGCGGTGAGCCTTGAAGCCTAGGGCGCG
CTCTCACCACTGCCCTCCCACAG----------------------------------------------	miR-1229_microRNA	1	23
-----------------------GACGAGTAGGAGGGCCGCTGCGGTGAGCCTTGAAGCCTAGGGCGCG	RN28S1_rRNA	2275	2320
..((((((...(((((((.((.......)).)))))))......))))))...................	(-22.5)

0727-1079382_1_MIMAT0000759_MirBase_miR-148b_microRNA_1_22-0727-1079382_1_ENSG000000XXXXX_NR003286-2_RN18S1_rRNA_1525_1593
TCAGTGCATCACAGAACTTTGTCGCGCTACACTGACTGGCTCAGCGTGTGCCTACCCTACGCCGGCAGGCGCGGGTAACCCGTTGAACCCC
TCAGTGCATCACAGAACTTTGT-----------------------------------------------------	miR-148b_microRNA	1	22
----------------------CGCGCTACACTGACTGGCTCAGCGTGTGCCTACCCTACGCCGGCAGGCGCGGGTAACCCGTTGAACCCC	RN18S1_rRNA	1525	1593
..((.(((.(((.((.((..((............)).)).))...))))))))......................................	(-7.4)

0727-1080342_1_MIMAT0004945_MirBase_miR-744_microRNA_1_22-0727-1080342_1_ENSG000000XXXXX_NR003286-2_RN18S1_rRNA_720_775
TGCGGGGCTAGGGCTAACAGCAAGCCACCGCCCGTCCCCGCCCCTTGCCTCTCGGCGCCCCCTCGATGCTCTTAGCTG
TGCGGGGCTAGGGCTAACAGCA-----------------------------------------------------	miR-744_microRNA	1	22
----------------------AGCCACCGCCCGTCCCCGCCCCTTGCCTCTCGGCGCCCCCTCGATGCTCTTAGCTG	RN18S1_rRNA	720	775
.((((((...((((.....((..))....))))..)))))).....................................	(-20.5)

0727-1080797_1_MIMAT0004500_MirBase_miR-26b*_microRNA_1_22-0727-1080797_1_ENSG000000XXXXX_NR003286-2_RN18S1_rRNA_1591_1643
CCTGTTCTCCATTACTTGGCTCCCCATTCGTGATGGGGATCGGGGATTGCAATTATTCCCCATGAACGAGGAATT
CCTGTTCTCCATTACTTGGCTC-----------------------------------------------------	miR-26b*_microRNA	1	22
----------------------CCCATTCGTGATGGGGATCGGGGATTGCAATTATTCCCCATGAACGAGGAATT	RN18S1_rRNA	1591	1643
((((.((((((((((.(((....)))...)))))))))).))))...............................	(-21)

0727-1082903_1_MIMAT0004957_MirBase_miR-760_microRNA_1_20-0727-1082903_1_ENSG00000XXXXXX_NR003287-2_RN28S1_rRNA_2527_2570
CGGCTCTGGGTCTGTGGGGAAGATCCCCGAATCCGGAGTGGCGGAGATGGGCGCCGCGAGGCGT
CGGCTCTGGGTCTGTGGGGA--------------------------------------------	miR-760_microRNA	1	20
--------------------AGATCCCCGAATCCGGAGTGGCGGAGATGGGCGCCGCGAGGCGT	RN28S1_rRNA	2527	2570
..(((((((((...((((((...)))))).))))))))).........................	(-22.5)

0727-1083121_1_MIMAT0000752_MirBase_miR-328_microRNA_1_22-0727-1083121_1_ENSG000000XXXXX_NR003286-2_RN18S1_rRNA_973_1019
CTGGCCCTCTCTGCCCTTCCGTCCGGCGCAAGACGGACCAGAGCGAAAGCATTTGCCAAGAATGTTTTC
CTGGCCCTCTCTGCCCTTCCGT-----------------------------------------------	miR-328_microRNA	1	22
----------------------CCGGCGCAAGACGGACCAGAGCGAAAGCATTTGCCAAGAATGTTTTC	RN18S1_rRNA	973	1019
((((((.(((.((((.........))))..))).)).))))............................	(-14.7)

0727-1084827_1_MIMAT0000510_MirBase_miR-320a_microRNA_1_22-0727-1084827_1_ENSG000000XXXXX_NR003286-2_RN18S1_rRNA_836_890
AAAAGCTGGGTTGAGAGGGCGAGAGCCGCCTGGATACCGCAGCTAGGAATAATGGAATAGGACCGCGGTTCTATTTT
AAAAGCTGGGTTGAGAGGGCGA-----------------------------------------------------	miR-320a_microRNA	1	22
----------------------GAGCCGCCTGGATACCGCAGCTAGGAATAATGGAATAGGACCGCGGTTCTATTTT	RN18S1_rRNA	836	890
...((((((((.....(((((.....)))))....))).))))).................................	(-18.9)

0727-1086333_1_MIMAT0003297_MirBase_miR-628-3p_microRNA_1_21-0727-1086333_1_ENSG00000XXXXXX_NR003287-2_RN28S1_rRNA_4436_4491
TCTAGTAAGAGTGGCAGTCGATTTTGATCCTTCGATGTCGGCTCTTCCTATCATTGTGAAGCAGAATTCACCAAGCG
TCTAGTAAGAGTGGCAGTCGA-----------------------------------------------------	miR-628-3p_microRNA	1	21
---------------------TTTTGATCCTTCGATGTCGGCTCTTCCTATCATTGTGAAGCAGAATTCACCAAGCG	RN28S1_rRNA	4436	4491
..(((.((((((((((.((((..........))))))))).))))).)))...........................	(-13.7)

0727-1087627_1_MIMAT0018100_MirBase_miR-3676_microRNA_1_20-0727-1087627_1_ENSG000000XXXXX_NR003286-2_RN18S1_rRNA_1149_1204
CCGTGTTTCCCCCACGCTTTAAGTCTTTGGGTTCCGGGGGGAGTATGGTTGCAAAGCTGAAACTTAAAGGAATTGA
CCGTGTTTCCCCCACGCTTT-----------------------------------------------------	miR-3676_microRNA	1	20
--------------------AAGTCTTTGGGTTCCGGGGGGAGTATGGTTGCAAAGCTGAAACTTAAAGGAATTGA	RN18S1_rRNA	1149	1204
(((((((((((((..((((.........))))...)))))))))))))............................	(-17.7)

0727-1088770_1_MIMAT0004672_MirBase_miR-106b*_microRNA_1_22-0727-1088770_1_ENSG000000XXXXX_NR003286-2_RN18S1_rRNA_1619_1710
CCGCACTGTGGGTACTTGCTGCAATTATTCCCCATGAACGAGGAATTCCCAGTAAGTGCGGGTCATAAGCTTGCGTTGATTAAGTCCCTGCCCTTTGTACACACCGCCCGTCGC
CCGCACTGTGGGTACTTGCTGC-----------------------------------------------------	miR-106b*_microRNA	1	22
----------------------AATTATTCCCCATGAACGAGGAATTCCCAGTAAGTGCGGGTCATAAGCTTGCGTTGATTAAGTCCCTGCCCTTTGTACACACCGCCCGTCGC	RN18S1_rRNA	1619	1710
(((((((.((((..((((....................)))).....))))...))))))).....................................................	(-19.7)

0727-1090263_1_MIMAT0003283_MirBase_miR-615-3p_microRNA_1_22-0727-1090263_1_ENSG00000XXXXXX_NR003287-2_RN28S1_rRNA_3194_3239
TCCGAGCCTGGGTCTCCCTCTTCCCCGCGAGGGGGGCCCGGGCACCCGGGGGGCCGGCGGCGGCGGCG
TCCGAGCCTGGGTCTCCCTCTT----------------------------------------------	miR-615-3p_microRNA	1	22
----------------------CCCCGCGAGGGGGGCCCGGGCACCCGGGGGGCCGGCGGCGGCGGCG	RN28S1_rRNA	3194	3239
((((.(((((((((((((((........)))))))))))))))...))))..................	(-33.8)

0727-1092150_1_MIMAT0004978_MirBase_miR-935_microRNA_1_23-0727-1092150_1_ENSG000000XXXXX_NR003286-2_RN18S1_rRNA_1341_1389
CCAGTTACCGCTTCCGCTACCGCCTTAGTTGGTGGAGCGATTTGTCTGGTTAATTCCGATAACGAACGAGAC
CCAGTTACCGCTTCCGCTACCGC-------------------------------------------------	miR-935_microRNA	1	23
-----------------------CTTAGTTGGTGGAGCGATTTGTCTGGTTAATTCCGATAACGAACGAGAC	RN18S1_rRNA	1341	1389
((((....(((.(((((((..........))))))))))......)))).......................	(-15.1)

0727-1096189_1_MIMAT0007891_MirBase_miR-1915*_microRNA_1_22-0727-1096189_1_ENSG00000XXXXXX_NR003287-2_RN28S1_rRNA_2742_2788
ACCTTGCCTTGCTGCCCGGGCCGAAAATCCGGGGGAGAGGGTGTAAATCTCGCGCCGGGCCGTACCCAT
ACCTTGCCTTGCTGCCCGGGCC-----------------------------------------------	miR-1915*_microRNA	1	22
----------------------GAAAATCCGGGGGAGAGGGTGTAAATCTCGCGCCGGGCCGTACCCAT	RN28S1_rRNA	2742	2788
.........(((.((((((((..............................)).)))))).))).....	(-16.3)

0727-1096403_1_MIMAT0000689_MirBase_miR-99b_microRNA_1_22-0727-1096403_1_ENSG000000XXXXX_NR003286-2_RN18S1_rRNA_391_443
CACCCGTAGAACCGACCTTGCGCATGGTGACCACGGGTGACGGGGAATCAGGGTTCGATTCCGGAGAGGGAGCCT
CACCCGTAGAACCGACCTTGCG-----------------------------------------------------	miR-99b_microRNA	1	22
----------------------CATGGTGACCACGGGTGACGGGGAATCAGGGTTCGATTCCGGAGAGGGAGCCT	RN18S1_rRNA	391	443
(((((((...((((..........))))....)))))))....................................	(-15)

0727-1099422_1_MIMAT0000087_MirBase_miR-30a_microRNA_1_22-0727-1099422_1_ENSG000000XXXXX_NR003286-2_RN18S1_rRNA_1313_1356
TGTAAACATCCTCGACTGGAAGATTCCGTGGGTGGTGGTGCATGGCCGTTCTTAGTTGGTGGAGCG
TGTAAACATCCTCGACTGGAAG--------------------------------------------	miR-30a_microRNA	1	22
----------------------ATTCCGTGGGTGGTGGTGCATGGCCGTTCTTAGTTGGTGGAGCG	RN18S1_rRNA	1313	1356
((((..((((((((...((((..)))).)))).)))).))))........................	(-14.7)

0727-1102023_1_MIMAT0003283_MirBase_miR-615-3p_microRNA_1_22-0727-1102023_1_ENSG00000XXXXXX_NR003287-2_RN28S1_rRNA_2313_2394
TCCGAGCCTGGGTCTCCCTCTTAGGGCGCGGGCCCGGGTGGAGCCGCCGCAGGTGCAGATCTTGGTGGTAGTAGCAAATATTCAAACGAGAACTTTGAAGGCCG
TCCGAGCCTGGGTCTCCCTCTT-----------------------------------------------------	miR-615-3p_microRNA	1	22
----------------------AGGGCGCGGGCCCGGGTGGAGCCGCCGCAGGTGCAGATCTTGGTGGTAGTAGCAAATATTCAAACGAGAACTTTGAAGGCCG	RN28S1_rRNA	2313	2394
(((..((((((((((((((...))))...)))))))))))))..............................................................	(-22.2)

0727-1106197_1_MIMAT0004560_MirBase_miR-183*_microRNA_1_22-0727-1106197_1_ENSG000000XXXXX_NR003286-2_RN18S1_rRNA_97_155
GTGAATTACCGAAGGGCCATAATCATTAAATCAGTTATGGTTCCTTTGGTCGCTCGCTCCTCTCCTACTTGGATAACTGTG
GTGAATTACCGAAGGGCCATAA-----------------------------------------------------	miR-183*_microRNA	1	22
----------------------TCATTAAATCAGTTATGGTTCCTTTGGTCGCTCGCTCCTCTCCTACTTGGATAACTGTG	RN18S1_rRNA	97	155
((((...(((((((((((((((............))))))).))))))))...))))........................	(-19.2)

0727-1106803_1_MIMAT0000753_MirBase_miR-342-3p_microRNA_1_23-0727-1106803_1_ENSG000000XXXXX_NR003286-2_RN18S1_rRNA_78_122
TCTCACACAGAAATCGCACCCGTCAGTGAAACTGCGAATGGCTCATTAAATCAGTTATGGTTCCTTTG
TCTCACACAGAAATCGCACCCGT---------------------------------------------	miR-342-3p_microRNA	1	23
-----------------------CAGTGAAACTGCGAATGGCTCATTAAATCAGTTATGGTTCCTTTG	RN18S1_rRNA	78	122
.............(((((..............)))))...............................	(-7.1)

0727-1106868_1_MIMAT0005825_MirBase_miR-1180_microRNA_1_22-0727-1106868_1_ENSG00000XXXXXX_NR003287-2_RN28S1_rRNA_1337_1385
TTTCCGGCTCGCGTGGGTGTGTAGTCTAACACGTGCGCGAGTCGGGGGCTCGCACGAAAGCCGCCGTGGCG
TTTCCGGCTCGCGTGGGTGTGT-------------------------------------------------	miR-1180_microRNA	1	22
----------------------AGTCTAACACGTGCGCGAGTCGGGGGCTCGCACGAAAGCCGCCGTGGCG	RN28S1_rRNA	1337	1385
.((((((((((((((.((((........)))).))))))))))))))........................	(-27)

0727-1108241_1_MIMAT0001340_MirBase_miR-423-3p_microRNA_1_23-0727-1108241_1_ENSG00000XXXXXX_NR003287-2_RN28S1_rRNA_3623_3668
AGCTCGGTCTGAGGCCCCTCAGTCAGGGGAATCCGACTGTTTAATTAAAACAAAGCATCGCGAAGGCCC
AGCTCGGTCTGAGGCCCCTCAGT----------------------------------------------	miR-423-3p_microRNA	1	23
-----------------------CAGGGGAATCCGACTGTTTAATTAAAACAAAGCATCGCGAAGGCCC	RN28S1_rRNA	3623	3668
.((((((((.((..(((((.....)))))..)).)))))..............))).............	(-16.8)

0727-1109423_1_MIMAT0002819_MirBase_miR-193b_microRNA_1_22-0727-1109423_1_ENSG000000XXXXX_NR003286-2_RN18S1_rRNA_585_649
AACTGGCCCTCAAAGTCCCGCTCGAGGATCCATTGGAGGGCAAGTCTGGTGCCAGCAGCCGCGGTAATTCCAGCTCCAATAGCGTAT
AACTGGCCCTCAAAGTCCCGCT-----------------------------------------------------	miR-193b_microRNA	1	22
----------------------CGAGGATCCATTGGAGGGCAAGTCTGGTGCCAGCAGCCGCGGTAATTCCAGCTCCAATAGCGTAT	RN18S1_rRNA	585	649
.(((.((((((...((((((..)).))))......)))))).)))..........................................	(-16.8)

0727-1110141_1_MIMAT0001340_MirBase_miR-423-3p_microRNA_1_23-0727-1110141_1_ENSG000000XXXXX_NR003286-2_RN18S1_rRNA_1119_1163
AGCTCGGTCTGAGGCCCCTCAGTATGACCCGCCGGGCAGCTTCCGGGAAACCAAAGTCTTTGGGTTCC
AGCTCGGTCTGAGGCCCCTCAGT---------------------------------------------	miR-423-3p_microRNA	1	23
-----------------------ATGACCCGCCGGGCAGCTTCCGGGAAACCAAAGTCTTTGGGTTCC	RN18S1_rRNA	1119	1163
..(((((.(((.(((...(((...)))...)))...)))...))))).....................	(-15.6)

0727-1111439_1_MIMAT0000278_MirBase_miR-221_microRNA_1_23-0727-1111439_1_ENSG00000XXXXXX_NR003287-2_RN28S1_rRNA_205_270
AGCTACATTGTCTGCTGGGTTTCCTGATCGAGGCCCAGCCCGTGGACGGTGTGAGGCCGGTAGCGGCCCCCGGCGCGCCGGGCCCGGGT
AGCTACATTGTCTGCTGGGTTTC-----------------------------------------------------	miR-221_microRNA	1	23
-----------------------CTGATCGAGGCCCAGCCCGTGGACGGTGTGAGGCCGGTAGCGGCCCCCGGCGCGCCGGGCCCGGGT	RN28S1_rRNA	205	270
.((((((((((((((((((((((......))))))))))....)))))))))..)))................................	(-26)

0727-1112234_1_MIMAT0004584_MirBase_let-7g*_microRNA_1_21-0727-1112234_1_ENSG00000XXXXXX_NR003287-2_RN28S1_rRNA_1963_2012
CTGTACAGGCCACTGCCTTGCCAGCAGGACGGTGGCCATGGAAGTCGGAATCCGCTAAGGAGTGTGTAACA
CTGTACAGGCCACTGCCTTGC--------------------------------------------------	let-7g*_microRNA	1	21
---------------------CAGCAGGACGGTGGCCATGGAAGTCGGAATCCGCTAAGGAGTGTGTAACA	RN28S1_rRNA	1963	2012
(((..((((((((((.(((((..))))).)))))))).)).....))).......................	(-21.3)

0727-1112286_1_MIMAT0000104_MirBase_miR-107_microRNA_1_23-0727-1112286_1_ENSG000000XXXXX_NR003286-2_RN18S1_rRNA_54_100
AGCAGCATTGTACAGGGCTATCAATGTCTGAGTACGCACGGCCGGTACAGTGAAACTGCGAATGGCTCAT
AGCAGCATTGTACAGGGCTATCA-----------------------------------------------	miR-107_microRNA	1	23
-----------------------ATGTCTGAGTACGCACGGCCGGTACAGTGAAACTGCGAATGGCTCAT	RN18S1_rRNA	54	100
.((((((((((((..((((....................)))).))))))))...))))...........	(-20)

0727-1114400_1_MIMAT0003218_MirBase_miR-92b_microRNA_1_22-0727-1114400_1_ENSG000000XXXXX_NR003286-2_RN18S1_rRNA_1445_1489
TATTGCACTCGTCCCGGCCTCCTAGAGGGACAAGTGGCGTTCAGCCACCCGAGATTGAGCAATAACA
TATTGCACTCGTCCCGGCCTCC---------------------------------------------	miR-92b_microRNA	1	22
----------------------TAGAGGGACAAGTGGCGTTCAGCCACCCGAGATTGAGCAATAACA	RN18S1_rRNA	1445	1489
.....((((.(((((...........))))).))))...............................	(-14.3)

0727-1116254_1_MIMAT0002891_MirBase_miR-18a*_microRNA_1_23-0727-1116254_1_ENSG00000XXXXXX_NR003287-2_RN28S1_rRNA_2739_2789
ACTGCCCTAAGTGCTCCTTCTGGCTTGAAAATCCGGGGGAGAGGGTGTAAATCTCGCGCCGGGCCGTACCCATA
ACTGCCCTAAGTGCTCCTTCTGG---------------------------------------------------	miR-18a*_microRNA	1	23
-----------------------CTTGAAAATCCGGGGGAGAGGGTGTAAATCTCGCGCCGGGCCGTACCCATA	RN28S1_rRNA	2739	2789
((.((((...((((.((((((..................))))))..........)))).)))).)).......	(-16.6)

0727-1116282_1_MIMAT0000762_MirBase_miR-324-3p_microRNA_1_20-0727-1116282_1_ENSG000000XXXXX_NR003286-2_RN18S1_rRNA_830_897
ACTGCCCCAGGTGCTGCTGGAGGCCCGAGCCGCCTGGATACCGCAGCTAGGAATAATGGAATAGGACCGCGGTTCTATTTTGTTGGTT
ACTGCCCCAGGTGCTGCTGG-----------------------------------------------------	miR-324-3p_microRNA	1	20
--------------------AGGCCCGAGCCGCCTGGATACCGCAGCTAGGAATAATGGAATAGGACCGCGGTTCTATTTTGTTGGTT	RN18S1_rRNA	830	897
.((((.((((((((((((...)))...))).)))))).....))))..........................................	(-16.8)

0727-1116432_1_MIMAT0004680_MirBase_miR-130b*_microRNA_1_21-0727-1116432_1_ENSG000000XXXXX_NR003286-2_RN18S1_rRNA_368_448
ACTCTTTCCCTGTTGCACTACTCGATGGTAGTCGCCGTGCCTACCATGGTGACCACGGGTGACGGGGAATCAGGGTTCGATTCCGGAGAGGGAGCCTGAGAA
ACTCTTTCCCTGTTGCACTAC-----------------------------------------------------	miR-130b*_microRNA	1	21
---------------------TCGATGGTAGTCGCCGTGCCTACCATGGTGACCACGGGTGACGGGGAATCAGGGTTCGATTCCGGAGAGGGAGCCTGAGAA	RN18S1_rRNA	368	448
((((((((((((((((.((.....................................)))))))))))))..)))))..........................	(-19.9)

0727-1116471_1_MIMAT0003283_MirBase_miR-615-3p_microRNA_1_22-0727-1116471_1_ENSG00000251705_ENST00000515896_5-8S_rRNA_1_59
TCCGAGCCTGGGTCTCCCTCTTGACTTTTAGCGGTGGATCACTCGGCTCCTGCGTTGATGAAGAATGCAGCTAGCTGTGAG
TCCGAGCCTGGGTCTCCCTCTT-----------------------------------------------------	miR-615-3p_microRNA	1	22
----------------------GACTTTTAGCGGTGGATCACTCGGCTCCTGCGTTGATGAAGAATGCAGCTAGCTGTGAG	5-8S_rRNA	1	59
...(((((..(((((.((..............)).)))))....)))))................................	(-15.4)

0727-1117587_1_MIMAT0000097_MirBase_miR-99a_microRNA_1_22-0727-1117587_1_ENSG000000XXXXX_NR003286-2_RN18S1_rRNA_370_454
AACCCGTAGATCCGATCTTGTGGATGGTAGTCGCCGTGCCTACCATGGTGACCACGGGTGACGGGGAATCAGGGTTCGATTCCGGAGAGGGAGCCTGAGAAACGGCT
AACCCGTAGATCCGATCTTGTG-----------------------------------------------------	miR-99a_microRNA	1	22
----------------------GATGGTAGTCGCCGTGCCTACCATGGTGACCACGGGTGACGGGGAATCAGGGTTCGATTCCGGAGAGGGAGCCTGAGAAACGGCT	RN18S1_rRNA	370	454
(((((.....((((..((((((..............................))))))...))))......)))))...............................	(-15.9)

0727-1120217_1_MIMAT0000689_MirBase_miR-99b_microRNA_1_22-0727-1120217_1_ENSG00000XXXXXX_NR003287-2_RN28S1_rRNA_2889_2951
CACCCGTAGAACCGACCTTGCGGCTCTAAGGGCTGGGTCGGTCGGGCTGGGGCGCGAAGCGGGGCTGGGCGCGCGCCGCGGCTGG
CACCCGTAGAACCGACCTTGCG-----------------------------------------------------	miR-99b_microRNA	1	22
----------------------GCTCTAAGGGCTGGGTCGGTCGGGCTGGGGCGCGAAGCGGGGCTGGGCGCGCGCCGCGGCTGG	RN28S1_rRNA	2889	2951
..(((((.(.((((((((.((..........)).)))))))))..)).)))..................................	(-22.1)

0727-1121324_1_MIMAT0005891_MirBase_miR-1303_microRNA_1_22-0727-1121324_1_ENSG00000XXXXXX_NR003287-2_RN28S1_rRNA_1303_1350
TTTAGAGACGGGGTCTTGCTCTACCCACCCGACCCGTCTTGAAACACGGACCAAGGAGTCTAACACGTGC
TTTAGAGACGGGGTCTTGCTCT------------------------------------------------	miR-1303_microRNA	1	22
----------------------ACCCACCCGACCCGTCTTGAAACACGGACCAAGGAGTCTAACACGTGC	RN28S1_rRNA	1303	1350
(((.(((((.(((((...............)))))))))).)))..........................	(-14.4)

0727-1122470_1_MIMAT0000093_MirBase_miR-93_microRNA_1_23-0727-1122470_1_ENSG00000242716_ENST00000474885_5-8S_rRNA_76_142
CAAAGTGCTGTTCGTGCAGGTAGAGGACACATTGATCATCGACACTTCGAACGCACTTGCGGCCCCGGGTTCCTCCCGGGGCTACGCCTG
CAAAGTGCTGTTCGTGCAGGTAG-----------------------------------------------------	miR-93_microRNA	1	23
-----------------------AGGACACATTGATCATCGACACTTCGAACGCACTTGCGGCCCCGGGTTCCTCCCGGGGCTACGCCTG	5-8S_rRNA	76	142
..((((((.(((((...((((......................)))))))))))))))................................	(-14.2)

0727-1122879_1_MIMAT0001080_MirBase_miR-196b_microRNA_1_22-0727-1122879_1_ENSG000000XXXXX_NR003286-2_RN18S1_rRNA_1237_1308
TAGGTAGTTTCCTGTTGTTGGGCTTAATTTGACTCAACACGGGAAACCTCACCCGGCCCGGACACGGACAGGATTGACAGATTGATAGCTCTTT
TAGGTAGTTTCCTGTTGTTGGG-----------------------------------------------------	miR-196b_microRNA	1	22
----------------------CTTAATTTGACTCAACACGGGAAACCTCACCCGGCCCGGACACGGACAGGATTGACAGATTGATAGCTCTTT	RN18S1_rRNA	1237	1308
..(((.((((((((.(((((((..........)))))))))))))))...))).........................................	(-19.7)

0727-1123901_1_MIMAT0002872_MirBase_miR-501-5p_microRNA_1_22-0727-1123901_1_ENSG000000XXXXX_NR003286-2_RN18S1_rRNA_1595_1646
AATCCTTTGTCCCTGGGTGAGATTCGTGATGGGGATCGGGGATTGCAATTATTCCCCATGAACGAGGAATTCCC
AATCCTTTGTCCCTGGGTGAGA----------------------------------------------------	miR-501-5p_microRNA	1	22
----------------------TTCGTGATGGGGATCGGGGATTGCAATTATTCCCCATGAACGAGGAATTCCC	RN18S1_rRNA	1595	1646
(((((((.(((((((..((((.))))...))))))).)))))))..............................	(-19)

0727-1123903_1_MIMAT0002872_MirBase_miR-501-5p_microRNA_1_22-0727-1123903_1_ENSG00000XXXXXX_NR003287-2_RN28S1_rRNA_2739_2786
AATCCTTTGTCCCTGGGTGAGACTTGAAAATCCGGGGGAGAGGGTGTAAATCTCGCGCCGGGCCGTACCC
AATCCTTTGTCCCTGGGTGAGA------------------------------------------------	miR-501-5p_microRNA	1	22
----------------------CTTGAAAATCCGGGGGAGAGGGTGTAAATCTCGCGCCGGGCCGTACCC	RN28S1_rRNA	2739	2786
.(((((((.(((((((((...........)))))))))))))))).........................	(-19.3)

0727-1125266_1_MIMAT0015014_MirBase_miR-3144-5p_microRNA_1_22-0727-1125266_1_ENSG000000XXXXX_NR003286-2_RN18S1_rRNA_107_157
AGGGGACCAAAGAGATATATAGAGTTATGGTTCCTTTGGTCGCTCGCTCCTCTCCTACTTGGATAACTGTGGT
AGGGGACCAAAGAGATATATAG---------------------------------------------------	miR-3144-5p_microRNA	1	22
----------------------AGTTATGGTTCCTTTGGTCGCTCGCTCCTCTCCTACTTGGATAACTGTGGT	RN18S1_rRNA	107	157
.(((((((((((.((..((((....))))..)))))))))).)))............................	(-17.6)

0727-1125619_1_MIMAT0004983_MirBase_miR-940_microRNA_1_21-0727-1125619_1_ENSG00000XXXXXX_NR003287-2_RN28S1_rRNA_183_231
AAGGCAGGGCCCCCGCTCCCCCTCGTGGGGGGCCCAAGTCCTTCTGATCGAGGCCCAGCCCGTGGACGGT
AAGGCAGGGCCCCCGCTCCCC-------------------------------------------------	miR-940_microRNA	1	21
---------------------CTCGTGGGGGGCCCAAGTCCTTCTGATCGAGGCCCAGCCCGTGGACGGT	RN28S1_rRNA	183	231
..(((.(((((...(((((((.....)))))))..................))))).)))..........	(-22.8)

0727-1128631_1_MIMAT0004949_MirBase_miR-877_microRNA_1_20-0727-1128631_1_ENSG000000XXXXX_NR003286-2_RN18S1_rRNA_234_281
GTAGAGGAGATGGCGCAGGGCAACCCGGTCAGCCCCTCTCCGGCCCCGGCCGGGGGGCGGGCGCCGGC
GTAGAGGAGATGGCGCAGGG------------------------------------------------	miR-877_microRNA	1	20
--------------------CAACCCGGTCAGCCCCTCTCCGGCCCCGGCCGGGGGGCGGGCGCCGGC	RN18S1_rRNA	234	281
((...(((((.(((...(((...))).....)))..))))).))........................	(-15.9)

0727-1143102_1_MIMAT0003283_MirBase_miR-615-3p_microRNA_1_22-0727-1143102_1_ENSG00000XXXXXX_NR003287-2_RN28S1_rRNA_3960_4009
TCCGAGCCTGGGTCTCCCTCTTAGAATAAGTGGGAGGCCCCCGGCGCCCCCCCGGTGTCCCCGCGAGGGGCC
TCCGAGCCTGGGTCTCCCTCTT--------------------------------------------------	miR-615-3p_microRNA	1	22
----------------------AGAATAAGTGGGAGGCCCCCGGCGCCCCCCCGGTGTCCCCGCGAGGGGCC	RN28S1_rRNA	3960	4009
.(((.(((.(((((((((.(((.....))).)))))))))..))).......))).................	(-22.9)

0727-1163155_1_MIMAT0000092_MirBase_miR-92a_microRNA_1_22-0727-1163155_1_ENSG000000XXXXX_NR003286-2_RN18S1_rRNA_1565_1611
TATTGCACTTGTCCCGGCCTGTCGGCAGGCGCGGGTAACCCGTTGAACCCCATTCGTGATGGGGATCGG
TATTGCACTTGTCCCGGCCTGT-----------------------------------------------	miR-92a_microRNA	1	22
----------------------CGGCAGGCGCGGGTAACCCGTTGAACCCCATTCGTGATGGGGATCGG	RN18S1_rRNA	1565	1611
............((((((((((..)))))).))))..................................	(-15.5)

0727-1181167_1_MIMAT0004984_MirBase_miR-941_microRNA_1_23-0727-1181167_1_ENSG000000XXXXX_NR003286-2_RN18S1_rRNA_1319_1374
CACCCGGCTGTGTGCACATGTGCTGGGTGGTGGTGCATGGCCGTTCTTAGTTGGTGGAGCGATTTGTCTGGTTAATTCC
CACCCGGCTGTGTGCACATGTGC-----------------------------------------------------	miR-941_microRNA	1	23
-----------------------TGGGTGGTGGTGCATGGCCGTTCTTAGTTGGTGGAGCGATTTGTCTGGTTAATTCC	RN18S1_rRNA	1319	1374
(((((((((((((((.(((.......)))...))))))))))).........)))).......................	(-20.3)

A2-12184_163_MIMAT0000253_MirBase_miR-10a_microRNA_1_23-A2-12184_163_ENSG00000XXXXXX_NR003287-2_RN28S1_rRNA_382_441
TACCCTGTAGATCCGAATTTGTGGAAAAGAACTTTGAAGAGAGAGTTCAAGAGGGCGTGAAACCGTTAAGAGGTAAACGGGTG
TACCCTGTAGATCCGAATTTGTG-----------------------------------------------------	miR-10a_microRNA	1	23
-----------------------GAAAAGAACTTTGAAGAGAGAGTTCAAGAGGGCGTGAAACCGTTAAGAGGTAAACGGGTG	RN28S1_rRNA	382	441
.(((((((...((.((((((......................))))))..))..))).....................)))).	(-7.6)

A2-12475_161_MIMAT0000450_MirBase_miR-149_microRNA_1_23-A2-12475_161_ENSG000000XXXXX_NR003286-2_RN18S1_rRNA_1149_1203
TCTGGCTCCGTGTCTTCACTCCCAAGTCTTTGGGTTCCGGGGGGAGTATGGTTGCAAAGCTGAAACTTAAAGGAATTG
TCTGGCTCCGTGTCTTCACTCCC-----------------------------------------------------	miR-149_microRNA	1	23
-----------------------AAGTCTTTGGGTTCCGGGGGGAGTATGGTTGCAAAGCTGAAACTTAAAGGAATTG	RN18S1_rRNA	1149	1203
...((((..(((.((..((((((..................))))))..)).)))..)))).................	(-15.3)

A2-13568_152_MIMAT0000752_MirBase_miR-328_microRNA_1_22-A2-13568_152_ENSG000000XXXXX_NR003286-2_RN18S1_rRNA_858_910
CTGGCCCTCTCTGCCCTTCCGTAGGAATAATGGAATAGGACCGCGGTTCTATTTTGTTGGTTTTCGGAACTGAGG
CTGGCCCTCTCTGCCCTTCCGT-----------------------------------------------------	miR-328_microRNA	1	22
----------------------AGGAATAATGGAATAGGACCGCGGTTCTATTTTGTTGGTTTTCGGAACTGAGG	RN18S1_rRNA	858	910
.(((.(((.((((...((((...))))...))))..))).)))................................	(-10.3)

A2-14307_147_MIMAT0000100_MirBase_miR-29b_microRNA_1_23-A2-14307_147_ENSG00000XXXXXX_NR003287-2_RN28S1_rRNA_1939_1984
TAGCACCATTTGAAATCAGTGTTAGAAAAGGTGTTGGTTGATATAGACAGCAGGACGGTGGCCATGGAA
TAGCACCATTTGAAATCAGTGTT----------------------------------------------	miR-29b_microRNA	1	23
-----------------------AGAAAAGGTGTTGGTTGATATAGACAGCAGGACGGTGGCCATGGAA	RN28S1_rRNA	1939	1984
(((((((.(((..............))).))))))).................................	(-9)

A2-15994_137_MIMAT0000253_MirBase_miR-10a_microRNA_1_23-A2-15994_137_ENSG00000XXXXXX_NR003287-2_RN28S1_rRNA_3878_3934
TACCCTGTAGATCCGAATTTGTGCGGGCTTGGCGGAATCAGCGGGGAAAGAAGACCCTGTTGAGCTTGACTCTAGTCTGG
TACCCTGTAGATCCGAATTTGTG-----------------------------------------------------	miR-10a_microRNA	1	23
-----------------------CGGGCTTGGCGGAATCAGCGGGGAAAGAAGACCCTGTTGAGCTTGACTCTAGTCTGG	RN28S1_rRNA	3878	3934
..((((((.((((((.....((....))....)))).)).))))))..................................	(-16.5)

A2-16697_134_MIMAT0004490_MirBase_miR-19a*_microRNA_1_22-A2-16697_134_ENSG000000XXXXX_NR003286-2_RN18S1_rRNA_512_570
AGTTTTGCATAGTTGCACTACAAGTGACGAAAAATAACAATACAGGACTCTTTCGAGGCCCTGTAATTGGAATGAGTCCAC
AGTTTTGCATAGTTGCACTACA-----------------------------------------------------	miR-19a*_microRNA	1	22
----------------------AGTGACGAAAAATAACAATACAGGACTCTTTCGAGGCCCTGTAATTGGAATGAGTCCAC	RN18S1_rRNA	512	570
(((((((.((.((((((((...))))........)))).)).)))))))................................	(-7.7)

A2-17342_131_MIMAT0000450_MirBase_miR-149_microRNA_1_23-A2-17342_131_ENSG00000XXXXXX_NR003287-2_RN28S1_rRNA_3922_3982
TCTGGCTCCGTGTCTTCACTCCCGACTCTAGTCTGGCACGGTGAAGAGACATGAGAGGTGTAGAATAAGTGGGAGGCCCCCGGC
TCTGGCTCCGTGTCTTCACTCCC-----------------------------------------------------	miR-149_microRNA	1	23
-----------------------GACTCTAGTCTGGCACGGTGAAGAGACATGAGAGGTGTAGAATAAGTGGGAGGCCCCCGGC	RN28S1_rRNA	3922	3982
((((.(((((((((((((((...................)))))..))))))).)))...))))....................	(-17.8)

A2-17486_131_MIMAT0000097_MirBase_miR-99a_microRNA_1_22-A2-17486_131_ENSG00000XXXXXX_NR003287-2_RN28S1_rRNA_317_363
AACCCGTAGATCCGATCTTGTGAAACTCCATCTAAGGCTAAATACCGGCACGAGACCGATAGTCAACAA
AACCCGTAGATCCGATCTTGTG-----------------------------------------------	miR-99a_microRNA	1	22
----------------------AAACTCCATCTAAGGCTAAATACCGGCACGAGACCGATAGTCAACAA	RN28S1_rRNA	317	363
.....((.(((.((.(((((((..........................))))))).))...))).))..	(-11.1)

A2-19212_124_MIMAT0000063_MirBase_let-7b_microRNA_1_22-A2-19212_124_ENSG00000XXXXXX_NR003287-2_RN28S1_rRNA_1922_1982
TGAGGTAGTAGGTTGTGTGGTTGACGCTCATCAGACCCCAGAAAAGGTGTTGGTTGATATAGACAGCAGGACGGTGGCCATGG
TGAGGTAGTAGGTTGTGTGGTT-----------------------------------------------------	let-7b_microRNA	1	22
----------------------GACGCTCATCAGACCCCAGAAAAGGTGTTGGTTGATATAGACAGCAGGACGGTGGCCATGG	RN28S1_rRNA	1922	1982
...(((.((..(((((..............................................)))))...))....)))....	(-10.5)

A2-19306_124_MIMAT0000456_MirBase_miR-186_microRNA_1_22-A2-19306_124_ENSG00000XXXXXX_NR003287-2_RN28S1_rRNA_40_97
CAAAGAATTCTCCTTTTGGGCTGCATATTAGTCAGCGGAGGAGAAGAAACTAACCAGGATTCCCTCAGTAACGGCGAGTG
CAAAGAATTCTCCTTTTGGGCT-----------------------------------------------------	miR-186_microRNA	1	22
----------------------GCATATTAGTCAGCGGAGGAGAAGAAACTAACCAGGATTCCCTCAGTAACGGCGAGTG	RN28S1_rRNA	40	97
.......(((((((((..((((.......))))...)))))))))...................................	(-13.8)

A2-19869_122_MIMAT0004773_MirBase_miR-500a_microRNA_1_23-A2-19869_122_ENSG00000XXXXXX_NR003287-2_RN28S1_rRNA_1665_1711
TAATCCTTGCTACCTGGGTGAGACCGAAGTTTCCCTCAGGATAGCTGGCGCTCTCGCAGACCCGACGCAC
TAATCCTTGCTACCTGGGTGAGA-----------------------------------------------	miR-500a_microRNA	1	23
-----------------------CCGAAGTTTCCCTCAGGATAGCTGGCGCTCTCGCAGACCCGACGCAC	RN28S1_rRNA	1665	1711
....((..((((((((((.((((......)))).)))))).)))).))......................	(-16.3)

A2-20968_119_MIMAT0000279_MirBase_miR-222_microRNA_1_21-A2-20968_119_ENSG00000XXXXXX_NR003287-2_RN28S1_rRNA_4362_4421
AGCTACATCTGGCTACTGGGTAAGCAGGAGGTGTCAGAAAAGTTACCACAGGGATAACTGGCTTGTGGCGGCCAAGCGTTC
AGCTACATCTGGCTACTGGGT-----------------------------------------------------	miR-222_microRNA	1	21
---------------------AAGCAGGAGGTGTCAGAAAAGTTACCACAGGGATAACTGGCTTGTGGCGGCCAAGCGTTC	RN28S1_rRNA	4362	4421
.((((((...(((((((((((.......................))).))).......)))))))))))............	(-14.8)

A2-21073_118_MIMAT0000705_MirBase_miR-362-5p_microRNA_1_24-A2-21073_118_ENSG00000XXXXXX_NR003287-2_RN28S1_rRNA_2386_2460
AATCCTTGGAACCTAGGTGTGAGTTGAAGGCCGAAGTGGAGAAGGGTTCCATGTGAACAGCAGTTGAACATGGGTCAGTCGGTCCTGAGAGATGGGCGA
AATCCTTGGAACCTAGGTGTGAGT-----------------------------------------------------	miR-362-5p_microRNA	1	24
------------------------TGAAGGCCGAAGTGGAGAAGGGTTCCATGTGAACAGCAGTTGAACATGGGTCAGTCGGTCCTGAGAGATGGGCGA	RN28S1_rRNA	2386	2460
..((..((((((((.............................))))))))...))...........................................	(-13.4)

A2-21341_117_MIMAT0015085_MirBase_miR-3200-3p_microRNA_1_22-A2-21341_117_ENSG000000XXXXX_NR003286-2_RN18S1_rRNA_1156_1207
CACCTTGCGCTACTCAGGTCTGTGGGTTCCGGGGGGAGTATGGTTGCAAAGCTGAAACTTAAAGGAATTGACGG
CACCTTGCGCTACTCAGGTCTG----------------------------------------------------	miR-3200-3p_microRNA	1	22
----------------------TGGGTTCCGGGGGGAGTATGGTTGCAAAGCTGAAACTTAAAGGAATTGACGG	RN18S1_rRNA	1156	1207
....(((((.(((((.((.((...))..)).....)))))....))))).........................	(-11.9)

A2-21676_117_MIMAT0000275_MirBase_miR-218_microRNA_1_21-A2-21676_117_ENSG00000XXXXXX_NR003287-2_RN28S1_rRNA_4362_4420
TTGTGCTTGATCTAACCATGTAAGCAGGAGGTGTCAGAAAAGTTACCACAGGGATAACTGGCTTGTGGCGGCCAAGCGTT
TTGTGCTTGATCTAACCATGT-----------------------------------------------------	miR-218_microRNA	1	21
---------------------AAGCAGGAGGTGTCAGAAAAGTTACCACAGGGATAACTGGCTTGTGGCGGCCAAGCGTT	RN28S1_rRNA	4362	4420
...((((((.((...((((.............................................)))).)).))))))..	(-10.9)

A2-21930_116_MIMAT0002173_MirBase_miR-483-3p_microRNA_1_21-A2-21930_116_ENSG00000XXXXXX_NR003287-2_RN28S1_rRNA_4172_4219
TCACTCCTCTCCTCCCGTCTTAGTGCCAGGTGGGGAGTTTGACTGGGGCGGTACACCTGTCAAACGGTA
TCACTCCTCTCCTCCCGTCTT------------------------------------------------	miR-483-3p_microRNA	1	21
---------------------AGTGCCAGGTGGGGAGTTTGACTGGGGCGGTACACCTGTCAAACGGTA	RN28S1_rRNA	4172	4219
((.((((.((((((((............)).)))))).......)))).))..................	(-14.5)

A2-22158_115_MIMAT0003339_MirBase_miR-421_microRNA_1_23-A2-22158_115_ENSG000000XXXXX_NR003286-2_RN18S1_rRNA_1027_1086
ATCAACAGACATTAATTGGGCGCAAGAACGAAAGTCGGAGGTTCGAAGACGATCAGATACCGTCGTAGTTCCGACCATAAACG
ATCAACAGACATTAATTGGGCGC-----------------------------------------------------	miR-421_microRNA	1	23
-----------------------AAGAACGAAAGTCGGAGGTTCGAAGACGATCAGATACCGTCGTAGTTCCGACCATAAACG	RN18S1_rRNA	1027	1086
...(((.(((..((.((((.((...........................)).)))).))..)))...))).............	(-6.1)

A2-22258_115_MIMAT0004678_MirBase_miR-99b*_microRNA_1_22-A2-22258_115_ENSG000000XXXXX_NR003286-2_RN18S1_rRNA_1250_1322
CAAGCTCGTGTCTGTGGGTCCGAACACGGGAAACCTCACCCGGCCCGGACACGGACAGGATTGACAGATTGATAGCTCTTTCTCGATTCCGTGGG
CAAGCTCGTGTCTGTGGGTCCG-----------------------------------------------------	miR-99b*_microRNA	1	22
----------------------AACACGGGAAACCTCACCCGGCCCGGACACGGACAGGATTGACAGATTGATAGCTCTTTCTCGATTCCGTGGG	RN18S1_rRNA	1250	1322
.....((((((((..(((.(((..................)))))))))))))).........................................	(-17.9)

A2-22425_115_MIMAT0000086_MirBase_miR-29a_microRNA_1_22-A2-22425_115_ENSG00000XXXXXX_NR003287-2_RN28S1_rRNA_4362_4420
TAGCACCATCTGAAATCGGTTAAAGCAGGAGGTGTCAGAAAAGTTACCACAGGGATAACTGGCTTGTGGCGGCCAAGCGTT
TAGCACCATCTGAAATCGGTTA-----------------------------------------------------	miR-29a_microRNA	1	22
----------------------AAGCAGGAGGTGTCAGAAAAGTTACCACAGGGATAACTGGCTTGTGGCGGCCAAGCGTT	RN28S1_rRNA	4362	4420
..(((((.((((.............)))).)))))..............................................	(-10.9)

A2-22547_114_MIMAT0000063_MirBase_let-7b_microRNA_1_22-A2-22547_114_ENSG00000XXXXXX_NR003287-2_RN28S1_rRNA_1323_1366
TGAGGTAGTAGGTTGTGTGGTTAACACGGACCAAGGAGTCTAACACGTGCGCGAGTCGGGGGCTCG
TGAGGTAGTAGGTTGTGTGGTT--------------------------------------------	let-7b_microRNA	1	22
----------------------AACACGGACCAAGGAGTCTAACACGTGCGCGAGTCGGGGGCTCG	RN28S1_rRNA	1323	1366
..........((((((((.....))))).)))..................................	(-8.2)

A2-22626_114_MIMAT0000703_MirBase_miR-361-5p_microRNA_1_22-A2-22626_114_ENSG00000XXXXXX_NR003287-2_RN28S1_rRNA_3605_3662
TTATCAGAATCTCCAGGGGTACCTTAGAACTGGTGCGGACCAGGGGAATCCGACTGTTTAATTAAAACAAAGCATCGCGA
TTATCAGAATCTCCAGGGGTAC-----------------------------------------------------	miR-361-5p_microRNA	1	22
----------------------CTTAGAACTGGTGCGGACCAGGGGAATCCGACTGTTTAATTAAAACAAAGCATCGCGA	RN28S1_rRNA	3605	3662
...((.((.(((((.((.((((..........))))...)).))))).)).))...........................	(-14)

A2-23568_112_MIMAT0000253_MirBase_miR-10a_microRNA_1_23-A2-23568_112_ENSG00000XXXXXX_NR003287-2_RN28S1_rRNA_47_94
TACCCTGTAGATCCGAATTTGTGAGTCAGCGGAGGAGAAGAAACTAACCAGGATTCCCTCAGTAACGGCGA
TACCCTGTAGATCCGAATTTGTG------------------------------------------------	miR-10a_microRNA	1	23
-----------------------AGTCAGCGGAGGAGAAGAAACTAACCAGGATTCCCTCAGTAACGGCGA	RN28S1_rRNA	47	94
..((((((.(((............))).)))).))....................................	(-7.8)

A2-23963_111_MIMAT0000075_MirBase_miR-20a_microRNA_1_23-A2-23963_111_ENSG00000XXXXXX_NR003287-2_RN28S1_rRNA_3604_3666
TAAAGTGCTTATAGTGCAGGTAGACTTAGAACTGGTGCGGACCAGGGGAATCCGACTGTTTAATTAAAACAAAGCATCGCGAAGGC
TAAAGTGCTTATAGTGCAGGTAG-----------------------------------------------------	miR-20a_microRNA	1	23
-----------------------ACTTAGAACTGGTGCGGACCAGGGGAATCCGACTGTTTAATTAAAACAAAGCATCGCGAAGGC	RN28S1_rRNA	3604	3666
.....(((...((((..((((..))))...))))..)))...............................................	(-8.5)

A2-24083_111_MIMAT0000681_MirBase_miR-29c_microRNA_1_22-A2-24083_111_ENSG00000XXXXXX_NR003287-2_RN28S1_rRNA_2835_2885
TAGCACCATTTGAAATCGGTTAAATGTAGGTAAGGGAAGTCGGCAAGCCGGATCCGTAACTTCGGGATAAGGA
TAGCACCATTTGAAATCGGTTA---------------------------------------------------	miR-29c_microRNA	1	22
----------------------AATGTAGGTAAGGGAAGTCGGCAAGCCGGATCCGTAACTTCGGGATAAGGA	RN28S1_rRNA	2835	2885
...............((((((........................))))))......................	(-6.8)

A2-26485_106_MIMAT0002888_MirBase_miR-532-5p_microRNA_1_22-A2-26485_106_ENSG00000XXXXXX_NR003287-2_RN28S1_rRNA_2009_2069
CATGCCTTGAGTGTAGGACCGTAACAACTCACCTGCCGAATCAACTAGCCCTGAAAATGGATGGCGCTGGAGCGTCGGGCCCA
CATGCCTTGAGTGTAGGACCGT-----------------------------------------------------	miR-532-5p_microRNA	1	22
----------------------AACAACTCACCTGCCGAATCAACTAGCCCTGAAAATGGATGGCGCTGGAGCGTCGGGCCCA	RN28S1_rRNA	2009	2069
..((((....((.((((................................))))...))....)))).................	(-10)

A2-26548_105_MIMAT0004509_MirBase_miR-93*_microRNA_1_22-A2-26548_105_ENSG000000XXXXX_NR003286-2_RN18S1_rRNA_651_708
ACTGCTGAGCTAGCACTTCCCGTTAAAGTTGCTGCAGTTAAAAAGCTCGTAGTTGGATCTTGGGAGCGGGCGGGCGGTCC
ACTGCTGAGCTAGCACTTCCCG-----------------------------------------------------	miR-93*_microRNA	1	22
----------------------TTAAAGTTGCTGCAGTTAAAAAGCTCGTAGTTGGATCTTGGGAGCGGGCGGGCGGTCC	RN18S1_rRNA	651	708
((((((..(((.((...((((........................................)))))).))).))))))..	(-19)

A2-26564_105_MIMAT0002809_MirBase_miR-146b-5p_microRNA_1_22-A2-26564_105_ENSG000000XXXXX_NR003286-2_RN18S1_rRNA_596_640
TGAGAACTGAATTCCATAGGCTTGGAGGGCAAGTCTGGTGCCAGCAGCCGCGGTAATTCCAGCTCCA
TGAGAACTGAATTCCATAGGCT---------------------------------------------	miR-146b-5p_microRNA	1	22
----------------------TGGAGGGCAAGTCTGGTGCCAGCAGCCGCGGTAATTCCAGCTCCA	RN18S1_rRNA	596	640
.(((....(((((((...((((.......................))))..)).)))))...)))..	(-11.9)

A2-26740_105_MIMAT0000761_MirBase_miR-324-5p_microRNA_1_23-A2-26740_105_ENSG00000XXXXXX_NR003287-2_RN28S1_rRNA_3859_3907
CGCATCCCCTAGGGCATTGGTGTGAAACCACAGCCAAGGGAACGGGCTTGGCGGAATCAGCGGGGAAAGAAG
CGCATCCCCTAGGGCATTGGTGT-------------------------------------------------	miR-324-5p_microRNA	1	23
-----------------------GAAACCACAGCCAAGGGAACGGGCTTGGCGGAATCAGCGGGGAAAGAAG	RN28S1_rRNA	3859	3907
(((.((((((..(((..((((.....))))..)))..)))...)))....)))...................	(-16.7)

A2-27238_104_MIMAT0004748_MirBase_miR-423-5p_microRNA_1_23-A2-27238_104_ENSG00000XXXXXX_NR003287-2_RN28S1_rRNA_3811_3879
TGAGGGGCAGAGAGCGAGACTTTGCATGAATGGATGAACGAGATTCCCACTGTCCCTACCTACTATCCAGCGAAACCACAGCCAAGGGAACG
TGAGGGGCAGAGAGCGAGACTTT-----------------------------------------------------	miR-423-5p_microRNA	1	23
-----------------------GCATGAATGGATGAACGAGATTCCCACTGTCCCTACCTACTATCCAGCGAAACCACAGCCAAGGGAACG	RN28S1_rRNA	3811	3879
..((((((((.....(((.(((.................))).)))...))))))))...................................	(-13.6)

A2-27646_103_MIMAT0000069_MirBase_miR-16_microRNA_1_22-A2-27646_103_ENSG000000XXXXX_NR003286-2_RN18S1_rRNA_619_709
TAGCAGCACGTAAATATTGGCGAGCCGCGGTAATTCCAGCTCCAATAGCGTATATTAAAGTTGCTGCAGTTAAAAAGCTCGTAGTTGGATCTTGGGAGCGGGCGGGCGGTCCG
TAGCAGCACGTAAATATTGGCG-----------------------------------------------------	miR-16_microRNA	1	22
----------------------AGCCGCGGTAATTCCAGCTCCAATAGCGTATATTAAAGTTGCTGCAGTTAAAAAGCTCGTAGTTGGATCTTGGGAGCGGGCGGGCGGTCCG	RN18S1_rRNA	619	709
..(((((((...(((((..((..........................))..)))))...)).)))))..............................................	(-13.8)

A2-27915_103_MIMAT0000244_MirBase_miR-30c_microRNA_1_23-A2-27915_103_ENSG00000XXXXXX_NR003287-2_RN28S1_rRNA_3920_4005
TGTAAACATCCTACACTCTCAGCTTGACTCTAGTCTGGCACGGTGAAGAGACATGAGAGGTGTAGAATAAGTGGGAGGCCCCCGGCGCCCCCCCGGTGTCCCCGCGAGG
TGTAAACATCCTACACTCTCAGC-----------------------------------------------------	miR-30c_microRNA	1	23
-----------------------TTGACTCTAGTCTGGCACGGTGAAGAGACATGAGAGGTGTAGAATAAGTGGGAGGCCCCCGGCGCCCCCCCGGTGTCCCCGCGAGG	RN28S1_rRNA	3920	4005
..........(((((((((((................................)))))).)))))............................................	(-13.1)

A2-28262_102_MIMAT0000254_MirBase_miR-10b_microRNA_1_23-A2-28262_102_ENSG00000XXXXXX_NR003287-2_RN28S1_rRNA_2822_2881
TACCCTGTAGAACCGAATTTGTGGGCATGTTGGAACAATGTAGGTAAGGGAAGTCGGCAAGCCGGATCCGTAACTTCGGGATA
TACCCTGTAGAACCGAATTTGTG-----------------------------------------------------	miR-10b_microRNA	1	23
-----------------------GGCATGTTGGAACAATGTAGGTAAGGGAAGTCGGCAAGCCGGATCCGTAACTTCGGGATA	RN28S1_rRNA	2822	2881
..(((.((.((.(((..(((((..................................))))).))).))....))...)))...	(-10.9)

A2-28435_102_MIMAT0009196_MirBase_miR-103-2*_microRNA_1_23-A2-28435_102_ENSG00000XXXXXX_NR003287-2_RN28S1_rRNA_3922_3975
AGCTTCTTTACAGTGCTGCCTTGGACTCTAGTCTGGCACGGTGAAGAGACATGAGAGGTGTAGAATAAGTGGGAGGC
AGCTTCTTTACAGTGCTGCCTTG-----------------------------------------------------	miR-103-2*_microRNA	1	23
-----------------------GACTCTAGTCTGGCACGGTGAAGAGACATGAGAGGTGTAGAATAAGTGGGAGGC	RN28S1_rRNA	3922	3975
...((((((((.(((((.................))))).)))))))).............................	(-16.1)

A2-28512_102_MIMAT0002819_MirBase_miR-193b_microRNA_1_22-A2-28512_102_ENSG00000XXXXXX_NR003287-2_RN28S1_rRNA_3936_3982
AACTGGCCCTCAAAGTCCCGCTACGGTGAAGAGACATGAGAGGTGTAGAATAAGTGGGAGGCCCCCGGC
AACTGGCCCTCAAAGTCCCGCT-----------------------------------------------	miR-193b_microRNA	1	22
----------------------ACGGTGAAGAGACATGAGAGGTGTAGAATAAGTGGGAGGCCCCCGGC	RN28S1_rRNA	3936	3982
....((((.......(((((((..............................)))))))))))......	(-14.1)

A2-28587_102_MIMAT0000092_MirBase_miR-92a_microRNA_1_22-A2-28587_102_ENSG000000XXXXX_NR003286-2_RN18S1_rRNA_1365_1425
TATTGCACTTGTCCCGGCCTGTGGTTAATTCCGATAACGAACGAGACTCTGGCATGCTAACTAGTTACGCGACCCCCGAGCGG
TATTGCACTTGTCCCGGCCTGT-----------------------------------------------------	miR-92a_microRNA	1	22
----------------------GGTTAATTCCGATAACGAACGAGACTCTGGCATGCTAACTAGTTACGCGACCCCCGAGCGG	RN18S1_rRNA	1365	1425
..(((((((.((...(((.(((.............................))).))).)).)))...))))...........	(-9.1)

A2-28973_101_MIMAT0000764_MirBase_miR-339-5p_microRNA_1_23-A2-28973_101_ENSG00000XXXXXX_NR003287-2_RN28S1_rRNA_3928_3982
TCCCTGTCCTCCAGGAGCTCACGAGTCTGGCACGGTGAAGAGACATGAGAGGTGTAGAATAAGTGGGAGGCCCCCGGC
TCCCTGTCCTCCAGGAGCTCACG-----------------------------------------------------	miR-339-5p_microRNA	1	23
-----------------------AGTCTGGCACGGTGAAGAGACATGAGAGGTGTAGAATAAGTGGGAGGCCCCCGGC	RN28S1_rRNA	3928	3982
((((...((((((....(((...................)))...)).))))............))))..........	(-12.7)

A2-29103_101_MIMAT0000440_MirBase_miR-191_microRNA_1_23-A2-29103_101_ENSG00000XXXXXX_NR003287-2_RN28S1_rRNA_2835_2892
CAACGGAATCCCAAAAGCAGCTGAATGTAGGTAAGGGAAGTCGGCAAGCCGGATCCGTAACTTCGGGATAAGGATTGGCTC
CAACGGAATCCCAAAAGCAGCTG-----------------------------------------------------	miR-191_microRNA	1	23
-----------------------AATGTAGGTAAGGGAAGTCGGCAAGCCGGATCCGTAACTTCGGGATAAGGATTGGCTC	RN28S1_rRNA	2835	2892
..((((.((((.....((.(((....................)))..)).)))))))).......................	(-12.2)

A2-29455_100_MIMAT0000761_MirBase_miR-324-5p_microRNA_1_23-A2-29455_100_ENSG000000XXXXX_NR003286-2_RN18S1_rRNA_1206_1272
CGCATCCCCTAGGGCATTGGTGTGGAAGGGCACCACCAGGAGTGGAGCCTGCGGCTTAATTTGACTCAACACGGGAAACCTCACCCGGCC
CGCATCCCCTAGGGCATTGGTGT-----------------------------------------------------	miR-324-5p_microRNA	1	23
-----------------------GGAAGGGCACCACCAGGAGTGGAGCCTGCGGCTTAATTTGACTCAACACGGGAAACCTCACCCGGCC	RN18S1_rRNA	1206	1272
(((((((.((..((...((((((......))))))))...)).)))...)))).....................................	(-16.6)

A2-29664_100_MIMAT0000226_MirBase_miR-196a_microRNA_1_22-A2-29664_100_ENSG000000XXXXX_NR003286-2_RN18S1_rRNA_1663_1719
TAGGTAGTTTCATGTTGTTGGGAAGCTTGCGTTGATTAAGTCCCTGCCCTTTGTACACACCGCCCGTCGCTACTACCGA
TAGGTAGTTTCATGTTGTTGGG-----------------------------------------------------	miR-196a_microRNA	1	22
----------------------AAGCTTGCGTTGATTAAGTCCCTGCCCTTTGTACACACCGCCCGTCGCTACTACCGA	RN18S1_rRNA	1663	1719
..((((((.....((...((((........................................))))..)).))))))..	(-12.5)

A2-31522_96_MIMAT0000760_MirBase_miR-331-3p_microRNA_1_21-A2-31522_96_ENSG00000XXXXXX_NR003287-2_RN28S1_rRNA_4433_4495
GCCCCTGGGCCTATCCTAGAAGCTTTTTGATCCTTCGATGTCGGCTCTTCCTATCATTGTGAAGCAGAATTCACCAAGCGTTGG
GCCCCTGGGCCTATCCTAGAA-----------------------------------------------------	miR-331-3p_microRNA	1	21
---------------------GCTTTTTGATCCTTCGATGTCGGCTCTTCCTATCATTGTGAAGCAGAATTCACCAAGCGTTGG	RN28S1_rRNA	4433	4495
......(((((((((..((.............))..))))..))))).....................................	(-9.3)

A2-32360_95_MIMAT0003339_MirBase_miR-421_microRNA_1_23-A2-32360_95_ENSG00000XXXXXX_NR003287-2_RN28S1_rRNA_2448_2493
ATCAACAGACATTAATTGGGCGCGAGAGATGGGCGAGCGCCGTTCCGAAGGGACGGGCGATGGCCTCCG
ATCAACAGACATTAATTGGGCGC----------------------------------------------	miR-421_microRNA	1	23
-----------------------GAGAGATGGGCGAGCGCCGTTCCGAAGGGACGGGCGATGGCCTCCG	RN28S1_rRNA	2448	2493
..................(((((.............)))))............................	(-9.5)

A2-32561_95_MIMAT0003339_MirBase_miR-421_microRNA_1_23-A2-32561_95_ENSG00000XXXXXX_NR003287-2_RN28S1_rRNA_2756_2860
ATCAACAGACATTAATTGGGCGCGAGGGTGTAAATCTCGCGCCGGGCCGTACCCATATCCGCAGCAGGTCTCCAAGGTGAACAGCCTCTGGCATGTTGGAACAATGTAGGTAAGGGAAGTCGGCAAGC
ATCAACAGACATTAATTGGGCGC-----------------------------------------------------	miR-421_microRNA	1	23
-----------------------GAGGGTGTAAATCTCGCGCCGGGCCGTACCCATATCCGCAGCAGGTCTCCAAGGTGAACAGCCTCTGGCATGTTGGAACAATGTAGGTAAGGGAAGTCGGCAAGC	RN28S1_rRNA	2756	2860
.((((((..((......((((..............................................................)))).))...)))))).............................	(-10.7)

A2-33060_94_MIMAT0003339_MirBase_miR-421_microRNA_1_23-A2-33060_94_ENSG00000XXXXXX_NR003287-2_RN28S1_rRNA_2742_2788
ATCAACAGACATTAATTGGGCGCGAAAATCCGGGGGAGAGGGTGTAAATCTCGCGCCGGGCCGTACCCAT
ATCAACAGACATTAATTGGGCGC-----------------------------------------------	miR-421_microRNA	1	23
-----------------------GAAAATCCGGGGGAGAGGGTGTAAATCTCGCGCCGGGCCGTACCCAT	RN28S1_rRNA	2742	2788
..................(((((.............................))))).............	(-9.6)

A2-33783_93_MIMAT0000456_MirBase_miR-186_microRNA_1_22-A2-33783_93_ENSG00000XXXXXX_NR003287-2_RN28S1_rRNA_2510_2556
CAAAGAATTCTCCTTTTGGGCTGAAAGGGAGTCGGGTTCAGATCCCCGAATCCGGAGTGGCGGAGATGG
CAAAGAATTCTCCTTTTGGGCT-----------------------------------------------	miR-186_microRNA	1	22
----------------------GAAAGGGAGTCGGGTTCAGATCCCCGAATCCGGAGTGGCGGAGATGG	RN28S1_rRNA	2510	2556
.........((((.((((((........................))))))...))))............	(-11.2)

A2-34318_92_MIMAT0004509_MirBase_miR-93*_microRNA_1_22-A2-34318_92_ENSG000000XXXXX_NR003286-2_RN18S1_rRNA_1119_1249
ACTGCTGAGCTAGCACTTCCCGATGACCCGCCGGGCAGCTTCCGGGAAACCAAAGTCTTTGGGTTCCGGGGGGAGTATGGTTGCAAAGCTGAAACTTAAAGGAATTGACGGAAGGGCACCACCAGGAGTGGAGCCTGCGGCTTAATTTGACTC
ACTGCTGAGCTAGCACTTCCCG-----------------------------------------------------	miR-93*_microRNA	1	22
----------------------ATGACCCGCCGGGCAGCTTCCGGGAAACCAAAGTCTTTGGGTTCCGGGGGGAGTATGGTTGCAAAGCTGAAACTTAAAGGAATTGACGGAAGGGCACCACCAGGAGTGGAGCCTGCGGCTTAATTTGACTC	RN18S1_rRNA	1119	1249
...(((.(((((..(((((((................................................))))))).)))))....)))................................................................	(-16.1)

A2-34613_92_MIMAT0000753_MirBase_miR-342-3p_microRNA_1_23-A2-34613_92_ENSG00000XXXXXX_NR003287-2_RN28S1_rRNA_4366_4409
TCTCACACAGAAATCGCACCCGTAGGAGGTGTCAGAAAAGTTACCACAGGGATAACTGGCTTGTGGC
TCTCACACAGAAATCGCACCCGT--------------------------------------------	miR-342-3p_microRNA	1	23
-----------------------AGGAGGTGTCAGAAAAGTTACCACAGGGATAACTGGCTTGTGGC	RN28S1_rRNA	4366	4409
..((((.(((..((((((((.......)))))..................)))..)))....)))).	(-8.3)

A2-34628_92_MIMAT0004509_MirBase_miR-93*_microRNA_1_22-A2-34628_92_ENSG000000XXXXX_NR003286-2_RN18S1_rRNA_1301_1357
ACTGCTGAGCTAGCACTTCCCGAGCTCTTTCTCGATTCCGTGGGTGGTGGTGCATGGCCGTTCTTAGTTGGTGGAGCGA
ACTGCTGAGCTAGCACTTCCCG-----------------------------------------------------	miR-93*_microRNA	1	22
----------------------AGCTCTTTCTCGATTCCGTGGGTGGTGGTGCATGGCCGTTCTTAGTTGGTGGAGCGA	RN18S1_rRNA	1301	1357
.((((((((((((((((.(((....................)))....))))).)))).........))))))).....	(-18.4)

A2-35190_91_MIMAT0000081_MirBase_miR-25_microRNA_1_22-A2-35190_91_ENSG00000XXXXXX_NR003287-2_RN28S1_rRNA_1_62
CATTGCACTTGTCTCGGTCTGACGCGACCTCAGATCAGACGTGGCGACCCGCTGAATTTAAGCATATTAGTCAGCGGAGGAGAA
CATTGCACTTGTCTCGGTCTGA-----------------------------------------------------	miR-25_microRNA	1	22
----------------------CGCGACCTCAGATCAGACGTGGCGACCCGCTGAATTTAAGCATATTAGTCAGCGGAGGAGAA	RN28S1_rRNA	1	62
..((((...(((((.(((((((.......))))))))))))..)))).....................................	(-17.8)

A2-35758_90_MIMAT0005577_MirBase_miR-1226_microRNA_1_22-A2-35758_90_ENSG000000XXXXX_NR003286-2_RN18S1_rRNA_582_642
TCACCAGCCCTGTGTTCCCTAGTAACGAGGATCCATTGGAGGGCAAGTCTGGTGCCAGCAGCCGCGGTAATTCCAGCTCCAAT
TCACCAGCCCTGTGTTCCCTAG-----------------------------------------------------	miR-1226_microRNA	1	22
----------------------TAACGAGGATCCATTGGAGGGCAAGTCTGGTGCCAGCAGCCGCGGTAATTCCAGCTCCAAT	RN18S1_rRNA	582	642
.(((((((((((((.(((..........)))..)))...))))).....))))).............................	(-14.7)

A2-36186_90_MIMAT0000253_MirBase_miR-10a_microRNA_1_23-A2-36186_90_ENSG00000XXXXXX_NR003287-2_RN28S1_rRNA_3824_3880
TACCCTGTAGATCCGAATTTGTGAACGAGATTCCCACTGTCCCTACCTACTATCCAGCGAAACCACAGCCAAGGGAACGG
TACCCTGTAGATCCGAATTTGTG-----------------------------------------------------	miR-10a_microRNA	1	23
-----------------------AACGAGATTCCCACTGTCCCTACCTACTATCCAGCGAAACCACAGCCAAGGGAACGG	RN28S1_rRNA	3824	3880
..((((...........(((((..................................)))))..........)))).....	(-7.5)

A2-36393_89_MIMAT0000067_MirBase_let-7f_microRNA_1_22-A2-36393_89_ENSG00000XXXXXX_NR003287-2_RN28S1_rRNA_82_128
TGAGGTAGTAGATTGTATAGTTTCAGTAACGGCGAGTGAACAGGGAAGAGCCCAGCGCCGAATCCCCGC
TGAGGTAGTAGATTGTATAGTT-----------------------------------------------	let-7f_microRNA	1	22
----------------------TCAGTAACGGCGAGTGAACAGGGAAGAGCCCAGCGCCGAATCCCCGC	RN28S1_rRNA	82	128
((.(((......((((.......................))))......)))))...............	(-5.2)

A2-36655_89_MIMAT0000254_MirBase_miR-10b_microRNA_1_23-A2-36655_89_ENSG00000XXXXXX_NR003287-2_RN28S1_rRNA_282_342
TACCCTGTAGAACCGAATTTGTGCGGGTTGCTTGGGAATGCAGCCCAAAGCGGGTGGTAAACTCCATCTAAGGCTAAATACCGG
TACCCTGTAGAACCGAATTTGTG-----------------------------------------------------	miR-10b_microRNA	1	23
-----------------------CGGGTTGCTTGGGAATGCAGCCCAAAGCGGGTGGTAAACTCCATCTAAGGCTAAATACCGG	RN28S1_rRNA	282	342
..(((.((((..(((........))).))))..)))................................................	(-12.3)

A2-37838_88_MIMAT0000279_MirBase_miR-222_microRNA_1_21-A2-37838_88_ENSG000000XXXXX_NR003286-2_RN18S1_rRNA_668_713
AGCTACATCTGGCTACTGGGTAAAAAGCTCGTAGTTGGATCTTGGGAGCGGGCGGGCGGTCCGCCGC
AGCTACATCTGGCTACTGGGT----------------------------------------------	miR-222_microRNA	1	21
---------------------AAAAAGCTCGTAGTTGGATCTTGGGAGCGGGCGGGCGGTCCGCCGC	RN18S1_rRNA	668	713
.(((.(((((((((((.((((.....)))))))))))))...))..)))..................	(-16.2)

A2-38127_87_MIMAT0005577_MirBase_miR-1226_microRNA_1_22-A2-38127_87_ENSG00000XXXXXX_NR003287-2_RN28S1_rRNA_2467_2515
TCACCAGCCCTGTGTTCCCTAGTTCCGAAGGGACGGGCGATGGCCTCCGTTGCCCTCGGCCGATCGAAAGG
TCACCAGCCCTGTGTTCCCTAG-------------------------------------------------	miR-1226_microRNA	1	22
----------------------TTCCGAAGGGACGGGCGATGGCCTCCGTTGCCCTCGGCCGATCGAAAGG	RN28S1_rRNA	2467	2515
...((.((((.....(((((........))))).))))...))............................	(-14.4)

A2-38661_86_MIMAT0001340_MirBase_miR-423-3p_microRNA_1_23-A2-38661_86_ENSG00000XXXXXX_NR003287-2_RN28S1_rRNA_4313_4387
AGCTCGGTCTGAGGCCCCTCAGTACAGACCGTGAAAGCGGGGCCTCACGATCCTTCTGACCTTTTGGGTTTTAAGCAGGAGGTGTCAGAAAAGTTACC
AGCTCGGTCTGAGGCCCCTCAGT-----------------------------------------------------	miR-423-3p_microRNA	1	23
-----------------------ACAGACCGTGAAAGCGGGGCCTCACGATCCTTCTGACCTTTTGGGTTTTAAGCAGGAGGTGTCAGAAAAGTTACC	RN28S1_rRNA	4313	4387
.(((((((((((((((((....................)))))))))..........))))....)))).............................	(-22.1)

A2-39312_86_MIMAT0000681_MirBase_miR-29c_microRNA_1_22-A2-39312_86_ENSG00000XXXXXX_NR003287-2_RN28S1_rRNA_407_457
TAGCACCATTTGAAATCGGTTAAAGAGGGCGTGAAACCGTTAAGAGGTAAACGGGTGGGGTCCGCGCAGTCCG
TAGCACCATTTGAAATCGGTTA---------------------------------------------------	miR-29c_microRNA	1	22
----------------------AAGAGGGCGTGAAACCGTTAAGAGGTAAACGGGTGGGGTCCGCGCAGTCCG	RN28S1_rRNA	407	457
...((((.((((....(((((.............)))))........))))..))))................	(-11.6)

A2-42215_82_MIMAT0003340_MirBase_miR-542-5p_microRNA_1_23-A2-42215_82_ENSG00000XXXXXX_NR003287-2_RN28S1_rRNA_2470_2524
TCGGGGATCATCATGTCACGAGACGAAGGGACGGGCGATGGCCTCCGTTGCCCTCGGCCGATCGAAAGGGAGTCGGGT
TCGGGGATCATCATGTCACGAGA-----------------------------------------------------	miR-542-5p_microRNA	1	23
-----------------------CGAAGGGACGGGCGATGGCCTCCGTTGCCCTCGGCCGATCGAAAGGGAGTCGGGT	RN28S1_rRNA	2470	2524
.(((((.(((((.((((............))))...))))).)))))...............................	(-16.4)

A2-43121_81_MIMAT0000261_MirBase_miR-183_microRNA_1_22-A2-43121_81_ENSG000000XXXXX_NR003286-2_RN18S1_rRNA_498_549
TATGGCACTGGTAGAATTCACTCGACCCGGGGAGGTAGTGACGAAAAATAACAATACAGGACTCTTTCGAGGCC
TATGGCACTGGTAGAATTCACT----------------------------------------------------	miR-183_microRNA	1	22
----------------------CGACCCGGGGAGGTAGTGACGAAAAATAACAATACAGGACTCTTTCGAGGCC	RN18S1_rRNA	498	549
...(((..(((.(((.(((.......................................))).))).)))..)))	(-10.9)

A2-43714_80_MIMAT0000253_MirBase_miR-10a_microRNA_1_23-A2-43714_80_ENSG00000XXXXXX_NR003287-2_RN28S1_rRNA_1615_1661
TACCCTGTAGATCCGAATTTGTGCTGGGTATAGGGGCGAAAGACTAATCGAACCATCTAGTAGCTGGTTC
TACCCTGTAGATCCGAATTTGTG-----------------------------------------------	miR-10a_microRNA	1	23
-----------------------CTGGGTATAGGGGCGAAAGACTAATCGAACCATCTAGTAGCTGGTTC	RN28S1_rRNA	1615	1661
..(((((((..((((.........)))))))))))...................................	(-11.5)

A2-43848_80_MIMAT0004509_MirBase_miR-93*_microRNA_1_22-A2-43848_80_ENSG00000201925_ENST00000365055_5S_rRNA_85_144
ACTGCTGAGCTAGCACTTCCCGGGGAGACCGCCTGGGAATACCGGGTGCTGTAGGCT
ACTGCTGAGCTAGCACTTCCCG-----------------------------------	miR-93*_microRNA	1	22
----------------------GGGAGACCGCCTGGGAATACCGGGTGCTGTAGGCT	5S_rRNA	85	144
...(((....(((((((((((.............))))......)))))))..))).	(-16.3)

A2-43948_80_MIMAT0000078_MirBase_miR-23a_microRNA_1_21-A2-43948_80_ENSG000000XXXXX_NR003286-2_RN18S1_rRNA_1097_1151
ATCACATTGCCAGGGATTTCCGCGATGCGGCGGCGTTATTCCCATGACCCGCCGGGCAGCTTCCGGGAAACCAAAG
ATCACATTGCCAGGGATTTCC-----------------------------------------------------	miR-23a_microRNA	1	21
---------------------GCGATGCGGCGGCGTTATTCCCATGACCCGCCGGGCAGCTTCCGGGAAACCAAAG	RN18S1_rRNA	1097	1151
......(((((.(((................................)))....))))).................	(-11.8)

A2-44496_80_MIMAT0000261_MirBase_miR-183_microRNA_1_22-A2-44496_80_ENSG00000XXXXXX_NR003287-2_RN28S1_rRNA_2009_2069
TATGGCACTGGTAGAATTCACTAACAACTCACCTGCCGAATCAACTAGCCCTGAAAATGGATGGCGCTGGAGCGTCGGGCCCA
TATGGCACTGGTAGAATTCACT-----------------------------------------------------	miR-183_microRNA	1	22
----------------------AACAACTCACCTGCCGAATCAACTAGCCCTGAAAATGGATGGCGCTGGAGCGTCGGGCCCA	RN28S1_rRNA	2009	2069
....((.(((((...(((((.....................................)))))...))))).))..........	(-9.8)

A2-44793_79_MIMAT0000455_MirBase_miR-185_microRNA_1_22-A2-44793_79_ENSG000000XXXXX_NR003286-2_RN18S1_rRNA_113_165
TGGAGAGAAAGGCAGTTCCTGAGGTTCCTTTGGTCGCTCGCTCCTCTCCTACTTGGATAACTGTGGTAATTCTAG
TGGAGAGAAAGGCAGTTCCTGA-----------------------------------------------------	miR-185_microRNA	1	22
----------------------GGTTCCTTTGGTCGCTCGCTCCTCTCCTACTTGGATAACTGTGGTAATTCTAG	RN18S1_rRNA	113	165
.((((((...((((((.((............))..))).))).))))))..........................	(-14.2)

A2-45629_78_MIMAT0000092_MirBase_miR-92a_microRNA_1_22-A2-45629_78_ENSG000000XXXXX_NR003286-2_RN18S1_rRNA_199_268
TATTGCACTTGTCCCGGCCTGTCGCGGGGGGGATGCGTGCATTTATCAGATCAAAACCAACCCGGTCAGCCCCTCTCCGGCCCCGGCCGGGG
TATTGCACTTGTCCCGGCCTGT-----------------------------------------------------	miR-92a_microRNA	1	22
----------------------CGCGGGGGGGATGCGTGCATTTATCAGATCAAAACCAACCCGGTCAGCCCCTCTCCGGCCCCGGCCGGGG	RN18S1_rRNA	199	268
...(((((.((((((..(((((.))))).)))))).)))))...................................................	(-20.2)

A2-45689_78_MIMAT0000086_MirBase_miR-29a_microRNA_1_22-A2-45689_78_ENSG00000XXXXXX_NR003287-2_RN28S1_rRNA_1821_1877
TAGCACCATCTGAAATCGGTTAGTGGAGCCGGGCGTGGAATGCGAGTGCCTAGTGGGCCACTTTTGGTAAGCAGAACTG
TAGCACCATCTGAAATCGGTTA-----------------------------------------------------	miR-29a_microRNA	1	22
----------------------GTGGAGCCGGGCGTGGAATGCGAGTGCCTAGTGGGCCACTTTTGGTAAGCAGAACTG	RN28S1_rRNA	1821	1877
..((((((((((...((((((.....))))))...)))).))...))))..............................	(-13.6)

A2-45913_78_MIMAT0000688_MirBase_miR-301a_microRNA_1_23-A2-45913_78_ENSG00000XXXXXX_NR003287-2_RN28S1_rRNA_1_62
CAGTGCAATAGTATTGTCAAAGCCGCGACCTCAGATCAGACGTGGCGACCCGCTGAATTTAAGCATATTAGTCAGCGGAGGAGAA
CAGTGCAATAGTATTGTCAAAGC-----------------------------------------------------	miR-301a_microRNA	1	23
-----------------------CGCGACCTCAGATCAGACGTGGCGACCCGCTGAATTTAAGCATATTAGTCAGCGGAGGAGAA	RN28S1_rRNA	1	62
(((((.....((..((((....................))))..))....)))))..............................	(-11)

A2-47670_76_MIMAT0000760_MirBase_miR-331-3p_microRNA_1_21-A2-47670_76_ENSG000000XXXXX_NR003286-2_RN18S1_rRNA_1594_1643
GCCCCTGGGCCTATCCTAGAAATTCGTGATGGGGATCGGGGATTGCAATTATTCCCCATGAACGAGGAATT
GCCCCTGGGCCTATCCTAGAA--------------------------------------------------	miR-331-3p_microRNA	1	21
---------------------ATTCGTGATGGGGATCGGGGATTGCAATTATTCCCCATGAACGAGGAATT	RN18S1_rRNA	1594	1643
((((((((.((((((...(((.)))..))))))..))))))...)).........................	(-17.5)

A2-47831_76_MIMAT0004945_MirBase_miR-744_microRNA_1_22-A2-47831_76_ENSG000000XXXXX_NR003286-2_RN18S1_rRNA_1798_1846
TGCGGGGCTAGGGCTAACAGCACGAACTTGACTATCTAGAGGAAGTAAAAGTCGTAACAAGGTTTCCGTAG
TGCGGGGCTAGGGCTAACAGCA-------------------------------------------------	miR-744_microRNA	1	22
----------------------CGAACTTGACTATCTAGAGGAAGTAAAAGTCGTAACAAGGTTTCCGTAG	RN18S1_rRNA	1798	1846
(((((((((...................................................)))).))))).	(-7.8)

A2-49439_74_MIMAT0000063_MirBase_let-7b_microRNA_1_22-A2-49439_74_ENSG000000XXXXX_NR003286-2_RN18S1_rRNA_1548_1593
TGAGGTAGTAGGTTGTGTGGTTGTGTGCCTACCCTACGCCGGCAGGCGCGGGTAACCCGTTGAACCCC
TGAGGTAGTAGGTTGTGTGGTT----------------------------------------------	let-7b_microRNA	1	22
----------------------GTGTGCCTACCCTACGCCGGCAGGCGCGGGTAACCCGTTGAACCCC	RN18S1_rRNA	1548	1593
((.(((.(((((..(((.(((.....))))))))))))))..))........................	(-12.3)

A2-50361_73_MIMAT0002819_MirBase_miR-193b_microRNA_1_22-A2-50361_73_ENSG00000XXXXXX_NR003287-2_RN28S1_rRNA_1616_1659
AACTGGCCCTCAAAGTCCCGCTTGGGTATAGGGGCGAAAGACTAATCGAACCATCTAGTAGCTGGT
AACTGGCCCTCAAAGTCCCGCT--------------------------------------------	miR-193b_microRNA	1	22
----------------------TGGGTATAGGGGCGAAAGACTAATCGAACCATCTAGTAGCTGGT	RN28S1_rRNA	1616	1659
.....(((((......(((....)))....)))))...............................	(-12.8)

A2-50486_73_MIMAT0004950_MirBase_miR-877*_microRNA_1_21-A2-50486_73_ENSG000000XXXXX_NR003286-2_RN18S1_rRNA_428_481
TCCTCTTCTCCCTCCTCCCAGTCCGGAGAGGGAGCCTGAGAAACGGCTACCACATCCAAGGAAGGCAGCAGGCGC
TCCTCTTCTCCCTCCTCCCAG-----------------------------------------------------	miR-877*_microRNA	1	21
---------------------TCCGGAGAGGGAGCCTGAGAAACGGCTACCACATCCAAGGAAGGCAGCAGGCGC	RN18S1_rRNA	428	481
..(((..((((((.((((......))))))))))...)))...................................	(-17.6)

A2-50779_73_MIMAT0004509_MirBase_miR-93*_microRNA_1_22-A2-50779_73_ENSG00000242716_ENST00000474885_5-8S_rRNA_1_50
ACTGCTGAGCTAGCACTTCCCGGACTCTTAGCGGTGGATCACTCGGCTCGTGCGTCGATGAAGAACGCAGCT
ACTGCTGAGCTAGCACTTCCCG--------------------------------------------------	miR-93*_microRNA	1	22
----------------------GACTCTTAGCGGTGGATCACTCGGCTCGTGCGTCGATGAAGAACGCAGCT	5-8S_rRNA	1	50
..(((((((((......(((...............)))......)))))).)))..................	(-12.4)

A2-50803_73_MIMAT0001340_MirBase_miR-423-3p_microRNA_1_23-A2-50803_73_ENSG000000XXXXX_NR003286-2_RN18S1_rRNA_955_1026
AGCTCGGTCTGAGGCCCCTCAGTAGAGGTGAAATTCTTGGACCGGCGCAAGACGGACCAGAGCGAAAGCATTTGCCAAGAATGTTTTCATTAATC
AGCTCGGTCTGAGGCCCCTCAGT-----------------------------------------------------	miR-423-3p_microRNA	1	23
-----------------------AGAGGTGAAATTCTTGGACCGGCGCAAGACGGACCAGAGCGAAAGCATTTGCCAAGAATGTTTTCATTAATC	RN18S1_rRNA	955	1026
.(((((((((((((..((((....))))......))))))))))).))...............................................	(-20.8)

A2-50921_73_MIMAT0000081_MirBase_miR-25_microRNA_1_22-A2-50921_73_ENSG00000XXXXXX_NR003287-2_RN28S1_rRNA_2741_2785
CATTGCACTTGTCTCGGTCTGATGAAAATCCGGGGGAGAGGGTGTAAATCTCGCGCCGGGCCGTACC
CATTGCACTTGTCTCGGTCTGA---------------------------------------------	miR-25_microRNA	1	22
----------------------TGAAAATCCGGGGGAGAGGGTGTAAATCTCGCGCCGGGCCGTACC	RN28S1_rRNA	2741	2785
..((((((((.((((((............))))))....))))))))....................	(-14.8)

A2-51109_73_MIMAT0000710_MirBase_miR-365_microRNA_1_22-A2-51109_73_ENSG00000XXXXXX_NR003287-2_RN28S1_rRNA_4178_4224
TAATGCCCCTAAAAATCCTTATAGGTGGGGAGTTTGACTGGGGCGGTACACCTGTCAAACGGTAACGCA
TAATGCCCCTAAAAATCCTTAT-----------------------------------------------	miR-365_microRNA	1	22
----------------------AGGTGGGGAGTTTGACTGGGGCGGTACACCTGTCAAACGGTAACGCA	RN28S1_rRNA	4178	4224
...((((((..(((.(((((((..))))))).)))....))))))........................	(-19.1)

A2-51446_73_MIMAT0000269_MirBase_miR-212_microRNA_1_21-A2-51446_73_ENSG00000XXXXXX_NR003287-2_RN28S1_rRNA_2374_2436
TAACAGTCTCCAGTCACGGCCAAACGAGAACTTTGAAGGCCGAAGTGGAGAAGGGTTCCATGTGAACAGCAGTTGAACATGGGT
TAACAGTCTCCAGTCACGGCC-----------------------------------------------------	miR-212_microRNA	1	21
---------------------AAACGAGAACTTTGAAGGCCGAAGTGGAGAAGGGTTCCATGTGAACAGCAGTTGAACATGGGT	RN28S1_rRNA	2374	2436
.(((..((((((....(((((................)))))...))))))...)))...........................	(-17.2)

A2-52228_72_MIMAT0000279_MirBase_miR-222_microRNA_1_21-A2-52228_72_ENSG00000XXXXXX_NR003287-2_RN28S1_rRNA_1679_1735
AGCTACATCTGGCTACTGGGTAGGATAGCTGGCGCTCTCGCAGACCCGACGCACCCCCGCCACGCAGTTTTATCCGGT
AGCTACATCTGGCTACTGGGT-----------------------------------------------------	miR-222_microRNA	1	21
---------------------AGGATAGCTGGCGCTCTCGCAGACCCGACGCACCCCCGCCACGCAGTTTTATCCGGT	RN28S1_rRNA	1679	1735
.........((((....((((...............................))))..))))................	(-9.5)

A2-52450_72_MIMAT0004680_MirBase_miR-130b*_microRNA_1_21-A2-52450_72_ENSG00000XXXXXX_NR003287-2_RN28S1_rRNA_4218_4278
ACTCTTTCCCTGTTGCACTACTAACGCAGGTGTCCTAAGGCGAGCTCAGGGAGGACAGAAACCTCCCGTGGAGCAGAAGGGC
ACTCTTTCCCTGTTGCACTAC-----------------------------------------------------	miR-130b*_microRNA	1	21
---------------------TAACGCAGGTGTCCTAAGGCGAGCTCAGGGAGGACAGAAACCTCCCGTGGAGCAGAAGGGC	RN28S1_rRNA	4218	4278
....((((((((..((...........................)).))))))))............................	(-14.3)

A2-52609_71_MIMAT0000069_MirBase_miR-16_microRNA_1_22-A2-52609_71_ENSG000000XXXXX_NR003286-2_RN18S1_rRNA_1634_1765
TAGCAGCACGTAAATATTGGCGACGAGGAATTCCCAGTAAGTGCGGGTCATAAGCTTGCGTTGATTAAGTCCCTGCCCTTTGTACACACCGCCCGTCGCTACTACCGATTGGATGGTTTAGTGAGGCCCTCGGATCGGCCCCGCCGGGGTCGGC
TAGCAGCACGTAAATATTGGCG-----------------------------------------------------	miR-16_microRNA	1	22
----------------------ACGAGGAATTCCCAGTAAGTGCGGGTCATAAGCTTGCGTTGATTAAGTCCCTGCCCTTTGTACACACCGCCCGTCGCTACTACCGATTGGATGGTTTAGTGAGGCCCTCGGATCGGCCCCGCCGGGGTCGGC	RN18S1_rRNA	1634	1765
..(((((.((((..((((((.............))))))..))))........))).))...............................................................................................	(-11.4)

A2-53037_71_MIMAT0002819_MirBase_miR-193b_microRNA_1_22-A2-53037_71_ENSG00000XXXXXX_NR003287-2_RN28S1_rRNA_3878_3931
AACTGGCCCTCAAAGTCCCGCTCGGGCTTGGCGGAATCAGCGGGGAAAGAAGACCCTGTTGAGCTTGACTCTAGTC
AACTGGCCCTCAAAGTCCCGCT-----------------------------------------------------	miR-193b_microRNA	1	22
----------------------CGGGCTTGGCGGAATCAGCGGGGAAAGAAGACCCTGTTGAGCTTGACTCTAGTC	RN28S1_rRNA	3878	3931
.(((((..(((((..(((((((................))))))).............))))).......))))).	(-14.7)

A2-53703_70_MIMAT0000066_MirBase_let-7e_microRNA_1_22-A2-53703_70_ENSG000000XXXXX_NR003286-2_RN18S1_rRNA_583_639
TGAGGTAGGAGGTTGTATAGTTAACGAGGATCCATTGGAGGGCAAGTCTGGTGCCAGCAGCCGCGGTAATTCCAGCTCC
TGAGGTAGGAGGTTGTATAGTT-----------------------------------------------------	let-7e_microRNA	1	22
----------------------AACGAGGATCCATTGGAGGGCAAGTCTGGTGCCAGCAGCCGCGGTAATTCCAGCTCC	RN18S1_rRNA	583	639
...(((.(((((((((........................................))))))........))).)))..	(-10.5)

A2-55244_69_MIMAT0000753_MirBase_miR-342-3p_microRNA_1_23-A2-55244_69_ENSG00000XXXXXX_NR003287-2_RN28S1_rRNA_3667_3741
TCTCACACAGAAATCGCACCCGTCCGCGGCGGGTGTTGACGCGATGTGATTTCTGCCCAGTGCTCTGAATGTCAAAGTGAAGAAATTCAATGAAGCGC
TCTCACACAGAAATCGCACCCGT-----------------------------------------------------	miR-342-3p_microRNA	1	23
-----------------------CCGCGGCGGGTGTTGACGCGATGTGATTTCTGCCCAGTGCTCTGAATGTCAAAGTGAAGAAATTCAATGAAGCGC	RN28S1_rRNA	3667	3741
((.(((.((((((((((((((((.....))))))))...........))))))))....)))....))..............................	(-18.7)

A2-56014_68_MIMAT0003339_MirBase_miR-421_microRNA_1_23-A2-56014_68_ENSG00000XXXXXX_NR003287-2_RN28S1_rRNA_2015_2067
ATCAACAGACATTAATTGGGCGCTCACCTGCCGAATCAACTAGCCCTGAAAATGGATGGCGCTGGAGCGTCGGGCC
ATCAACAGACATTAATTGGGCGC-----------------------------------------------------	miR-421_microRNA	1	23
-----------------------TCACCTGCCGAATCAACTAGCCCTGAAAATGGATGGCGCTGGAGCGTCGGGCC	RN28S1_rRNA	2015	2067
.....(((.((((....((((.....................))))........))))...)))............	(-13.1)

A2-58091_67_MIMAT0004955_MirBase_miR-374b_microRNA_1_22-A2-58091_67_ENSG000000XXXXX_NR003286-2_RN18S1_rRNA_455_506
ATATAATACAACCTGCTAAGTGACCACATCCAAGGAAGGCAGCAGGCGCGCAAATTACCCACTCCCGACCCGGG
ATATAATACAACCTGCTAAGTG----------------------------------------------------	miR-374b_microRNA	1	22
----------------------ACCACATCCAAGGAAGGCAGCAGGCGCGCAAATTACCCACTCCCGACCCGGG	RN18S1_rRNA	455	506
...........((((((.......................))))))............................	(-9.3)

A2-58424_66_MIMAT0004509_MirBase_miR-93*_microRNA_1_22-A2-58424_66_ENSG00000XXXXXX_NR003287-2_RN28S1_rRNA_204_254
ACTGCTGAGCTAGCACTTCCCGTCTGATCGAGGCCCAGCCCGTGGACGGTGTGAGGCCGGTAGCGGCCCCCGG
ACTGCTGAGCTAGCACTTCCCG---------------------------------------------------	miR-93*_microRNA	1	22
----------------------TCTGATCGAGGCCCAGCCCGTGGACGGTGTGAGGCCGGTAGCGGCCCCCGG	RN28S1_rRNA	204	254
.((((((.(((.((((((((((..................)).))).)))))..)))...)))))).......	(-18.6)

A2-58687_66_MIMAT0000417_MirBase_miR-15b_microRNA_1_22-A2-58687_66_ENSG00000XXXXXX_NR003287-2_RN28S1_rRNA_3672_3719
TAGCAGCACATCATGGTTTACAGCGGGTGTTGACGCGATGTGATTTCTGCCCAGTGCTCTGAATGTCAAA
TAGCAGCACATCATGGTTTACA------------------------------------------------	miR-15b_microRNA	1	22
----------------------GCGGGTGTTGACGCGATGTGATTTCTGCCCAGTGCTCTGAATGTCAAA	RN28S1_rRNA	3672	3719
..((((((((((.((...(((.....)))....)).))))))....))))....................	(-12.5)

A2-58818_66_MIMAT0000456_MirBase_miR-186_microRNA_1_22-A2-58818_66_ENSG000000XXXXX_NR003286-2_RN18S1_rRNA_1081_1268
CAAAGAATTCTCCTTTTGGGCTTAAACGATGCCGACCGGCGATGCGGCGGCGTTATTCCCATGACCCGCCGGGCAGCTTCCGGGAAACCAAAGTCTTTGGGTTCCGGGGGGAGTATGGTTGCAAAGCTGAAACTTAAAGGAATTGACGGAAGGGCACCACCAGGAGTGGAGCCTGCGGCTTAATTTGACTCAACACGGGAAACCTCACCC
CAAAGAATTCTCCTTTTGGGCT-----------------------------------------------------	miR-186_microRNA	1	22
----------------------TAAACGATGCCGACCGGCGATGCGGCGGCGTTATTCCCATGACCCGCCGGGCAGCTTCCGGGAAACCAAAGTCTTTGGGTTCCGGGGGGAGTATGGTTGCAAAGCTGAAACTTAAAGGAATTGACGGAAGGGCACCACCAGGAGTGGAGCCTGCGGCTTAATTTGACTCAACACGGGAAACCTCACCC	RN18S1_rRNA	1081	1268
(((...((.(((((((((((..................................................................................))))))))))).))..))).........................................................................................	(-14.1)

A2-59924_65_MIMAT0003339_MirBase_miR-421_microRNA_1_23-A2-59924_65_ENSG00000XXXXXX_NR003287-2_RN28S1_rRNA_3885_3934
ATCAACAGACATTAATTGGGCGCGGCGGAATCAGCGGGGAAAGAAGACCCTGTTGAGCTTGACTCTAGTCTGG
ATCAACAGACATTAATTGGGCGC--------------------------------------------------	miR-421_microRNA	1	23
-----------------------GGCGGAATCAGCGGGGAAAGAAGACCCTGTTGAGCTTGACTCTAGTCTGG	RN28S1_rRNA	3885	3934
.....(((((.....((((((...................................)))))).....))))).	(-10.7)

A2-60769_65_MIMAT0000062_MirBase_let-7a_microRNA_1_22-A2-60769_65_ENSG000000XXXXX_NR003286-2_RN18S1_rRNA_1152_1197
TGAGGTAGTAGGTTGTATAGTTTCTTTGGGTTCCGGGGGGAGTATGGTTGCAAAGCTGAAACTTAAAG
TGAGGTAGTAGGTTGTATAGTT----------------------------------------------	let-7a_microRNA	1	22
----------------------TCTTTGGGTTCCGGGGGGAGTATGGTTGCAAAGCTGAAACTTAAAG	RN18S1_rRNA	1152	1197
((((.((((...(((((...............................))))).))))...))))...	(-8.9)

A2-61082_64_MIMAT0000680_MirBase_miR-106b_microRNA_1_21-A2-61082_64_ENSG00000XXXXXX_NR003287-2_RN28S1_rRNA_4177_4226
TAAAGTGCTGACAGTGCAGATCAGGTGGGGAGTTTGACTGGGGCGGTACACCTGTCAAACGGTAACGCAGG
TAAAGTGCTGACAGTGCAGAT--------------------------------------------------	miR-106b_microRNA	1	21
---------------------CAGGTGGGGAGTTTGACTGGGGCGGTACACCTGTCAAACGGTAACGCAGG	RN28S1_rRNA	4177	4226
....((((((.((((.(((((..........)))))))))...))))))......................	(-14.4)

A2-61299_64_MIMAT0005943_MirBase_miR-1292_microRNA_1_25-A2-61299_64_ENSG000000XXXXX_NR003286-2_RN18S1_rRNA_1531_1586
TGGGAACGGGTTCCGGCAGACGCTGACACTGACTGGCTCAGCGTGTGCCTACCCTACGCCGGCAGGCGCGGGTAACCCGTT
TGGGAACGGGTTCCGGCAGACGCTG-----------------------------------------------------	miR-1292_microRNA	1	25
-------------------------ACACTGACTGGCTCAGCGTGTGCCTACCCTACGCCGGCAGGCGCGGGTAACCCGTT	RN18S1_rRNA	1531	1586
....((((((((((((((.((((((.............)))))).)))).....................)).))))))))	(-23.5)

A2-62066_64_MIMAT0004509_MirBase_miR-93*_microRNA_1_22-A2-62066_64_ENSG000000XXXXX_NR003286-2_RN18S1_rRNA_1378_1437
ACTGCTGAGCTAGCACTTCCCGAACGAACGAGACTCTGGCATGCTAACTAGTTACGCGACCCCCGAGCGGTCGGCGTCCCCC
ACTGCTGAGCTAGCACTTCCCG-----------------------------------------------------	miR-93*_microRNA	1	22
----------------------AACGAACGAGACTCTGGCATGCTAACTAGTTACGCGACCCCCGAGCGGTCGGCGTCCCCC	RN18S1_rRNA	1378	1437
..(((((((((.((.........................................))........)))..))))))......	(-10.8)

A2-62733_63_MIMAT0004611_MirBase_miR-185*_microRNA_1_22-A2-62733_63_ENSG00000XXXXXX_NR003287-2_RN28S1_rRNA_2014_2068
AGGGGCTGGCTTTCCTCTGGTCCTCACCTGCCGAATCAACTAGCCCTGAAAATGGATGGCGCTGGAGCGTCGGGCCC
AGGGGCTGGCTTTCCTCTGGTC-----------------------------------------------------	miR-185*_microRNA	1	22
----------------------CTCACCTGCCGAATCAACTAGCCCTGAAAATGGATGGCGCTGGAGCGTCGGGCCC	RN28S1_rRNA	2014	2068
.((((((((..(((....(((....)))....)))....))))))))..............................	(-16.6)

A2-63625_62_MIMAT0000081_MirBase_miR-25_microRNA_1_22-A2-63625_62_ENSG000000XXXXX_NR003286-2_RN18S1_rRNA_1301_1374
CATTGCACTTGTCTCGGTCTGAAGCTCTTTCTCGATTCCGTGGGTGGTGGTGCATGGCCGTTCTTAGTTGGTGGAGCGATTTGTCTGGTTAATTCC
CATTGCACTTGTCTCGGTCTGA-----------------------------------------------------	miR-25_microRNA	1	22
----------------------AGCTCTTTCTCGATTCCGTGGGTGGTGGTGCATGGCCGTTCTTAGTTGGTGGAGCGATTTGTCTGGTTAATTCC	RN18S1_rRNA	1301	1374
...((((((..((((((..(((.........)))...))).)))....))))))..........................................	(-11.9)

A2-64025_62_MIMAT0004509_MirBase_miR-93*_microRNA_1_22-A2-64025_62_ENSG00000XXXXXX_NR003287-2_RN28S1_rRNA_4440_4486
ACTGCTGAGCTAGCACTTCCCGGATCCTTCGATGTCGGCTCTTCCTATCATTGTGAAGCAGAATTCACC
ACTGCTGAGCTAGCACTTCCCG-----------------------------------------------	miR-93*_microRNA	1	22
----------------------GATCCTTCGATGTCGGCTCTTCCTATCATTGTGAAGCAGAATTCACC	RN28S1_rRNA	4440	4486
.((((((((((.(((.................))).)))))...............)))))........	(-13.3)

A2-64072_62_MIMAT0000261_MirBase_miR-183_microRNA_1_22-A2-64072_62_ENSG00000242716_ENST00000474885_5-8S_rRNA_1_62
TATGGCACTGGTAGAATTCACTGACTCTTAGCGGTGGATCACTCGGCTCGTGCGTCGATGAAGAACGCAGCTAGCTGCGAGAAT
TATGGCACTGGTAGAATTCACT-----------------------------------------------------	miR-183_microRNA	1	22
----------------------GACTCTTAGCGGTGGATCACTCGGCTCGTGCGTCGATGAAGAACGCAGCTAGCTGCGAGAAT	5-8S_rRNA	1	62
....((((.(((.(((((((((..........)))))))...)).))).))))...............................	(-15.5)

A2-64298_62_MIMAT0000762_MirBase_miR-324-3p_microRNA_1_20-A2-64298_62_ENSG00000XXXXXX_NR003287-2_RN28S1_rRNA_406_457
ACTGCCCCAGGTGCTGCTGGCAAGAGGGCGTGAAACCGTTAAGAGGTAAACGGGTGGGGTCCGCGCAGTCCG
ACTGCCCCAGGTGCTGCTGG----------------------------------------------------	miR-324-3p_microRNA	1	20
--------------------CAAGAGGGCGTGAAACCGTTAAGAGGTAAACGGGTGGGGTCCGCGCAGTCCG	RN28S1_rRNA	406	457
...(((((((((..((((........))))....))).................))))))............	(-13.4)

A2-64686_62_MIMAT0004509_MirBase_miR-93*_microRNA_1_22-A2-64686_62_ENSG00000XXXXXX_NR003287-2_RN28S1_rRNA_3825_3879
ACTGCTGAGCTAGCACTTCCCGACGAGATTCCCACTGTCCCTACCTACTATCCAGCGAAACCACAGCCAAGGGAACG
ACTGCTGAGCTAGCACTTCCCG-----------------------------------------------------	miR-93*_microRNA	1	22
----------------------ACGAGATTCCCACTGTCCCTACCTACTATCCAGCGAAACCACAGCCAAGGGAACG	RN28S1_rRNA	3825	3879
................(((((.................................................)))))..	(-7.4)

A2-64873_62_MIMAT0000254_MirBase_miR-10b_microRNA_1_23-A2-64873_62_ENSG00000XXXXXX_NR003287-2_RN28S1_rRNA_1599_1662
TACCCTGTAGAACCGAATTTGTGAAATCGGTCGTCCGACCTGGGTATAGGGGCGAAAGACTAATCGAACCATCTAGTAGCTGGTTCC
TACCCTGTAGAACCGAATTTGTG-----------------------------------------------------	miR-10b_microRNA	1	23
-----------------------AAATCGGTCGTCCGACCTGGGTATAGGGGCGAAAGACTAATCGAACCATCTAGTAGCTGGTTCC	RN28S1_rRNA	1599	1662
(((((.((.(((((((..........)))))..))..))..))))).........................................	(-14.1)

A2-64925_62_MIMAT0000254_MirBase_miR-10b_microRNA_1_23-A2-64925_62_ENSG00000XXXXXX_NR003287-2_RN28S1_rRNA_3646_3705
TACCCTGTAGAACCGAATTTGTGAAAACAAAGCATCGCGAAGGCCCGCGGCGGGTGTTGACGCGATGTGATTTCTGCCCAGTG
TACCCTGTAGAACCGAATTTGTG-----------------------------------------------------	miR-10b_microRNA	1	23
-----------------------AAAACAAAGCATCGCGAAGGCCCGCGGCGGGTGTTGACGCGATGTGATTTCTGCCCAGTG	RN28S1_rRNA	3646	3705
(((((.......(((..(((((..............)))))......))).)))))...........................	(-9.7)

A2-65581_61_MIMAT0004509_MirBase_miR-93*_microRNA_1_22-A2-65581_61_ENSG00000XXXXXX_NR003287-2_RN28S1_rRNA_2091_2134
ACTGCTGAGCTAGCACTTCCCGCGAGAGTGGACGGGAGCGGCGGGGGCGGCGCGCGCGCGCGCGCG
ACTGCTGAGCTAGCACTTCCCG--------------------------------------------	miR-93*_microRNA	1	22
----------------------CGAGAGTGGACGGGAGCGGCGGGGGCGGCGCGCGCGCGCGCGCG	RN28S1_rRNA	2091	2134
..(((((.(((.((..((((((..........))))))..))...)))..)).)))..........	(-18.9)

A2-66167_61_MIMAT0000456_MirBase_miR-186_microRNA_1_22-A2-66167_61_ENSG000000XXXXX_NR003286-2_RN18S1_rRNA_604_671
CAAAGAATTCTCCTTTTGGGCTAAGTCTGGTGCCAGCAGCCGCGGTAATTCCAGCTCCAATAGCGTATATTAAAGTTGCTGCAGTTAAAA
CAAAGAATTCTCCTTTTGGGCT-----------------------------------------------------	miR-186_microRNA	1	22
----------------------AAGTCTGGTGCCAGCAGCCGCGGTAATTCCAGCTCCAATAGCGTATATTAAAGTTGCTGCAGTTAAAA	RN18S1_rRNA	604	671
............((.(((((((..............................))).)))).))...........................	(-7.5)

A2-66177_61_MIMAT0000092_MirBase_miR-92a_microRNA_1_22-A2-66177_61_ENSG00000XXXXXX_NR003287-2_RN28S1_rRNA_328_379
TATTGCACTTGTCCCGGCCTGTAAGGCTAAATACCGGCACGAGACCGATAGTCAACAAGTACCGTAAGGGAAAG
TATTGCACTTGTCCCGGCCTGT----------------------------------------------------	miR-92a_microRNA	1	22
----------------------AAGGCTAAATACCGGCACGAGACCGATAGTCAACAAGTACCGTAAGGGAAAG	RN28S1_rRNA	328	379
(((((..(((((.((((................)))).)))))..)))))........................	(-13.1)

A2-66218_61_MIMAT0002819_MirBase_miR-193b_microRNA_1_22-A2-66218_61_ENSG000000XXXXX_NR003286-2_RN18S1_rRNA_1148_1212
AACTGGCCCTCAAAGTCCCGCTAAAGTCTTTGGGTTCCGGGGGGAGTATGGTTGCAAAGCTGAAACTTAAAGGAATTGACGGAAGGG
AACTGGCCCTCAAAGTCCCGCT-----------------------------------------------------	miR-193b_microRNA	1	22
----------------------AAAGTCTTTGGGTTCCGGGGGGAGTATGGTTGCAAAGCTGAAACTTAAAGGAATTGACGGAAGGG	RN18S1_rRNA	1148	1212
(((((.(((((.....((((..........)))).....)))))....)))))..................................	(-16.6)

A2-66502_60_MIMAT0003283_MirBase_miR-615-3p_microRNA_1_22-A2-66502_60_ENSG000000XXXXX_NR003286-2_RN18S1_rRNA_267_346
TCCGAGCCTGGGTCTCCCTCTTGGGGCGGGCGCCGGCGGCTTTGGTGACTCTAGATAACCTCGGGCCGATCGCACGCCCCCCGTGGCGGCGACGACCCATTC
TCCGAGCCTGGGTCTCCCTCTT-----------------------------------------------------	miR-615-3p_microRNA	1	22
----------------------GGGGCGGGCGCCGGCGGCTTTGGTGACTCTAGATAACCTCGGGCCGATCGCACGCCCCCCGTGGCGGCGACGACCCATTC	RN18S1_rRNA	267	346
((.((((((((((((.((((..)))).)))).)))..))))).)).........................................................	(-18.2)

A2-67656_60_MIMAT0000245_MirBase_miR-30d_microRNA_1_22-A2-67656_60_ENSG00000XXXXXX_NR003287-2_RN28S1_rRNA_3876_3931
TGTAAACATCCCCGACTGGAAGAACGGGCTTGGCGGAATCAGCGGGGAAAGAAGACCCTGTTGAGCTTGACTCTAGTC
TGTAAACATCCCCGACTGGAAG-----------------------------------------------------	miR-30d_microRNA	1	22
----------------------AACGGGCTTGGCGGAATCAGCGGGGAAAGAAGACCCTGTTGAGCTTGACTCTAGTC	RN28S1_rRNA	3876	3931
........((((((.((((...................))))))))))..............................	(-15.4)

A2-67834_59_MIMAT0000226_MirBase_miR-196a_microRNA_1_22-A2-67834_59_ENSG00000XXXXXX_NR003287-2_RN28S1_rRNA_1616_1661
TAGGTAGTTTCATGTTGTTGGGTGGGTATAGGGGCGAAAGACTAATCGAACCATCTAGTAGCTGGTTC
TAGGTAGTTTCATGTTGTTGGG----------------------------------------------	miR-196a_microRNA	1	22
----------------------TGGGTATAGGGGCGAAAGACTAATCGAACCATCTAGTAGCTGGTTC	RN28S1_rRNA	1616	1661
(((((.((((.((...(((....................)))..)).)))).)))))...........	(-9)

A2-68414_59_MIMAT0000254_MirBase_miR-10b_microRNA_1_23-A2-68414_59_ENSG00000XXXXXX_NR003287-2_RN28S1_rRNA_2081_2132
TACCCTGTAGAACCGAATTTGTGCGCCGGCAGTCGAGAGTGGACGGGAGCGGCGGGGGCGGCGCGCGCGCGCGCG
TACCCTGTAGAACCGAATTTGTG----------------------------------------------------	miR-10b_microRNA	1	23
-----------------------CGCCGGCAGTCGAGAGTGGACGGGAGCGGCGGGGGCGGCGCGCGCGCGCGCG	RN28S1_rRNA	2081	2132
..((((((....(((.((((................))))...))).....))))))..................	(-14.3)

A2-68745_59_MIMAT0000762_MirBase_miR-324-3p_microRNA_1_20-A2-68745_59_ENSG00000XXXXXX_NR003287-2_RN28S1_rRNA_4172_4236
ACTGCCCCAGGTGCTGCTGGAGTGCCAGGTGGGGAGTTTGACTGGGGCGGTACACCTGTCAAACGGTAACGCAGGTGTCCTAAGG
ACTGCCCCAGGTGCTGCTGG-----------------------------------------------------	miR-324-3p_microRNA	1	20
--------------------AGTGCCAGGTGGGGAGTTTGACTGGGGCGGTACACCTGTCAAACGGTAACGCAGGTGTCCTAAGG	RN28S1_rRNA	4172	4236
((((((((((..(((.((.............)).)))....))))))))))..................................	(-22.1)

A2-69797_58_MIMAT0004945_MirBase_miR-744_microRNA_1_22-A2-69797_58_ENSG00000XXXXXX_NR003287-2_RN28S1_rRNA_3815_3873
TGCGGGGCTAGGGCTAACAGCAGAATGGATGAACGAGATTCCCACTGTCCCTACCTACTATCCAGCGAAACCACAGCCAAG
TGCGGGGCTAGGGCTAACAGCA-----------------------------------------------------	miR-744_microRNA	1	22
----------------------GAATGGATGAACGAGATTCCCACTGTCCCTACCTACTATCCAGCGAAACCACAGCCAAG	RN28S1_rRNA	3815	3873
(((.(((.(((((...((((........................))))))))))))........)))..............	(-12.6)

A2-71184_57_MIMAT0000244_MirBase_miR-30c_microRNA_1_23-A2-71184_57_ENSG000000XXXXX_NR003286-2_RN18S1_rRNA_928_985
TGTAAACATCCTACACTCTCAGCGGCCGGGGGCATTCGTATTGCGCCGCTAGAGGTGAAATTCTTGGACCGGCGCAAGACG
TGTAAACATCCTACACTCTCAGC-----------------------------------------------------	miR-30c_microRNA	1	23
-----------------------GGCCGGGGGCATTCGTATTGCGCCGCTAGAGGTGAAATTCTTGGACCGGCGCAAGACG	RN18S1_rRNA	928	985
........(((..(((.((((((........................))).))))))........))).............	(-8)

A2-71264_57_MIMAT0000081_MirBase_miR-25_microRNA_1_22-A2-71264_57_ENSG00000XXXXXX_NR003287-2_RN28S1_rRNA_2811_2856
CATTGCACTTGTCTCGGTCTGAGAACAGCCTCTGGCATGTTGGAACAATGTAGGTAAGGGAAGTCGGC
CATTGCACTTGTCTCGGTCTGA----------------------------------------------	miR-25_microRNA	1	22
----------------------GAACAGCCTCTGGCATGTTGGAACAATGTAGGTAAGGGAAGTCGGC	RN28S1_rRNA	2811	2856
(((((.((.((((..((.(((....)))))...)))).)).....)))))..................	(-10)

A2-71717_57_MIMAT0000254_MirBase_miR-10b_microRNA_1_23-A2-71717_57_ENSG00000XXXXXX_NR003287-2_RN28S1_rRNA_1729_1782
TACCCTGTAGAACCGAATTTGTGATCCGGTAAAGCGAATGATTAGAGGTCTTGGGGCCGAAACGATCTCAACCTATT
TACCCTGTAGAACCGAATTTGTG-----------------------------------------------------	miR-10b_microRNA	1	23
-----------------------ATCCGGTAAAGCGAATGATTAGAGGTCTTGGGGCCGAAACGATCTCAACCTATT	RN28S1_rRNA	1729	1782
..(((...((.(((..((((((...........)))))).......))))).)))......................	(-12.5)

A2-71876_57_MIMAT0000093_MirBase_miR-93_microRNA_1_23-A2-71876_57_ENSG00000XXXXXX_NR003287-2_RN28S1_rRNA_1653_1703
CAAAGTGCTGTTCGTGCAGGTAGAGCTGGTTCCCTCCGAAGTTTCCCTCAGGATAGCTGGCGCTCTCGCAGACC
CAAAGTGCTGTTCGTGCAGGTAG---------------------------------------------------	miR-93_microRNA	1	23
-----------------------AGCTGGTTCCCTCCGAAGTTTCCCTCAGGATAGCTGGCGCTCTCGCAGACC	RN28S1_rRNA	1653	1703
...(((((((.((.((.(((.........................))))).))....)))))))..........	(-11.3)

A2-71978_57_MIMAT0000753_MirBase_miR-342-3p_microRNA_1_23-A2-71978_57_ENSG00000201925_ENST00000365055_5S_rRNA_77_137
TCTCACACAGAAATCGCACCCGTACTTGGATGGGAGACCGCCTGGGAATACCGGGTGCTGTAGGCT
TCTCACACAGAAATCGCACCCGT-------------------------------------------	miR-342-3p_microRNA	1	23
-----------------------ACTTGGATGGGAGACCGCCTGGGAATACCGGGTGCTGTAGGCT	5S_rRNA	77	137
...............(((((((.............................)))))))........	(-13.4)

A2-72302_56_MIMAT0004945_MirBase_miR-744_microRNA_1_22-A2-72302_56_ENSG000000XXXXX_NR003286-2_RN18S1_rRNA_1154_1202
TGCGGGGCTAGGGCTAACAGCATTTGGGTTCCGGGGGGAGTATGGTTGCAAAGCTGAAACTTAAAGGAATT
TGCGGGGCTAGGGCTAACAGCA-------------------------------------------------	miR-744_microRNA	1	22
----------------------TTTGGGTTCCGGGGGGAGTATGGTTGCAAAGCTGAAACTTAAAGGAATT	RN18S1_rRNA	1154	1202
..(((((((.................)))))))......................................	(-9.5)

A2-72348_56_MIMAT0000226_MirBase_miR-196a_microRNA_1_22-A2-72348_56_ENSG00000XXXXXX_NR003287-2_RN28S1_rRNA_3824_3890
TAGGTAGTTTCATGTTGTTGGGAACGAGATTCCCACTGTCCCTACCTACTATCCAGCGAAACCACAGCCAAGGGAACGGGCTTGGCGGA
TAGGTAGTTTCATGTTGTTGGG-----------------------------------------------------	miR-196a_microRNA	1	22
----------------------AACGAGATTCCCACTGTCCCTACCTACTATCCAGCGAAACCACAGCCAAGGGAACGGGCTTGGCGGA	RN28S1_rRNA	3824	3890
(((((.(((((..((((.(((........................................)))))))....)))))..))))).....	(-14)

A2-72371_56_MIMAT0000092_MirBase_miR-92a_microRNA_1_22-A2-72371_56_ENSG000000XXXXX_NR003286-2_RN18S1_rRNA_1303_1367
TATTGCACTTGTCCCGGCCTGTCTCTTTCTCGATTCCGTGGGTGGTGGTGCATGGCCGTTCTTAGTTGGTGGAGCGATTTGTCTGGT
TATTGCACTTGTCCCGGCCTGT-----------------------------------------------------	miR-92a_microRNA	1	22
----------------------CTCTTTCTCGATTCCGTGGGTGGTGGTGCATGGCCGTTCTTAGTTGGTGGAGCGATTTGTCTGGT	RN18S1_rRNA	1303	1367
...((((((...((..((((...................)))))).))))))...................................	(-14.8)

A2-72968_56_MIMAT0000062_MirBase_let-7a_microRNA_1_22-A2-72968_56_ENSG00000XXXXXX_NR003287-2_RN28S1_rRNA_2710_2766
TGAGGTAGTAGGTTGTATAGTTCGGCGGCGTCCGGTGAGCTCTCGCTGGCCCTTGAAAATCCGGGGGAGAGGGTGTAAA
TGAGGTAGTAGGTTGTATAGTT-----------------------------------------------------	let-7a_microRNA	1	22
----------------------CGGCGGCGTCCGGTGAGCTCTCGCTGGCCCTTGAAAATCCGGGGGAGAGGGTGTAAA	RN28S1_rRNA	2710	2766
.((((((((.((..((......................)).)).))))..)))).........................	(-8.7)

A2-73380_56_MIMAT0000095_MirBase_miR-96_microRNA_1_23-A2-73380_56_ENSG000000XXXXX_NR003286-2_RN18S1_rRNA_587_656
TTTGGCACTAGCACATTTTTGCTAGGATCCATTGGAGGGCAAGTCTGGTGCCAGCAGCCGCGGTAATTCCAGCTCCAATAGCGTATATTAAAG
TTTGGCACTAGCACATTTTTGCT-----------------------------------------------------	miR-96_microRNA	1	23
-----------------------AGGATCCATTGGAGGGCAAGTCTGGTGCCAGCAGCCGCGGTAATTCCAGCTCCAATAGCGTATATTAAAG	RN18S1_rRNA	587	656
.((((((((((......((((((..............)))))).)))))))))).......................................	(-18.8)

A2-73609_56_MIMAT0000097_MirBase_miR-99a_microRNA_1_22-A2-73609_56_ENSG00000XXXXXX_NR003287-2_RN28S1_rRNA_2835_2891
AACCCGTAGATCCGATCTTGTGAATGTAGGTAAGGGAAGTCGGCAAGCCGGATCCGTAACTTCGGGATAAGGATTGGCT
AACCCGTAGATCCGATCTTGTG-----------------------------------------------------	miR-99a_microRNA	1	22
----------------------AATGTAGGTAAGGGAAGTCGGCAAGCCGGATCCGTAACTTCGGGATAAGGATTGGCT	RN28S1_rRNA	2835	2891
..((((..((((((..(((((.....................))))).))))))........)))).............	(-17.1)

A2-73683_56_MIMAT0002872_MirBase_miR-501-5p_microRNA_1_22-A2-73683_56_ENSG00000XXXXXX_NR003287-2_RN28S1_rRNA_2867_2920
AATCCTTTGTCCCTGGGTGAGACGTAACTTCGGGATAAGGATTGGCTCTAAGGGCTGGGTCGGTCGGGCTGGGGCG
AATCCTTTGTCCCTGGGTGAGA-----------------------------------------------------	miR-501-5p_microRNA	1	22
----------------------CGTAACTTCGGGATAAGGATTGGCTCTAAGGGCTGGGTCGGTCGGGCTGGGGCG	RN28S1_rRNA	2867	2920
(((((.(((((((.((((........)))).)))))))))))).................................	(-16.8)

A2-74672_55_MIMAT0000261_MirBase_miR-183_microRNA_1_22-A2-74672_55_ENSG000000XXXXX_NR003286-2_RN18S1_rRNA_938_985
TATGGCACTGGTAGAATTCACTATTCGTATTGCGCCGCTAGAGGTGAAATTCTTGGACCGGCGCAAGACG
TATGGCACTGGTAGAATTCACT------------------------------------------------	miR-183_microRNA	1	22
----------------------ATTCGTATTGCGCCGCTAGAGGTGAAATTCTTGGACCGGCGCAAGACG	RN18S1_rRNA	938	985
....((.(((((((((((((((....................)))))).))))...))))).))......	(-15.9)

A2-75181_55_MIMAT0007889_MirBase_miR-1914_microRNA_1_22-A2-75181_55_ENSG00000XXXXXX_NR003287-2_RN28S1_rRNA_2835_2894
CCCTGTGCCCGGCCCACTTCTGAATGTAGGTAAGGGAAGTCGGCAAGCCGGATCCGTAACTTCGGGATAAGGATTGGCTCTA
CCCTGTGCCCGGCCCACTTCTG-----------------------------------------------------	miR-1914_microRNA	1	22
----------------------AATGTAGGTAAGGGAAGTCGGCAAGCCGGATCCGTAACTTCGGGATAAGGATTGGCTCTA	RN28S1_rRNA	2835	2894
.(((...(((((((.((((((.............)))))).)))..................))))...)))..........	(-18.5)

A2-75985_54_MIMAT0000732_MirBase_miR-378_microRNA_1_21-A2-75985_54_ENSG000000XXXXX_NR003286-2_RN18S1_rRNA_935_993
ACTGGACTTGGAGTCAGAAGGGGCATTCGTATTGCGCCGCTAGAGGTGAAATTCTTGGACCGGCGCAAGACGGACCAGAG
ACTGGACTTGGAGTCAGAAGG-----------------------------------------------------	miR-378_microRNA	1	21
---------------------GGCATTCGTATTGCGCCGCTAGAGGTGAAATTCTTGGACCGGCGCAAGACGGACCAGAG	RN18S1_rRNA	935	993
.((((.((.(((((((..............................)))..)))).)).)))).................	(-9.8)

A2-76020_54_MIMAT0000226_MirBase_miR-196a_microRNA_1_22-A2-76020_54_ENSG000000XXXXX_NR003286-2_RN18S1_rRNA_941_985
TAGGTAGTTTCATGTTGTTGGGCGTATTGCGCCGCTAGAGGTGAAATTCTTGGACCGGCGCAAGACG
TAGGTAGTTTCATGTTGTTGGG---------------------------------------------	miR-196a_microRNA	1	22
----------------------CGTATTGCGCCGCTAGAGGTGAAATTCTTGGACCGGCGCAAGACG	RN18S1_rRNA	941	985
((((.((((((((.(((.(((..........))).)))..))))))))))))...............	(-11.1)

A2-76425_54_MIMAT0000227_MirBase_miR-197_microRNA_1_22-A2-76425_54_ENSG00000XXXXXX_NR003287-2_RN28S1_rRNA_47_94
TTCACCACCTTCTCCACCCAGCAGTCAGCGGAGGAGAAGAAACTAACCAGGATTCCCTCAGTAACGGCGA
TTCACCACCTTCTCCACCCAGC------------------------------------------------	miR-197_microRNA	1	22
----------------------AGTCAGCGGAGGAGAAGAAACTAACCAGGATTCCCTCAGTAACGGCGA	RN28S1_rRNA	47	94
........(((((((.((...........)).)))))))...............................	(-12.3)

A2-77136_53_MIMAT0000064_MirBase_let-7c_microRNA_1_22-A2-77136_53_ENSG000000XXXXX_NR003286-2_RN18S1_rRNA_1436_1488
TGAGGTAGTAGGTTGTATGGTTCCAACTTCTTAGAGGGACAAGTGGCGTTCAGCCACCCGAGATTGAGCAATAAC
TGAGGTAGTAGGTTGTATGGTT-----------------------------------------------------	let-7c_microRNA	1	22
----------------------CCAACTTCTTAGAGGGACAAGTGGCGTTCAGCCACCCGAGATTGAGCAATAAC	RN18S1_rRNA	1436	1488
..........(((((.(((...........................))).)))))....................	(-8)

A2-77210_53_MIMAT0003283_MirBase_miR-615-3p_microRNA_1_22-A2-77210_53_ENSG00000XXXXXX_NR003287-2_RN28S1_rRNA_4231_4277
TCCGAGCCTGGGTCTCCCTCTTCTAAGGCGAGCTCAGGGAGGACAGAAACCTCCCGTGGAGCAGAAGGG
TCCGAGCCTGGGTCTCCCTCTT-----------------------------------------------	miR-615-3p_microRNA	1	22
----------------------CTAAGGCGAGCTCAGGGAGGACAGAAACCTCCCGTGGAGCAGAAGGG	RN28S1_rRNA	4231	4277
(((...((((((.((((((......))).)))))))))..)))..........................	(-17.4)

A2-77913_53_MIMAT0004509_MirBase_miR-93*_microRNA_1_22-A2-77913_53_ENSG00000XXXXXX_NR003287-2_RN28S1_rRNA_2016_2060
ACTGCTGAGCTAGCACTTCCCGCACCTGCCGAATCAACTAGCCCTGAAAATGGATGGCGCTGGAGCG
ACTGCTGAGCTAGCACTTCCCG---------------------------------------------	miR-93*_microRNA	1	22
----------------------CACCTGCCGAATCAACTAGCCCTGAAAATGGATGGCGCTGGAGCG	RN28S1_rRNA	2016	2060
...(((...(((((.((..((..............................))..)).)))))))).	(-11.3)

A2-77924_53_MIMAT0000692_MirBase_miR-30e_microRNA_1_22-A2-77924_53_ENSG000000XXXXX_NR003286-2_RN18S1_rRNA_447_513
TGTAAACATCCTTGACTGGAAGAAACGGCTACCACATCCAAGGAAGGCAGCAGGCGCGCAAATTACCCACTCCCGACCCGGGGAGGTAG
TGTAAACATCCTTGACTGGAAG-----------------------------------------------------	miR-30e_microRNA	1	22
----------------------AAACGGCTACCACATCCAAGGAAGGCAGCAGGCGCGCAAATTACCCACTCCCGACCCGGGGAGGTAG	RN18S1_rRNA	447	513
.....((.((((((..(((.....................................................)))...)))))).))..	(-9.8)

A2-79535_52_MIMAT0000261_MirBase_miR-183_microRNA_1_22-A2-79535_52_ENSG00000XXXXXX_NR003287-2_RN28S1_rRNA_1963_2011
TATGGCACTGGTAGAATTCACTCAGCAGGACGGTGGCCATGGAAGTCGGAATCCGCTAAGGAGTGTGTAAC
TATGGCACTGGTAGAATTCACT-------------------------------------------------	miR-183_microRNA	1	22
----------------------CAGCAGGACGGTGGCCATGGAAGTCGGAATCCGCTAAGGAGTGTGTAAC	RN28S1_rRNA	1963	2011
((((((((((....................))))).)))))..............................	(-11.4)

A2-80177_52_MIMAT0000753_MirBase_miR-342-3p_microRNA_1_23-A2-80177_52_ENSG00000XXXXXX_NR003287-2_RN28S1_rRNA_291_341
TCTCACACAGAAATCGCACCCGTTGGGAATGCAGCCCAAAGCGGGTGGTAAACTCCATCTAAGGCTAAATACCG
TCTCACACAGAAATCGCACCCGT---------------------------------------------------	miR-342-3p_microRNA	1	23
-----------------------TGGGAATGCAGCCCAAAGCGGGTGGTAAACTCCATCTAAGGCTAAATACCG	RN28S1_rRNA	291	341
................(((((((.................)))))))...........................	(-11.4)

A2-80253_52_MIMAT0000097_MirBase_miR-99a_microRNA_1_22-A2-80253_52_ENSG000000XXXXX_NR003286-2_RN18S1_rRNA_675_736
AACCCGTAGATCCGATCTTGTGTCGTAGTTGGATCTTGGGAGCGGGCGGGCGGTCCGCCGCGAGGCGAGCCACCGCCCGTCCCC
AACCCGTAGATCCGATCTTGTG-----------------------------------------------------	miR-99a_microRNA	1	22
----------------------TCGTAGTTGGATCTTGGGAGCGGGCGGGCGGTCCGCCGCGAGGCGAGCCACCGCCCGTCCCC	RN18S1_rRNA	675	736
..((((((((((((((...........))))))))).....)))))......................................	(-16)

A2-81287_51_MIMAT0004509_MirBase_miR-93*_microRNA_1_22-A2-81287_51_ENSG00000XXXXXX_NR003287-2_RN28S1_rRNA_4177_4226
ACTGCTGAGCTAGCACTTCCCGCAGGTGGGGAGTTTGACTGGGGCGGTACACCTGTCAAACGGTAACGCAGG
ACTGCTGAGCTAGCACTTCCCG--------------------------------------------------	miR-93*_microRNA	1	22
----------------------CAGGTGGGGAGTTTGACTGGGGCGGTACACCTGTCAAACGGTAACGCAGG	RN28S1_rRNA	4177	4226
((((((...((((((((((((......)))))))..).))))))))))........................	(-18.2)

A2-82558_50_MIMAT0001343_MirBase_miR-425*_microRNA_1_22-A2-82558_50_ENSG00000XXXXXX_NR003287-2_RN28S1_rRNA_3614_3662
ATCGGGAATGTCGTGTCCGCCCGGTGCGGACCAGGGGAATCCGACTGTTTAATTAAAACAAAGCATCGCGA
ATCGGGAATGTCGTGTCCGCCC-------------------------------------------------	miR-425*_microRNA	1	22
----------------------GGTGCGGACCAGGGGAATCCGACTGTTTAATTAAAACAAAGCATCGCGA	RN28S1_rRNA	3614	3662
.(((((....((..(((((((()).))))))..))....)))))...........................	(-17.6)

A2-83361_50_MIMAT0004784_MirBase_miR-455-3p_microRNA_1_21-A2-83361_50_ENSG00000XXXXXX_NR003287-2_RN28S1_rRNA_4390_4435
GCAGTCCATGGGCATATACACAGGGATAACTGGCTTGTGGCGGCCAAGCGTTCATAGCGACGTCGCT
GCAGTCCATGGGCATATACAC----------------------------------------------	miR-455-3p_microRNA	1	21
---------------------AGGGATAACTGGCTTGTGGCGGCCAAGCGTTCATAGCGACGTCGCT	RN28S1_rRNA	4390	4435
((.(.((((((((...................))))))))).)).......................	(-12.1)

A2-83694_50_MIMAT0000417_MirBase_miR-15b_microRNA_1_22-A2-83694_50_ENSG000000XXXXX_NR003286-2_RN18S1_rRNA_61_103
TAGCAGCACATCATGGTTTACAAGTACGCACGGCCGGTACAGTGAAACTGCGAATGGCTCATTAA
TAGCAGCACATCATGGTTTACA-------------------------------------------	miR-15b_microRNA	1	22
----------------------AGTACGCACGGCCGGTACAGTGAAACTGCGAATGGCTCATTAA	RN18S1_rRNA	61	103
..(((((((....(((((.............))))).....)))...))))..............	(-10.4)

A2-83862_49_MIMAT0000100_MirBase_miR-29b_microRNA_1_23-A2-83862_49_ENSG000000XXXXX_NR003286-2_RN18S1_rRNA_1154_1211
TAGCACCATTTGAAATCAGTGTTTTTGGGTTCCGGGGGGAGTATGGTTGCAAAGCTGAAACTTAAAGGAATTGACGGAAGG
TAGCACCATTTGAAATCAGTGTT-----------------------------------------------------	miR-29b_microRNA	1	23
-----------------------TTTGGGTTCCGGGGGGAGTATGGTTGCAAAGCTGAAACTTAAAGGAATTGACGGAAGG	RN18S1_rRNA	1154	1211
..(((((((..(((.((((.....)))).)))..........))))).))...............................	(-8.4)

A2-88496_47_MIMAT0003339_MirBase_miR-421_microRNA_1_23-A2-88496_47_ENSG00000XXXXXX_NR003287-2_RN28S1_rRNA_1704_1785
ATCAACAGACATTAATTGGGCGCCGACGCACCCCCGCCACGCAGTTTTATCCGGTAAAGCGAATGATTAGAGGTCTTGGGGCCGAAACGATCTCAACCTATTCTC
ATCAACAGACATTAATTGGGCGC-----------------------------------------------------	miR-421_microRNA	1	23
-----------------------CGACGCACCCCCGCCACGCAGTTTTATCCGGTAAAGCGAATGATTAGAGGTCTTGGGGCCGAAACGATCTCAACCTATTCTC	RN28S1_rRNA	1704	1785
.(((..((((.(((((((..(((...................................)))..)))))))..)))))))..........................	(-12.7)

A2-88610_47_MIMAT0002819_MirBase_miR-193b_microRNA_1_22-A2-88610_47_ENSG00000XXXXXX_NR003287-2_RN28S1_rRNA_4161_4226
AACTGGCCCTCAAAGTCCCGCTGCTCCGGGGACAGTGCCAGGTGGGGAGTTTGACTGGGGCGGTACACCTGTCAAACGGTAACGCAGG
AACTGGCCCTCAAAGTCCCGCT-----------------------------------------------------	miR-193b_microRNA	1	22
----------------------GCTCCGGGGACAGTGCCAGGTGGGGAGTTTGACTGGGGCGGTACACCTGTCAAACGGTAACGCAGG	RN28S1_rRNA	4161	4226
.((((.((((((((.(((((((..................)))))))..)))))..))).))))........................	(-20.8)

A2-90294_46_MIMAT0000092_MirBase_miR-92a_microRNA_1_22-A2-90294_46_ENSG00000XXXXXX_NR003287-2_RN28S1_rRNA_394_441
TATTGCACTTGTCCCGGCCTGTGAAGAGAGAGTTCAAGAGGGCGTGAAACCGTTAAGAGGTAAACGGGTG
TATTGCACTTGTCCCGGCCTGT------------------------------------------------	miR-92a_microRNA	1	22
----------------------GAAGAGAGAGTTCAAGAGGGCGTGAAACCGTTAAGAGGTAAACGGGTG	RN28S1_rRNA	394	441
.....(((((((....((((.....................................))))..)))))))	(-10.3)

A2-90557_46_MIMAT0000257_MirBase_miR-181b_microRNA_1_23-A2-90557_46_ENSG000000XXXXX_NR003286-2_RN18S1_rRNA_462_506
AACATTCATTGCTGTCGGTGGGTCCAAGGAAGGCAGCAGGCGCGCAAATTACCCACTCCCGACCCGGG
AACATTCATTGCTGTCGGTGGGT---------------------------------------------	miR-181b_microRNA	1	23
-----------------------CCAAGGAAGGCAGCAGGCGCGCAAATTACCCACTCCCGACCCGGG	RN18S1_rRNA	462	506
........((((((((..(((..))).....)))))))).............................	(-13.7)

A2-90985_46_MIMAT0000254_MirBase_miR-10b_microRNA_1_23-A2-90985_46_ENSG000000XXXXX_NR003286-2_RN18S1_rRNA_872_918
TACCCTGTAGAACCGAATTTGTGAGGACCGCGGTTCTATTTTGTTGGTTTTCGGAACTGAGGCCATGATT
TACCCTGTAGAACCGAATTTGTG-----------------------------------------------	miR-10b_microRNA	1	23
-----------------------AGGACCGCGGTTCTATTTTGTTGGTTTTCGGAACTGAGGCCATGATT	RN18S1_rRNA	872	918
.(((..(((((((((...............)))))))))......)))......................	(-12.8)

A2-91150_46_MIMAT0000456_MirBase_miR-186_microRNA_1_22-A2-91150_46_ENSG00000XXXXXX_NR003287-2_RN28S1_rRNA_1326_1369
CAAAGAATTCTCCTTTTGGGCTACGGACCAAGGAGTCTAACACGTGCGCGAGTCGGGGGCTCGCAC
CAAAGAATTCTCCTTTTGGGCT--------------------------------------------	miR-186_microRNA	1	22
----------------------ACGGACCAAGGAGTCTAACACGTGCGCGAGTCGGGGGCTCGCAC	RN28S1_rRNA	1326	1369
....((.(((((..((((.((........................)).))))..))))).))....	(-10.1)

A2-91543_45_MIMAT0004957_MirBase_miR-760_microRNA_1_20-A2-91543_45_ENSG000000XXXXX_NR003286-2_RN18S1_rRNA_882_943
CGGCTCTGGGTCTGTGGGGATTCTATTTTGTTGGTTTTCGGAACTGAGGCCATGATTAAGAGGGACGGCCGGGGGCATTCGT
CGGCTCTGGGTCTGTGGGGA-----------------------------------------------------	miR-760_microRNA	1	20
--------------------TTCTATTTTGTTGGTTTTCGGAACTGAGGCCATGATTAAGAGGGACGGCCGGGGGCATTCGT	RN18S1_rRNA	882	943
..(((((.((.((((.................................................)))))).)))))......	(-14.1)

A2-91875_45_MIMAT0000092_MirBase_miR-92a_microRNA_1_22-A2-91875_45_ENSG000000XXXXX_NR003286-2_RN18S1_rRNA_454_510
TATTGCACTTGTCCCGGCCTGTTACCACATCCAAGGAAGGCAGCAGGCGCGCAAATTACCCACTCCCGACCCGGGGAGG
TATTGCACTTGTCCCGGCCTGT-----------------------------------------------------	miR-92a_microRNA	1	22
----------------------TACCACATCCAAGGAAGGCAGCAGGCGCGCAAATTACCCACTCCCGACCCGGGGAGG	RN18S1_rRNA	454	510
..((((.(((((....((((.................)))).)))))...)))).........................	(-13.4)

A2-92075_45_MIMAT0000751_MirBase_miR-330-3p_microRNA_1_23-A2-92075_45_ENSG00000XXXXXX_NR003287-2_RN28S1_rRNA_3671_3718
GCAAAGCACACGGCCTGCAGAGAGGCGGGTGTTGACGCGATGTGATTTCTGCCCAGTGCTCTGAATGTCAA
GCAAAGCACACGGCCTGCAGAGA------------------------------------------------	miR-330-3p_microRNA	1	23
-----------------------GGCGGGTGTTGACGCGATGTGATTTCTGCCCAGTGCTCTGAATGTCAA	RN28S1_rRNA	3671	3718
.((.(((((..((...(((((((......................))))))))).))))).))........	(-15.3)

A2-92488_45_MIMAT0004697_MirBase_miR-151-5p_microRNA_1_21-A2-92488_45_ENSG000000XXXXX_NR003286-2_RN18S1_rRNA_1271_1335
TCGAGGAGCTCACAGTCTAGTCCCGGACACGGACAGGATTGACAGATTGATAGCTCTTTCTCGATTCCGTGGGTGGTGGTGCATGG
TCGAGGAGCTCACAGTCTAGT-----------------------------------------------------	miR-151-5p_microRNA	1	21
---------------------CCCGGACACGGACAGGATTGACAGATTGATAGCTCTTTCTCGATTCCGTGGGTGGTGGTGCATGG	RN18S1_rRNA	1271	1335
((((((((((..((((((.........................))))))..))))))...))))......................	(-16.5)

A2-92617_45_MIMAT0000455_MirBase_miR-185_microRNA_1_22-A2-92617_45_ENSG000000XXXXX_NR003286-2_RN18S1_rRNA_352_399
TGGAGAGAAAGGCAGTTCCTGATCTGCCCTATCAACTTTCGATGGTAGTCGCCGTGCCTACCATGGTGAC
TGGAGAGAAAGGCAGTTCCTGA------------------------------------------------	miR-185_microRNA	1	22
----------------------TCTGCCCTATCAACTTTCGATGGTAGTCGCCGTGCCTACCATGGTGAC	RN18S1_rRNA	352	399
..(((((...(((((........))))).......)))))..............................	(-9.2)

A2-93282_45_MIMAT0001340_MirBase_miR-423-3p_microRNA_1_23-A2-93282_45_ENSG000000XXXXX_NR003286-2_RN18S1_rRNA_460_521
AGCTCGGTCTGAGGCCCCTCAGTATCCAAGGAAGGCAGCAGGCGCGCAAATTACCCACTCCCGACCCGGGGAGGTAGTGACGAAA
AGCTCGGTCTGAGGCCCCTCAGT-----------------------------------------------------	miR-423-3p_microRNA	1	23
-----------------------ATCCAAGGAAGGCAGCAGGCGCGCAAATTACCCACTCCCGACCCGGGGAGGTAGTGACGAAA	RN18S1_rRNA	460	521
.((...(((((..((((((.........)))..)))..)))))..))......................................	(-14.3)

A2-96350_43_MIMAT0000084_MirBase_miR-27a_microRNA_1_21-A2-96350_43_ENSG000000XXXXX_NR003286-2_RN18S1_rRNA_1121_1175
TTCACAGTGGCTAAGTTCCGCGACCCGCCGGGCAGCTTCCGGGAAACCAAAGTCTTTGGGTTCCGGGGGGAGTATG
TTCACAGTGGCTAAGTTCCGC-----------------------------------------------------	miR-27a_microRNA	1	21
---------------------GACCCGCCGGGCAGCTTCCGGGAAACCAAAGTCTTTGGGTTCCGGGGGGAGTATG	RN18S1_rRNA	1121	1175
(((.....((((..((((.((.....)).)))))))).....)))...............................	(-9)

A2-97029_43_MIMAT0000078_MirBase_miR-23a_microRNA_1_21-A2-97029_43_ENSG00000XXXXXX_NR003287-2_RN28S1_rRNA_3928_3975
ATCACATTGCCAGGGATTTCCAGTCTGGCACGGTGAAGAGACATGAGAGGTGTAGAATAAGTGGGAGGC
ATCACATTGCCAGGGATTTCC------------------------------------------------	miR-23a_microRNA	1	21
---------------------AGTCTGGCACGGTGAAGAGACATGAGAGGTGTAGAATAAGTGGGAGGC	RN28S1_rRNA	3928	3975
.((((..(((((((.........)))))))..)))).................................	(-16)

A2-97289_43_MIMAT0000092_MirBase_miR-92a_microRNA_1_22-A2-97289_43_ENSG00000XXXXXX_NR003287-2_RN28S1_rRNA_1939_2007
TATTGCACTTGTCCCGGCCTGTAGAAAAGGTGTTGGTTGATATAGACAGCAGGACGGTGGCCATGGAAGTCGGAATCCGCTAAGGAGTGTG
TATTGCACTTGTCCCGGCCTGT-----------------------------------------------------	miR-92a_microRNA	1	22
----------------------AGAAAAGGTGTTGGTTGATATAGACAGCAGGACGGTGGCCATGGAAGTCGGAATCCGCTAAGGAGTGTG	RN28S1_rRNA	1939	2007
....((((((((((((.(((((..........................))))).))).))).......................)))))).	(-15)

A2-97635_43_MIMAT0000254_MirBase_miR-10b_microRNA_1_23-A2-97635_43_ENSG00000XXXXXX_NR003287-2_RN28S1_rRNA_2741_2813
TACCCTGTAGAACCGAATTTGTGTGAAAATCCGGGGGAGAGGGTGTAAATCTCGCGCCGGGCCGTACCCATATCCGCAGCAGGTCTCCAAGGTGAA
TACCCTGTAGAACCGAATTTGTG-----------------------------------------------------	miR-10b_microRNA	1	23
-----------------------TGAAAATCCGGGGGAGAGGGTGTAAATCTCGCGCCGGGCCGTACCCATATCCGCAGCAGGTCTCCAAGGTGAA	RN28S1_rRNA	2741	2813
((((((......(((.((((......)))).))).....))))))...................................................	(-11.7)

A2-98457_42_MIMAT0000760_MirBase_miR-331-3p_microRNA_1_21-A2-98457_42_ENSG00000XXXXXX_NR003287-2_RN28S1_rRNA_1719_1799
GCCCCTGGGCCTATCCTAGAAACGCAGTTTTATCCGGTAAAGCGAATGATTAGAGGTCTTGGGGCCGAAACGATCTCAACCTATTCTCAAACTTTAAATGGG
GCCCCTGGGCCTATCCTAGAA-----------------------------------------------------	miR-331-3p_microRNA	1	21
---------------------ACGCAGTTTTATCCGGTAAAGCGAATGATTAGAGGTCTTGGGGCCGAAACGATCTCAACCTATTCTCAAACTTTAAATGGG	RN28S1_rRNA	1719	1799
(((((.((((((.........................................)))))).))))).....................................	(-19.1)

A2-99122_42_MIMAT0004983_MirBase_miR-940_microRNA_1_21-A2-99122_42_ENSG000000XXXXX_NR003286-2_RN18S1_rRNA_913_967
AAGGCAGGGCCCCCGCTCCCCATGATTAAGAGGGACGGCCGGGGGCATTCGTATTGCGCCGCTAGAGGTGAAATTC
AAGGCAGGGCCCCCGCTCCCC-----------------------------------------------------	miR-940_microRNA	1	21
---------------------ATGATTAAGAGGGACGGCCGGGGGCATTCGTATTGCGCCGCTAGAGGTGAAATTC	RN18S1_rRNA	913	967
...((((.((((((((((((...........))))..)).)))))).......))))...................	(-23.4)

A2-100827_41_MIMAT0000074_MirBase_miR-19b_microRNA_1_23-A2-100827_41_ENSG000000XXXXX_NR003286-2_RN18S1_rRNA_1153_1211
TGTGCAAATCCATGCAAAACTGACTTTGGGTTCCGGGGGGAGTATGGTTGCAAAGCTGAAACTTAAAGGAATTGACGGAAGG
TGTGCAAATCCATGCAAAACTGA-----------------------------------------------------	miR-19b_microRNA	1	23
-----------------------CTTTGGGTTCCGGGGGGAGTATGGTTGCAAAGCTGAAACTTAAAGGAATTGACGGAAGG	RN18S1_rRNA	1153	1211
..(((((..((((((....(((...........))).....)))))))))))..............................	(-12.5)

A2-100886_41_MIMAT0000097_MirBase_miR-99a_microRNA_1_22-A2-100886_41_ENSG00000212290_ENST00000390988_5S_rRNA_39_82
AACCCGTAGATCCGATCTTGTGCTGATCTCGGAAGCTAACCAAGGTCAGACCTGGTTAGTGCTTGG
AACCCGTAGATCCGATCTTGTG--------------------------------------------	miR-99a_microRNA	1	22
----------------------CTGATCTCGGAAGCTAACCAAGGTCAGACCTGGTTAGTGCTTGG	5S_rRNA	39	82
((((...((.((.(((((((....................))))))).)).)))))).........	(-11.4)

A2-102017_41_MIMAT0002819_MirBase_miR-193b_microRNA_1_22-A2-102017_41_ENSG000000XXXXX_NR003286-2_RN18S1_rRNA_913_980
AACTGGCCCTCAAAGTCCCGCTATGATTAAGAGGGACGGCCGGGGGCATTCGTATTGCGCCGCTAGAGGTGAAATTCTTGGACCGGCGCA
AACTGGCCCTCAAAGTCCCGCT-----------------------------------------------------	miR-193b_microRNA	1	22
----------------------ATGATTAAGAGGGACGGCCGGGGGCATTCGTATTGCGCCGCTAGAGGTGAAATTCTTGGACCGGCGCA	RN18S1_rRNA	913	980
.....((((((...(((((.............)))))....))))))...........................................	(-20.2)

A2-104276_40_MIMAT0000071_MirBase_miR-17*_microRNA_1_22-A2-104276_40_ENSG00000XXXXXX_NR003287-2_RN28S1_rRNA_1867_1917
ACTGCAGTGAAGGCACTTGTAGAAGCAGAACTGGCGCTGCGGGATGAACCGAACGCCGGGTTAAGGCGCCCGA
ACTGCAGTGAAGGCACTTGTAG---------------------------------------------------	miR-17*_microRNA	1	22
----------------------AAGCAGAACTGGCGCTGCGGGATGAACCGAACGCCGGGTTAAGGCGCCCGA	RN28S1_rRNA	1867	1917
.((((((((..((...((((....))))..))..))))))))...............................	(-16.1)

A2-105187_39_MIMAT0000253_MirBase_miR-10a_microRNA_1_23-A2-105187_39_ENSG00000XXXXXX_NR003287-2_RN28S1_rRNA_134_195
TACCCTGTAGATCCGAATTTGTGGGCGGGGCGCGGGACATGTGGCGTACGGAAGACCCGCTCCCCGGCGCCGCTCGTGGGGGGCC
TACCCTGTAGATCCGAATTTGTG-----------------------------------------------------	miR-10a_microRNA	1	23
-----------------------GGCGGGGCGCGGGACATGTGGCGTACGGAAGACCCGCTCCCCGGCGCCGCTCGTGGGGGGCC	RN28S1_rRNA	134	195
...(((((...((((..........))))..))))).................................................	(-11.1)

A2-105530_39_MIMAT0000253_MirBase_miR-10a_microRNA_1_23-A2-105530_39_ENSG000000XXXXX_NR003286-2_RN18S1_rRNA_1680_1737
TACCCTGTAGATCCGAATTTGTGGTCCCTGCCCTTTGTACACACCGCCCGTCGCTACTACCGATTGGATGGTTTAGTGAGG
TACCCTGTAGATCCGAATTTGTG-----------------------------------------------------	miR-10a_microRNA	1	23
-----------------------GTCCCTGCCCTTTGTACACACCGCCCGTCGCTACTACCGATTGGATGGTTTAGTGAGG	RN18S1_rRNA	1680	1737
..........((((((...............................................))))))............	(-6.5)

A2-106655_39_MIMAT0000245_MirBase_miR-30d_microRNA_1_22-A2-106655_39_ENSG000000XXXXX_NR003286-2_RN18S1_rRNA_919_968
TGTAAACATCCCCGACTGGAAGAAGAGGGACGGCCGGGGGCATTCGTATTGCGCCGCTAGAGGTGAAATTCT
TGTAAACATCCCCGACTGGAAG--------------------------------------------------	miR-30d_microRNA	1	22
----------------------AAGAGGGACGGCCGGGGGCATTCGTATTGCGCCGCTAGAGGTGAAATTCT	RN18S1_rRNA	919	968
........((((((.(((............))).))))))................................	(-12.8)

A2-108188_38_MIMAT0000762_MirBase_miR-324-3p_microRNA_1_20-A2-108188_38_ENSG000000XXXXX_NR003286-2_RN18S1_rRNA_1464_1510
ACTGCCCCAGGTGCTGCTGGCAGCCACCCGAGATTGAGCAATAACAGGTCTGTGATGCCCTTAGATG
ACTGCCCCAGGTGCTGCTGG-----------------------------------------------	miR-324-3p_microRNA	1	20
--------------------CAGCCACCCGAGATTGAGCAATAACAGGTCTGTGATGCCCTTAGATG	RN18S1_rRNA	1464	1510
..(((....((((..((((.)))))))).........)))...........................	(-8.9)

A2-108508_38_MIMAT0000261_MirBase_miR-183_microRNA_1_22-A2-108508_38_ENSG00000XXXXXX_NR003287-2_RN28S1_rRNA_47_94
TATGGCACTGGTAGAATTCACTAGTCAGCGGAGGAGAAGAAACTAACCAGGATTCCCTCAGTAACGGCGA
TATGGCACTGGTAGAATTCACT------------------------------------------------	miR-183_microRNA	1	22
----------------------AGTCAGCGGAGGAGAAGAAACTAACCAGGATTCCCTCAGTAACGGCGA	RN28S1_rRNA	47	94
......(((((..((((((..............................))))))..)))))........	(-10.5)

A2-109016_38_MIMAT0004983_MirBase_miR-940_microRNA_1_21-A2-109016_38_ENSG00000XXXXXX_NR003287-2_RN28S1_rRNA_2742_2798
AAGGCAGGGCCCCCGCTCCCCGAAAATCCGGGGGAGAGGGTGTAAATCTCGCGCCGGGCCGTACCCATATCCGCAGCA
AAGGCAGGGCCCCCGCTCCCC-----------------------------------------------------	miR-940_microRNA	1	21
---------------------GAAAATCCGGGGGAGAGGGTGTAAATCTCGCGCCGGGCCGTACCCATATCCGCAGCA	RN28S1_rRNA	2742	2798
..(((..((((((..((((((.........)))))).)))............)))..)))..................	(-21.3)

A2-110007_37_MIMAT0003393_MirBase_miR-425_microRNA_1_23-A2-110007_37_ENSG00000XXXXXX_NR003287-2_RN28S1_rRNA_3671_3715
AATGACACGATCACTCCCGTTGAGGCGGGTGTTGACGCGATGTGATTTCTGCCCAGTGCTCTGAATGT
AATGACACGATCACTCCCGTTGA---------------------------------------------	miR-425_microRNA	1	23
-----------------------GGCGGGTGTTGACGCGATGTGATTTCTGCCCAGTGCTCTGAATGT	RN28S1_rRNA	3671	3715
....(((((.(((..((((((..))))))...)))..)).))).........................	(-12.9)

A2-110757_37_MIMAT0000089_MirBase_miR-31_microRNA_1_21-A2-110757_37_ENSG000000XXXXX_NR003286-2_RN18S1_rRNA_938_985
AGGCAAGATGCTGGCATAGCTATTCGTATTGCGCCGCTAGAGGTGAAATTCTTGGACCGGCGCAAGACG
AGGCAAGATGCTGGCATAGCT------------------------------------------------	miR-31_microRNA	1	21
---------------------ATTCGTATTGCGCCGCTAGAGGTGAAATTCTTGGACCGGCGCAAGACG	RN18S1_rRNA	938	985
.(((((((..(((((...((..........))...))))).........)))))..))...........	(-11.4)

A2-111194_37_MIMAT0004957_MirBase_miR-760_microRNA_1_20-A2-111194_37_ENSG000000XXXXX_NR003286-2_RN18S1_rRNA_815_882
CGGCTCTGGGTCTGTGGGGATAGAGTGTTCAAAGCAGGCCCGAGCCGCCTGGATACCGCAGCTAGGAATAATGGAATAGGACCGCGGT
CGGCTCTGGGTCTGTGGGGA-----------------------------------------------------	miR-760_microRNA	1	20
--------------------TAGAGTGTTCAAAGCAGGCCCGAGCCGCCTGGATACCGCAGCTAGGAATAATGGAATAGGACCGCGGT	RN18S1_rRNA	815	882
((((((.((((((((.(((........)))...)))))))))))))).........................................	(-23.8)

A2-112851_36_MIMAT0000761_MirBase_miR-324-5p_microRNA_1_23-A2-112851_36_ENSG000000XXXXX_NR003286-2_RN18S1_rRNA_1151_1197
CGCATCCCCTAGGGCATTGGTGTGTCTTTGGGTTCCGGGGGGAGTATGGTTGCAAAGCTGAAACTTAAAG
CGCATCCCCTAGGGCATTGGTGT-----------------------------------------------	miR-324-5p_microRNA	1	23
-----------------------GTCTTTGGGTTCCGGGGGGAGTATGGTTGCAAAGCTGAAACTTAAAG	RN18S1_rRNA	1151	1197
.((.((((((.((((................)))).)))))).)).........................	(-15.4)

A2-112853_36_MIMAT0000081_MirBase_miR-25_microRNA_1_22-A2-112853_36_ENSG000000XXXXX_NR003286-2_RN18S1_rRNA_1153_1210
CATTGCACTTGTCTCGGTCTGACTTTGGGTTCCGGGGGGAGTATGGTTGCAAAGCTGAAACTTAAAGGAATTGACGGAAG
CATTGCACTTGTCTCGGTCTGA-----------------------------------------------------	miR-25_microRNA	1	22
----------------------CTTTGGGTTCCGGGGGGAGTATGGTTGCAAAGCTGAAACTTAAAGGAATTGACGGAAG	RN18S1_rRNA	1153	1210
..((((((((.((((((.((.......))..)))))).))))......))))............................	(-14.7)

A2-113663_36_MIMAT0004983_MirBase_miR-940_microRNA_1_21-A2-113663_36_ENSG00000XXXXXX_NR003287-2_RN28S1_rRNA_1653_1707
AAGGCAGGGCCCCCGCTCCCCAGCTGGTTCCCTCCGAAGTTTCCCTCAGGATAGCTGGCGCTCTCGCAGACCCGAC
AAGGCAGGGCCCCCGCTCCCC-----------------------------------------------------	miR-940_microRNA	1	21
---------------------AGCTGGTTCCCTCCGAAGTTTCCCTCAGGATAGCTGGCGCTCTCGCAGACCCGAC	RN28S1_rRNA	1653	1707
...(((((((.((.(((((.............................)))..)).)).))))).)).........	(-15.1)

A2-114289_35_MIMAT0000752_MirBase_miR-328_microRNA_1_22-A2-114289_35_ENSG000000XXXXX_NR003286-2_RN18S1_rRNA_1155_1202
CTGGCCCTCTCTGCCCTTCCGTTTGGGTTCCGGGGGGAGTATGGTTGCAAAGCTGAAACTTAAAGGAATT
CTGGCCCTCTCTGCCCTTCCGT------------------------------------------------	miR-328_microRNA	1	22
----------------------TTGGGTTCCGGGGGGAGTATGGTTGCAAAGCTGAAACTTAAAGGAATT	RN18S1_rRNA	1155	1202
..((((..((((.(((.((((..))))....))).))))...))))........................	(-16.1)

A2-114981_35_MIMAT0000450_MirBase_miR-149_microRNA_1_23-A2-114981_35_ENSG000000XXXXX_NR003286-2_RN18S1_rRNA_394_450
TCTGGCTCCGTGTCTTCACTCCCGGTGACCACGGGTGACGGGGAATCAGGGTTCGATTCCGGAGAGGGAGCCTGAGAAAC
TCTGGCTCCGTGTCTTCACTCCC-----------------------------------------------------	miR-149_microRNA	1	23
-----------------------GGTGACCACGGGTGACGGGGAATCAGGGTTCGATTCCGGAGAGGGAGCCTGAGAAAC	RN18S1_rRNA	394	450
((.((((((...(((((...........................................))))).)))))).)).....	(-16.9)

A2-115214_35_MIMAT0000253_MirBase_miR-10a_microRNA_1_23-A2-115214_35_ENSG00000XXXXXX_NR003287-2_RN28S1_rRNA_1385_1432
TACCCTGTAGATCCGAATTTGTGGCAATGAAGGTGAAGGCCGGCGCGCTCGCCGGCCGAGGTGGGATCCCG
TACCCTGTAGATCCGAATTTGTG------------------------------------------------	miR-10a_microRNA	1	23
-----------------------GCAATGAAGGTGAAGGCCGGCGCGCTCGCCGGCCGAGGTGGGATCCCG	RN28S1_rRNA	1385	1432
.........(((((...((((...................................))))...)))))...	(-7.5)

A2-115462_35_MIMAT0003339_MirBase_miR-421_microRNA_1_23-A2-115462_35_ENSG000000XXXXX_NR003286-2_RN18S1_rRNA_743_883
ATCAACAGACATTAATTGGGCGCTGCCTCTCGGCGCCCCCTCGATGCTCTTAGCTGAGTGTCCCGCGGGGCCCGAAGCGTTTACTTTGAAAAAATTAGAGTGTTCAAAGCAGGCCCGAGCCGCCTGGATACCGCAGCTAGGAATAATGGAATAGGACCGCGGTT
ATCAACAGACATTAATTGGGCGC-----------------------------------------------------	miR-421_microRNA	1	23
-----------------------TGCCTCTCGGCGCCCCCTCGATGCTCTTAGCTGAGTGTCCCGCGGGGCCCGAAGCGTTTACTTTGAAAAAATTAGAGTGTTCAAAGCAGGCCCGAGCCGCCTGGATACCGCAGCTAGGAATAATGGAATAGGACCGCGGTT	RN18S1_rRNA	743	883
.(((..(((((((....((((((.........))))))....)))).)))....)))...........................................................................................................	(-13.9)

A2-117253_34_MIMAT0003283_MirBase_miR-615-3p_microRNA_1_22-A2-117253_34_ENSG00000XXXXXX_NR003287-2_RN28S1_rRNA_187_258
TCCGAGCCTGGGTCTCCCTCTTTGGGGGGCCCAAGTCCTTCTGATCGAGGCCCAGCCCGTGGACGGTGTGAGGCCGGTAGCGGCCCCCGGCGCG
TCCGAGCCTGGGTCTCCCTCTT-----------------------------------------------------	miR-615-3p_microRNA	1	22
----------------------TGGGGGGCCCAAGTCCTTCTGATCGAGGCCCAGCCCGTGGACGGTGTGAGGCCGGTAGCGGCCCCCGGCGCG	RN28S1_rRNA	187	258
((((.(.((((((((((((((..))))))..................)))))))))...))))...............................	(-21.2)

A2-118519_34_MIMAT0000071_MirBase_miR-17*_microRNA_1_22-A2-118519_34_ENSG000000XXXXX_NR003286-2_RN18S1_rRNA_594_651
ACTGCAGTGAAGGCACTTGTAGATTGGAGGGCAAGTCTGGTGCCAGCAGCCGCGGTAATTCCAGCTCCAATAGCGTATAT
ACTGCAGTGAAGGCACTTGTAG-----------------------------------------------------	miR-17*_microRNA	1	22
----------------------ATTGGAGGGCAAGTCTGGTGCCAGCAGCCGCGGTAATTCCAGCTCCAATAGCGTATAT	RN18S1_rRNA	594	651
(((((.((...((((((.....................))))))....)).)))))........................	(-17)

A2-119454_34_MIMAT0004957_MirBase_miR-760_microRNA_1_20-A2-119454_34_ENSG000000XXXXX_NR003286-2_RN18S1_rRNA_1485_1544
CGGCTCTGGGTCTGTGGGGATAACAGGTCTGTGATGCCCTTAGATGTCCGGGGCTGCACGCGCGCTACACTGACTGGCTC
CGGCTCTGGGTCTGTGGGGA-----------------------------------------------------	miR-760_microRNA	1	20
--------------------TAACAGGTCTGTGATGCCCTTAGATGTCCGGGGCTGCACGCGCGCTACACTGACTGGCTC	RN18S1_rRNA	1485	1544
((((((((((((((.(((..................))).))))..))))))))))........................	(-21.7)

A2-121039_33_MIMAT0000423_MirBase_miR-125b_microRNA_1_22-A2-121039_33_ENSG000000XXXXX_NR003286-2_RN18S1_rRNA_1470_1521
TCCCTGAGACCCTAACTTGTGACCCGAGATTGAGCAATAACAGGTCTGTGATGCCCTTAGATGTCCGGGGCTGC
TCCCTGAGACCCTAACTTGTGA----------------------------------------------------	miR-125b_microRNA	1	22
----------------------CCCGAGATTGAGCAATAACAGGTCTGTGATGCCCTTAGATGTCCGGGGCTGC	RN18S1_rRNA	1470	1521
.(((((.(((.(((((((((...................))))))............)))..))))))))....	(-12.8)

A2-122172_33_MIMAT0000245_MirBase_miR-30d_microRNA_1_22-A2-122172_33_ENSG00000XXXXXX_NR003287-2_RN28S1_rRNA_1793_1845
TGTAAACATCCCCGACTGGAAGAAATGGGTAAGAAGCCCGGCTCGCTGGCGTGGAGCCGGGCGTGGAATGCGAGT
TGTAAACATCCCCGACTGGAAG-----------------------------------------------------	miR-30d_microRNA	1	22
----------------------AAATGGGTAAGAAGCCCGGCTCGCTGGCGTGGAGCCGGGCGTGGAATGCGAGT	RN28S1_rRNA	1793	1845
((((..(((.((((.((.....................................)).)))).)))...))))...	(-10.7)

A2-123076_32_MIMAT0002874_MirBase_miR-503_microRNA_1_23-A2-123076_32_ENSG000000XXXXX_NR003286-2_RN18S1_rRNA_113_163
TAGCAGCGGGAACAGTTCTGCAGGGTTCCTTTGGTCGCTCGCTCCTCTCCTACTTGGATAACTGTGGTAATTCT
TAGCAGCGGGAACAGTTCTGCAG---------------------------------------------------	miR-503_microRNA	1	23
-----------------------GGTTCCTTTGGTCGCTCGCTCCTCTCCTACTTGGATAACTGTGGTAATTCT	RN18S1_rRNA	113	163
.((((((((((((...........)))))......)))).)))...............................	(-11.2)

A2-123502_32_MIMAT0000422_MirBase_miR-124_microRNA_1_20-A2-123502_32_ENSG000000XXXXX_NR003286-2_RN18S1_rRNA_1689_1737
TAAGGCACGCGGTGAATGCCCTTTGTACACACCGCCCGTCGCTACTACCGATTGGATGGTTTAGTGAGG
TAAGGCACGCGGTGAATGCC-------------------------------------------------	miR-124_microRNA	1	20
--------------------CTTTGTACACACCGCCCGTCGCTACTACCGATTGGATGGTTTAGTGAGG	RN18S1_rRNA	1689	1737
...(((((((((((...............))))))..)).)))..........................	(-13.3)

A2-124084_32_MIMAT0000510_MirBase_miR-320a_microRNA_1_22-A2-124084_32_ENSG000000XXXXX_NR003286-2_RN18S1_rRNA_1113_1158
AAAAGCTGGGTTGAGAGGGCGAATTCCCATGACCCGCCGGGCAGCTTCCGGGAAACCAAAGTCTTTGG
AAAAGCTGGGTTGAGAGGGCGA----------------------------------------------	miR-320a_microRNA	1	22
----------------------ATTCCCATGACCCGCCGGGCAGCTTCCGGGAAACCAAAGTCTTTGG	RN18S1_rRNA	1113	1158
.....((((((((....((((.............))))...))))..)))).................	(-12.4)

A2-125145_32_MIMAT0003218_MirBase_miR-92b_microRNA_1_22-A2-125145_32_ENSG00000XXXXXX_NR003287-2_RN28S1_rRNA_3646_3705
TATTGCACTCGTCCCGGCCTCCAAAACAAAGCATCGCGAAGGCCCGCGGCGGGTGTTGACGCGATGTGATTTCTGCCCAGTG
TATTGCACTCGTCCCGGCCTCC-----------------------------------------------------	miR-92b_microRNA	1	22
----------------------AAAACAAAGCATCGCGAAGGCCCGCGGCGGGTGTTGACGCGATGTGATTTCTGCCCAGTG	RN28S1_rRNA	3646	3705
....(((((((((..(((((...................)))))...)))))))))..........................	(-20.3)

A2-126971_31_MIMAT0000062_MirBase_let-7a_microRNA_1_22-A2-126971_31_ENSG00000XXXXXX_NR003287-2_RN28S1_rRNA_4449_4511
TGAGGTAGTAGGTTGTATAGTTATGTCGGCTCTTCCTATCATTGTGAAGCAGAATTCACCAAGCGTTGGATGTCTACGGCCTTAC
TGAGGTAGTAGGTTGTATAGTT-----------------------------------------------------	let-7a_microRNA	1	22
----------------------ATGTCGGCTCTTCCTATCATTGTGAAGCAGAATTCACCAAGCGTTGGATGTCTACGGCCTTAC	RN28S1_rRNA	4449	4511
.(((((.(((((............................................................))))).)))))..	(-11.4)

A2-127863_31_MIMAT0000417_MirBase_miR-15b_microRNA_1_22-A2-127863_31_ENSG00000XXXXXX_NR003287-2_RN28S1_rRNA_1983_2034
TAGCAGCACATCATGGTTTACAAAGTCGGAATCCGCTAAGGAGTGTGTAACAACTCACCTGCCGAATCAACTAG
TAGCAGCACATCATGGTTTACA----------------------------------------------------	miR-15b_microRNA	1	22
----------------------AAGTCGGAATCCGCTAAGGAGTGTGTAACAACTCACCTGCCGAATCAACTAG	RN28S1_rRNA	1983	2034
.....((((.((.((((.................)))).)).))))............................	(-8.8)

A2-128248_30_MIMAT0003257_MirBase_miR-550a*_microRNA_1_22-A2-128248_30_ENSG000000XXXXX_NR003286-2_RN18S1_rRNA_1152_1212
TGTCTTACTCCCTCAGGCACATTCTTTGGGTTCCGGGGGGAGTATGGTTGCAAAGCTGAAACTTAAAGGAATTGACGGAAGGG
TGTCTTACTCCCTCAGGCACAT-----------------------------------------------------	miR-550a*_microRNA	1	22
----------------------TCTTTGGGTTCCGGGGGGAGTATGGTTGCAAAGCTGAAACTTAAAGGAATTGACGGAAGGG	RN18S1_rRNA	1152	1212
..((.(((((((((.((.((.........)).)).))))))))).))....................................	(-18.7)

A2-129575_30_MIMAT0000226_MirBase_miR-196a_microRNA_1_22-A2-129575_30_ENSG00000XXXXXX_NR003287-2_RN28S1_rRNA_2792_2835
TAGGTAGTTTCATGTTGTTGGGCGCAGCAGGTCTCCAAGGTGAACAGCCTCTGGCATGTTGGAACA
TAGGTAGTTTCATGTTGTTGGG--------------------------------------------	miR-196a_microRNA	1	22
----------------------CGCAGCAGGTCTCCAAGGTGAACAGCCTCTGGCATGTTGGAACA	RN28S1_rRNA	2792	2835
......((((((...(((((((...........................)))))))...)))))).	(-11.4)

A2-131534_29_MIMAT0000262_MirBase_miR-187_microRNA_1_22-A2-131534_29_ENSG000000XXXXX_NR003286-2_RN18S1_rRNA_1243_1308
TCGTGTCTTGTGTTGCAGCCGGTTGACTCAACACGGGAAACCTCACCCGGCCCGGACACGGACAGGATTGACAGATTGATAGCTCTTT
TCGTGTCTTGTGTTGCAGCCGG-----------------------------------------------------	miR-187_microRNA	1	22
----------------------TTGACTCAACACGGGAAACCTCACCCGGCCCGGACACGGACAGGATTGACAGATTGATAGCTCTTT	RN18S1_rRNA	1243	1308
((.((((.((((((...(((((........................)))))...)))))))))).)).....................	(-18.8)

A2-133898_29_MIMAT0007889_MirBase_miR-1914_microRNA_1_22-A2-133898_29_ENSG000000XXXXX_NR003286-2_RN18S1_rRNA_1217_1269
CCCTGTGCCCGGCCCACTTCTGACCAGGAGTGGAGCCTGCGGCTTAATTTGACTCAACACGGGAAACCTCACCCG
CCCTGTGCCCGGCCCACTTCTG-----------------------------------------------------	miR-1914_microRNA	1	22
----------------------ACCAGGAGTGGAGCCTGCGGCTTAATTTGACTCAACACGGGAAACCTCACCCG	RN18S1_rRNA	1217	1269
.((((((((.((((((((((((..))))))))).)))...)))...............)))))............	(-23.3)

A2-135475_28_MIMAT0000279_MirBase_miR-222_microRNA_1_21-A2-135475_28_ENSG00000XXXXXX_NR003287-2_RN28S1_rRNA_1506_1559
AGCTACATCTGGCTACTGGGTGCACGTGTTAGGACCCGAAAGATGGTGAACTATGCCTGGGCAGGGCGAAGCCAG
AGCTACATCTGGCTACTGGGT-----------------------------------------------------	miR-222_microRNA	1	21
---------------------GCACGTGTTAGGACCCGAAAGATGGTGAACTATGCCTGGGCAGGGCGAAGCCAG	RN28S1_rRNA	1506	1559
.(((...((.(((...(((((............)))))................))).))....)))........	(-12.3)

A2-135610_28_MIMAT0000456_MirBase_miR-186_microRNA_1_22-A2-135610_28_ENSG00000XXXXXX_NR003287-2_RN28S1_rRNA_370_436
CAAAGAATTCTCCTTTTGGGCTTAAGGGAAAGTTGAAAAGAACTTTGAAGAGAGAGTTCAAGAGGGCGTGAAACCGTTAAGAGGTAAAC
CAAAGAATTCTCCTTTTGGGCT-----------------------------------------------------	miR-186_microRNA	1	22
----------------------TAAGGGAAAGTTGAAAAGAACTTTGAAGAGAGAGTTCAAGAGGGCGTGAAACCGTTAAGAGGTAAAC	RN28S1_rRNA	370	436
....((((((((((((.((.((................))..))..)))).))))))))..............................	(-14)

A2-135977_28_MIMAT0000761_MirBase_miR-324-5p_microRNA_1_23-A2-135977_28_ENSG00000XXXXXX_NR003287-2_RN28S1_rRNA_4142_4215
CGCATCCCCTAGGGCATTGGTGTCGCCGGCCGGGCGCGACCCGCTCCGGGGACAGTGCCAGGTGGGGAGTTTGACTGGGGCGGTACACCTGTCAAAC
CGCATCCCCTAGGGCATTGGTGT-----------------------------------------------------	miR-324-5p_microRNA	1	23
-----------------------CGCCGGCCGGGCGCGACCCGCTCCGGGGACAGTGCCAGGTGGGGAGTTTGACTGGGGCGGTACACCTGTCAAAC	RN28S1_rRNA	4142	4215
(((.(((((...(((((((.................................)))))))....)))))...........)))...............	(-21.3)

A2-136026_28_MIMAT0000085_MirBase_miR-28-5p_microRNA_1_22-A2-136026_28_ENSG00000XXXXXX_NR003287-2_RN28S1_rRNA_3195_3242
AAGGAGCTCACAGTCTATTGAGCCCGCGAGGGGGGCCCGGGCACCCGGGGGGCCGGCGGCGGCGGCGACT
AAGGAGCTCACAGTCTATTGAG------------------------------------------------	miR-28-5p_microRNA	1	22
----------------------CCCGCGAGGGGGGCCCGGGCACCCGGGGGGCCGGCGGCGGCGGCGACT	RN28S1_rRNA	3195	3242
..((.((((...((((.(((......)))...))))..)))).)).........................	(-11)

A2-139767_27_MIMAT0005577_MirBase_miR-1226_microRNA_1_22-A2-139767_27_ENSG000000XXXXX_NR003286-2_RN18S1_rRNA_447_508
TCACCAGCCCTGTGTTCCCTAGAAACGGCTACCACATCCAAGGAAGGCAGCAGGCGCGCAAATTACCCACTCCCGACCCGGGGA
TCACCAGCCCTGTGTTCCCTAG-----------------------------------------------------	miR-1226_microRNA	1	22
----------------------AAACGGCTACCACATCCAAGGAAGGCAGCAGGCGCGCAAATTACCCACTCCCGACCCGGGGA	RN18S1_rRNA	447	508
......(((((((.((((.......................)))).))))..))).............................	(-12.9)

A2-140042_27_MIMAT0004748_MirBase_miR-423-5p_microRNA_1_23-A2-140042_27_ENSG000000XXXXX_NR003286-2_RN18S1_rRNA_771_826
TGAGGGGCAGAGAGCGAGACTTTAGCTGAGTGTCCCGCGGGGCCCGAAGCGTTTACTTTGAAAAAATTAGAGTGTTCAA
TGAGGGGCAGAGAGCGAGACTTT-----------------------------------------------------	miR-423-5p_microRNA	1	23
-----------------------AGCTGAGTGTCCCGCGGGGCCCGAAGCGTTTACTTTGAAAAAATTAGAGTGTTCAA	RN18S1_rRNA	771	826
....((((.....(((.(((...........))).)))...))))..................................	(-15.8)

A2-140914_26_MIMAT0000227_MirBase_miR-197_microRNA_1_22-A2-140914_26_ENSG000000XXXXX_NR003286-2_RN18S1_rRNA_919_972
TTCACCACCTTCTCCACCCAGCAAGAGGGACGGCCGGGGGCATTCGTATTGCGCCGCTAGAGGTGAAATTCTTGGA
TTCACCACCTTCTCCACCCAGC-----------------------------------------------------	miR-197_microRNA	1	22
----------------------AAGAGGGACGGCCGGGGGCATTCGTATTGCGCCGCTAGAGGTGAAATTCTTGGA	RN18S1_rRNA	919	972
((((((.(((((.((.(((.......)))..))..))))).....................)))))).........	(-12)

A2-142601_26_MIMAT0000456_MirBase_miR-186_microRNA_1_22-A2-142601_26_ENSG00000XXXXXX_NR003287-2_RN28S1_rRNA_1953_2066
CAAAGAATTCTCCTTTTGGGCTTTGATATAGACAGCAGGACGGTGGCCATGGAAGTCGGAATCCGCTAAGGAGTGTGTAACAACTCACCTGCCGAATCAACTAGCCCTGAAAATGGATGGCGCTGGAGCGTCGGGC
CAAAGAATTCTCCTTTTGGGCT-----------------------------------------------------	miR-186_microRNA	1	22
----------------------TTGATATAGACAGCAGGACGGTGGCCATGGAAGTCGGAATCCGCTAAGGAGTGTGTAACAACTCACCTGCCGAATCAACTAGCCCTGAAAATGGATGGCGCTGGAGCGTCGGGC	RN28S1_rRNA	1953	2066
....((...(((((((.(((((................................................................................))))).))).............))))..))....	(-11.6)
[truncated: 1,729,621 more chars]
